# Supplementary material for: Identification of LINE retrotransposons and long non-coding RNAs expressed in the octopus brain
Source: BMC Biol. 2022 May 18;20:116. doi: 10.1186/s12915-022-01303-5 (PMC9115989; doi:10.1186/s12915-022-01303-5)
Supplement: Supplementary file 2 — Additional file 2: Fasta file containing the Octopus vulgaris assembled and filtered transcriptome made up by 64,477 sequences. [file 12915_2022_1303_MOESM2_ESM.zip]

Archive with 1 entries (1 files):
- ADDITIONAL_FILE_2_octopus_vulgaris_transcriptome.fasta
