# Supplementary material for: Identification of LINE retrotransposons and long non-coding RNAs expressed in the octopus brain
Source: BMC Biol. 2022 May 18;20:116. doi: 10.1186/s12915-022-01303-5 (PMC9115989; doi:10.1186/s12915-022-01303-5)
Supplement: Supplementary file 2 — Additional file 2: Fasta file containing the Octopus vulgaris assembled and filtered transcriptome made up by 64,477 sequences. [file 12915_2022_1303_MOESM2_ESM.zip › ADDITIONAL_FILE_2_octopus_vulgaris_transcriptome.fasta]

>comp2532_c0_seq1
TATATGTATGTATGCATGTATTGTATTTGTATTTGTCTGGGCAAATATCATAAAGAAGGT
TTTGAGTTTTCAGCAAACATGGCAAATTTCTCAAATTTCGGTACAAATACGAAAAAAAAA
AAACATTATTGTGTCTATAAAGATCTTTAAAACAGAAATAAAAACTGTTTACACAACATA
TTTAGCCAAATGGCCAAAACATGGATTCTGTTTTTTTTTTCTTTTTTTTTTACGTACATT
TAATTTTTCAGTTGGAACTCAAGTCTTTGGTTATAAAACCAACTGATTTGCTTTATTACT
TATTTTTCAATGTTTTTTTTTATTGGTTTTG
>comp2533_c0_seq1
TGATTTCATTTATTTGCCACAAGGATGAAGGATGAGGGGACTATACAAAGACAGACATAA
AATGTTGGTGTTTACATATAATGAAATGATAAAAAAAAGTAAGTATAAACGGTATACACT
GAAAAAGATGGAATATATATATAGCATACAAAGGTTTAAAGAAAAGGTGGGGCTGGGTGG
ATGATAGAGATGTAACCCTCGTGATACAGCTCAAGATTAAGCGATAAAACAGACAACTTG
AGAAAATATGTGTATGGGGTGAAGGTGTCAGCAAAATGAAGTCTGTAAAATTTGGAACGT
GACACATATTGTTGCGGAATGTTCTAAGTTGGCAGAGGGAGAGGGTAAGAAATGACCAAG
TGGTGAAAGTTTTGCAGTGGAAACCTTGTCAGAAATGGGGATTTGAAGCGGAAGGTAGAT
GATGTGATTCAAATGGATCGAAAGAGTGTTGGAGTCGGAGAAATGCAAAAATTTATGGGA
TTTTCCCATTCAAATGGATAAGAAGCTAGAAAATAATAGACCAGACATAACAACTGTAAG
GGAAAGCCAAGTTGCTTACTAGTTGGTTCGTCATGTTCGTTGGGAATGAGAAAATGCAAT
ATCGATATAGCTGCTATCAGTGAGATCGATTGCTAGAATATGAAAATATTCATTGATATA
AGGTATACATTTTTGGGAGATGGGAATCGAGATTATTTCAAGAATTGCCTCAAGAGGTGA
TGATTTCAAGAA
>comp2538_c0_seq1
CATTACCGGCACAATGCCCCTACCAAGGCTCAATAGTAAATTCTTCATTATTTTAGGAAT
TAATTGAAACAAAGATGGTGTATTTTGAAAGAAACATGGTAACATAAAGATTAACAAATT
GGTGTTTTGTATTTTGATTGAATATCCTGCAGCATTCTGAGAAGTAGCATTTTTATATTT
AGTTACGTCATGAGGATGGATTTTTCACTGTTAAGCTTAGAAAGTTATGATCTGGGCTAT
ACTGACTGGATCACAGCTGGTTACATTCTGAGCAACGGTTTCTGTTGTTTAGTTATGTTT
CGTTGTGTTATCGCGAGACACCGACTGATGACCTGTCGAGTATCTTCTGGCATAATTATT
CCATCATTCCAAAGTCTGCTGGAAGCATACACAGCTGAAGATTGCTTCTCCAGTTTTCCT
CTCATCTTCTTCTCTGTTTCTTCATCCATGTTAACATCCTGTTTCATAGCTTGCAGAATT
TCTCCTGCATCCATAGCACCAACTTTGGCATTTGGCCAGCAGAAGACAAAATTTGGGCCA
ACAGCACGACCTCCCATTAAGTAGTGATCTTGGCCAAAAGCATTCCCGGTGATAATTGTG
ATTTTCGGAACAGTAGCACAGCTCACGGATGCCAACATCTGAGCATGGCTTTTGATCTTG
CTGGACATGTACAGACTATATTCTCCTGAGGGTGGTGTTTGTCCTGATGATGTCATGGAT
GAAGTGTTTTGCAGGAATACAAGTGGAATGTCTCTTTCACAGCACAACTGAACAAAATGG
CATCCTTTGGTTGCAGCAGTGTCTGACAATTCACCATTGCTGGCTATAATACCAACTAAA
TGACTGTTAATATGTGAAAAACCTGTTACCAGACCAGTACCATATCTTTTTTTGAATTCT
TGGAATCGGCTGTCATCAGTGATTCTGGCTATGATTTTATAAGGGTCCATCGCATGTTGG
TTCTCTTCTGGTATCAACCCTAAGAGTTCTGATGGATCATAGTAAGGTGGTGGCGAAACG
GAGGTGTTTTCACACGGGGCCAGGTTCAGGGTGGCCACAATGTCCCTCGTTATGCTGAAT
GCTTCATCTTCAGTGTCTGCATAATGGTCACTACAGCCACTCATGCTTGAATGTAGAGCT
GCTCCACCTAACTCCTCAGCAGAGACAATTTCTCCAAGGGCTGCCTTCACTAAAGGAGGA
CCTCCAAGGAAAATAGCACCGATTCTCTTAACAATGACCACCTCGTTGGACATAGTTGGC
ATGTATGCACCACCCGCAGTACAATGACCAAGCACAACTGAAATCTGAGGTATACTCTGT
GATGCCATGTTGGCAATATTATAAAAGACTCGACCGCCTTGTTCTTTATCAGGGAATATT
TCAGACTGCAGTGGTAGAAAAGCACCGCCAGAATCAACCAGATAGATGCAAGGGAGACGA
TTCTGCAAGGCAATTTCCTGCAGTCTCAGCTGTTTCTTCACGCTTATAGGGAATATGCTG
CCGCCTTTGACTGTGGCATCGTTGGCCAACACTAAACATTCAATGCCATGGACACGACCA
ATGCCTGATAAAATTCCAGCTTGGGGTATACTTCCATATTCCATTCCCATCCCAGCTATC
TGCAATAATTCAAAGAAGGAGGAATCGTCATCGAGGACTTGTTTAACTCTTTCTCTGGCC
AAAAGTTTCCTGTGAAATTTGGTGTGTCTCTCGACAGAGCGGCTTCCACCACCAGCCAGA
GACTCGTTGAGCAAATGTTTATATTCGCTGGCCAAACGTTCCGCCTGTTTTCGGTTCTTC
TGGAAGACATCCTGGCTACGATCTATAGTAACGTTTTGAAGGCGTGGAAATACTCGGGAC
TTTGATCCTCTGCTCGTTACATCGGCATCTGGCTGTTGGCATGTTATATTATTTTTAAAA
CTAGAGGTAGTGTTAACCGATCGTTTAGAAAGTAAATGCTGGCGACTGACAGATAGAAAT
TCGTGATTCGTTTGAAATTGTAAAATGCATCGATTGATTTGATGGTGTTTTAAAAATGAG
AACGACGGAAAAGCTTTCATAATACTTAATTATTATCCAAGTGG
>comp2541_c0_seq1
TGTATGTAAGTACGCATATAGAAGAATACAAAATTTGTTGGCATATGCATCGTTTATTTG
TTTTCAAGAAATTTGCCATTGCCATTTAAACAGGTATTGCCACTCATTTCTCAGACAAAT
CGCTCGTCTCGTATTAACCTGGATCACAAAAACACCTTCAATTTTCAGACATTTCAGCTG
TTGCTTAGTTTATATGACACAGACCTAGGTAGGCTCACCAACCACAATCAATTACGGGTA
CAAGATGGACACATAAATGTAAATGTATGAGATATATGTAACCTATTCACGGTTA
>comp2553_c0_seq1
ATTTATATATATATACCGGAAAATACCCGAAACTAGACATGCGTTACGGGAGACTTGTGT
ACCTATCGCCAACTATGTCATAATGTTATTTTACACACGATATCGCCTGCTATCCGAACA
CGCTGGAAACTCGCTAACGGTCGGAAACTCTTATGGTGCAGCAAACCCAACTGGTCTAAT
GACGGCCTAACATGGAGCCTTCCCGAAGCTTACAAAGGAACTTATACTTGTTAAAACGGT
TAAAATGGTTGTACCGGTGCTTAAATCCCGTAGCAATGTCTACTGGGTCTTGACGTTAGG
AATCTCATTTCAAAAATGGAATGGCTTCTTTGAATGACTTTCAGTGTTAAACTATTTTTT
TTTTAACTGACAATAAAATCCATGTTATATATGCATATAAACGACAACTCATGGAATTTA
TAAGATACGTAAAATATTTGAG
>comp2561_c0_seq1
AGTGAATTTTTATGGCTGGAATATATACAAACATAAGTCTGCTAGGTCAGGACTAAAAAC
AGCCAAGAGGTAACTGAAAATGCCTAAAACTTGCAGTGCTCAAGGTTGTTTGAATCACCA
CATGATGAAGGACAAAAAGGTATCATTCTTTTGTTTGCCCAACTTGCTGAAGAAAGCAGA
ACGACGTAGACTATGGGTCAGAGCATGCCAACGCATTAATTCAGATGGAACCCAATGGAT
ACCACACTCCAAGTATGTCTATATCTGCAGTGAGCATTTTGTATCTGGAAAACCTGTTGA
TGACCCAGATCACATCGATTATGTTCCAACAGTATTCAAAACAACACCACAAATGGCATC
ACGTCCCAAAAAGCGGAAGAAATTACCCGATTCTTACAGATCTATCAAAAAGTTTCATCA
CAATATGGAAGCTGCTTATGAAGCTGCAGAAGCTCTTATAACCCTGGCAAAAACACAGAA
TACCCAAACATCCTTGAACTCTACCAGTGACAATACAATCCCAGTCAATTCTATTGAAAA
TCTTTCTTCAAACACATCAAATTTTTCTGATAGCAAATAACTATGGCTACTCAACAAAAA
TGCAGCTATTAAGAAATTGCATTTGTTTCTCCACCTGTCTAACACCCGTGGA
>comp2562_c0_seq1
TGTGTGTGTGCAAGTAGCTGGTCAATTTAATGGTCTTAAGGTCAATAGTTCATTTTTTGT
CAATGCCATGCCAATTTATCCTTAACTCATATATGACTTTCACCTGATAGAGAATAAATT
CAATATGGAGGTAAAAGTTTTAGAAGTTAAAGCTTATTTTGGATTAGCGAGAGACACCAG
AAAGTTCCAGAAAGTTTCAGAAATATCTCAAGATTTTAGAGGTTGAGTTCTAGTGGCAAA
TGATGCAGCTTGATCAGGTATATAGTGTCAAAGTCACAAGTTGGTATTTGATACATTTGG
CTATTTGAAGTACACCAGTTTGAAGTGAGAACCTAGCAGATTGTTCACATGCCAGCAAGA
GATGTGGATGAAGGCTAAGCTGAATGAGACCTCAGCTGACTAGATAGGAAATGGTTAAAG
CTCTTTAAATGATTTGTTCATTTTCTAAGAGAAATAATGGAGTTGTATTATATCTGTGGC
CCATGTCATGATGTGTGTTGTAGTGTCATCTAAGAGAAGACAGAAGTAAAGAAAGAACAA
AGAGAATAGAGATGAGGAGAAATAGTTGTGATAAGAAAGGCTTGATTTGCTGCAGAGCTG
ATGTAACAATGTTTTTACTGTGGGACTGCCGTGACAGTGTATTGGTTATTTTGTGTGTAA
CTAATGCAAGGTGTGTACTGAGGATAGGAAAGGGCTTGTCCTGTAGTTGAGGCATTAATT
GCCCCTAGACCAAAAGTAGTGTTCCCAAGAGATGAAGTGCCTGGTATGAAAGTGTGGGGT
AAAGCTGTGGTTTGTGGGTAGCCTGGGGGAAAGTTTGGTTGTGGTGTCATATATGGAGCA
GATGAAGGTGCATTCGTTGAAGCTGAAACAGCTGGTGGAGAGAAGTAGAATGGAGCTTGT
GGAAAGCTATGGGCTGACATTCTTGTTAAGTATCCAGGAACATTGGGGTTTGGCAAGCGC
ACACAACAGGCGCTACTAGAAGAGCTGGTGGGGTTGGTATGAGACCCTGTGGCACTGGTA
ACAGTAGATGCATTTGCAGTAGATGCACTTGCTGTTGTACTACCTACTGGTGAAGTTGAA
CCATCCAGATTGCAGCCAGGATTGTACATATGCAGTGTATACATAGCTGGATGTGCTTGA
GTAATGGGAGACAGCGATGTCATTAGCCCACTAGCGTTAGTCATTAAATCACTAGTGGTG
CTTGTCACAGCAGCAGCAGGCCCTTTACTGGAAGTAGAATTAACTGTCAAACCAGATTTG
TCTTTTTTCTCAACAAAGCCATTGGTTGAACAAACCCGAGGCTGGTCATAATTAAAGCCT
GGCAAAAAGCAAGGTGTATCTGGACCAAACGTGTTTCCAGAAGTCATAAACTGTTCAGCA
AGATCCATCTGCTGGCGAAGAATAATAGGCCGACCTTCACACCGAGCTTTTTCTGCATTG
GTTTCTGCGAGCATTAGCTGAAATCTCAGGGGAATGTCTTTGATCGGTTTAATCAATTTG
TGACTGCCATACCAATAGAACTTACGCCTGTTTCGCTTCTCTTGTTCTTTTGGATCAAAA
AGGGGTGTTTTTGTCTCTTCCATGTAATTTTCCCCAATATTGGCCAACTGTGCATCCATC
AGTGATTTTGATTCACTCACTGTACTGCTATCATTTGGGTCTGGATTCAAGGATAAACTC
TCACTGGAAGTAACATTATCATCATTGTCTTCACAGTTCAAATTGTCAGTTTTTGCAGCT
GGAGTGACACTGCTACACATTGCAATGCCATGTCTACTGTTACCATTTACACTGTATGAG
GTCATTGATTGTTTCAACCTAACGCTGTCTTCGATCGTATCATTCACAGCTGTCACACAT
TCATCTGACGTAACTGCTGTCATCATCGTTTTTGTTGCTGCTGTTGTTAATGGTGTTGGT
GCTGATGTTGGCGTTGGTGTTGGTGTTGTAGTTGTATTACTTGCCGTAATCTGCATTTTG
ATTGTTTCCAAAGAGCTTTCATTCAACTTTGGTAGCAATGGCAATGGGTGGGTGTTGTTT
CTAAGATAACTGTTATATGGTGACTTTGACAGAGCTGCAGTAGAGATGGTTGGAGTCTGG
TATGGACTGACCCTGGGAAACACATTGCCAGCATTTACATACTTAACCTCTGTTGTTGTT
ATATTCGCACGGAATATGTTTTTGGGACCAACCCGTACAATTCGGGTGGTTTGCCGGTTG
ACTTGCTGTCCAGCTGGAACTTTCATTCAAATTTCAATCTCAAACAGCAAGACAGACAAA
ACAGCTCTGGTGATGTCTTAGTCACACAGACAAACAGACTGACTAACAGTAGTAGCTATG
TGATTGATACGTGGAGCTGATCAG
>comp2565_c0_seq1
AAAAAAAACATTTGGCTAATCCATTTTTTTTTTAAAGTTTTCTGCCTGAATATGGCTAAA
ATGTTCCACTTCATCAAAACCATACATTGCGTTGTGTGAAATTGAAAACAAAAAAATGTT
TTTTTAAAAATCTTTTTTACATTTTTTCATTTCTATTTTCTATTTGTAAATGAAAATAAT
TTCTATCTAATGCTCCCGGCCATTTGATATTCATTCAGTGTTCTGATAGACGTAGAGGAC
CGGTCTTTGTAACCGGTGTATAAGGTAATCAAATTGTGTTCTCAAAATACGCCAACATTT
TTATACTGACAAAGGATGAATGAAGGAATGAATGAAATTTGAATTCAATTTCTTTTTCCT
GTTTCCTATTATTTGCAGAATCTATATATGAATCTATACATTTCACTTCGAAGAAATATT
TTCTTCTAATGCAGAGCTACCTACCTTAAGGAATCGCAAATAGTAATA
>comp2581_c0_seq1
GGATTGTATACATTTCCCACTGAAAACAGTGTATGTATTCATCATTAACCGGGAAGCATT
CATATTCAAGCACAACTTATGCAAAATAGACCATTTACAGAGTAAATGATACCATTGTGG
ATTGCAAGCTGTTATCTTTTTGGTCTCTTGCCAAAAGATATCAAAGCATGCAACTTATGC
ATACCATTTGTAAGTATGGAAATCATTGATTATAAGAGAAAATTATTATCCCCTCTATAA
CATCTTGATTATCTCTCTATCTCCTATCTCCTCAGTGACCACTTGTACAAGACTCACTTG
AGATGTCATCTCCTGCAAAATTTTGCAAAATCAAAGCAAGTCTGCTTTGCTCAGTATCTT
CTCTCCAGACATGTTTGTCTATAACTCCTTTCCTGCCTCATTTACATATATATATATGTT
CACATGGTATATTGTAAGACACATAATACATCTACTGAAGTAAACTCATCTTGCTGAGCT
ACTGAGATTGCCCAGTTTAAGAGTGTGTAGAAAGAAATTACAGACTCTCCTGTTCAAACA
AACAAAAAGTGACACCGTTTTTAAATTCTAAAGATATTATATAAAAAAAAAATGATCTAA
GAATATTCTGTTAAATGTCATGCACTAAAGAATGAAAAGCCATATTCTCTTGCCATATTA
CTCTTTA
>comp2582_c0_seq1
CATTTTTTTTTTTTTTTACACTATTTCAACATTTCCCATTTTTATGTGAGACAAGTTTTT
GTGGAGACTTTCTCCCCTAATCGCATTTGGCCACTGGCTGGGCCGACAGACAATGATTAT
GTTCAATGTGTTACTCTAACATCACAGAGATGATGGTTAATATGGGAATTTTAATGCTCC
AGCATGATGAGTCAAGAGAATGCTATGTGGTTGCTTGACATGCTAGGAATAGTAGCCAAA
TGTTCCTCATTACATCCTACTGTCTTTGAAAAGGAAGGACACATTGGATGTTGTAGTTGC
AGATACACTGTGATTGAAGTGTTAAAAAGCTGGAATACCTTTGATCATATGTCTATTTAA
CCAGGACTGACCTGTGGTTAAACAACATGACTTCAGGATGAGTTTTCTCTTGTTCAGCAT
TGGTTTCTACACAAGAGACTAAAACATGTGATTCTGAATCTGTTCGGTTTACAGAAGGCC
AACGAGATAGCCTTGATGTGGATAACTATAAAAAGATGGGAGAGTCATGGGTAGAGAGCT
TTTCATCAAATGTTGGCTGGATGATGGTTGACCTCAAAGTAAACATTATCAATTTTCAGA
AGATTGTTGATGATAAATCAAGTTTGGCTGACATTGGGATCAATGCCAGATTAAAGATTC
AGACTTTGAAGACAATGATCTTTGTTGAAATATTGGAAATAATTTGGTTTGGAACCAAAG
GAATTTTTTTTAGATTAACAACTGAAAAATACAAATTTAAAATAATTTTACATTATT
>comp2588_c0_seq1
GTGAGGGTGTGGGTGAGTGTAGAGGGGGCCCTGTGCGTGGCGTCTTGACTCGGGCTGTGA
TGTCGGAGGGGGCCCTGGCCCACTCTTTCGTTGCCTCCTCGTCCATGGTATGATGGGCCG
CAATCTCTCACCCCCGTGCGTCTCGCTCCGAGTTGTTCATGGCCACGCCCTCTTTTGGGT
TTACTCCGCTACACTACAGTCCACCCTCACTCCCTGCCTCCTCACCACCCTGTGTCTCTT
CTCGACTCCCCACTTGCCATTCCTCTCCATTTCAGCATACTCTATCATCACCATCTCTCT
CTCTCTTTTTCTGCCATCAACATGTCCTCAAAGACTGATTCTCTCCCTCCTTGTCGATTC
TTGTCCACAACTTGCCAGCCAGCCAGCCAACCAACTGACTAACCAGCCAGCCAGCCAGCT
GGGTGGTGACACACAACAGTTGCCTCTCTTTTCTTTTGTTCTTTCTTTCTTTCTTGCTCT
CTTCCTCTGTTGTTGTGTTGCCTCACGTCAGCCCACAGTCACAGTGGTAGCCACATCTGA
GCTTAATTCCAAAAAGGGCAAAAAAAAAAAATAAATACCACATAATATCTATACATGTCC
ATGTATATACACTCTCTCAATACACACATACA
>comp2593_c0_seq1
AAAGATATTTTTGTAATTTAAATTTTTAAACAGTTTTTAATTCATTTAATCGTTTTGCGA
TAAACCATAAAATGGGGAGTAAATTGAACTTCTGAAATGACTTAATTTTCGCTCTGAAAA
TGTGGAATTTAACTAAAATATCCCCTTGTATTCCAGTTATAAGCAGAACAACCAATAATC
TCTGTTGGAGAGCCGGCTTGTATAAGAGTTTCTCTACTTGCCATCATGACCGTATGAAAA
CGCAAATACTGCAATCATCTAATGTCTACAACACTGCTATAAAAAAATATTTCTCATCAT
TTCTCAATGGCCAGAATAAACATGTATCTCAAGGTTTTGATGTGCATCCTTTGATGCTTC
AAAGAAAACTTTTGAAAAGAAGCTATAAACCTGTTCTATTTCGCTCAACATCAACCAGGC
GAGGCTCAAAAGATGCACATCGTAAACGGACTATTCTAATTTATGTTTGTTCTGTTGGTA
TTTTCATGGTTGGAATGAGTTATGCAGGGGTTCCACTCTATCGGCTATTCTGTCAGGCCA
CTGGACTAGGCGGTCAAGCAGTTGCAGGACATGATAATAGTCGAGTGGAAAGTATGAATA
AAGTCACCGACAGAAGTATTTTAGTACGATTTAATGCTGATGTCTCTTCAAGTATGCAGT
GGAATTTTCGTCCCCACCAGCCATCTGTGAGAGTTTTACCTGGAGAAACAGCTTTGGCTT
TCTATTCAGCAAAGAATCCAACTGATAAACCTATTATCGGTATATCTACTTATAATATTA
TTCCATATGAAGCTGCAATGTATTTTAATAAGATTCAGTGTTTCTGTTTTGAAGAACAAC
GATTGAATCCTCATGAGCAGGTAGATATGCCAGTATTTTTCTACATTGATCCAGATTTTG
TGGAGGACCCTAAACTGGAAAACGTTGACACAATAACACTGTCTTACACATTTTTTGAAG
CGAAAGACGGACTTAAGCTACCGATGCCTAACTATATCACCAGTTAAAAGTACACTTCCA
TTATGCATACCACCTTTGGCAGTGAGTTTCTGCCAACTGTACTTATGTTATTTACGATGT
TGTTTTGATTACGGTTTATATTACAGTATATGAGAAATAAATGTGCTTAGCATAATTATC
TGCTACCCATGGCATGATATATGAAACAAGTTACACTTTTTACTTCGTAGATACTGGTTT
CTTTCTGTGACTGCTCTACACTAAATGATTTATGGCTTTTTGCTGTATGTTTGGTGTATT
TGCAAAGAAGTGAATTTTAGATAGCAATAGGGATGAAATTGATATAATGAAACCTTCTGA
AAA
>comp2594_c0_seq1
TCATATTAGCACATATACATACACATGTAAGCATATGCACACACACTCATGCATATATAT
GTAAGCATATTTATATACATACACATTGTGTCTAATCATGTCGATTCTCTCATGGTACTA
TATACTATATTGTCACATGGCTACATTAAATTTAATTTTACAAAGACAGTCTATCGGGAA
ACATTTGGGCAGGTAACAGCTGCAGCTCAGTTTTACTCAACTCTCTTCATTAGCATGAAA
GTGATACAGTTCTTATTTTGTTAATTAAATCAAGGTTTCGATAAAGAGTTCTGGAGAACC
TTGTATTTATTCTGTTACATTCTGAAAATGCTAAATATTTGTTCTTATTTGCCTAAAAAT
TGTTTATTAATTATGTTTTTAGCTATATTTTGTTTTTATTGTTTTTCTCTGAAAATTGAA
GATGAAAGAATGAGTTTAAAAGGGAGTTAACTATGCCTACAACCATAAATACACACACAC
ACATTTATGCATATCTGTGCATGTGTATGTATACATATATA
>comp2600_c0_seq1
GATTGCTCAATTTTTCACAGGTAAGATTTTTTCTTTACAACTGAATAGTTTTTTTTTTAT
GGACTTTTTAGTTGTAATCAGTATCTGACTGACTACAAATACTGCATTATCAGTGTAAGA
AATTATTGGAGGAGCTTGGTCTCTACCTTTGCTTTATAATTTCTATAAAGATATGTAGTC
AAGTTTGTAGTCTAAATAGTGTATGTATATAGTTAGATGTTATATATTTAGCTGTATATA
TATATATTCTCCCCTTAATTGTCGTTTTTCAGATGCTGGTAGTAAGTTTCCCTGTCCTTT
TTTTAATTTTTTGAGATTGTGTAGGTTGTTGATTATATGTACTTAGTTACAGAGCTGTAA
TATTTTAATAGGGAAAAATTTGTATACTTTGCTATTTTCTAAATTAAGAACCTTTTTAGA
TATTGAATTGTTAATCTTGTTTGTATATTGCCATGTATTTGTATTGTAAATGTTCTGC
>comp2601_c0_seq1
TGCGCCTCCACATACCAGTAGAATGGCACACAAGACAGAATTATAAAAAAAGAGAGTGGG
GCGAATTGGAAAGGTTGGAAAAAAGTAGGGGAGCCAAGAACAATATGAGGTACCCACAAC
AGAAGTTAGAGGTCAGGTGTGTGTAGCATGGTGAAAAGTGTAAAGTTGAAAACCTTTACC
AATGTTCTGGGATAGACAGATCAAAAGATATGAGGTTTCCCAGATTGCAAAGCAGTGTCT
GTGTAAATCTAGACATCAATGGTGAAAACAAGTATACAGAATGCTAGCAATGCACCTATC
TCACTGACACCAAGAAATGGTACTCTCCTAACCCTAACCAAGAATTTTGTTGAATGAGAA
AGCATGGGAAGAAGTGGGACAACCACAAATATGCCCAACAGAGGGAAAAGCTATTGATGT
TGACAGTTATATAGCTAAAAAGGGCAGGAATAAAGTAAGAAAAGCAACAGGACCAACAGA
GATAGTTGCTGAGATGTTGAAAAATATCCAGTCAAGTGGGACAAGTGCTATCCATTTGGG
TGGTTAGTCAGGCAGTACAGAACGAGGGCAATCCTTAATTATGATAGACTGCACAAGGGC
AAAGACGACACTCATCATCATCATTTAGCGTTCGTTTTCCATGCTAGCA
>comp2605_c0_seq1
AAAAAAAGGCGGGGTGTGGAATTTGGTGGAATAAAACATCTGTGACTGTGTAGGATCGTA
GCTACTTCATAAATACAATATTGTTGCTTCTATGTGCTACACACCGTTCATCAAAACCAT
TCCAGGAGACGTTACACATTCGTCTTGTATCTCAAACCGGTATCTCCATTACACATAAGG
ATTTCGTTTCTTAATTTTAAGTGCAAGAATAAAAACTCGAAAGCTCTTGGAGGATTTTTA
TTGTCTTTCTATATACACTCCAATATCGCCAGCATTCGGTTGTACGGTCCTATCTCTCTC
TACGTAACAAATATTTTGTGGATTATTCCTTTGATACAATATATATATACCAGTATTACG
TGTAGACAGACATATATAGCATTCGAAAAAGAAGGAAGGTAAATCGGAAGAACAACACAA
ACGCAACGCACCGACAGATACGAGCACACACACACCAATTATTCTTCGATGCACTTGTGC
ATAAGCATGTCATTTCATTCCTACACGAGTAGATTCTACATTTTATACATACATACATAC
ACAT
>comp2610_c0_seq1
TAAACCTAAGACTATATGGTCTTCACCACACACACACGTGTGTGTATATTACAGACTAAA
CTGTATGCTTTGGAGAGATGAAATTGCTGGACAGATGAATTGTTAGACTGGACATGTTGG
AAACATTGTCAGTCAATGTAAGCATTTCAACATCCATATCAGTGCTGCTGTTTAGCCCGA
GGTCAAACTGACCAACAATTAAAAGTATTCCAGTTACAGTGTACCTGGGTTTACATATTC
CAAAGTGTTCTTTCTATCATGGTATAAGTTGAGGGAACTTTGATTGCTATTTCCTGCATT
GGCTGGATTCTCAAAACATTGCCAAAGATACAAGTGGCACTAAACAGATAAAACATGCCA
TCTTACAATGGATGGTATAGCTATTTTTGTAAAAAAAAAAAAAATCTAATTGTGATGTGA
CCTCTGAATGGAAGATGGGACAGATTCCATGGCCTTTTACAAGTTCTCCAAGATTGGTGA
GATTGATGATGTCTTCTCTTGTATGATTACAAAGACCTGCAGAAAAGACTAAGGAACAAG
CCATCACACTTGTGAGAAAATACAGATTACAGATGGAAACAATTGTAGGAACACTGTAAA
ATTGATGAGGGCTCCCTCCACACACACACAATCTACAATATTGAATCAAAATATCTCCTG
TGGATAAAGTTAAGAGGAAAGAACTGGTTCTGCTATGTGGATACATTACAATACAGGACA
AAGTCACCTATGATAGTCTACATAACCAGGTAGAGTAATAAGATTTAGCATTATCTTAAA
AGCTCTGTGTGTGTGTGTTTGTTTAGTGAAGGGTTGAATTAATTTGGATTGATAAAACAA
CAGTTGGTCTTTTAGCCACTCCAGCACAACCATTGATGACATCTCAGCCGATTGTAAGTG
AAGGAGTGTGGTCTGGGAAAATACTGCTAGAATTATAAGTATCATAAAAGAGTTGGCGGA
GAAAGAGAGAGAGAGGGATGGAGGGAAGGAGGGAGAGAGAAAGAAAGAGAAACAGATAAA
TAAAGATTTATATA
>comp2612_c0_seq1
GTCGGAACCGACGGAGTGCTTCCACAATTCATTACTGCTTTTGCTTTCCTTGTTAATGAA
TTTGGTATTGTTTTTTTTTTAATATTTTTGTCTTTTACACATACACACATGACACACACA
CATACATGTATAATCAAACTGAAATTTAAAAGCTGTTAACAATGGAACTTTTAGAATAAA
ACAAAGACAGCCATGGATGCATGGTAAAGAATTTCCCTTTCTACCCATGTGGTTCCAGGT
TTAGTCCAACTGTGGGGCATATTGGCAAGTGTCTTTTATTATAGCCCTGGGCCAACCAAA
CCCTTGTCAGTGAATATGGTTGATGGAAACTAAAAGCCCAATGTGTGTGTTTACATAGAC
ACACATGTGTGCATGCTAATGTGTGTGTGTGTAACAGATTCTGTTTCTTTGTCTTGACAT
CATGCGATAGTAATAAATGAGTCTTACCCTCGTTATTTTCAAAATTGCATTATTTATTAC
TAAATTTTCTGGTTTGTTGCATATTTCCCTGTTTGAAGTTTACTGTCTCATACATCGAAA
ATTATGTATATAACACGCACAGAGAAAAAAAATTGATTGTATTCATCATCATCATCATCG
TTAA
>comp2614_c0_seq1
TGTTGTTGTTGTTGGTGTTAGGTGCATGTATGAAGTAGACTGACCATTCTGAATCGAAGA
CCAAACTGTATTCCTTTGAAATGGATGTGTCTTGTTGTGTGGCATCATTTGACAGCTCAC
ATGTTCTCTGTAGGAAACCTGTTTTGCCAGTAGTTGCTGTCAACAAAAGTGAATTCTCGA
GAATATTTCGATGGAGTACTTTGTATTTTAACTCACGATGGAACATATCATCCGTTCTTA
CCCCAACAAATTCCTCCTCCGTCAGACTTTACCTCTCCTTATAGCACTCGCTTGATTCCA
GGGGAATATTTCACGGTTCAACAGGGACAAATCTTTTAGAGAAAACAAAAGACAACAAAC
AAACAAAAAAAAA
>comp2625_c0_seq1
AGCACTGAAGTAACGAGCCTGTGTCATAAAAGGAAAAAAAGAAAAGCAAGGTGGATAAGT
TAAAACAAACAGCTGGTGAATTCCTAGAGATACAAAATAATCTAACAGGGGTAGGGAGAA
GAAAAAAAAAGCCAGGAAAGTATGTTTAGCTTAGTCATATCAGAGTACTACTATAAGAAT
TACACACTTGAGCCTTTGTAAGCAACTCAGTAAACAATGTCACATACTAATTACAAATAT
TAACCTGGTTCAAAATTTCACAAGCGAATGTTGCCAACCTGCCTAAAAATGACTATAATA
ACCTAGTTGTGTTTAAAAGGAAAATATCAGTGCAAATTTCATTTGAGATAACACATGATT
TCACCATGTAAACAAATTTACACTATTTTACATATCTGAGAGCTGCAAACTTCTGGAGAT
TTTTCACCTTTTCCATTGACTTACGCCTGAATAGAGTAAAAGTTAAAATACTTTTCTTAG
TCATCTTTAAGGAAGATGTTAGATTTGGCTACAGTCCTCTCAAGGAAACAAAACCATTAG
ATTAATTTCTTTTTACATTTTCCTTTGGAGTGATTTCTGTAAAAATGAAACCTTATGCAG
AAGAAAAGGTGGCATTCCATATATGTTCAGAAGCTAGAAATCCTGTGCATGTAAATTTGA
TTTACATTCCAGTATTTTATTCTGTTTAATGTATATTAAGTTAAAAGAAAACCAGGAATT
TGCACAACCCTTCAATATTAAAATTTTATTGTATAACTCCTTATCTAACAATTTCTTATG
CTGATGTCTTACTTTATGAAACCAGTCTAAATTCACAAATACCATAGAACGAGGCCCTTG
GTGTATAGTACTCTGTTCATTACTTCACCACTGTATATAAAACACAGTAAGCAAGGGTGC
TATTTATGTGTAAACTGAAAAAAATTCATGAAAACTGAACTTACTAGGATTGGGAATA
>comp2631_c0_seq1
GTGAATTTTGTATTATTTGTGGCAGATGTCCCTATAAAATAATAAATGTTCATTTGGATT
TTAATGAGATAAGAAATTGATTGTATCAGACCCTTTACTATTATTTTATAGAGTTTATAT
TTCATTGTATAAATATTGAGAATATGATAAAGAACAAGATGGGGAAGCTTATGATGATAG
TGCAAAACAGTGTCAAATCTTTACTCTTGTTACTTTCTCAGTGTTTTACTGTTGTAGGAT
TGTGATCAAAGTATTGACAGCAAAGGATTTGGTAAACTAAATTTTAATTTATTCTAAACA
CTTGAGAAATTTTTGTCTTTTGACTTGAAGATCATTTCCAAAGACAAATTTAAGGTTTAA
TTATAGAAAATATGAGATCAAATAAAATAATTGAAGAATTTTTTTTGTAGATGTCTTGTG
ATTTTAT
>comp2632_c0_seq1
ATTCGATCGGTCCTCACCTACCTCCGCTATTACCGTGGTGAGTCTGTGGGTGTGGAATAG
TAAGTAGCTGATAAACTCGTAATGTTTGCTGTTCGGCAGCATCAAAAGAAAGAACCTGCT
GGTTCCCAGATTTTATAGTCTGGTTAGAGCATCACCATCACCATCACGAAATAACATACA
TCCTTGCTAGTTGCCATCCATTTACACATACTCCAATATTTACACTTATTTTTACGTAAA
ACTTTATCAATGTTCCCTCATCTGAAAAGATAACGCTCCAAAAAGAATTCATTCAAAATA
AGACATTCACTTCGTCCATCACTGCTTTCGCAAGTCCTGCAGAATTTTTCTTTGAAATTT
CATATTTACATTTTAAAATATATAATCTTGCAACAAACTTTATTCTCTTGGAACGCGAAC
TCTCATATCAAGGTTTTACGTGCAGTTTTTATTAGTTGGTTTATTATTTTCATAGTTAAA
TGTTGTTTTCTTCTTACCTTTTACGTGTGCGAACAGCGATAGAAGATACATCATTTTGAG
AGGAGACAGAAACGGGAAAACCTTCTAATTTACCAACTCTAAGAAATCAAACAACACAGA
CTGTGATTTAATCGAAAAGAAAGCAAATAACAACAACAAAAAAGAAGATACAAGATCAGT
GTCTCTGATATGATGGGAATAAATAACACCGAAATATTTCATTTGTATTCTGAGTTTTCA
GAATCACTTCACCTTAGATTTCCATTTAATACACACATGAATCATTATCATACTTCTCTG
TCACACTTCCCAGTAACACATTTATATAAATAATCTAACCACACAGCCAGTTGCTCTATG
TTGCACAACTTTCTAAGCGCAACAAACTCAATGTGACACGTCTGATATTACAAACTGCCG
TTAACTATCTCTCTGATACATTCTGTCTTTCTATGCAACAACCCTCTCCCTTTCTTTTGC
CTCTGTAATAACTGTTACAATTCTATGTAACAGCATTATGTGCTCAGCAAATTTACTTCA
AGGGAGTTTTGCTTCTCATCAATATTCAGTCGATACACTTTCAATTAATGGACTTTTTAA
AAGATTTTTTTCATCTACCAGCACTCTTGATTTTACTTTTGTAAACTGGAATTAAGTGAA
GGAAGAAAGAATATTTACTAGAAAAATAAAGAAATAAAACGAGAAAGCAGATTTAGGTGC
CGTCCAATAATCAATTTAAACAGAGCAAGAGGCGAATGTTATTACCGAAACAAGGAAGAA
ATACACGTATTAATAACTGACCCCACAAATTTTTCCTTCTCCATCCCACTTTTAC
>comp2633_c0_seq1
TAATAATAATGAAGGAACATCGATATTCCCTCGATGTAGTTCGAATCTGCCACAGTTCCT
CCTCCTCCTTTTTCCTTCATTTTCTTGCTCTTTTTCTGCCTCCTCCTCCTCCGCCTCTCC
TCTCGTACAATATCGTTATGGTTCTCATTTTCTCTACTTTTCCTCTTCTTCCTATGTATA
TATCTCTCACTTTAAAGTCTTTTTTTTTACTCTTCTTCCCCCCCTCCCCTCTAATGGTTT
CAGTTTATTTTTTAACAAAAAAATAATAGCGGTCATATAGCAACAAAAAACCTGCTTTCC
CGTTCGTCCTGTTCCTCCATTTCTTTTTGTCTCCCAGCTTTCAGAGTAAATTGTTCGACA
TTTTCACACAAAAATCATACGTAATTTTTGTGTTCGTACGTATATACAAGGGGAAACCGC
TTATTGCAATTGCAGATAATATGAGCAGCCGGTTATTGTTATCTGAAAGCCCCCCACCCT
CCAAAGTGATTACAATATGTAGTTCACAAGGGCAACAGTCGAATCAGGCAGCACGACTGA
TTTTTGTGGTTTTCGTTGTCAGGTGACGGTCTTTCTCTAACACGAGAGGACAGCCATCTT
ATATATGTGTGTGTATGTTTGCGTGCAATAATAGTTTGTAGAACAAATGTGTTTGGTAAT
CAATTGTGTATTGTGTAATAATAAGATTTACAAGAAGGTTGTGGCTTCTGCGTATGTGTG
TTGTCTGTTGGAGTTGAGGGCCAAATTGAATTTAAGTGAAGTTTTATGTACAACAATAGT
CAGAAATGAAATGTCACGCTTATGTCACCAAAAGTCACAGTGGGGGGGGGATAAAGGGGA
AGAAAGGGGGTGATGTGAGTGGTGGGG
>comp2641_c0_seq1
AGATCTGATCAAAAGGTATCGGGACTGTTGCTATGGCAATGGAACGAAAGTACATAGAGT
TAAGCCGCTTGGCACAGATTGACTTTGAACACTATCGCGCATGCACACTAAGTTCTTGCT
AACTTTCGCAGTTTTTATAGCAGTGCTTCGAAGTAAAGGGTGTAGATTGTGGCCGTCTCA
CCTCACCACGGAGCTTCCATCAGTGACCCTAGCAGAGAAAATATGTGGGCGGGGGAGGGG
AGAGAGATAGAGAGTGCGCGCGTGTACATGCAAAGAGACATGGTTTGATAGTTATTACGG
CTAAGGAGCTTTCCAAAAATGAAACCTCACTTGAAAGGAACAAGATTTTAAGTCGTCGAG
GAAATCCAAGAGCATTCGACAAAGTAGATGCTCGTTATCACCAGAAAAGGGAGTTCCAGA
AATGCTTCCCTTAATGGAAATGACACTAGATAATGTGTGAGGCTTCATGGGGTTACTTCG
AAGGAGAATAAATGCTGAATATTGAGGTGCCGTAGTTTTCTTTTTTTATACCAGTCCCGA
TACCTTTTCATCATACCCCAT
>comp2643_c0_seq1
AAAGCCACCTGAATTCTGTGTAAATTTTTAAATATCTACTGTTCTTATTTCCCTTATGTG
TATTATTAGCCATGGCATTTTTATGTCCCGCGAAATTGAAAAAGTCAAAAAAGAAGAAAG
AATTTGACCAGTATCCTCTACGCCGAAATCTAACAGGAAGCGCAAGTCTTGACACTTTGA
CTCAAGTTGGTTTAGCCAAGAAAGACGGTCTCGATCCTGAAGCTCGCCTAATAGTCATTC
AAGATTTTGTCGCTTGTGTTGACGACGAAGTCTCTGTGAAGAAAGGAGACATAGTCTACG
CTCTTTACAGAGATAATGATTGGTTGTATATACTTTGTGATAATGGTAAAGAAGGCTTCG
TTCCTATATCGTACACCACACAAGCAATACGTAAGCAGCAACGTACAGTTGATAATGACG
TCAAACAGAATACGCTAGAGAAGGATTCTCATAACAACTCAGGAGAAAGTTATATCAGTT
ATCAAGAGGCCAGTATATTCCATAAACGAGACTGTGGGAAGTTCTTGGTAGTATATAATT
TCGATGCTGTGAATGACAATGACATAACAGTTGAAAGCGGGGATATTATTACCGTTCTAA
ATGTCGATGATCCAAACTGGTTTTGGATTATAAAAAACTGCAAACAAGAAGGATTTATTC
CAGCTTCTTACTTAGTGCCTATAATTCATACTGATCCAACAGGAAAAGGTGTCTAACTAG
AGTATTAATACCTCTTGAATTTTTTTTTGTGGGGTTTATGAACAAAATTTTTCACACAGA
GAGAATGACATTACAGAAAAAATTATTATATGTCAATTCGTGCCATGAGAATACTACAGC
CAAATGCAATACATTCTTTGGGATTTTTGACTTGGCATGGCTATCATCACTCAGAAATGA
GTATAAGTGTACTGAGTTGATAAGAGTATTGGAATCCTGTGCAAAATAAGAGTTCATGAG
TTCAATCTCAGCTTGGAAATATGATGAACAGAAGTAAAACTATTTGAAATTTAGTTTTTC
AAAAGAGGAAAGATGAATTTAACGCTTTAGTATTTAAACCAGCCAAAAT
>comp2646_c0_seq1
AAAGAATCCCAAAATATTCTTTCCATGTTAAATTTTGCTTATATATACTTTTTTTTCAAT
TAGAGGTTAGATCATTCTGTGCCTTCTCTATATCATTAAAATATATTTCCTTGCCTAATA
TCTGCTTGTATACCCCTACAGACTTTATTTTTATTTTTCTAGTTTCTTTCTTTGGGTCTT
TTTAATAACAACTATATCAGAATACAATTTATAGAAATGAAGAATATGTCTTATTTTGCA
TGGGATTTTTTTTTTTTGTTTCCAGTACCAAACTGCCTTCTAATTGCATGTGTAAGACAT
AGAGGTGTTTGTTTTCTCAATATGTGTCAGAAAAGATCTCAAAATCTCCTCTTTGGCGTG
TAATTTGATTTCTGGCAGGAACCAAGGGGAAAATATCAAATATGTAACTGTATCATGG
>comp2649_c0_seq1
GAGAGAGAGAGAGAAAGAGAGTCGGACAGACAGTTAGACGAATAGATAGATAACATGCTT
TGTTTTTTTTTAATTTCCAACTGTAACAAATAGGCGAAGATAAATTAGCCATATGCGTTA
GACAGACTAATTACATGTATTTAATTAATCATTATACTTCATCAAAACTGCACGTATGTG
ATATGTTTATTTATCGAATATTTAAACATGGCCAGTTAATATTGTTGTTGCTTATGTTGC
TGTTTCCCGTTCGTATATCTGGTTCCAGACAGGTGAATGTGATGAAAATATATTTAAAAT
GTTGCTGGAACATCGTTCTTCATATGTCAAAGGCTCTGTAATAATAATATCATTAGGTAT
GAAAATTGTGGTGCTTTTAGTCGTATATTATATAACAAACAAACTGTATAGGTTTGACAT
GTAATAATAATTTACTCTGTATTGAACCACAAAATTCTATGCAAAAAAGGTACCTCATAT
ATATATATACATATACAA
>comp2649_c0_seq2
GAGAGAGAGAGAGAAAGAGAGTCGGACAGACAGTTAGACGAATAGATAGATAACATGCTT
TGTTTTTTTTAAATTTCCAACTGTAACAAATTAGCCATATGCGTTAGACAGACTAATTAC
ATGTATTTAATTAATCATTATACTTCATCAAAACTGCACGTATGTGATATGTTTATTTAT
CGAATATTTAAACATGGCCAGTTAATATTGTTGTTGCTTATGTTGCTGTTTCCCGTTCGT
ATATCTGGTTCCAGACAGGTGAATGTGATGAAAATATATTTAAAATGTTGCTGGAACATC
GTTCTTCATATGTCAAAGGCTCTGTAATAATAATATCATTAGGTATGAAAATTGTGGTGC
TTTTAGTCGTATATTATATAACAAACAAACTGTATAGGTTTGACATGTAATAATAATTTA
CTCTGTATTGAACCACAAAATTCTATGCAAAAAAGGTACCTCATATATATATATACATAT
ACAA
>comp2652_c0_seq1
GGTTTAAACTTAATTCACTGACATCAGTTGCTTTTCTGATTTGTTAAAGGATGGACCCAG
ATTCAGTTAAATGTGAACCGAATAGCCCTGTTAGTCATGGGCGATGCTCTGTCCAAGTTC
TTGAAGATGGATTCGTAAGAGAAGTATTTTCAGATTACAGTGGTCATGATGACTATGGCT
CAGATCGTTCATATCAGGGAGATAGTGGAGACAATATTTCTCCATGCAGTGCAGACATTA
AACCTGAGTTTAGCTCAAATGTGATGATCTCAGATCACGAAAATCCAGATGGATTTAAGA
AAGTCTGTTTGGTTTGTGGTGATGTTGCCTCAGGATACCATTATGGTGTATCGTCTTGTG
AAGCTTGCAAAGCATTTTTTAAAAGAACTATTCAAGGTAACATTGAATATTCCTGTCCAG
CCAACAGTGACTGTGAAATAACAAAACGAAGGCGAAAAGCTTGCCAAGCATGCCGATTTC
AAAAATGTTTAAGTGTAGGCATGCTACGAGAAGGTGTTCGATTAGATCGCGTTAGAGGTG
GTCGACAGAAATACAAACGGAGTCCTGACTCTCAACCTGGTACCCAATACCCTATCCATC
CTCAGACAGTTGTTAAAAAACCTAGCATTGAACGCTCAGATAACAAAATCATGGAATCAC
TACTCGCAATAGAAGCACAGCTTGATAAACTATATGCAACACCAGATCCTGAAGTACCTG
AAAATGAGGTGAAGTTTATGTCCATTGTATCAGATCTAGCTGATAGAGAATTAGTCGTTA
CAATTAGCTGGGCAAAACAAGTACCTGGTTTTGCCAGTCTCCCACTTGTTGACCAGATGA
ATCTCTTACAACATTCATGGCTAGAGATTCTATGCCTCAATCTTGCACATCGATCCTGCC
CTTACAACCACTTCTTAAAATTTGCCGAGGACTTCAAAATCGACCAAGAGCAAGCTGCAA
ACACATATGGTTGCTCACCCAAAATGGACAACCTTAGTAGAAAATTGGCCAGCAAAATAA
CGAGTCTTGGAGTGACTAAAGAAGAGTATATATTATTGAAAGCCTTAATTCTTTGCAATC
CTGATGTGACTTCTGACAGTAATGGCTCAGTGAAACAACTTCAAGACAAATTCCATGATA
CTCTCATTGAATATGTAAAAACAAAGCACACTGGTAACATGCGTCGGTTGGGTCATCTCC
TTATGCTTTTACCACACTTAACACATGTAAAACTGCTGGCAAGACAGTATTGGTTTGATG
TAAAAAAGGACGGCCGCGTCATCATGCACAAGCTGTTTTTAGAGATGCTGGAAGCTGATT
CTTGATGTTGCGTAGCTTATTAATGTAGCCAAGTTCACCATGAA
>comp2655_c0_seq1
GTGAGATTTAAGATAATCCTAATCCTGCTCATCTCTGCAGTTCATAGTTTCTTTTTTAAT
TTTACCTGTTTTCTGATTTTCATCAATTCTGTTATTTTTTTTATCCCTTCAAATTTCACA
CTTCATAATTAGGATTCTTCTAAAGGATCTTCACTGCGTTTACTGTAAGCCTCCTGAAAA
TAGGCTCCAAGGTTTTCAAGATCTTTTGGTCCTTTTATTACTCCCTTTGGTAAGTAACCA
AGTAATTTAGAGGCATGCTCTTGCAGTAGTTTTTGTCTTTCTTCTTCAATGATTTTTTGC
CGTTCATTTTCCATTTCTTGCAACATTTTCTGTTCCATTTCATCCTCTTCCTTCTCTCGA
GCAATTTTCTCCCTCTTCTCTGCAATCAATCTTTCAATAGCTCGCTTGTGTTCCTGTATC
TTCATGCGTCGTTTTTGTGCGTTCATCTGCTCCAGTCGGTCATCTTCAGCAAATTTAGCC
ATCATCTCATCATGGAACATCCTCTCTTCTTCATCTTCGGTCATCTTTTTCAGAGCTTTC
ATACTCAACTGTTCTTCATTCATCTTTTGAAGTTCAAGCCTTTGTCGTAATTTCTTTTCC
AAGGCAGCTTTTTCATTTTGTCTGGTCTTTTCTTCTTGTTCTTCAAAGTGCAACTCCAGA
CGTATTCTTTCCAATTCTTTCTCAGATTGTTCACGCTCAGTAATTTTCTCAGATAAAGCT
TGATAAATTCTAGCTTGGACAGCATCTCTTTCCGCCTTCTCTTGTAAAAACCTATTCTCT
CGGTCATCCACAAGACGACTGAATTCCATAATCCTTTGGTTTTCTTCTTCCATTTTTTGC
TTTTCTTCAGCTTTCCAAGCTTCTCGGCTTTGCAGATACTCTTCAATATAGGCTTGGGTG
ACCCTTTTCTTTTCTAATTCACATTCTCGTTCCTTTTGGTCCTCTTCGTGAATCTTGCGC
ACAATTTCATCAATCATAAGCTTCTCTTTCAAAAACTCCTCATACATGAGTCGTTTCTTC
TCCTTTTGTTCTTCCATCTGCTGATCCAACTGCTCCTGGTAGCGTCGTTTCTCCAGCACA
CGCTGTTCCTCTTTCATCTGATCCTCTTCTTCAGCACGCTTCAAGTTGTCTCTCATTTCC
TGCACCAACATGTCATCAGCTTTCTGAGAGTCAGATTTATTAGCCAGCTTCTCTGCTATT
TGAGCAGCACGCACTTTATTTAAATAGCCCAGCTTTAATTTCTCTTCAAGCTCTCGAATT
TCTAAGCTGTTTTGTCTGATCTGCTGGCGCAACTTCTCATCACGGAACACTTCGTCATTT
CGTCTCTTTAATTCTTTGGCAAGGCTCTCAGCTTGTTGTTCTTGCTGCTGCAGCTGATGG
CGCATCTGTGTTTTGTATTCAAGATTTTCTTCTAATTCTCTTTCCTTTGCTTCAAGGGCA
AGACGACGATTAAATCTTTTTTCTTCAACTAAGTTTTCTAAGTTGTTACGAAACTTGTAC
AAATTTTCTGCTTTTATCTGTTGAATTGTGTCATCTCGTATTCCATCCTGTCTGCAGATA
AGAGCAATTCTCTTTTCTGTCTGCTGCTGATGATGAAGTTTCT
>comp2656_c0_seq1
TGGGGTTCCGCTCCAGCAAACAGTTTGAAAAGCACTGGTTTACACTATATACACCAACTT
GTATACCCAAAAATGATACTTCTGCACACTTCCAAAGCCAGATACCCTTTTACTTTCATC
TACATATTTATTCCAACCTCCATAACTCCCTCATCCCATAAGAACAGTTTCCCCATCCCT
TCGTTTCTAAACAAAAACCTTCTCACTGTTTCTTTCTTCTGATGAGGGACGAACACACTA
AATGTTTAAACATTTTCTTCACTTCTCATTAGTGTTAAAGCTAATTCCATATTTACCTGT
ATTATCCTCTAGATTTACACTACATACATATTTTAAATTTTTAAGCTGTCATGTTTCATG
TATTTATA
>comp2658_c0_seq1
GCACGAATATTCCTTTGTAGACATACATGTATAAATACAGGTATATTATTTTCTAATCAT
CATAATTGATAAATGTCCATATGCTTGAGATTAAACCAGTGTCTTCGCAAGCATAATAAC
GTGTTTGTAGCGGTGAATAACTACATAAATTTATTTACATTTTTATGTACCAGATTTTAT
CCAACATTCTTAGTTGTTAGTTTACATGAGCCTTTAGTATTCCTCTTCTACATATACCAC
ATGGTATACGAAACAACAGCGAAGTGTACAGTAACAATCGTCTGTATTTTTTCTGATATG
TGTAAACACACTCCCCCTACGCACGCACACA
>comp2661_c1_seq1
GTGTGTGTACACACAGAGCCAAGGATAACGTTCCCATAAGTAGCAACACCTAGGAGGAGT
CAATGATTTTCGAGAAGATCACAAACACTTGTGGGAAACCTTTAACTGATTTAGACTGTG
TGAAGTTGCAACTGAATTCACTTCCCAGATCGGACTTTTTGTCTTTGATGCTCGAAATGG
AGAAGTCGTTGACCTTCTCAACTGTGACTACCGACGCACACATCCATCTTCTGTGCCGTC
TCCTACATCGCCCTTGGCCGAAAGCAATAGTTTCTCTAATCAGCAACGGAGCTACCATCT
TTTGTTGCGTAATTACGAACCTTAGATCTTCAAAGTGACCCTAAAATCGCTTTTGAGTTT
GTTGTAGGAGGACG
>comp2662_c0_seq1
GTGGCATTCAAGCTCATTTTACAAAACAATATTGATGTAACAATACATCGTGTTTGATGA
TAGAAACTGTTTTCCTTTGTAGCACCAGCTAATATTGTATGAATTTATTTACAATTATCC
TAGAATAAATTAATAACGGTTTGTAATTTAGACAAATGTCAACAATTTCGAGGGAAAGGG
CTTTGTCAATTACAATGATCTCAGTATTTGATTTGTAATTCATTTTATGGAGAGATATAA
GGCAAAGTTGATATTGGTGGGATTTGAAATCAGAATATAAAGAACTGCAACAATTACCAC
AAGGCATTTTTTTCCAATGTTCTAATGATTTTGGTAGCTCGCTACCTTACAACAATAAAT
TAATGATGAATTTCAACTATTTCTGTTGTTCTTCTGGAAATTGTTTTCCCTTTTATAGAA
ATAAATATTTTCCAGGTATTTCAAATCAGTCAGATAACTTCTCTTTGACACTTGGTAATT
CTTTAGAATGGGATTCATACAAAGTAATTTTAGGGTTTACTTTCTCTCTGAAGAACTCAT
ATCGCCTTGCTTCCATTCCAACTTGAATTGAGGCATATAAACAAACCATCATGAAGACAA
TGGTGTAGATTTCAGCTTTCAGAATGAGCCTGTTAAGGAATATATCACCAACCGTTGTGC
CATTCATGAAGTAGAAAATAGCAACACATGATGCCAACAATGTGGGAAGAGCCAAAATGG
CATGCAACCGTCGTACAATGCAAGGTGAGAAATCATTTACCCAAATGTTTGCAAGAAAGG
GAACATAAAGAATTTTCCTTGACAGTGACTCTAAACCAACAACAATAAAGTTCAAAAGGG
TCCAAATAAACAAGTGCTCCCTCATTCCGTGCCAGTAAAACACATAGCAGAAACTCACAG
CAGATGCAAGAAGTTGTTTTATTATGCCATTATGAGATCCACCAGCAGGAACATAAATAT
ACCTTTTCATAAATGAATATAATCCTCGGTCAAAATGCCTCCACATTTCCGAGTATAGAT
ACACATATGATATACATTTTGGTCCTTTCGGTGGTTCAAACTGATCCAATTTTGCAATGC
TAGATGCAATACCCCATATAATTAGATATTTCACCATAAAAAACTGCCCTTGGCAATATC
CAATTCCAACAAGTGTCCACTGAGAAAGCGATTCCACGATGGCCAAATTATATGACAAGG
AATTGTAGTAGAAATAGTGGAGAATAATATGGAAGCAAAGTGCCCAACCGCCAATTCTTA
AGAAATCAGTAACATGATTTTTTAGCCTTTGCTTAGACCAGATTTGCTGAGGTTTGGAAA
TCTGTTGATGAAATTCATCATAATTTATCAAAGGTCCCGAGAAGCATAAAGGCAAATAAA
TGGTATAACAAAGCAGATCACAGAAATCAAAACCATTCCTACGATTTTCACCATCTTCAT
GGACATGTTTCTTTTTCCATTTTACATAATCACAATATTCCAGGCAAAAACTTGTGTAAC
GAATGTTACATAAGGACATGATAATCATCAGAAAATAGTAATGAAGATCCAGCTCTGGTG
TCCAAGGAAACAAAGTGGTTTGCAGAAAAACAACACTGATATCAAAATTCAGCATTGAAA
GGAATGATATAGAGATAATCCATATTAAAACCTTTGAACCAGTCATTGATGCCAAATAGC
AAAAACCACATTGTAGTACCAACAATGCCAAAGGTTTCCAACCAAGTAAGTATGTCAAAC
AGAGTAAAGAATAAAACGCAAAAAAATATTTCCGCATACTGAAGCATTTGAATTCAACCA
ATTTCCCAATAAGAATGTGTCCAAGAAGAAAAGGAGTAATTTTTTCAAACCATTTGTTCC
ATAAATTCCATTCATTTTCTGATATGTCCTTCTTTGTATTCAGCAGACTCCAACCAGGAT
AAAAGTCTCTGGGATTTAACTTTTCATAATTCTCAAGCGAGGCCAAAAGAACAGCCATAC
ATATAAAAATCACAGCTGTTGTCATTGTGATTATATATATGATTATTTCTAAAGTAGGGA
GTGGAGCATGTAGGCCTCGGGCATAGTAAGACACTTGCTTCAAAGTTGTAGGGTCCAAAT
GACTCATTGTGGTCGTTTGGATAATAAATAGAGTCGATTGTTGTTGATTTGAGGTGAAAG
TTGTTTCACTTCCG
>comp2673_c0_seq1
ATATATATTGTGTGTGTGCGTTAATTTTGTGTAGATATGTATGTGTTAATGATGCTTTCA
CATTTATACATATAGATACATTTATAAATGGGATGGTAAAGAATATAGAGGAAGAAAAAA
AAGAGCGAAGAGAGAAGGGATATGAGAAGGAAAGAGGAATGAAGAAAGTGTAAGAGAGAG
AGAGAAAATTAGTGTTTTCTCTAGAGATTGTTCTTCTGTTGACAAACTTGTAATTTGAAG
TAATTTAAACCATTATCACTACATCTTTGTTTTGATCTTGCACACCTAACTCATCATATT
TGTTAATTTATGTAAAGATCTTAGTTTTAACCAATTAATACATCATTTAAAATATAAATA
GAATTTGTGTTCTTTACTGGAAACAAAAAT
>comp2680_c0_seq1
ATTTCTTCCTCTTCTCAAACACCAACGACACATTATTTATTATTTTTATCCACCAGTAAC
TTTATTCACTTCCTCTGGTTTTTGTTATATTTCAACATCGAAAACGAAACATTACGGGCA
TGTGGTTTAATAGTCTGTGTAAGTACCTTTACGAGAAGATGTATTCCCAGTCGCATCACA
AGACCTCTTCCTTGAACAACCGATTCCAAGACTATGTGGAACGGCGCCTTACAGAGGTTC
ATTACCAGGGTTGTCCTTCTTTTGGTGGAATAAAAAAGAAAGCTCTTCCTTTCATATTTG
CAGTATTATTTATAATTCTGATCCCTTTTCTACATATTGCTGTCTTCTACAAATTAATCT
GGGTACCAGATAAGGCCCCTGTTGATCGTTCCGGCTGCACTTGTTCCTGTTTTGACACCG
TCTTCCGTGGTGCCTACGAAAACCAAGGAATCGTTTTGTACAAACACATCTACTTCAACG
CAACCTCACAGACATTCGGAGTTTGGATTTTCACCGTATTCTTTGTAGCAATAACATATG
AAAGTCTAAAGTACATCTACAACTTATTATTTCCTCGACTGCATGTCCGCTGGGTGATGT
TCGGTCTGTTTGCCATAAACATCTATCCTCATTATTATTCATGGTGGTCCATATTCAACT
ACTTCAACGAAGATTTTTATCCATACTTCTACCACCATATCTACTTCATGATCACCGAAA
TGGTTGTTACTGCTTTAGTCCTAAACATGTGTGACTCTCGCAATTCCGTCACCTTCAAGA
AGATATTTTTCATCTTGTGCATTAGCACAATACACATCTTGCTCAGCGGAATGGACCAAT
TCATTACACACGTAATCTACGCGCATGGACGAACATTCCAAAACGTACGAAATGTTGCTT
TAATGGTTCCTGATTTGGCCCACTTCTTGGTGAGTTGTTGGAAGCTGGTAGAGTTATATC
GTTCCAATGACTTGCCAGTCTCAGAATATGGCTATAAAGAAGGCATAGGGCTAGCATTTG
TATTTATTTCTGTTGGGACAGTGTTTGGGAAATTTCTCTGAGAAATATCAGGTATTATGG
AAAAATTTCAATCATATATATATATTACTGAACTATTAGCACCAAGCAGTGTTTAGTCAC
AAGCAAAGTTTGGGTTGGTTA
>comp2684_c0_seq1
TGTTGGTACATGTATGCTATTATGCTATATTATTAACAGACACCTTTTTATATAATTGTT
TGTCTTTCAACAGTCGATTATATGAAACCAATTCATTGTAAACCAATATTGAATATACAA
CTTCTAGAATGAATTGATAAATGGGTGCCCACTTCCGGTCTGCATTCTTCACCAAGAAAC
TGAATTGCAATAACTCTCCTTAGTTATAGTCTAGTCGTGTTTATGTATATGCCTGCATCA
TTGAGATACTTTGGCTAAAAATATATTAATGCATATATGTGTGTGTGTAAAATAAATAGT
GAAGTAAACCAAACTAAGAATTTTATTGAAATATCCAGTCGTGAGTTACTGTTTATCCCT
CCCTTCCATCACAATTTCTTCTCTTGAGATAAAAGAACTAAAAGAAATGAGATCTTCCTA
ACTATGGGAATGGTTTATTCCAAACTGAATTAATATGCTGGCTGCTTCATGTAAATGAAA
AAGACATGCTGAAAGTTCTCAAAGTACAATATTTACCTGTATCTGTCTACTGCAATAACC
GATCTCTGAGAATGCTTATTTTTGCTGGCTGTCAATCTATTATTGCCTAAGTACCAGTTT
TTCATTATTATCATCATCATTA
>comp2686_c0_seq1
TATATATATTCTTTTAGCTTGAGAATTAAAACTATAACTTAGATTTCACTCCAATATTTT
TTTCTTTCTCTAACATAAGGATTTATGTGGTCAGCTGTCATATTTTATCTCATTTCTTTA
AATTAAGTAGTTTTCATAGGTCACTGAGAGTTGAAATATAGATAAGGGATAACATCCCCT
TTGTTCTGGTGCTGATATTAAGTTTCCTCAGAAAATATAAATAGAACCTCCCCCAAAGCC
CCAGGGACAGTAGTTTTCGATTGCTCCAACACAACGGTCAGTTCTTTTTCTGTTTTGCTT
TCTAGCAGACAGCTTGACCTGTTAGACATACTGCTTCCAACACTTCTCATAGCACACAAA
CAAGAATATTTGCATTAGCCTGCTGCTACTTACAATAATATTTTCATTGCCTGCTACTGC
TAACCTGAAACGTGTCAAACTGACCAGAGGTAAATAAAAATTTGTTG
>comp2693_c0_seq1
AAACAATGATGATGATGATTCGCCACTTGTTTATTAATTTCCCTTCCCCATCTGATTTTA
AGTTCTATTTCTTCGCTTATTGCATTTGATTTTCATGTATGAAAACTGATACTTACTAAC
CTATTTGAGGTGGTTAATAACATAAAGGCTGAGGTGATTTTCAACTGATATAGATCTATG
TCTATCAAGCACCTAATAATGCTTACCTTTATATTTGGCCTTCTTAAACGAAGCTTTACA
AGAAGTATCTGCTAAATTTGAATGGTAATCAAATTTTTTTAGTTGTTATTTTTTTAAACT
TTTCAATAACCATTATCTTCTGTACACATAAGAATCTGTGAACTAATTTGTTTGTAAACA
GGTGTTACGTTAGCACCAAACACTAAAATATACTGCTACCCCAGAATAATTCAAAGACAG
ACATAGAAAATGTACAAAATTTAATACTCTGGGCTTATCCTTTCATCTGAGACAAAATGT
ACAGAGGAAGAGCAAGACTTAAAACCTTAAGTTCCACATCACTAATTTCTTCAGATTTTG
GACATTAGTCTATAGTTGAATCTAAACCATGTTTGTATTCATTATTTCATTATCTGCCAT
ATAGAGAAAACAAAGATCATTCAAGCTTGGTATTATTTTTCTCATAATACAAAGAACCTA
CCAATAATAAGTGGGATGGGGAAATATTTTTTCTATAGTTAACCTTAAGATTCGATAAGT
TTGTATCATTCTCCAGATGAATCACTCCTTGTATAAAATATTTTACAGTCTCGAGTGAAT
CATTAAAGTTTCGAGAATTTGAAAAACAATTAAGAGATGACAATAGATTCTTAATAACCA
GCTATCTGAAAATCAAATTTCTTAGGTGAGTTCGTGAACAGACCAGCCATTTTATTACAC
AATAGTACACTTATGCATCTGCAGGTCTTAAACTTAATAAACTCCATTTTTGTAAGAACC
TACTTTTGGGTGATAACGGCTTTTTCTTTGCATCTTAATGATCTCTGGTTCCCAGATTTA
TGTTGTAATATTCCATTAGTCAAAAATGTCGCTTGTTTAACTTCTTTGCTCTCCGTCATA
ACATGTTTTAGTAATATATCAATAAAAACAAGCATTTCCACACAATATGTCATCCACAGG
GTATAACAGAGAGGTTATACATATAT
>comp2695_c0_seq1
AATTTATTGAATGTTTATAACTACCATTTCAGTGTAATTGTATTTATTTTTTCCTTCGCT
TTGATCTATTGATTATAAATAATAATTATTAGATGACTCATAATTTGTATCAATCAATGG
CTTGTGTTAATTGACTGTAAGCAATGTATACAGTGTTTAAAGTCTTTCTTTTGTTTCATT
TGTAATCGCTACATACTAACGATAATTACACTTGAGGTGCAATTGTAAAAGACATCCTGT
TTAATTCATCTGTGTTTAAGATTTGCTGATGGCAATCAGTATTTTTTTTTGTCACTGATT
TTTGTATTAAAGAAAACAACAAAATAAAAATTATATAAAATTGTACAA
>comp2707_c0_seq1
CAAATATTGGAAGCTGGTTTATATGTTTTCATGATTTCGCTGTTTGGATGTTGTTCCCTT
TCGGTTGGAAAGTGATTCAAATGCAGTAACAATGACAGCCAGAGGACTTCATGAGAGTTG
TCAAGGACCTTATCCTGGGTTTGATCTCCAGCCAAAGAATGCTCGTCCAATGTCAAATTC
AAGGGTCCGTCCTGAAGCAGAGGAATATGCAACAATGCATAAGGGGTCTTTAAATCTCTT
TGAGTCTTCTTATTTTACAGGGAATAACAGAAATAATAATGTAAAATCCAGATGCCCTTC
ACAAGCATCCAGAGAAAATTTAGTTTACAGCCAGCAAGGATCTGTAAGTAAAATTATTCA
CTGCCAGGCCACCCCTCGTCCTGACACTCCAAACCAAAGCCGAATCAGACCAGAAGCATT
GTCAATTGCTGAGAGCCAGAAAGGTAATGCAATGGCGAATCTTCTGTGTTCTAACAACCA
ACAAAATGAAAACCACAAAAAAACTGAAGAACGGAGTAACTCTCAACCAAATTGGAAAAT
ATCAACTTTATTACACCATTCTGTAAATGAACCTGCCTCTTACAGACCTGCTCCCAGAGT
AAAACCAGAAGCTAAAGTCACAGCTGAAGCTGCTAAAGGAGCTTCAATGGCTGCTATCTT
GAGTCAACCACCAAAAAGCAAACCAGTTCCAACAGTGTTTCACATAAAAAATACAACAAA
CTCTTCATACCTCTGGAACAAGGCAGTTAACAACATCACTAAAGGAGAGCAAATGAGAAA
AGTGCTGAGCAGCAACAGTGATGCAGAAATAGCTGCTGTACCAGCAGCTCGGGTGAAAAG
AGAAGGCCAGCATATGTCAAATCTCGACAAAGGAGGCCGTATGAACAAACTGATTTATGA
TACCAGCTCACTTCCATCACCTATTAAACCAGTTCCCAGATGTGGCATGTCTAAAGTTGC
CAAGAAGATAATGCAACAGAATAGAGGTACTGTTGGAAGCGTTTTAACAAATTTGGCAAG
CCATCAGATCGTTTTACAACCTGGAGTCAGAAGTTGAGAGACTTTCATCTAAGTTCATGC
CTCTGGTTATCTATCTATCTGTCTGTGTGTATG
>comp2714_c0_seq1
GCATTATGTTTGATAGAATAATCCGAACACCAAAGGGTCAAGGGCAGATTTCAACAAGTC
TTCTCCCTAAAACTTTATGAGGGGGTCTCTGTTGGTCAAAGTTGACCATGCATGTTTTTG
TGTGTGCAAGATGTTTTAAAGAAGACTGGCAGGTTGCTCACCTATGAAAGTCTCCACTCT
TCAAGACATCGATGTCTATCAAACGGAAAGGCTGCTGATGTGAGCAGACACAATTTGGTG
TCAGTGACATTATAAGTGTTGATAACAGGATGTAATGAACCAGAACAAACACTGCCTAAC
TCTCTACATTGTCCTGAAGTACATTGGTACTTTTTTTTTATCAACCCCTATGGATGATGG
CAGCAGAGATGACATCAGCAAGATCTAACCTCGGAATACAGAAATTGGAACAAATACTGT
GAGGTACTCTATCAAACATTTTAATAATTCTGCCATTTTGCTACCCTCTAAAACATTATA
ACTGAATGAAAATGTCTTTCATTTACAAAGTAGCTCACTTTCCTCCCCTATGAGAGGGTG
ATGGGAGTTTCAAGTGTTTGGATTTTTTGTTTTTGTTTGGAGGTGGATCGACAGAATTGG
TGAAGCTATCAAACAAAAATATCTTGTAGTATTGATGTATCTTTTTTCTTTTTTT
>comp2715_c0_seq1
TACGAGAGGCAAAGAAAATGAAATTTAATGATGCTAAAGTAATCTGAACATTTTGATTTC
TAGTGTGAAACTAGATGCGCTACCATTGCATGGTCAATACAGATAAACTATCAAAGTTTT
TCTCCTCACATTAGCAGTTAATCATTAGCACGTTTGCGATACTGTAAAATTTCAATTTCT
CATTATCTTCTTCGGAACTACAAAGTAACTTGAATCTATCACCAAAAGCGAATAAACATC
TGTAAAGGATACTATACACTTGTTGCTTACATTGGTTAACGTTTCCTACCTCACGCTACC
TAATAAGTGTTAAGCTTGCAATCGCTTTACACAAATTACAGTGCCACTTACTAGAGTCAG
GTATGATTCTTTTTATCAATCCAGGTGATTAGAGATGTATTTTTTTATACTTGTTAACGC
TTCTCAATTAATTACTGCCATTAAGCATATCTTTTTTTCATTTTAAACTGAAAGAAATAC
ATGTTGGGGCTCTTCATGAAAAACAAAAATTAAGTAAGGCCGTTTTTCTTCCCAACAAAA
GATTGGCATTTAGGTAATTTAGCTGCATAATATTTCAGCTAAATACGAATCAGTTAAAAT
AATATTTCGGTAATTTCATGTTCATTTAGCTTCCTTTCATTTGATTTTAATTAATATTTC
CAATTTGTTGATTAAATATTTCATGAGATTTAATGTATTAAAAGTACTACAATTTAGAAA
AACAAAAAAAAAA
>comp2718_c0_seq1
TAGACAAACTTCACTTTTTATAGCTTGTCTTCCCTTCCACTGCAGAAAAGCAGAAGGTTC
TTACAATATTTAACAATTAAGTCATTAGAGAAATATTTCAACTTCACGAGCACATTGGTC
TTCAGTTTTCGCCTTCATCAAATGTTTAGTACTTATGAAGAACAAAGCCAGTGATGCTAC
AAAGAACATTTTGTCATGAAAAAGAGGGAAAACCAAGAAGAGCAATTTCTCATAACCAGG
AGATTCCATATATTCCAGCAAATTTTGATATAACTTAATTTCTGCAACCAGCACACAACA
TTTGAAAAACTAAGGTGGATTATTTCAAGCTGAATGAAAATTAATGAGATGACCAATTAA
TGAAATGAAAATTAGTGAGAATGAAAATTAATGAGATGTCTGACATTTATTCCTAACACC
ATTTGAGGAAG
>comp2719_c0_seq1
GGAAAATTAGACATCTTTTATATCATCCAAATGAGCAAATTATGTTATGAATCCTGATTT
GAGAAAACTCTCCATCCACCAAGGTTAAAGACTGAAACAAGAATTAGTTCATAAGACAGG
ATTCATATGTTGGTATCATGTACTTGATGTTGATGAAAGCGTCTTCTCCACCATGGCGTT
CAAAGAGCTCTAAAGTTTCCTGAATCAAGTCTCCAACATTCATTCGTTTCTGTTGGCTGT
AATCTATTTCATCACCGATGTTTAAGTTCTTGTTTTTGAAGATGTTGAATATTGGTAGAA
TCTGTCTATAATACGGTACAAGCGCTTCACCAACTAATTCAGCTGATACAACCAAATGCT
GCAGGACCTTCAACGTTGTACATACTATAGGCAAACTTCTTGTATTCAGAGCCTCTTTAA
TTGGAATAATAAGTTGAGGAATGCAAGGCAAAATTTTATTTCCTCCATGTTCTAACATGT
CATGTATACCCTGGCGAGCAAAGAATTCATATGGGTGCTGGTTTTCTCGTAAGCCTTCAA
AGAACAGTGGTAAAAAGTGATGATAATCCATTTTTTCAATTTCAATCTTCCATGCAATCT
TGTTTCCTTTCGTATCAAATTCTAGAGCTATAGGGAAGTCTCCCCTCTCATAAAATCGAC
GGAAGGCAGTTGTTTTTAGGATTCTTGGTTTGAATGCTCCAGCATCTGGTGGTGGTTGAA
CCTTGAAGCGATTCTGTAGTGCTTGGTTGGTAAATGCTCCTTCAACTAATAATTTCTTTG
AGAGACCAGATTCACTTACGAATGCTTTTTTTTTCATCGTCATCCGTTTTTGTTTCAGTT
GACACGATGTACTTTGGTCCAAGCAACACCACTTTGTTGGTCTTCTGTGGAATGTCAGGA
GAAAATATCCACGTACTCGATTTATCGTCAGATCAAATTCGAATGCAGACACGCACAC
>comp2725_c0_seq1
ATCTGTATTATCGCATCGGAGATAAGGAAGACGTACACCACCGGTTTTCGGTGTAACAAA
AATCCTAACATTAACCGCAGGGTGTGCGTATTCTTTGCCTTCGCCATTATTGGCATAGAG
TGGGATGTATTCTTCCGATAAATTTGTACTCTGAATTATTTTAAGGAATTTACAACACAT
TTTAACAAACTTTGGATTATAGACGTAAAAGCTTCATCAAAGAGAATTGCAAAAGTGAAT
GATTTTAATTAACTCTACACTCCACTTGTTATTTTGTATATTAACCTGATAAAGTACTAT
CGTTTACTTTGACTCATTCAATTTAGTAAATCCTGTTAAATCAGGACATAAATAATCTAG
AAAATATGCGGATCAATACGTCGGAGTTTGTTTTGATACAAATTTGATAATGATAACTAG
CAAATATTTTGCAGTACAAAGGGAAAACATGAAACAAAGTGGATGATACAACGTTACACC
ATTCATAAAAACAAAAAAAATGTGTGTAATAGGTG
>comp2730_c0_seq1
AACAGTTTTTTTTTTTGAACTCCATTTTCTCTTTTGCATCTTTCATTATTTTCTCCAAGA
CTTTTTCAGGAGGTTTCTCCTTCCTTTGTCCCTTCCCATTCCTTGTCATACTTAACATCA
ATCTTTTCCCCTTTCTTGCCTTTCCTCTTCCTCCTTCACTATTTTCTGTTTCTTTATCAT
TCCCCTCATATTGCACCCTCCATCGTCTTTTTCTCAACATTAATCTTTTCCCCTTTCTTG
CCTCCTCTTCTTCCTCCTCCTTCACTGTTGTCTATTTCTTTATCAATCATCTCATATTGC
ACCTTTCATCCTTTTTTTTTTTAAACACTTTGCTCATCATCTCTTGCTGTTGGTGCTTAC
TATGATCACTCTGATGGACTGAAG
>comp2738_c0_seq1
TATATATATATATAAATTTAACATTTTACATAACTAATGCAATTTAAAAGGTGAACAGAT
TCAATGGTGCCTAGAATGATCAGATATCATCTATCTCTCTCAGAGGAAAAGATAACACAA
AAAAACCCCGTAGATGTAAATAATTTCCGGTTTTTTTTTTTTGTGGGTTTTCTTTTGTTG
TTTTTTTAAAGGTAGATGTTGGGGTGAGTTGCTGAAATTTTATATTTTTTGTATGAGGAG
TTTGGGTTGTTTTTTACGTGTGTTTTTTCTTTAATATATTTTTTAAAAAGAAAGCACATT
GAAATAAATATAATAGGACAATTTTCCAATTTGTGAATATTTTAAATGAGAACAGAGAGG
TTTAAATACACAGACATCTCCAAACTATGACACGCATGCACATAATTGTGTGTGTTGCGC
GCGTGTGAGTGTGTATGTGTGCATCAGTGTATGTGGATAATATATGAGCACAAGCATATA
CATCATATAGACAAGGTATCACTTAAATAAGGCATTATTTAACTGTCTTTTCCCAGCGCC
TGGGAGACTTACGTTTCACAAGGTTTTTTTGTGTGTTTGTGTTATGCAAATCACACGATT
AAGTATATACGCACACTGGTAGTTATATTCAATAATATACATATGTTCATGTGTACTTTC
ATATGCAGACATGTATATATGTATGTGTGACGTGTGTATGTATGTATGTGTG
>comp2742_c0_seq1
GAGGGAGAGAGAGAGAGAGATGCGCGTCATCCATTCATTTGGGGTTATCCATCAAGATCC
TATATGGCGTCCACTTTTCTTACGGTGAGATCTTTGATGGTTGACCAATTTCTACTGTAG
ACCCTCCATCTTTATTACATGTGGGGAAAACAGGCAAAGCCATGGAGATAGCATTTATTG
CTACATCTCTCCTAGTTACCTTATGCATGCATTTGGCTCTGTTGCTCGTCGGAACTGAAC
TGTCTCCAAGAGAAACAGTCAGCAGCAGCACCCATCATGATTTCAGGCTTGATCTTCGAT
ATCTTAACAGATATGGATGAGATTTTCATCTCATCCATAGAGTGCTTCTTCTGCTGTCCT
GCTCAGGGTCGATCTTGGTGGAGCTGGTCGTATACCAGTTTGTGGAAGAGTTGACATGAA
GCCAGTCCAAATACATACGTCCAGCGGCTGACAAATCATCATTAAGATAACACTTTTTCC
ACGCAGCATTATTTTCATGCAAAAACAATATGTAAGGCTCTCAGTAAGAAAGCATGTCCT
GAAACAAATACAATGACTCCATCTGTCTCAACACAAGAAATATTGGCGGGACATTCTCGT
CAAAATTTCCGTCACAACAGACCTAAGAAAAATATGAATATTTGTATAAACTTGGAGAAG
TTAGCCACCCTAAAATTGTGAAAATTTCTTTGAAAATCGTTGAATATCTCACAATATGAT
AAATCTACATGAAATACTTCTAATTCTTCGTGCACTCGACAATAATATTCAATTTCTATG
TGATAATCTCGTAAAAATTTTGGCACTTTCAAATAAAGAATGTGACCAGATAGTAACAGA
CTTTACAAATACAGTTTGAAATTTAAAGAGTATAAATATGCAAGACTTTTCTAAAGTCCA
ACATGTAAGACATCGTTTTTGTTATACAAATTTCAATGATGAGCTTTTTGTTTCTGTTTT
AGAAACCAGTATCTTCCTTATAGGAAGAATTGAAATAATTAACCAGGAAGATAACATATA
TACATCTCTACATACATTGATCTTCATTCAAGGCGAATGTAAGATGGGAGTCTTTTTGTG
AGAAACCAACTCCTTCTTTATAGGAAGAATTCAAACAATTAGAAGTTAAGACGTATACAT
TAGCTAGATAGATAGATAGA
>comp2745_c0_seq1
TTTTCATTAAATTTTTTTTTTTTTGTATTTTGTTTCTTTTGGTCTTTGTTTTGTCTGTTG
TATTTTTTATTTTTTTTTTTTGTATTTTGGTGTTGGATGGGTTGAATTGGGGGTGGGGGG
TGGAAGGTGGGTGGCATGGTCGGGGGGGGAGGTATTATGAAGAAACTACGAGATCAAATC
TACTTGACTAGAATACATTATTATCATTATTATTATCATTGTTATTAAGGCAGCAAG
>comp2747_c0_seq1
ATTCAGACGAAGCTTCAGAGTGCATAACTGATAAGTCTAAAGGATAATCTTGACAGTCTT
CAACATTTGTTTGTATCAAATTTTCAACACCTAATTCCTTTTTGTCTTGAGGAAACGTTA
AGTCACAAAGGTTATTTTGGTTCTGAAATGTCACATGGTTGTTTGAAAAAGAAGATAATG
GACTAGAGAGGATGTTTGGACATGGTAAATATTTATTTTGGATGCAGAAAACTGACTGAT
CCGAATGAGAGTCAAGTATGTGAGAGGTGGGAAATGTATGTAATTTACTTGGGCAATGTG
AAGGTTTCTCTTTTAAATGATTATTGCTGTGAAAATAATGCCCATATGTCCGTACATGTT
TTCGCAGAGAGCTAGGATCTGTATATCGTTTATTACAGCCTGGTATTTTGCAAACATATG
GCTTTTCTTCCTTATGTGTTCGTATGTGCTTGAAGCGATCACTTGAATTGGAGTAAGCTT
TGAGACAACCATCAACAGGACAAACATAAGGTTTTTCTCCTGTATGAGACCGTTTGTGGA
TTTTAAGGTTCTCTAATCTAGAGAAAGACTTTCCACATAATAAACAGTTGTGTGGTTTTT
CATTAGTATGAGTACGAATATGAATTAACATCTTGTATCTGGAATTAAAGCCTTTGCCAT
GACGGAGACAGCCTGTCCACTTGCACTGGTACTCTACATCGGATTGTTCCATACGCACAT
GCTGTTCATTGACATGATGGACTAGTTTATCCAAGAAAACAAATTTTTTGTCACACTCAG
CCCAATGGCACTCAAACGGACCACTAGAAATAGCAGAAAGTATTCTTTGTGGATCACTGC
TTGAGTTGGAATAATGCATTTTTACCAAAGTTGGAGAGAACTTCAAAGGGAAAGTGGAGC
TTGGCATACTTCAGACGAAGAATCTCATTGTGGTTGTTCTTTTAATAGCGCCATTAAATA
CTCCTTTCTTTTGTGTGTTTAGACTGTGATATTAGCTGTGCGTTTTAGAAACAACAGAAT
ACCGAAACCGTTTGAAAATGGTTAGCGCCACTCCATGACCA
>comp2749_c0_seq1
ATTGACAAGTACTTTTTGAGACTTTGTGCAAATGTCAAAATATTTTGTTAAATGTGTTCG
TCCTAGTTTTAGAGAATTAAGTGCGACATTTTTTCAGAACAAAGAACTTTTAACTTTTTC
ATTTAATTCTCGCGAGCTACATTATGTTTACTGCAGGTCTTTTAGCTTCAGTATAACATC
GTTTTTAAAACGTAGTTTGAACTCGTCTAATTTTATAAAATCTCAGTCTGTTAGTTTAAC
CATGGCTAATCTTAGTTCTACTGATGCTGATACGAAAAATGGAAACGAAACGTTTCAAAT
CACTGAAAATCAGCCAGAAACTGTTACAGCTTCTATAGAAAAGGAAAAATGTGAACACTC
AAAATATGAAACCAGTAAAACAGAAAATGCTATTCCATTAACGCAAACAATGTCGAAACG
AGCTTTAAAGAAATGGAGAAAGAAACAAATTGAAGCTAATTGTAATGATGGCCTCTTGAC
TACAAATCCTCGCCCTGGATATGGAGCTGATGTCCTTCATGAAACTGAGTATTATTTTGA
GAACAATCTTCGGAAAGTGTATCCTTATTACTATACCTTCAACTCACATGTGAAAGGCAG
ATGGAGAGGAAGAACTCTGATGGATGTATTTGTGAAAGAGTTTCATGTAGTGTCAGAGCA
ATCATTGATAGATGACATGAAAAATGGAGTATTGTTAGTAAACAGCAAACCAACTGTAGG
TGATTATGAGCTGAAATTTAATGATGTAATTTCACATACCATACACCGGCATGAAAACCC
TGTAATTGGAACACAATTAGAAATTCTTGAAGACAATGAAGATTTAATAGTCATCAATAA
ACCATCTTCAATCCCATGCCATCCCTGTGGAAGGTACAGATACAATTCTATTGTCTTCAT
TCTTGGCAAGGAATACGGCTACAGTAACTTGAGAAACATTTATCGCCTTGATCGATTGAC
ATCTGGTGTATTAATTTGTGCCAAAACTGCAAAGAAGACAAGGGAACTAGAAGACCAAAT
CATCAATAAAAAAGTACGGAAGGAATACGTATGTCGAGTAGTTGGACGATTTCCTGATGG
TGATATTGAAGTTGATCAACCTCTGGACTGCATCAATCACAAGATATCCTTATGGCAAGT
ACGACCCGGTGGAAAAGAAAGCAAAACACTCTTCAGTCGCCTTAGTTACAATGGAAAATC
AAGTGTTGTTAGATGCATTCCTTACACAGGGCGAACACATCAGTTGCGTGTACATTTGCA
ATATTTAGGACATCCAATCATAAATGATCCACTTTATTATGGTCCAGCTTGGGGACCAGA
AGCTGGCAAAGGAACTATTTTTCAATGCAAAATTGATGACACAAAGATCAGTGATGAGGT
GATGAAAAACCACAACATTGGTTTGTGGGAGAATGGACCAAATCCTAATTTTGAACTTCG
TTTAAAACAATTGAAAGAGGAGAAGTCAGTTGCTTCTAATCATGAAGACACTATTGATGA
AGTCAAAAACACAGAACCAGCAGCAAAGCGATTGAAGACAAGTGACCATCCTGAAAAGTT
AGAGACAATCAGCAATACAGAATTTTTTCAGCCAGAGTTTGATTTACAAAAATGGATACC
AAATGAAAACTGCATCCATTGTAAGACCCTGTATCTAGACCCACAGCCAAAAGATTTGGT
CATGTATTTGCATGCACTGAGTTACAAGGGTCCTGACTGGGAATACAGAACTACTCTACC
TGATTGGGCTGCAGCAGACTGGCAGGAATAGGAAGCTTTAGAAATACTGAAGATGTGTGA
TATA
>comp2756_c1_seq1
GTAGCTCTCAGCCCGAGGAGCCTGGTTGTTAGTGACCACTATGGGTTTTTTGTCTCCTTC
AGACATAATTGGTAGAGAACAAGTCAATAATTGTAAATTAACTTGGCATCACAGTAAAAT
ATTCCACAAGAGAATCATGGTAAGAGTGCAGTTTTCCAGGTAATTTTTTAGTAATCCAAA
TGAATTTTGTACTCCTTGGATCCTCAAGTAGTCAACTGATGTATATGATCAACTGGCAGT
GTTTGATAGATTTCACTCAGGTGCTATGACAGTATAGCAGTGAGCCACTGATATTAAGAG
CTGCTCTGATCCCCCATCATCCCAACCAACTGATACTAACCTGTCTGTCAGTAGGTAGAC
GTTATCAAGGATGAAGCAGATTAAGTATCTGCTTCTGGCTAGAGTAAAATACTTTAAAAT
GGTATAATTATAGATAAAGAAGTCATACTTGGCTTATAAAACACCGATTATTTATGGAAT
CACATTGTGTGTCAGTTGAAGTATTAACCAGCATTACAATTGGTTTAAAACAGTCAAGTT
TACTTATGTAAATGATGAACACTAAAGCAAACCTTTACAGTAGATATGACTTTTACATTT
CAGTAGTAAAATGACTTTCACAAAACTATCACTCAAGAATTCAGCTCATCATATTTGAGA
TATAAATGAAAAATATATATACCAAGTTTAAAAATATT
>comp2760_c0_seq1
GTTTATAATAATCGGCTGCGCTCAGTGGAATAATTTTTTAATTGTCAAAAAATAATAATA
GTAAAGAAGATTTCTTTAAGAAAATCTTGAACAAAAGCAAGAAATTATCAACAACAAGCA
AGAATAGCTACACGAATCAGCAATAACGGCATTAACAGCTGAATAGTAAAAGAAAAATTG
CACATTTACAGCTACAACAAAAATATAAACACTAGATTGACGAGATAGCTAACTGTAAAC
AAAGCAATCAAGATGCGCACGTGTACAATTATTTTAATAAACTGCTGCATAGCTGTGTGT
GCATATGTGAATATGTATTTGCATATATTTAAACATATTTCTGAAATTGGGAATCCAAGC
GAAAAATTAACAGACACCGGCAGAGTGTTAATGTATTATTAGTGAAGTGGCAATGATTTG
TAGAACGAGTAACAATAACAACAACATGACAAATATAAT
>comp2764_c0_seq1
TTTATATTAGATTTAAATGCACATAAGACCAAAAACAGATGTATATGTATGTGCTTCATA
CAGTACATCAACACCTCATATGCTTCTAAGTTCTCATAAAATAAAATATCTAGTGGTAAC
CCGAGTTAATTATTGTTTAGCGTGCTAAAAATAACCAGGTGAAGTAGAAATAGAAACAGG
GGAAAGTAATAAAGGCAAACAACGAACGAGAGACAATGATATGAAAGAAAAGAATGTCGC
AGAAATCTGACCAAAGCTTGCACTTGGTCAGAAGTAATCATGATGAATGTATTATTACCT
ATAAATATGAGGTGTAAATAAATGAAATATCATACTTGTAGTCTAGCATAGTGTAAAGAT
ATAATTGGTCTAATAGTATTTAGTTAACCGATCTCGCTGTGGTCTGGATTTGAAATCCTA
GTGGCTCTGACCTAACGTCCATACCTCTGCGACAGATAATTAGTGCAGATATCCTATAAA
AATGCATGTTCTTGCCTCTATGCAATAAATCATTTTATGTAATTGCTAAAACATAACATT
GAAATAATTTTCCTGAAAAGAGTTTTGTTTTGTGAAATATAAGAAATTTAAAGGGCTTGA
CCAATAGTTTTATATCGTTGTTGAATGTCTTGTATTCCTTGTGGATGATGAACGAGAAAA
TCGATCGCAAATTATTAAGTAAATAAGTTACGTCTCTCGGTACAAAGTTTCTATCAAGGT
AGTCATCAAAGTCTTATGAATAACTCGAACATTAATTTGAGTTTATGCTAAAAAACAAAA
CAAAAACACCATCAAACACGAATGTGTTTCGCAGCGAAATTGAAGAGTCTGTGAATGTGT
GTCGGTACACACTAGTCTTCGGTAATGCAAACCATTCATCAATTTGTTTCGAATTCCAAT
CCGTGGCAAAACAAATTCTTCCATTATATTTATTTGATATACAGACAAGCATCCTTTTCA
TTGAGACTCTATGGAGAAAGAAGCTTAGTATGAGGTGTGATACAGG
>comp2774_c0_seq1
GTATGTGTATGTGTGTATGTGTGTCTGCGGGGTATGTATATATGTAAGTAACTGTTAGTC
TGTACGTGGGCATGTGTGTGAAAAATTATAATTAAATATTAATGAAATAAAACGACGTAT
TTCCTCTGTCAGGTTCAGCGCCGCACTCACCTGGTTTACATAAAAGGATAGTTTACGGAA
AGTAAAATATTTTGCAAACTAGATCCCTCTTTCTCCTTCACTCTCCTACTCTCTCACTCA
CTCTGTATATGTATCTATATACTTTCATTATATATATAT
>comp2781_c0_seq1
AAGAAATTAAATCTTAATTTATAAAAATTTTATAGGCATATATAAATACATTTATTAATG
AGCTGCAAGTACGCGGTATTTCGTTTTGCAGCCATAATATACAAAAAAAAATATATTAAA
CGTTTCTACTGCGTTAGCAGTGCTCTTTTACATTACTTTGTTACAGATATCTGTTCAGAT
ATTCTATACAAATTATGGTCCGGTGACTATATATTTTATAGAGATAACTTTAACACAGTA
ATATAATTACATTTATATATGTATACCAATATTTTCATTTGTTTGTGTATATGTATTAGT
TAGACACATATGTATATATATAGTAATATATGTATATATATTTCTATATAAAAAGATGAA
TGTTAGAAAATGGGATTCGCAAGACTCTTTACGCAGAGCCGCTACAATCGTTTCGTCTCA
TCATGCGCCTGTACATTACAGGTGAGATGCTGTACACTCAATTGTCATACATTACAGGTG
CAGATAGTCTCCTCAGGTGACTATATGTGTGTGTTAGTATGTATACGTATGTGTGTGTAG
ATAAAAACATATAGATGTATATGTGTGTACATATACATCCATACAATATATATATA
>comp2785_c0_seq1
GGATGCATGTGTGCACACACACTAAGTCAATAACAGAAAGTACTTCCATTTTCCTTCATC
CCACTTCATGATTTATATAAAAGTATCAAATAGGATATCTGACAGAGTATTAGACAGGAA
TATCAGGTAAAGCTCAGAATCCTTTTTCTCATACAATAAAACACTTTGCCAAAGCCCACA
ACATCGCATAATCACACTACAGCACTGCTAAAACCTATCAACATACTCAGTCACAATACA
CCAGATATGATTAACTGTTAGGTTAACAAGTGCAATATATATAAATAAATAATATGTAGT
GAAATAATGTCAATGACGAAGTTGTAGACATATGACTGAGTTTTTTGGCAATTAAATAGT
AATATGATGTTATTAAAAGTAAGAAAAAAAGGAAATATGTGTGTTTGTGTATATGTATAT
GTGTATTTTGATTATCCACCTCTTCTATGATGTAATCATTTTGGTTTCAACACATAATTA
TTAGATACAGCTACTTGCCAATCTGAAGTACAG
>comp2787_c0_seq1
TCCATGTTTAAAAAAAAGAGACCACCTCCAGAAAAACAAGCACCCGAATCAAATAATACC
TTCGTTAGACAGTCTCATTAATTAATTAATTAATCATGTAACTAGCATTAGACAGTCCAG
CTAATTAAATATACTTTTTATGTCTTTGGTATTTTTCTTCTCTCTCATATATCGCATTCA
CCAAATTCTTTAAAATTGCTGGAATGGAATTAAATCTGGTTACAGAGATCCGAACTTGGA
TGCAAAAAAGCCGACTGGATTCCGAGAGACTGCAGATGATACGGTAGATGACACTGTAGA
GGATGAGAGGTGGTGGGCAGGAATGGATTGGATAAATTTGAAAACAAAGACTAAAAGAGT
CTGAGACTATGAAAGTGAGTGGTGAAAGGTCTGTAGAAATCTCAGGATGGTTTTTACTTC
AG
>comp2791_c0_seq1
CATGTTTGTGCGGGGGGGGGCATACACATAAATATAAGAGGAAGATAAGATTGAAAAATT
GAATTCGATTACAAACAGTAAAAATTCGATTACAGAAAATTAAAATTCTATCGAAGCTGA
AAGCGTTCCTCTCAGTTTCCTGTTGCTCCTTGATCTTCGATAAAGTGTTTTGGTTTACCA
ATTCCTATCACTTTTCTAAGTAGATTCTTACTTTGGGGACACCTTCAATATGTTTATATG
TTCTATGCTTACACACTTAAAAACTTTGAATCCTACGCAATATATAGAAATTGCCTCGAA
ACATAGGTTTTCTGCTCCCTGTTGATGGCGGAATAAATTGAGGAGACCAGGCGGTTGTAT
TACGAAGAGAGAGGGGGGGAAAGAGGAGTAGAAGG
>comp2795_c0_seq1
ACATAAAATATTAAAAAAAGTATATGTAAATAAACACGCACACATACACACACAGAAATC
AGTAGAAACCATGCGTATGCAGAGAAAAGAAAATGTGTATATATGATTGCGTGTTTGTGT
GTGTCTATGTGTACACATACACACACAAACACACATGTGCTGCATACATTTTTATACAAC
GTTCGAAGATATTGGAGATACTGAGAAAAAAAAAACATGACACATTTGTTTATTTGATGT
TCTTCTTTCAAGTAAGATTAACTAAAAGAAAATATTGTAAAAATAAAAACAACTGGAAAA
CTAAACACACACACACACATGCAGATTGATGTAAACATGTATATGAATACATATGTGTGA
GAGTATATTTAAACAATATATACAATTATATATATGTGTGTGTTACAATGATAATTACAT
TTTGTTTAACTTTGGAAATGGATTCGTTGGTCAAATGGCCTTATTAATAGGGA
>comp2800_c0_seq1
ATACAGTAACAAAAGGGTTAAGAGTAAAAAGTCCAAATGTGGAAGCAAAGCCTATGATTT
AAAAACTTCTAGTCTAGCAAAGACATTAGTTGAGAATAACAGAACCAGTAAACAGACACA
AGGATGTGACTGGTCTCTCTATATGTATACACTGTACTCCACTTTAAATACAGAGGTGTT
GTGAAATTGCAGAGAAGATGCATAACATAAGTAACGAATGCACTGGTGCATTTAGCAGCT
GGATATGAATTTTATTTAGTATTTAGAGGGTTTCATAGAAAATTTTGATAGCTTCTCTTA
ACTAAATAACTTAATGAGCAATGAAAGTATCTTCTTTAAAAGCATAGTAGCCAGAATAAA
ATTAATGCAGATAGAGTTCAGGAAGCTATTACCTCTGATGTCAACAAAGGGTTTCCCTTC
CACAGTGAAAAACGCATTGTAAAATGCATGGGTTGCTTAATTTTACACCCAGTTTTACAC
CACCCTGTGGCACATTCAGCACCTTCTACACCTTTAGTGGAGTCTGTTCTATTGCAAAGA
TTCAGGCTAAGTTTCTGGTTTAATGATTCCTTCTTCCTCCTCACCAGTCATGAAGATCTG
TAAAGGAGCATGGGCACTGTCCCTCTCTGTGACACTTTTAGCATGCATTCTCTACAATAG
CTCTTAGCCTACAAAAGACATCAAAGCAGATTTAGTTCAAGGACACTGAAAGTATCCACT
TGAAAAAGCACATACATAAAATATATATAGATACACA
>comp2811_c0_seq1
AAATAAGGCCAAAAGGATTTATTTTAACAATAAATTTGGGTCCTTTGTTGTCATGAGCTG
ATAAATTCTCCGTGCAGCTTCTTTACCTATTCGCTTGGTTGATTGCAACACACCAGCATG
TCTCCTTACCGTAATATCTTCAAGTACTTTAATACCTTCCTTCTCTGAGGAACATTTTTC
ATATGCCTCAAACAAAGATTTTGGTGTAGGATATTGGTAAACAATAGCATTAGCAATATC
AGAACTAATATTCTTGAACTGTTGGAGTTGTAACTTCCACATCCCTTGTATATCAGATGA
CCCGGAGGTGTTATTACCTTTCGCATTGTGAAAGGAGAACTCAGACTGCAAACGATCTTT
CTTTCCAGGTTTCTCACCAACAGCTTTCGTAAATGATTTAATGAGATTAGTAATTCCAGA
GCTTGACTGTATAAGTTGACAATTAAACAAATTCTTTAATTGCAGATTTAAAAATGCCTC
TTCAATGGAGAGACGATCATCAATTCCATTGTTCGCTTTTCTCTGGGAAAACTGATGTGA
ACCAGATCTTTTACTGGCTTGACTTCCAATATGTGATCCAATGACAGCTAACGTCACAGA
GTAACCTGGGTAGAGAGACTGGATATTCTCAGCATATTGGTCTAATGATGACACATTATT
CATAGCCATACTATTCGTTTTAAAGTGATCTAACATGTCAGTAAAGATGTCTAATGGCAT
CATTATTACAATATCTTTTTCATCAACGTCCAAATTCCAAGTTTTGACCTCTTGATCTTC
AGTATCATAACACAGTGTAGTTCGTTTCCAAGAGACAACGTAAGGCATGAATTGAGATTC
AATTTTATAAGTAACTTCAAGATCATCACAGGCACTGAAAATAGCTGTTCCGACACCAGA
CTGGTTAACCACACCAGGATCAATGATAACTGTCATAGACTTCAGACATTCTTTTGGTTG
ATATGCTAAACGTTTCTTTTGCTCAGCCTTTCTTATTTGAGCAGCTTTCTCTTTCATGTG
TTTCTTTGTAATCTTCCCATTTTGATCACTTTTCTGCGCCACATCCTTCAGGTCTTTTTT
CACAGCCATCTTTTCTGGAGAGCATTTTCTCTTCTTTACCACTTCTGTTTGTGGCAATGT
ATTCAAAGTTGTGTGTTTTATCACTTCTGTTTGTGACAATGTTGTGTGTTTCTTTAGGAA
TTCTGATAACTTGCCATCACTGTGAGAGCTCGTTAATTCAGTATATGCAGGTAAGGAATC
AGAATCATCACTATCAGCACATTCTTTATTTACACCTACAAAGTCCGAGACTGTGGAACC
AGATTTGAGATCTCTGTTTTCTTGATATGAATTGAGAGGTTCATCAAATTGAACATTAGC
ATGTGAATGATCATCAGAATATATATTTTCATTGTCTAGATCAATGACAGCATGAGAAAA
TTTAGAAGATAACCCTAAAAGTCTCTCCTTGAGTGGTATTTCTACATCCAAATCCATTGT
GTTTTAAAATGTCTTTTATTCTTTTGTGGGTTATTTTACTCAGAAAAAAAAA
>comp2812_c0_seq1
GTTGATTCATCTACCCTGAATACTACGATAAACAAAATCACTTTATGTTGCCGACTTACG
AGTAGTAATCTTTTTTTTATTTTATAACAGAGATTAAATATTTCATACCAAATGGATACC
TTCATGAGTTTATTCCAAGTTAAATTTCAAACAAACGATGTACTTGTCGTATCCGCGACT
ATAAATTTATGCGCGGTTTTACTTTTTTTCCTCTTAAAATGTTTGACCCTTTGTCGGAAT
ACAAACGAAGAGACATGTGATAATGAAACCCCGACGGTACGAATGCTCCAGTTGGCCATA
CTAATAACTGAACAAATTCTAATATGGGTTGGAGTGATTCTAGCAATCTGGTGCTTGATT
GAAACGGATGTTTTACGGTACCCACTGTTTTTTCCTGAAGGAGCACACATATCCAAAGTT
CTTAAAATGACGTACAATTTCAGCATAGGCAAATATTTCTATCTTTGCTTTGTACGGATT
TTTTCTATGAAAGACAGATATCCAGCAGTACTTATTCACCATTTCGTCGCACTCAGCACT
TACATTGTGATCAACGGATTTGAACAAAACATGTTTGCCGGTTTGCTTGGTCCCTTTATG
GAAACAACTTCGTCGCCGGTTATACTTTTAAAAATTGCAAATAAACTTAAGCGTTCAGAA
ACGAAGCCAAAATCAAGCTTCAAATTGCATTTCATAGAGTTGGTCGCCATGATTTTTCTT
CGAGGAGTCTGTCCAATTGTTAGTTTCATTTATATTTATAACAAACAGCACATCTTTGCT
ATGGAAAGTATTCCTCTTGCGTTCTTCTTTTTGTCAATCGTTTTCTTCGGAATTATCAAT
ACGTGGCTTATTTTCAGATTGGCTTTCAATTTACGCTTTGTATGGCAGCTGAATAAATCA
CAAAGCAGACCACCAGTTTTACCCAACGATAAACATTCTTTCTACTTGAATATCCTTTCA
TATTTACACGTAAAAAGCGACAAAAATAAGCACGCAAAATGCATGAAATCCCCAAACCCT
AAATCTATTTTGAAGAACAATTCAGCATCTGCTGTTCCAAAAGTATCTGGTGAAAAAAGT
AATAAAGCTATTCAATTTCACCATAATGATTTTAGTACGTTTACAGATACTAACAAAGTT
GCAAATACGGGCATCAGTGAAAATAAAGAACTGTGTCATCTAAATGCATACAAGACTGAA
CAGTTTAACAAAGAAACAGTTTAAACTCTCACAACTAAAATACCGGTAGTCTTTGACAAC
CGAAATAAAAGCTTCAGTGCCATACCATTTAAATCATTTGTAAATTTCATATACGTTGTT
CAAAATACAGAAATTGTTGGACTATGTTAACACTT
>comp2814_c0_seq1
TTTTTTTTTTACTCTTTCATTCTCATGTGTACAGTTTATTTTCAACCACCTGTTTATTTA
TAAATTTAAGTTCACTTATATATTTTACTGTTGTACATCCATACTTTTCCATTGATAGGT
AAGAAGAATTATTATAGAAAATATCTTTACAGATGGATGCTCTTGTTATCACTAGCCACT
TAACTCTGAAGGAACCAGTTGACATCATGAGACAAGCAATTATAGACCTTGTCAGGCTAT
AGTCATTAGGTTTGAACTCAAAACTATATAGTTGAAGTACTGTACTTTCACTTCATGTAT
TTTCCCTCCTATAAACTAAATTTTACTTTTAATAACTTTACAGAAACATTTCTCTTTGGG
GAAGTGACTGGGGAGATGGCTGAGACAACAAAATATATGACTAAAATCATTGCAGCATTT
AGTTTTATTCTTCTAATGCTGGTTTATTTTTTATTCATCAAGTGTCAATAAAATAAATAT
TTGCAAATTACTGG
>comp2827_c0_seq1
GCTTCTGTTGACGAGAAATGCGCCTCAGTCAGTGACGGCAAGTCGTCCGCCACCGTTAAC
ACGCACCACACGACTTTATAACTTTGACGATTTCTTGGAAAATATTGATCAGGCCAATCA
GTTTTTGAAAATGAAAATGGTTGGAATAATATCGCGGACAAGTGATGATGAAGATCTTTT
GTCAGATGCCGGAAGCGGAAATGGTGCGCCCGTTTCATCGAAACGCAATTTATACCTTTA
TAATAATGCTGACCGTCCAAATGTGTGTTGCTATCTGGGGCGAGTAGCTGGTGAACGTGG
TTTCCACTGCCATTCCGATGTCTATAAAGCCAGATACGACAAACGAAACCAGAATAGAAT
TCAATGGCTGAGAAAACATTTCACAGGCAGCAGCAATGGTGGCAGCTCTCAACTGAAATT
CATTCGCAGGAAATTTGATGTGCGCGGTAACCGCCATTTGGCCAGATCAAGCAAGGTATC
TCCTCTTTATAGAATCTACAAAGACCACAAGAATGACGACGATGATGATGACGGTAGTAG
CACGAACTATAAAGGAAACGACTTACAAAAGAAGAAAGTATGGGAGGAAAAGAATGCAAT
CAAATCGTTGATGTTTAATTTTCAAAGTTGCGTCTCTCGAAGACCCCAAGATTTTCATCG
ATGCTGCTATACAGCCAGCTATCGGAAACAACAAATGTACCGTTTTCACCGGCACAAACA
CTTCAGCCACGGTTACAATTCTGTAAACGGGCACGTGATAAACTATTTTTATTAAAAT
>comp2835_c0_seq1
GTGATTTTTAAAAAAATTCCGATTAAAAAAAAAAAAGTTTAATGTCATTTGATGTTTTTG
TTTTGTTTGTTGTTTTCTGGAAGTTCATTTTTGAAAGAAAAAGTTATATTGTTCCTTACT
GTATTGGCATGAATGTCACAAGTTCCAGTTGCGTTTCTTTATCTTTACCCAACGGTATAT
TTACAGTTTAATGGGGTTTAGTTCATTTCGTTTTTCGTTATTTATTTGTCCTCTAATCCA
GTGCCATGATCAAAAGCATTTAATATGTGACCATCCTTCATTTCTTTTACAGGCATACTG
TCTCTCGGACACCGTTAGCCAATGCATCTTTCCCTGGAATAAGATATAGAGTGTTTGATA
TAAGTGGGATTTCTCTGCTATTTTACGGCGATGTTTTCGTTGACTCGTTTTTCCATTAAA
TTTTAAGTCGCAGTGTATTTTTCCTTACCTTCAATTTACAGTCTTATTCTCTTTGGCATT
AAGGTAATCAAATTTATTTATCAAGACAGTGAAGGTAATATAAGTGTTCTTTTCTTTAGT
TTGTTTTCTTTTTCTTCGTTTGTGTTGCTTTCTCAAGCTTGTTCTCTCCTTACTTCATTG
ACGTGAGTTCAAATGATGTAAGCGATGAATTTATGTTTTAATATTTTCCAGGCTTCAAAT
ACGTTTCTGCGGTACACAGTCGACATCTTTGTGGACCTAGTGTCTCATTTAATCGTTTCA
ATTGACCAAGAGCCCAGCGATTTCCGTTGACCTAATACGTCATCACTTCCGCTATCATAG
TGCGCAGTCATATCCGTTTCACCAAGCGTCGACTGAATTCAATCGGCATAGTCAAAATAA
ATAATAGTTCTTTTTCAACTTCGTTTTTTTTATCATTCTAAACAAACACAATTGTTATTA
GCAATAATAATA
>comp2837_c0_seq1
CATATACATATATATATATATCGCTATTGATCCACACAAGTGGAAGTATAGAAGAAATGT
AGTTGAATAACATGCACAGATAATGTATTAGAATTAATTAGAATTTAATTAGATTTTGAA
ATGTAGGTATAAACTTGACCGGTTTCACATTAGACTTTCAAAGAGGTATATGGCGCTGCG
CTGTGTCGCGAATTATGCCTTTTTCTGGCCGTTGTTATAAAAGTTGTTAGCTTTTAAGAC
GAGAGTGCGCCCCAGAACGCTATCCATTGACGCACAAACTGATTGGTCAACGTTTATGTG
AAGCTCATATGACAGACGTGCGAGAAGTCCACATGAAAGCTTTGCTCTATTGAAAGCTAG
CTCATCAGATCACCGGAGTATCATGACTACATCAACAATTCAACTCTAGGGTTAAAACGG
CAATAATTGGGACCAAGAAATATCGATACTGCCCAGAAACTAATTCCTTATGGTTTGTTT
GATTACATTTAGTGAAGAAATATTCCCGATGTTTCATAGAGTTCCCTGTTTCAATTGAAG
TGCAAAGAGCTGGGAATTCTATAAAATCAAAGTAGATGGACTTCATTTCAGCTAAACATA
TTTCACAGAAAAATCTATTGATAAG
>comp2842_c0_seq1
GTTGATAACCATGTTACTAGGGAGTTGTGGTTATGCTGAACAAAATAAAGACAATGTGTG
ACTGTTGACAGCTTTACAGCCATCTATTATGTAAAAAAGAAAGAAGACGTTTGTGTGAAC
CAAATATATTTCACTGCCGTTCTATATCCGTGCCTTAAAGATGAATGAAGATATAAATGT
GGATACCGATCTTTGTAATCGCTTCCGATACCAAAATCGTCAACTAGACAACTTAACGGC
AAACGAGTACCTCGCATTCAAGAAAAATTACGAAGAAAATTTTAAAGAGCAACACCCAGT
TGATGGTGCTGAAGATGGCTATAAACTTACAACTGATGGAGAAATATATGAACACAAAAA
ATACGCACAGAACGACGTGACTACTTCCAATGAGATATCATCGGAATATTTTGCTAAAGA
AAATGGCAATGTGACCAACAAGACAAAAAAGGAAATCTCATCACAAAAGCCACCAGAAAA
TGAAATATCACCTCTTCCCTACAATCGGAGACTATTTATATCGTGTTTGTCTTTATTGAC
TTTAATATCTTTATTATCTCGTCTTTACAAGATAGAAGAACCACCGCATGTTTGTTGGGA
CGAAACTCATTTCGGTAAAATGGCCAGCTGGTATATTCAGAGAACGTTTTTCTTTGATGT
ACACCCACCTTTAGGTAAGATGCTCATTGCTTTCTCTGGTTTGCTCACAGGTTACGATGG
TAATTTCCCTTTTGCTAAACCAGGTGACGAGTATGAAGACACACAATATGTTGGCATGAG
AATTTTCTGTGCTCTCCTCGGGACTGCTATAATCCCAATCAGTTTCTTAATTGTTTGGGA
ACTTACGAAATCCATTATAGCATCATTTCTAGCAGGTCTTATAATTCTGGCTGACACTGG
AATCCTCACGTTATCCCGGCACATTTTACTGGATCCCATACTCCTGTTTTTTATTATGAT
GTCTACATATAGTATTCTTAAATTCGTATCACTGCGACAGAAGTCTTTTACATTACAATG
GTGGTTCTGGTTATCTACCACAGGGATATTCCTTGCATTTTCCATTGGGGTCAAATTCGT
TGGATTATTTGTTATTTTACTTGCGGGCTACACAACTGCCAAAGATTTATGGGACATTCT
TGGCGACACATCCATACCGCTCGTTTTATTCATCCGTCACTTCATCGCTCGATCACTGTG
TTTAATCATTTTACCAATATTTATCTACATGCTTATATTTTGTGTACATTTTAAAATTCT
TCATAAAAGTGGCAATGGAGATGGTTTCTACAGTTCTGCATTTCAATCTCAGCTTATTGG
CAATAAACTTTACAATGTCAGCATGCCAGAGAATGTAGCCTATGGAAGTATAATTTCTCT
GAAACAAAAGAGAGCCGGTGGTGCTTACTTGCATTCCCATCACCACCTTTATCCAGAGGA
ACATCCTCCTCGACAGCAACAAGTTACTACCTACAGCCACAAAGATGAGAATAACTTGTG
GAAAATTAAATATCCAGAAAGAGAAGCACCATTTTCAACATCACCTCAGATTCTGAAAAA
TGGAGATCTGATTCGGCTGGAACATGTAATAACTCGTCGGAACCTACACAGTCACCAAGA
AGTAGCTCCCATTACACAGAGACATTATCAAGTGACAGGTTATGGTCAAGATGGTGTTGG
CGATGGTAATGATATGTGGATTGTTGAGATTGTTGGAGTATCTGATAGGAATTCTGTACA
GACTGTACGCAGTAAAGTCCGTTTAATACATTACTATATGCGATGTGCTCTTCAGTCCCA
TGATAAGAGATTGCCGAAATGGGGCTGGGAACAGCTTGAAGTCACTTGCAACCCTAATAT
CAAAGATCCCAAAACTTTGTGGAGTGTAGAAGAAGTGTGGGATTCCCGGTTGCCTAATGT
TAGTTTTGAGGTATACTCTCCTAATTTCCTAGAGAAATTTATTGAGAGCCATGTTGTTAT
GACTCAAGGCAACAGTGGCCTAAAACCAAGTGAAGGTGAACTGACGTCCAGACCCTGGCA
GTGGCCCATTGACTACAAAGGGCAAACATTTTCTGGTAAAGATCATCGAATATATTTATT
AGGTAATCCAGTGGTTTTCTGGGGAAATATTGCTGTCTTTGTGCTATTTCTCATCATTTA
TATTGTATATGTAATCCGGCACCAGCGAGATCCCACATATCAGGAGAAATTAATTAGTTT
TAACCAGAGGACATTTAATTCCTGTTGGTGGTTGATTCTTGGCTGGGCCTTACATTATTT
TCCATTCTGGGGTATGAGTCGTGTTCTATATTTCCATCATTATTTCCCAGCATTCCTATT
CAATGCCATGTTCACTGCTATCATACTTGACTATCTCATCACACATATTACTCTAAGTTT
CCCTGAACATTTAGCAACAACTTTCTACCACTGGTCACTAGGACTTGTAATTTCATGCCT
TGGATTCAGCTTCTATTTATTTGCCCCACTTGCTTATGGTATGTCTGGTCCAGAGGCTGC
TGATGAATCAAGTAAAATGCATAAGTTAAAATGGCTGAATTCCTGGGAAATCTAATACAT
ACAGAGATGTCTAGCTGTTATTCCCTTATGTAAACTACTGAGCTTTCTGAATACCTTAAG
ACCATTATATTCAATTACTTCGTTAGTTTTGTAATTCCATTTCAATTACACACATGTGGC
TGAACAAATTACTAATTATGCTGCATACACTACAATGTTAAGTTCCTTCAACATAAAATT
GTCTTCATTACTGGATATATTTAACTTAGTACGCTCTTAGAAATTTACACTTATATGGCT
>comp2848_c0_seq1
TGTGTGTGTGTGTGTGTAGGCATGTTTCTTATCTAAATAAAAATATGGAATTGAATTTAT
TTGGTTAAATAAACGATATGAAGAAAAGAAGATGAAATTAACATGAGCGAAAAACAAACG
TAAAGGAGTTCTACCTTTCTTCTTCTCCTTCTTCTTCTTTTTCTTCTTCTACTTCTTCAC
ACAAGGAGAAGGAATGATATCAAGAAATGTATGTGTTTAGATATATACATATATCTATGT
GTACATATATATACATATATA
>comp2855_c0_seq1
GCACATATATATATATAATTGCGCCTATCCTTTTAGATAGTGCAAATTAAAAGGCGTTGG
TGAGTTACCATCGCAAAATCATTGATATTAACGTTGAGATCATTTTCTCGAGTCATATAA
TTTTGGCTCTATAATTTCGATATTGAATTGATAAATGTTTGGTTTACAGAGATCAAATGA
TCTAAAATTTTATAAGACAAGGAACGTAAAGTTTTTCATATAGAGTTTTAATAAATATAA
TTTTGAAAAACCGGATACATAGGATACAACAGGTTTTTAAAGTTATTCTCATTTTATTTT
TACTTTTTGCTATGCTTTGTCTTCTCAATTTTATATTCTTTTTCATATATATATGTAGTT
ACACAATATATTTTATCACATCTTATGTATATGTATATACA
>comp2856_c0_seq1
ATATATGCTAGCATGGAAGACGGACGTTAAACGAAACAATGATGATGGTTTGAAATATAT
TAAAAGTACTTATCTTCTGTGAGAACAGTATGAAACTCAAGCAATTGCAAGTAAGGTGAG
ACCCTGTCAAGTATACTCCAATTGATGTTGAGTTAGTTGTTGCTGTGGTCACATAGTCTC
CAAGTGTAGCAGGACAAGGAATTAGTTTTCCCTGTGCCTGCATGTGAAGGAGTGCATATC
CTACAAGTATCTCCTCTTGAAGTTGTTGGCTGTCATACCCATGTAAAATCTTTTTATACC
ATTGGGTGGTGTGAAAATGGCTCTATACAGCATGGCATTTGAAAGGCAGATCCACCCGGT
GGACATTTGGTAGGATTTTGAAAATTGCAGATGGGAGTGTGGGATGGAGATTGTGTGCAA
GTTGTCTAAACATTAATAGCAGGCTTTAACACTATGGAAATTTAGAAGTTAATGGTATCT
AAGGAAATGTTGCTTAAATTCTTTTGGCTGAATTGGTAGAGACATCGAGGTTGAATGAAT
>comp2856_c0_seq2
ATATATGCTAGCATGGAAGACGGACGTTAAACGAAACAATGATGATGGTTTGAAATATAT
TAAAAGTACTTATCTTCTGTGAGAACAGTATGAAACTCAAGCAATTGCAAGTAAGGTGAG
ACCCTGTCAAGTATACTCCAATTGATGTTGAGTTAGTTGTTGCTGTGGTCACATAGTCTC
CAAGTGTAGCAGGACAAGGAATTAGTTTTCCCTGTGCCTGCATGTGAAGGAGTGCATATC
CTACAAGTATCTCCTCTTGAAGTTGTTGGCTGTCATACCCATGTAAAATCTTTTTATACC
ATTGGGTGGTGTGAAAATGGCTCTATACAGCATGGCATTTGAAAGGCAGATCCACCCGGT
GGACATTTGGTAGGATTTTGAAAATTGCAGATGGGAGTGTGGGATGGAGATTGTGTGCAA
GTTGTCTAAACATTAATAGCAGGCTTTAACACTATGGAAATTTAGAAGTTAATGGTATCT
GGCAGCTGGCAGAAACGTTAGCACG
>comp2859_c0_seq1
AAACAAGATAAGGATAAATATCCATCAAATATAAATAATGTACAGAAGTTAATCATATCA
ATTTTCATTTTTAACATTGAAAGAAAATTTAAAACATTATCAATTTAATATAATCTGGAC
TCTATAAGAAATATCTGAGGAAATGTCAAAACTATGAAGAAGAAAAAGAAAACCAAAGCT
TCAGAACTGTCTTAATTAGATCTTGGTTTTGAATTTCATAAAATTTCTTCATTCTGGGCA
AATAAACTCCTGATTTATGGAACTCCTTTTATAGACATTTTCATACGTAAATTGCAACTC
ATTCTTCTCCAATAAAAATCAGAGTTTTATCTTTAAATATATT
>comp2864_c0_seq1
AGCATCTCAACAGAAATACAGTAATAAAATGTTCACTTTCTGAGCATTATTCTATGTATT
GTTCATGCACTCTTGACTACATTTTCTAATGAGTTGTAATATGCATCTGAACACCAACCA
CACAAAATAATATCATTGTTGTTTTATTATTATGTTGAAAAGAATGGAGCTCAATTTTCC
TGAGAAATGATCAAAGTTGTAACATTTATCATTTTAAACTGGAATATAAATGAAGGGATG
TTAGTTTCTTTTTTCTTTTTTTATTTAGGAAATCAGGTTCAATAACTAAAATATACTCTA
AGAGTGAGAAAGTGGGAGCAAGGAAACATTTTTCTAATAATGGAATTTGCATTAAAAAAT
TTCCTCTAATTAGTCTTTCTATTACAGGAGGTCGACTTTGCCTTCCATCCCTTCAGGATC
GAT
>comp2865_c0_seq1
GGTCGTTCTGTGATCACCCATGCTGTTTTTCAAAATTTTTGGGACGTGCTGACCAAACAA
TGCCTCGCCATACCAAATGGTGGCATGTCTGATGTGAGCAATGGCCGTATCTACTTCAGT
GTACCTCCACCACCTCCACCACAACCTCCACCGCAACCAACAGACCGGAACCTCCGTGTC
TTGTCCCAACTCTGTATGCAGGCTGCTACCCCGATGACATCATCAAGATCGACAATAACG
CCGGTGACAACTGTCACCTTTCCGGATGAGGACAGCCGCTCCCTTGGATATAAAGCTTAC
CACACATTAATCAATGGACGTAGTTGTAATGGTTCAGATTCATCTCAGCCACGACCCGTG
TGCCTCTCCTTTGGACATTCAGTTGAAGGGGTGTTACAAAAGGGACCCCAGTGTGGCTTT
GCGGCCCTCTACATGGGTGCACGTCTTTGGAAGATGGACAGTTTTTCACTTGATCGACTG
GTCAACATTGGTCAGCAGAAAGGATACACCATTCAAGGAGAACTGTTTTCAGCTTACTTT
ATGGAAGACCTCGCTCGAGAGTTCTGCTACTCCCAAGTGGTTGACACGGCTAAACTTTGT
CTCAACGTCATCTGGGAATGTCTCCTGCAGGGATATCTCATACTTGTGCCTTATGATTCT
GACAAAAACTACCAACCGTGTCTGAAGAGGGGACATAAGGCCCACTGGTCACTTCTCACA
GGTTGTTTCATAGTTTTGAAACATTCCTGCAAGCCGTTTCTGCAGAATTGTTTCGAGCAA
GATTTAGATGAGCCGTCGTTGTTTCACACAGACATCGACGAAGATCATATCGATCCAGAA
GTACGGAAGAATCTAGTCAATAACATTGAAGAAATATTTGTCTATACAATGCAGGGTAAG
AGTCGAAGGCCTGGAATATGGTCCCTTAGGGATCTTTTTGCCAGCAACCAGAACCTCATA
CAAGTAAGTCCAGTACGAAATAATGAAACATATGTGATACCGCCCAATGGCATCGAGAAT
GAACTTTGTGGTAAAATTGTACTGTTGAGGCCAAAATAAGCCTGATACCAAAATTTGGCA
ATATTTGCCAGGTCCCCACCCCGGTTCGTTCGTCCCCGCTCACGCACATATAAGGCCGAT
TACTTATCTTCATCCTTCCACCCTCACCTTCCTCCCACACCTGTCTATTATTTTTTTTTA
ACATTTCTTGCCACCTCTTCCCTTATATCTAACTGCCATACATTTCTCATCTATTCTAGT
CTTCCTAACTATAATACACACACATATGTATATAC
>comp2866_c0_seq1
TAGAGAAATGCTATCTTTTAGATATTTTACACAGAAATTCTTGTATTTCATAAATAAATA
TAAAAAAAAAGACAACTTTTATTCTTTTCTTCATGCATGAATGCCTATGATGTTTATGTA
GATTAAAAAAACAAAAAACAAAACAAAACTGTATGCCAGTATTGAAACTGCGACCAGCTG
GCTTCCACTGTTAATTTATACACAATCTAAATCCCTATAATGATGGTTATAGTAACTGTA
GGATTAATTAGTAAGTAACATAGATACACATCTTCAAACGGAAGAAAATTTCCTCTAAAA
ATACTCACATTTTCCCACATTTATGGAATTTTCAATGCAATTATTAATTATTTAATCACC
AATTAATTTTTTTTTTCTAGAATCCAACATTTTTTTATCAAAG
>comp2870_c0_seq1
AAACGATGATGATGATGATGAATTACTAAATTATATCAAAGTATGCAACACTATTATCAA
GTCAGAGAGGGTATGATGCTCATGTCCCTTGGAAAGAGGCAGAGATGTGGATTCTGTGAC
CCTAACCCTGGTTCAAATGCTTACAGACTTTGTGCTTAAGTGACCCAAGGTAACAGGTTG
TGGTGTTGAACCAGAAAGTGGATTAGTCTACCATCTAAGGCCATGGTGCTCCAGCGTGAC
CACAGTCAATTGACTGAAACTAGTAAAAGGATAAAAGAATATGCATGTAAGATGGATTTG
TTTAACGATGTCTAATGAGAAAGGGTTTCTCCCAATGTGTCGTGTGGTGATATTCACCGG
CGTGGAGCATGCTTGTCTGATTAACAAGCTTTGCTTTCCCTGGTTGTAGTCTCTGCTCCA
GTCTCACTGTCACACCTTTGGTAATTGGATTTGGTGGAGAGAAATGGAAAGAAGCCAATG
GTGTTTGTATAATGTCTGTCATTTGACTGGCCATGCTGG
>comp2871_c0_seq1
GGTTGGAACAAATGCCGAAATACTATATAGTAAGACAAGTTAAAAATTTGATCTACAAGC
CCAATAAAATGGAAATAAGGGTACTCTACCCACCAAAGGAGGAGAAAGAAAAGTCATCAC
CAAGTAAGAATCAGGGTACCCTTAAGATGTTGTCCGTCTTTTGCAATACGGGAACTCTGA
AATGTCTGGGCATTTTCGAGGTAAGAAGTGTCTTGAAACGGCCGCACATCTGGTCTGTAA
CCATTTAGCCGAAGGTTGACTGCTAACGATCCTTCTAAAAATAATATGCCAGGCGGCGAA
TTGGCCGAGTCGTCTGAGCGTCGAACAAAATGCCTCGTGGTATGTGTTTTGATTGTGCTC
TCTGATCAAATCTCATCATGATCAATTTTGCTTTTAGTCCTTATTCTCATCCCGTCGTCC
ACATCCCCACCAACTTCGTGCTCACCATAATTACAAGAAAACAACGGTTAACATTAATAC
CCATATCACTCGTCATGATTTACTTATTCTTAAGACGAATGTACTGTGGGACCAAATCCA
TGTGTGTGATATACTAGCTCTATGTTTTGCACCACTTGATTCTCCATCTTAAAAACCCGA
TTTGCACTCCCATATTCCCTGCTCCATTGTTTCTTCCACTCATCGGCTAGAGCCTCTAAT
TACTGCTATGAATGCTTATAGAAGACCTCGCAGTGGGTTTTGAAAAAAAATGTTTTCTTT
GTCTCTTATTTCGTCGCCTTTTTTATTCATCGGGCAAAGAGGCACTGGTCTTTGTACTGT
GCATTATCCTTTCCTTCGCTATTTCCTTGAGCTAATTCATATCAAGCCTCATCGTTTGAA
AAACAGGAATACTGTTGTATTCGAAGTCGTTTTCTATCTAAATTAATATCTCTTGCACAT
TTTTCTGCCTTGCAATGTGCAGCTGTATCAGTTTAAAGCAACGTTTGATTGTTTTTACTC
CTCATTTCTCTCATTTCTCTCATGTCATATTTTATTTTATTCATTGAAGAATGATATTTA
GGATGTGTGATTGCTGATATTATTGAGGCCACTGTTGCACTCATTTTGGCGGGAACCTCA
ACTTTGTTACTGCAAAGCTATTTTGAACAATTAAGAGCAATTCAAATAGTTATTTACCAA
AGCAAATGTAGACAGTTATTGTGTCTGAAATACAAGCTTTTCTTCTACTTCAGGTGTTTG
GGTCGATAACCCCAAAATCATTCTTTTGATAAAACCGAAAAATGCCATAGAATAAAGATT
ACTTTCTTCCCAGAGCGGTCTTAAAAGCAGCAGTCTGCTTCAACATGCAACAGCATTTTC
AACGACAACAACAACATTTTGGGGGACGGAGATAGTCGATCGCGTCGACCCCGTGCTTTG
CTGGTACTTGATTCAT
>comp2876_c0_seq1
TGGTTGGTAAGCAAGCTACTTACCCCACAGCCACTCCTGTGCCTCCTCCTATAAATAAAT
AACATCGGATGGACTATGTGTCAATTCACTACAGCTGTTTCCAACTAATTAATTAAGGCA
AACATTTCACCATTAAAAAAAAACCGTTTTCATCAGGTAAATACACGAACCAAAACATTT
AGAAACATCCACAAACCACCAGCAAAAGCACCTTCATGATACTAAGAGCTTTGCTTGTCA
TAATACAATATGCATGTCTTGGTTAGACCAAGGGCTTGGGATACAATCAATCGTGGGGTT
CAATCAATTGTATACACAACCGGAATATCTTTCTGTTTCTACTTTGTTACTTGCATATGC
ATCAGGTTATCTTTGTTTTAATTTCAACCTGACCTGGTGCCATACCATTTAAGGGCCTGG
TTCACTTGAATCCTAATCTTTTGTTTTACATATATATATATATTTTGTCTGTAAATATTG
CTTTGGGGCTGACAGATTTTGGAATCTGATGATACGCCATA
>comp2878_c0_seq1
ATAACAATTTCTTACTATTAAATATTTAAAGCTATATATTTAGAATTAAGCAAAAATTTG
AAACTTATTGCATTTGTTTTCCTTAGCACCGACGCAAGTGATGAATAAATATGATATGAA
GATAAAGAATATTCTTTAATTACGTTTCTTCCAGAAAATTTGTTGTTATATGTGTGTATG
TCGCTGAAATTGAAAATTTCTGAATGAGATTGCATTTCATAACTTTGTATGCATGCATGT
ATGTATCTCTTCTTTATCTTTTCTTTCTCTGTCTCTCTGTCCCTCACCCTCTCTGACTCT
GACTTGCTGTCTCTGTCTGTACTTTTTGTTTTCCTTCTTTCTTTCTCGGTATTTTGCATT
CAACTAAGTAGCTTAGTAACTTTATGACACTGTTTTTGACATGACATCTAATGAATGTGG
TATTTGGTGTCACGAGATATTCTCAACTAGATTTATTATCATAAACTTCCGTTGTTTTTC
GTTTCTCATTAGATTTATTTATTGTTATTTATTTGGCAAAAACTATGTCCATATTTTGAA
TGAAATCTTTATTGCCATTATGGAATGTATGGCCGTCAGAATTTCTAATTGCCTTTCCCC
ATAAATCTGTTGAACAACGTCCATATTGTTATTATAA
>comp2881_c0_seq1
AATCCCTACACATGCCAGATGCGTCAGTGGATAACTCCTGTTTACTGTTCTTACAGCATA
TCACTTTGTTACTTTTCCATTGTTAATTTAATCTAGTTTTGTCTTTTGCTTGTTTCACAA
ATATTTTTGGTTACTGTAATGGTTTTTATGAAAATTAAGTCCTAATTGGCGATTGCTCAG
GTTTGATTACTGAAACTGTATTCTTGAAATTCATCTTCTTTACTGCTGTAATTACTCAAG
TCAAGCAGTTTTACTGCTATTTAGCCTACTTTTTCATAGACATTTTCCCCCTTTGTTACA
AAGACTTTGATTACTAAAAGATTCTAAAACAATGCTTGGGAATAGCTTTTTACACAAAAC
TCTTGCTTCCCGCTGTCGAATAAGAAGAAACAGTCAGCAAGATTTCTGAGCTTTGTGGAG
>comp2884_c0_seq1
GGCAGAATTTGAACTCAGAATGGAGGTAAGCATTTTATGCAGCATCTCTTATCATTAAAG
TAAGTGGACTGCAGCCAGTCTGGGACACCAGCTTGAAAGGCTTTAGTAAAACAAATCAAT
CTCACCTCAATACTAATTTTTTAAAGCTTAATACTTTCTCTATTAGTCGCTTTGGCCAAA
TCGCTGAATTGCAAGGACGTAAGCAAACCAATATTGGTTGTCAAGCAGTGGAAAGGGGGC
ACACAAATACACACACATATATAGATATAGATATATGCACACAGACAAATGACTTCCACA
TAGTTTCCTTCTACTGGATTCACTCGCAACGCATTCACTGGACAGCCTAGAGCTACACTA
GAATTTATTTGCCCAAGGTACAGCACAGTGGCACTGAATTCAAAATCATGCAGATGCAAA
GCAAGCATTTTAACCACACTGCCACATGCACACACTGTCACACATGC
>comp2889_c0_seq1
AGAATTCACCAAGAGCATTTTCTTTTCTTTTCTTCATTTTCATCCATTTCTTTGTCCTGT
CACTTACGGAAGGCCGAAATATTTGAAGAGAGTATGTTGTCAGAGTTAATATTTTAAGAA
ATTATATTGCAAGAATCTATCATGATTTTGTCCGCATATTATTGATTGAATGGCAGTCTT
TTAGTGACCTGTTTTGTAAATAAATCCTGATTAGCAACTTGTCCTTGATACATGTTTTAA
GCTGAAACTCCAATATCAGCGTATAATTAATGGAGAATATCTAGTTGTTGAATATGGTTT
GAGATAAGGTTGGGAAACGCTTCTTTTCGTCGGACTCTTTAAAAACTTGATAAAACATTC
GAAGGAATCTTGGTGCCACATGGCATGCTGCTTTATGTCGCAGAACGAGAACTATTTCAT
ATCTTAGTCACGGAACGATATACTCAAACCGTCAGTCTTTGTTGTCATCTTGGGAACAAA
ATCACCTTTTTTTAGAGAAACCGGAATCTTGAAATTTTGTTGACTTTTTTCAACTTCTTG
GTATGCATAAAGTCTCCTGTTGTCGGAGCTATAGCATTTCCCGTTTTTTTCGTAAACGTC
AATAGGTGGGATGTTGGAGGGCGATTTCTTACCCGTTTTAATATCATCAATAAAATTTGA
TATTGGTGTCCCGTCTTGAAAAGTGCGCTTAATATCATCTTGAGAAAAACGGATCTCACT
TGGTTTCATTGTAGGGTGAGCCATGCTGGTTTACAAATATCAACTTCGTATCCAATGAAG
AAGTAATTGTTATGGGTAATAAGAATGAAAATCTTTTGGTCAGTATATAACTAGTGATTT
CTCTATTTGACGGAGAAAAGAGTTTTAAAAATGTAGAATCAAATTTTATATTCACGTCAG
TAGATAGCCGGTCCTTATTTTAACGAATCGGATTAATGGAATTCAAAGAAGGTTGACAGA
CTTGTTTAATCTTGGACAATATCCGGAGGTATCGAAACGTGTTCGTATAGACAAGTGTTC
TGTGGTGACTCG
>comp2892_c0_seq1
GATACTTTTTGAATGAATACGATAGTTTTGACCAAGACTAAAATAATTACCAAATAAGAT
CCAGTAAATAACATCTCGTTTATAAATCTTTGATTAGATTTTGCTTAATTTATGTTTCTG
TCCTTAAGAAATGGAAGTGGACACAGAAAAGGTTAATTTTACTAAAAAGAAAGCCAGGAG
GTCTTCTTTTACTCCAGGAAGAGCCAAGCAATTCCAAGACAACAAATTAGACATAACTTG
TGATATCAAGGGAAGCCTTTCCACTGATTTACAGTTGTCAGAGTTGACTAAGAAGTGTAT
GAAGCATGCTTTTAATATTCTTGCAAATGAAATACCTACCTTGGAAAATACAAATATCTG
TGATGAAGTTGAAGCTGCTCTTCTTAAGAAGATCAATGCAATGACTGAAGAAAATGTCTT
CCACAACCTTTATCACAAGGAGCGCTGTTCATTGAATCCCTTAAGTAAGCAAATTGATTC
TACAAATAACCAATACAAGTCCTGTATTACTGTTATAGAGGAAGAATCAAGATGCTGGGA
TGAACTGAAACACAAAACCAGAAAGATGGTTACTGATGCTGAGCTACGAGATGTTATAAA
GTTGAAGAATTATAAAGATCTACCTGAAGCAGTTTTGGAAACCTCTGAAAATTATCTTCC
TGCAGTTGAATTTGAACCAAAGAAAATTCAAGAGACTATCAATCAATCTCTCAAATCAGC
CGATATTAGTGTGATTTATTTACAAATTGCCAGCAGTATTCTTCAAGAATCAGCTAAAAG
TGTTCATTCTCAAGCAGAAGCCCTACAATTATTATATGCAAAAAATGAATCCAAGATGCT
TCCAAATTCAATGAAAGATACTCCCCACAAACTTCTTCAACGGATTCCAGTAAGCAATGA
AACTCGCCAGCAACAAGATATGGAATAATCATAATACACAGCTGAACGCACCAATTATCG
C
>comp2906_c0_seq1
GGGAATTTATGATGAAGCATCAGATTATTTTTATCGAATTTTATATTTAGTCGCTGTATT
TTAAGTTTACTTCTTAGGTGAAAGAAAGTTGATCAGTATTGAATGGCTTGGCTTATTTGA
ATGTTTTATTCAAGTGGAAACCCATTCAAATTATATTTTAGCTGCAATATTTTAAACTCT
TATCTTTTATTCTAAGCTTACTTCTTGTCCTGTATTTCTCCAGATATATTAAATAGTTAA
TATTGTTATCCTTTGCTTGCATTTTCCAGTCTAGCATAATATAGATGCTTTTATAATAAG
CATCGTGGAACAATGTTTACAAAAATAAGCTACAGCCTTTATCTACTTTTAAAGATAAAT
TTCAAACCATTGGGAAAATGCAAAATGTAAATGTTAAACAATAGTAACACAAACTCTCAC
ACTCACACAAAACTAAAAAATTCTCTCCTCTGTATCACTTATGTAGGACTACTACACTCC
AAGACCCAGTAACTTTACTATATTTACAGTCTGAACTGTGTACAATGTGAAAGAAATCTG
TAAAAGAGAGAGAGATTAAGGAAGACTTCGAGTGAAGAAAGGAAAACTCATATTAAGATG
TTACAACTCATAGAGAAAACAACAAAAGATTATGTTGATTAGTAATACATGATGCTTGAG
AAGACCTAACCATCTATGTAAGCATAGAAAAATGTACATTAAAATGGGAGTAATGGTGGG
AGACTGGAATATATTAATATCTCAATCTTTTGCCCATTTTGTCCATACTGATCTCCTGCT
GCCTCTCATCCCTATTCAATATCCTCTCATCTTTCTTTCACCCCTCACCTGTAACAGTTT
TCTGATGCAGAAAGACATGAGATCTCATTTTCTCACCAACCACCATACAAAACTACTCCT
TTCTTTCTCTCATCATAGTTCCTGAGTAATGAAGGATTGCATTGGGTATGTTGTTATCCA
ATAGACCTCTCCATTTACCCTCCCACATAACTAATCATACTCCCTCTCCATCGTTTCACT
CTTTTATTAACATCCATCACACTCTAACCATTATCGTCTCAACTACTCATCACTTTGCAT
ATTCTCTCAGCAGCTAACACTAGCTTTCTGTATGACTAACTACTACTCCACATGACATCC
ATCACATTCTTGCCATCACTTTGTCTCTTCCAGTACTTCTCCTCATACATTTTCCATTTC
TCCCTCCTCTTCCATACTGTCACCACAATCATTGTTTCTGTTTTATAATATTGTATCTTC
ATCTGTCTGACCAAAGTCCATCTCTTCTATGTTGTACTTAACAAACAGAAACAATGTAGT
TAAGTGAGAACTCTTGTGAGTGGAAGACAAGTTCATAAAGTGGCTGACAAACAAGCACAG
AGAAGAGTGAGAGGCTGTCATGTCAAGGACATGACAATCTTTCTAGAGCTGGAGCCATGA
TAAAATGAACCTAGTACACTGTAAATTGGTTTACAGTTAGGAAAAGAATCCTGCTGTAGA
AACTGTGTCAAAATATTAAGTAGTAAGAGCAGCCATAACAAATTAGAACTGACTTGGACC
CTAGCAACACATTCAGTAGACAAAATAACTATGATAATGTGGATCAGTAATATGGGTTCT
AACTTGTGGGAGTACAACTGTGAATAGTCAGTATATAATCCTGAGAAAATTACTTATTAC
AGATATCACAGTAATATAATTTTACACCTGTAGAAGTACATACATTATAAATCAAGTGGG
AATTTCCTTGGAATGTTTCAGCACAGATATCAGTGGCATACTTTCACCTGTGTGAGTACG
CTTGTGAATAGTGAAATCTCCATGTCGGTAAAATGTTTTACCACAGATACCACAG
>comp2911_c0_seq1
GCTTCATTCAAGTTGCTCATTTATTTTTTTAATTACTAATTACAAATTTGATTCCATTTC
TTTTGTTTTTGTTTTACAATGAAGAAAATAAACATATTTGATAATTCAAATTCAGAAATT
TACAATAATAATTGCTCCATTCTGGGACCAAGAGAATGCTGAACATTTTTTTATATTCAT
TTATTTTTGTCTTTTCTTTCTTGTAATTAAATACATTTCTTTTTCTGTTTTCTTTTTCTT
CTGTTTTGGGGGATTTTGAAAAATAAAGAAAATAAAGATAATAATAGAAATAAATAAAAC
TAAATTATATTTTCATGATTTTGAATTCATAAATAAATTTTTTCTTATTCTTGATGCATT
GAGTTTTTTTGTTTTTGTTATTCAGTGAATCAATTCATACATGTTTTCAGAATTTAAGCT
TGTATGTTAACTATAACAGATTTTGATTATATACATATAAATTTAACAGAAACAACAGAG
TGAGTCAAGAGCTGAAAGATTCATGCATTAGCACTTATCAAATTTATATATTTTTACTTA
TGTATATATATATATTACTTTTACTTTTACTGGTTTCAGTCAGAGGCTGTGGCCATGTCG
GGCACCACTGTGATGCGATTAAATTTACAGGATGCATGTTTTATGTGTGTGTGCATGCAT
ATTTTGTGCATATAATGTATATGTGCATATACATGTATATATGTTTGTATGTGTGT
>comp2914_c0_seq1
AAAATTTGAAACCAATAAAAGTGGAAAGTGGAAGACAGCAAGCTGACAGAACCATTAACA
TGCCAAATAAAATTCTGAATAACATTTCTTCTGGGTTCATGTTCTGACTTCAAATGTCAC
CAAGGTCATCTTGACCTTTCATCCTTTTGGTGTCTATAAAATAAATGCCAGAGTCTATGA
AATAAGTCAAGTTCCCGGGTCAATATAATTGACTTACCTCTTCCCCAAAAATTGCTGACC
TTGTACCTGTAGTAAAAAGTAGAAAGAAATATAAGAGGAAGCTCTTGAGACAACTTATTG
ATGGACTACAACCTGTGGCCCAGTTTAATACCATCTCTTAGCTGCCTTTGGCTAGATCCA
CTGTCATTGAAGTACTTCAGCCAGCTTTCCTGGTTTACAATAACATTCTCCCATCAGTCA
CACAGTCCCTAAAACCAACCATAGCCAAACTGCCTCTCTTCTCACTAAACTGTTTAACAA
GAAAACAACAAATGGTAAAGTTGTACTCTAAGATCCATTTTAATCTTGACAAACTGTAAA
CAAAGTGAATTTTAGTATCTGAATTGTTTTACATGACTTATTTCCAATTTATGACTTCTT
AATTAAACAATTTACAGACAGAAGAA
>comp2920_c0_seq1
GTAACTTAGCAAAACAAAATTGAATATTTTTGACTCTTGAATATTCTAACTCACCAAACT
ATGGCCAAAGACTAGAAAACTAACCTTTTTGTGCACAAAGTGGTAAATTGATATTTTGTA
GACAGGTTTTTTTTTACACTAAGAGACATCCCCCACCACCTTTTGATTGGTCTTCTACCC
ACGGATTTGGTTTTTGCGGCTTAAGCATGTGATCTGTAGGCATCTTTTCTTCAATAGCTG
TAATGTGCAGTTTGATTGACTCTGAGACTTTCATGACTTGAAGTGCAAGTTGATCCTTAT
GTTGTTTGACAATAGTATGCATTGTCTCTATTGGAATTTCTCTTTCTTCTTCTTCTTCAT
CCTTCTTATCCTTCTTTTTGCCTTGTAGTTTATTCATCCTGTATGTACTGCTTCAATAAC
AAACTGTTACAGCTATAAATTTGTTGCCAAATTATTTTCAGACTGTATATCTCTTTTTTT
CAGTCTCTGTGGCAAGAAAGAATAG
>comp2921_c0_seq1
GGTAAGATAACATATATACACATATACAGCCATGTACATGGATATGTATACATACAAGCA
CATACATATATATTATTGTTAGTAGTAGATATATAAATAAACTAAGAACAACACCTTATA
CATCTTCATACTTATAAACTTGCAAAAAAAAAGCATAATGCGATGCTGACGCTCTCGGTC
TTTGACCTTGGCGTCTAGAGGACGCAATGAAAATATTTCTGGAATAATGATTTTAAAAGA
GCCATAAATCTGGAGCTGTATAAATTCTGAGTCACTGTATAAGCACCATATACATATGCA
TAATATATAATATGCAAACGTACATGCAAGTTATGTACAATTTAGATGGTACGAGATTAT
GTAGAATGATTTCGAAAACAACGCAAATGTGTTAGCTAATCTTTTAGTATTGTGATTTTC
TTACACCTATTCTCCTATGTTTGCAGAGTATTCGTAGCTTGTTCTTAACACGGTGTACAA
ACTTTAACACTGTTTTCAAATATATTGCAACGCGTCGACCTAACAAAGTGTGTAGTTCCG
ACATAGGAAATGTATTCGTCGTAATTCGTTTCCATCGAGTAAATTTCATATGGATGTATG
TTTGTGTGAATATATA
>comp2923_c0_seq1
TTCGTTTCCTACACTGAATGAGTAAAGAGATCTTTTAGAAGCTGCTCAAACAGACCAGTT
GTGTGGTGTTATATCTAACAAGGAGTACAGGGCGTCCATCCGATATGACAGATTAAGATA
TCCGCTTCACGACTACCTAGTTTTAAGTTCAATCCCGCTGCACAACAAGCATCTTCTAAT
CCGTAGTCTTGGGCCGACCCAAGGTTCCTGTCTTCCTGACGGAAATTTGGTACATGGAGA
CTCGGGAAGAAATCTGTTGGACAAGCCATTTCTCATTTTGAGCAGAGTGGAAAGCTTAAG
CCATTGTCCAGTTAAACACCACCACTTCACTCAGTCCTTTGAGTGCCTCTCAAAGAAGGG
GCCATTCTGTTTCTGTTGCAAATACTCGGACCAGATCTTCAATTTGGGGATAACTTTTTC
CTTACTCTCCAAAAGTCACACAAAGGAGCTAAAAAAAATATTTCATCAAGGACACTGCTG
TTCTGAGTAAG
>comp2930_c0_seq1
GTCCATTAAAAAGTGTCATATTAAATGCATTTTAAAAATCTGTACATTAATTTATCATCT
GTTTCCAGTTTTGGAAGCTGGCACAGTCACCTCTGCATGGACAGGATGGATACTCACCGT
ACGGAGCCTTCCAGATAACTTACGAAACGTTACAACACTGACGACCGAAGTTAACCACTT
TTTTTTTTGTACCACACCTTTGTCACCTTTTTTGTCTGAATGTCATTTCTTACTGACCTG
TGTCTGTATGCAATACATTCGGCGCTTGTGGTCACTGGCAACGTTTCGGTTCAGCTGTAG
AGACGACTGTCATTGAACTGTCAATTTCTCTCTTTTGTCACCATTTACAGGAACAATCAC
TCGACAGATTAAATAGAATGTCACAGTCAAGCACCTGGAGATTTTGACCATACTGTTTAT
ATCACATGTAATTAAATATACAATGTTTGCTGTAGTGTAACGTCGATAGACGATCGATTG
TTACGCTTCTTCTTTACACAGTTGGATGTGGGAATTTCATTACAAAGTTCAGTGTCCTCC
CATTGACCACGCACCTTCCATCCGCCACACAGAGAAAGCATAACTTAGTCTCTCGTGTGC
CATATAGCTACACGATGCCATTTTATTGTCCGTGTCATCACTACGAAGTACCTGATATAA
GAAATCAATATACCGCGCTGCAAGCTTGAGTGTTTGTATTTTGCTCAGTTTATCAGACGG
CAGGGTCGGAATGATTTTACGAAGTTGGGCAAATGCTTCGTTTAATGACTGCGTACGTTG
ACGTTCACGTACATTTGCTAAAACTCTTTGATTCTGGATATCTTCGACGGACTGAGGATT
TTTTCGGCGTGCCTTTCGAACAGCTGAAGCGTGAGATGAACATGTTACAGCAAGGGAATG
GACAGGGGTCAACTTTAACGAGTCCGGAGAACCAACGTCACCACAGAGACCATTCTTCGT
ATAACCACGTTTTCGCTGTATTCGCATTTTTTCTGATTCGTCATCACTGCTGGGTATATC
CTGATTAGACGTTTGATGATGGTGAAGATGATGGTGATGATGAGTGGACAGAGATAAAGA
ATCCCCATCCAGTAGAGAGTGATGCTCGGGTATCATTTTCAATGTTTTCTTCTACTGGTA
ACGAAATATTTTTCCACGGAGAAATAGTTTTCACTCAGGTTTACTGTTTGGTGTATGCTG
GTACACGTGAAGATATTTTTCTGCTTTGTAAATAGATGATGCGGTGTTAAAAGATGACCA
TATTTTTTTTACCACATTAAAAGCGATAAAATCTATATTTGTGGTTTTGAAACAATCGTT
TCAGGTTATTTTTATATAAAGTCAGCTTACACAGTAACAAATGGCAAACTTTATTAAAGG
TCTCTTTTTTTTTTTTT
>comp2931_c0_seq1
CTCTAGAAAACATGAAAAACAAAAACAAAATACATTCTAATTTATTATGTCTTTTATTTC
CAGCTATTTTGGAATGATGCAATTTTCTAGAGGAGCTATGTTAGAAGTAGAGTAAATCAA
AGCAAACTACTTAATATCTAAGTAAGTCTATCCCATATTGTTGATTAAAATTATACTGAA
AGCATAAAAGTATCTTCAAAACTGTGCTTCAAAATCCATATGTAAAATAATTGATATTTC
TAATTTGGGTTAGAAGGG
>comp2942_c1_seq1
TTTTAGACAAAATAAGTATCAGCAACAAAGTGGAATCAATTTATTCAACAATAACCATCT
TTTATAAATGTTGGCCCTGTGTCTAGTGAAATGAAATCAATATTATCTTAGTTTTTCACA
ATATTTCCACACAAACCGTATGTGGTAAATAGCAGCATTTACTGCATAAAGCTGTCTCTA
TATATCAATGGTTTGTTTTATCTACATTCTCTTTACAAAGATAACTTATATGCAAAAGCT
ATTAGGGGAAGGGGTAAGCTAGTACATCAGTTCAGACCCCATGAATATCTGACAGAGCAA
CCCTTGCCTAAATTAAAAAAAAAAATTCTCCTGGCCACCTTGAATTTCGAGAAGCTGCTT
ACTCAGGGATAAGAAGCTAGGGCAAAAGTGCAGTTTCCCTTCTTGCAAAATTTCTCTTGG
AGGTCTTGCCTATACATATTGAATACAACAAAAAATGGAAGCTAAGCCCTCAATGAGCCT
TATCTGCCTCCTGGTTTCGATATCAAAAACGGTCATTTAACTTATAATTTATTGCTAATG
CTTTTGGAAAAACAAATGGCTTCCCTAAAAATCAGCCTTAATAACTATTAGAAAAAGTGC
AGATAAAGCACTCCATAGTAAGTAAATTTGCTGTGACATTGACAGAATGATGAAAAGCAG
CATCAAGATATCATCACTTAACTCTTTCGTTACCGTATTTATTTTG
>comp2948_c0_seq1
ACAATTATGTATGTAAGTAAGCATGTATGTATATAAATAAAAATTATAAAAGACATTGAT
ACTGTTAACTGTGCAAAGAAATAAAGTTTTAAATAAACAATAGTGCAAAGGTTTAATAAA
TGGCAGGTAGGATGACTAATATCCATCAATAATTGTCTCCACACTTGACATTATATGAAA
CGTGATTTTAGATGAAAATTCTTGGCAAATGTATACATATTTTTTTTTCTGTATTTATTT
GATGTAAGCCAACAGAAAATAAGCAATGAGCGAACCACCAAAAAGGAACAAATAACAAAC
AAAAAACAAACAATTGAGCACCATTGCTAACCGTTTCCACTCATCTAATACTTTTTTCTC
TGATTCTGCTTCATTGAGTTTCTTTGTATAGTCACTGGCAATTCTTCTGATATTAGCAAT
ATCAGCTTCTATTTGTTGGTAATCTGATCTCGGATGACTTTCTGGTAAGTCATCTTCACA
GAGGTGTTCTTTGTCAACTTCTCCTTGGTTCTGTATTTTTGGTAGTGAACAATAATTATT
GATGCTGAGCTGGAAGCTGTTCTCTTCTGCAATCAAATATTGCGATCTGCTCTTTTTCAC
CATGTCCTTCAAACAAAGTATTGGTGCAAAGAAATCAAACATAATAGCGCGGAGTGGCTT
TGCAATTTTACTTCTCGCATGTGAGTTTGCTAAGTTAACGACCAAGACATTTAGAAATGT
TGACAGAGTTAGAATAGCCAAATTGAAACACAAGTAAATACCAAAATAAGGAAGCTCTTG
TGAAGGTGGCAGAACTGATACGAGATACAATAAAAGGACGAAGAACGCCATGAATAATCC
GAAGCCTAAAGTGACTTTGTCGGCAAAATCTGATGGTAACAAGAAAAGGACAAGGCTGAG
AGAAGACAGCAGAAAACACGGCAGCACGAACGTGTAGAAAGGAACAGTCGCATGACGTGA
GAAGTGAAAGTTTATCTTCAGGTTAACATAGGGTACGTCACACCCTGAACACTTATTGAG
GATCTTCTCGGTAGTTATGCGTTCCACCTTCCACAGCGGATGTTTGTCAATGTTCCATGA
AGGGATGGGTCGGTTGACAAAATTCATGTCCATGTGGCGAATGTTGTAAATCTCTGATCC
TAGTATCAAGGAGCAGATCTGGATGTCGAACGGGAAGAAAGTGGTGTTCGGAAAGCATTG
CACTTCGTATTTGGTCACAGGTATCCACAATACCACCCCATCATGTGATACGATGATACG
GACAAATGACCGCTTGAATCCAGGTTCCCTTGCTGGATTAAAAAGCTCCAGTTCTGGTGT
CCATATGTCACTAGGTTTGAGGAAAACCTCTTTAACTCCTCCTTGAAGACCTGGATCCCA
CTTCAAGAGTTGGTCCTTCCATGACAGAGAGTCTAAAGATGTTAGAGACATTATTCGGTT
AGTCTCATCAATACTAAATGTTACTGGTGTCATTGTAAAGGTTATATTCATTGTCTCTTG
GTTGTATTTGACAGGTCGAGCAGTGTCCACATACATATCCATCAAATCGCTTATAAGCTT
CTGCTCTTCAAAATTGCTGCTGGTTCCGTGTGTAAAGAAGACGATAACGACACTTAGAAT
TAGACAATGTTTCTTGAGAGCCATTGCTGCGAGTTTCAACGTTCATGGGAACAAATTAGT
CTTTGCTACTGGTGCCAGTAGTGCCTTTCTGCTGGGGGGACACTTTCCGAATGCG
>comp2957_c0_seq1
GTACCAGGCTTAAAAAAAACGAGTACTGAAGTTGATCCATTCGACTAAAGATTCTTCAAA
ACAGTGGTCCCAGCAGGCTGCAGTCTAATGATTGAAATAAGAAAAGATATAATTTATAAT
AAATGAATATAAAATACAGGGTGTGGCCCAAAATAGCCCCTTCCATATTTTGCAGATTGA
CAGACATCTCAACAGCAAAAGGACAGTGTGTATCACTGTAAACTATGATGGTAACTACCA
AAAAAAAAAAAAGACACTGTTACCACACTAACTGTATTAACATCCACACCAATGGTCATA
TAAAACATGGGTTGAATTTCTGTTGCATCTTGTATATAATAAATGATTGGATGAACTGAG
ATATGAGGGAAGAATCAGTGGACATTTTATAATATATATATAGTACACCCAAGTGACGAC
TGAGGCACAAGAACATTACATGTCCTTTCAAAGTGTCACATGACGTTATAAAGGTATCAC
ATGACCCTTAGATTACATCACATTGATATATCAATAATTTACAGGTCTACATTCTCAGTG
AGATAATGTGTGCATATACATACCCCACCACACA
>comp2959_c0_seq1
AAAAGAGACAATAAGCATGTTTTATTGTTAGAGAGATTTTAATTATCATTGCTAGTTCTA
GCAAAACCTAATTTTTGGTTCTGATTACTGAATCCATTAAAATTTATAATTTTGTAAGAT
CTAAAAATTTGCAATTATGGTATTTTAGGCATGTGTGTGTTTACATCACATGCACATACC
TACACATGCACACGCTCACATGCACACACACATACAGGGAAGCAGTGTGTTATACACATA
CATAATTTATTTTCAACTAACAATTTTTTTTCTAATTACAGTTCTGTTAATTTAACATAA
TTTTTATAAAAGGAACATATAAGTACTTCAATAAACTTTTAGGACAATATGTTGTTACGT
AAACATTTAGAATTCTACATCCATTAAGATTGGAGTGAACATCAAAAAATTCAAAACCAT
GGTAAATGACTACATTAAATAAATGAAGAAATAAGCATCATTTACTAAATGCCAATTAGA
AAATCTCATTACACGACTTTTGGTAATGTACAGCATGACATTGGGATTGCACCTGGTCGT
TACTGCTTTGCCTACCTTAGAATCTATTAATACATAGTTCCCAGTCCAATACAGATAAAA
TGTTGAAAGATCAGATTACAAATAAAACAACATTTTTCACCATATATGTAATACATTATT
GTACTTGCCATAACTATTTGGATGATGCTCAGCAGAATTCGTGCTCAACATTTCTTTCCT
ACAAACAAATTTTAAAAAAAACAAAAAAGAAAAAGTGTAAATGACTGATTGTGTGTGTGG
CTGTATGTATGTGCTGAAAACTGCTTTATTTTTCCATTCATGCATTAGGTTTCTCATTAA
ATTATTCATATAAATTATTTTCACTTCACAAATCTAGAGATCATTTCTCCTTTCACTTGC
CA
>comp2963_c0_seq1
TTGGGCTTTGTATGTCTGTATCCCAGTGTCACTTTGAGGGCATGCACTGCTCTCTCACTC
AAAAATAATAATATTAATCCATTTTTTATTGGCTGTCCAGGCCACAGAAATATTTAGGAC
ACTACAAAGAACAGTGGAGAGTTACATAGAAACATGTAAGCAATAAAATGATAACAATTT
AAAAAAAAATTTTAATGAACAAAATCCCTTATAGGGAGCGAAATTCCACTCTGTGGAAAT
CAAGGAACTGCACAGATCCTAAGCCACCCTACTCACCAGAAGTACTATGGCAATTGCTCC
TCTCTCCTCCATTCTCCTCAGCTGACAGGCATCAGCTTAAAGTAGGGCCATCCCCACTAC
ATTCACCTCACGTCATCTCACTCCTTGCAAAAAATTTACTAGGTGGCAGTAAATCTCTTT
CAACACTCACCTTCGTTCTCAAATGGAATTTTAAAAAGCTAGTGTGGTTTTGGCCAAAGA
GAAAAGTGTCTGTCTTCAGCCCTTTCAATCTCATGTATCATATAACCTCTTTCACCATAA
CTACCAGACAGAGTAAAACTGCCTGATCTCCTCAACTGAAGGAAGAAAGCTGGGCAATAT
TTATGATGGAGTCAGCTGATAGCCAGATCCATCTTATATGTGATAGCTGTTCGACATAAC
TTCACAAGTCACAGAAGTGGCTGTGTG
>comp2967_c0_seq1
AGAAGAGTTAGACATACAACTCTTACTGGCCGGCCATCCTGTCACGATCACAAGCTGAAA
TCAACCGCCATTATCAGTTAACTAAGAAACACAATTATTTATACATTTCTCAAGTCAATT
GTAAAACGCATCGCTCGAGAAAAAACCCAGCAAAATGTCTATCTATGACCCACGAGGACA
TGTACCATGGTAATTCACAAAGAGATAAGTGATAGACCAGCACTGACACGGACCTTTACA
ACTACAAAGACCCTGGCCACAGCAACCAACCATTGCGGTCCCCGCCGCAATTTCTTCCTA
AAGGGTCTGCTAAGTACACAGTACGAACAGACTCGGTTATGTAGGAACTTACTGGCCACA
AGAAAAGTCTTATTCCTTTTTCAGAGACAACATTTTCATGGATATTCTGTATATAAATAT
AGTGACATAGCTATAGTTAGATGGCCGTCACTATTATACAAGATTGTTTTTAACTGCTCA
GCTTCGTACTCTATTACTTCTTCACCCTCTCA
>comp2978_c0_seq1
GGCTATTCTTATACACGAGCAGTATGACAATATCAATGCTCAAGATTCGTGTGAGGGTGG
CACTGCCTTATTTTGGGCCTGTTCTAATGGTTTAATAGAAATAGTTCGATTTTTAATTTC
ACTTAATGCTGATATTGAAGCTTCTACAGCATGGAATGCTACTCCGTTACATGCTTCGGC
TGATAATAACCATATAGATATTGCCGGGATCCTTATTAACCACAGAGCAAATGTAAACTG
CAGAACTGTATATGGCGATACGCCGTGCCATTTAGCAGCCTATCGAGGACATAGAGAAAT
GGTTGAACTCCTTGTAGGTCGTGGTAATGCTGATCTGTCAGTAACTAATTGTAAAAATCG
AACTTCACTAGACGAATCGATCTGTAGCTCACACGATGAAATTTCTCAATATATCCACAA
AGCTATGAGACAAAAAAATTACCATCCGAAACGACTTGCTGAACTTCGTATGGCAGAAAT
CCCACTAGATCTTACACCAATACCCTCTTCAGAATTAAACTCATTTGAACACGATGAAAA
ATATCCATACTCTGATGATGATAATAATGAAGAAGGCAACAGATTTATTGTTAAGGCTAA
TAATAGCTTAGCAGCTACCACACATTATGCAGTACCATTCCATTGTGAAACACCAATCAC
TAACAGATTACCATCTGATATGATAACTCCATTTCCATCTGCTGGACCTATTAATAATTC
TAACATATATTATTCTCCAAACATTTACCCCTATAAAATACCAAATACTTCATATTCATT
GCAACAAAGACCCGTTTTACAAACAAATCAAAGAGACGCTGACTCTATTTCAGATTCTGA
TATGAACTCTATGGTAATGAATGATCTTTCATCAACAAATGCAGCAGCTAACCATTCACA
ATTGTCTTTTCTGAATATATGTTCACGGTACATAAGTGATAACGTGTGACTATTTAGTTT
ATTCCTTAGTAGACCTGTAGCAAGGAGGGAGTTGATAAAAATTTAAAAAGTATCGTTTGA
TTGACATTATTGTAATTCTGACTTTATGGATATACTCTCTCTTTT
>comp2982_c0_seq1
TTATCTGTCATTAATAAACGTTTCATGATTTCTGTATTCACACATCGAACGTCTTATGTT
TTTATTTCGTTTTATTTTCTTCTGATTTTTATTATTTAAATATGAATTCAGAAGAACGTA
ATTAAATATATTCCAACTTTCGGATCTGTGTCTTTTATGGTGATTTTCCAGGAGGTACAT
GATTCGCCGAATGTGCCAGCAGCGAGGGAAATGCACTAGACCAAGCAAAGCCAGAAGCCG
ACATCAAGTGACTGGTATTTGACAGTGAAGATGTTAAATATGGATATGAAAGAACGGGAG
GATAGAAAAATTGGGGGCCTGCGCACAAGGGAAACCTGTAGGCTGCCCCGAAATTGGGTA
TATCGCTTTTTTCCGCTTTAATGTCTAGTTTGTGGCTTGTTAATTTCCGTCGTTTTGCTA
ACGATGACTCTGTGGAGCATAATTCTATATCAAGGTCTGTTTTCTTGGAACTGTCACTTG
AAGACATCGCTCGACTTGGGGTCTCATCATCAGTGCCACCATCGGAAGTGATGTGACTGG
ATTTCCGTTTAGTGGGCATCGGCGAATCGTCTTCACCGTTGTTAATGTCAACATCTTTGT
CACTGCCCGTTGAATCACGCGGTGATGGACTGGTTGAACATTCAACTTCCATACTTCCTC
CATTCGTCGATGATCCGTTGCTGCAAACTTGCACCAGTTTCGGGTAGGAAAGTCCTGGTA
TGGGCAGGAAGTTGTTCGTATAAGCCGGATGTGGAAACAGAGCTGCTGTTGCAAGTCCAG
CGGTTGGCGGTAGACCGGGGCCAGATGGATTTGAACCCGGACGGGCTGGTACATTTGAGG
TAGAAGCTGCAGCAGCCGCCATAAAGCATTTCGGAGATTGTAGACTGAGGGATTGTTGGT
TGAGACCGGAAGAAGGGGAATCACAATCTCCGCCAACGAAAGCGTTGGCATTTCGAAGGA
TGCGGTTGATTGAGCTGACACTCGGTATTGATTGTTCATCACAGATTCGTTGAGCCAAAA
GCCGATCACGGATTTCCCAGGCGAATATCGACGGGTTTTCTTGCTTAAAGTTCAAAATCT
TACGAACAACCAGAGGTGTCGCCACTTGAAAACTGATATTTACCCTCACCTTCGGCTTAC
TGCCACCAATAGAACCAGGCTTGATGGAACCTGTCTCGTAAAATCTCGTCAGTATCTTAC
TAACACAGCCGTGTGAGACGAGAAGTTGCCGCGAGATGTCACATGGCCGTACGCCCATCT
GTGCTAACTCCACTATTCGTCGTCTGATGTGATCGGGAAGAGGTCGACCATTGACAAAGA
CACCGCCCAACTGGTTCACACCCGTCTGACCTGTGTGAGGCATTCCTCTTGGTTCCGTCT
TGCAAATTGACCAAATGTTTGGGTTTAGTATTCTGAACAACGGAGACGCCAGCGCAGCAA
GACTAAATAAACATGTTG
>comp2983_c0_seq1
GAATTACAGTAAATTTGGAACCATTAGATATGATAAATGATTTATATTTTACAAACCTAA
TAACTGAAGTTGTTTGTATTTACTAGAATGTGAATATCAGTTTTGGTAAAATTGGATCAA
TCACAAAATCTTAATTGATAGGTTCAAGAGCAATAAAGATTAACTTTAAAAATAAATCCT
TCTGTATGACTGAATATTGGTAACTGGTAACAAGGATAATTACAAGATATTTTACAAAGG
TTTTCTGCAAAAATTCTACAGGATTTATTGTCTTCTGAAGATTTAAAAACAATTATAACA
GTAGGTTGTTTGAAATGTTATATCTTTTCTCTTTGGAGTAAGCATCCAGAATGTCCCATA
ACAGAATAAATTTTAAAATATTAATTATGTATAAAAATATCTATAGTTAACCCTTTTTAT
ACCAATGTCTTCAATTGTAGACCTTGCATATTATTTAACGTAGAACAGCTTTTGTCAACT
AACAGGCTTAAATTGTGATACAAATATATATA
>comp2990_c0_seq1
TCTGCCAACTCGCCACTTGTAACATATAGATTGCAAAGTGCAGGAGGAAGCATCCTCTTG
TGGTTAAAATATTAGTATCATCTGTTCTTAAAGAATACCCTTGCTCAAGTAACCATTAAC
ATTACTTCTTGGTGTGAATACTGCTCCTATCTCTAATCACAAGATTTACTAAATTTATTG
TTTTCAAATCAATGAAAACAATAGTGTATATCAAAATAAGTATAGTGACAAACGGATTAA
GGACCCACTACAAATGAATGATACAGTCAATATGATTATTACAACTCTGAACAAACTATA
ACTTTTATACATTACTAGAGGCTATTGACTTGCCTCTTCAACCCACTTTAGAGAAACTGA
CGTTGTCAGCAGAGAGAGATACAGTGGAACTGTTAGCTTTACCAATTCATCCATTACTAT
TAAGCATATCCAGTTCCCAAATCTTTGAATTAATCACTCATTTTAGACAGTAACTTGATA
GGAACTCTTGTTGATCTTAAAGCAGCAATATTTATATCAATGGGACCTGGTCCTGAACTC
TTTCAGAAAGAAAATAAGACCTGGTGGAAACTGAAGAATATAGAGAAGTGGCACAAATAT
TTCCCTGCTGAATTTATTATATTCTCCATGTACTCAGGATCTAGAGTTTTCACTCGTGCA
TACTCTTTACCCTTTTACCTGTTTCAG
>comp2992_c0_seq1
GAAATGGCAGCCATGAAACCTGGAAATACAGAGAGGGGATGGAATGATCCCCCAATGTTT
GACTATTCTAGTGTCAACACTAAACAGACAAATCCAAGAAGAACACTGCTGAATAAAAGA
GTAGCTTATCCTATGTCTAATGATGCGGCTGACGTTGCAAATTTATCACAAAATGAAGAA
CAAACTGGAGCACTATTAGACCCTGGCTGTGGTCCACCACCATTGGGTAACGTCCAGTTA
CTACCCCCAGCATCGAACACCAATACACCATGTCCTGTTCCTCTTCTTGTTCCCGAGTTG
ACTCAACATTCTGGTCTGGACCTTTCATCTTCGGAAAATAATTCAAACATACCACCTGAA
TTGATAGACTTCCCTGAAGCTATTGATGGTCTATTGGGAAAACTGTCTCTGAAAAGTGAA
GAAGAGCTGCAAGAATATGTTCTTAATAATATCAATGTTGTGTTTGAAAAATGCAAAGGT
TGTTTGCAGGTCCGAACAATTGAGGAAGTAAAACGGAAGCTGGAGATTTTTAAAGAATCT
TGGGATAAAGGCCAACTACCAGATATTGTGAAAATAAAGATGACGCACTTAGCTTGTGCT
CTTGAGAAAGGTCATTATGATATTGCAAATGAAATTCATTTGACATTAATGATTGATCAT
ACTGCTGAGGTAAACCAATGGATGGTTGGAATAAAAAGAGTGATACAACATGCTATGAAG
TTTCAAGCATCATTGAACCAAAAACTGGAAGATGCCTCTAAAGGAGACAAAAATGATATT
CCACTCTGCAATGTAGGAGACTTTGCTTCCGATTGTACTGATACAAAAACAAGTCCAGTT
GAAAATGCAAATGAAAAAGCAACAGAAGAGAATGAAGAGGAGGAAAGTGTTTCTAATAAT
GATGAACAGTCTGAAGAATCATAGCTAAGCTAAATTTTACACTAATCAATTTTCACATTT
GGTATTTTATACCTTTAGAGTGAATGAGGGGTTTCAGTTTTTTGGGGGTTAAAATT
>comp2997_c0_seq1
AAAAAAAAAAAAAAGGAGAGGAAGAGAGAAACGAGAATGGTACAATACAAGGAGCTAGAA
GAAGGAAATGAAAAGGCACTTTCTAATCATACGAAAAAAAGCAATCTATTTATAAATATA
TACTTTTAAATGGACTTTAAAAGCACTAACGATAACAACAGGAGTAAGAAAAATGTCGCT
TCTTATTAAGAACTCTCCTTTGTCACATTGCAGGACTATATGCCAACCTATATATCGTAT
GACGACAAAAACGCAACCGTCCGTGTAAACACAAGTATGTCTCTATGCAAGTGAAGCCGC
CGTTGTTTTACTTTTCGCCACCTAGCAATCTCCAAAATATACCACCGCTTGCACCATCTA
GGCTACAACACTTACCTTAAGAATTTCCACTGCCACAAATGTCGTCATTATGTCACAAAT
ACTGTTCAACACCCCCAGTACCAAATATTCTGGTCGACACATTAAGAAGGAGACAAATTA
TTACATGCTACTATCTTAAGCTGGACTAACTACCAATTAATCTGGAGGAAAGTAAACACT
TTGTTCTAACTTCCGTGATAACTACAATAACAAATAGGAAAAAAACAAAAAAAAAATTGG
ATGTTAATGAAGACGTCTGTGAAATCCACAACAAAAACTGATACTGCCACTTCTGTTATT
AACACCTTTTCATTATCAGGAATATTAAATGCCTCTCTAGAACCAAATGCAATAAGAACA
GTAACATGTATGAACAATATAAAAGAAAAATTATAAATTCACTAACACAAGCAGTCCATA
AAATAATATTTATTCCAGCAGCACTGCCTGTTCGCCAGCGTGAAGTAACATAGCATATAT
ACACTAACGATAGCAGCAACATCGAATATAGGTATTTTTCAACTACGGCTGCACCAGTAA
AAACTATGATAAATACGCTAACATGATTTTCACTAGCACAAATGACAAAATCGTTTCCCC
TCAATAATTCTCTCGCATCACTTTGTTTGACGGCACCGAAATAATGGTCCTCCTCTAACA
AGCCTTTTCACTCAGTTCCTGCAACAAGTTACCGCTCCTAGCAAGCGAAATCTCACATCA
GTGTACCGAGACGACCCATTCTTGTCATAACTGATCCGGTTTAATAAACTCTTTTATTTA
TTTATTTTTTAACGCATCAACAAGCATCAATTGCATCGCAG
>comp3000_c0_seq1
GCCTAGGGTTTTTTATTTTTCCTATTTCTTTTCTTTCTTTTTTATACATCTTCCTTTAAT
TTAACTGAACCACCCGTTGTTAAAAGATACCCCCGAATACTATCACACACACACAGCCAA
CCACCCCAGCTTCCTCGAGCACCAACGTCCCCACCATCAGCAATTTCGTTGCTCCTTCCG
CTGCCGTCGCCGCCTCCAAACAAACTCCTAACGAAAACGATTACAACAACAACCACGATC
CCAAGTACCACCACCACAACAACAACAATAAGGAGATGCTGAATATGGAAGAATCATTTT
TATTGTTGATAGCAAAGAATTACAACGGCATTTGATATGGAGCAAGGTGATCCAGTTTCA
AGATAATATCAAACCCATAAAGCCATCATGCAACCTGCTGCTACCAACTTAAAGGTTCCT
GCACCCGGCAGCACATTCACACATTCAAATGACTTCAAAAACAACAGCGGTGGTGAAAGT
GATGATGATAGTATTGATGGCAATACTGATGGTGTTAGTAATGGCAGTGGTGCTCCTGGT
AGTGGTGGTG
>comp3002_c0_seq1
ACATACGTATGTATATATTGTTGTGATTATATTTATTCAACTTGGTTTCTGCGATTATAC
GTTTGTGTAGATGCGTGTGTGCCTATGAAAATATGAGCGTGTATGTGTATGTGCGTGATA
TATATAGTCAGGTAAATGCTTAATTTTGTATTTGCTATCGGTGTGACTAAAGTATCGCAA
AGAATCCTTTTGGGGGGTTTTGTAGTGGTTGCAATATCAGCAGATACACTCGTACTGGTT
AATATATAATTGGGAATATGTTGGTGAGTCGTGGGGGAGAAGGTGCCTTTCGAGTGAGAA
ATAGTGGCAGTGTAAAATGTCCACGACTACAACATGCATAAACCATATCTGTGTATGTTA
GAGGAATAGCAATTAAGAACTAGCATAGTAATATGAACTGGAATAGCAATTAGAACTATG
TCTAAGGGAACACATCTTCAAAAAAGTACTAACAAATTATAAAAGGAAAGGTAATTATGA
AACAAAATACGTGTAAGTGAGACAAATAAATGGATGTTATTATTTGGAAATGTAGAAGCA
AGCTTCAGGTAAGCATCAGGTAAGGAAAGGATCAAAGGCCTGAAATAAATAAAAG
>comp3006_c0_seq1
GAGAGAGAGAGAGATGGAGAGATGATGATGATGATGTTTTGGCAAGAAAGGATTGGGCAT
ACTGGGGTCTCAAGTTTGGAAATGGATGAAAAGAGAAGAGACAAGTTACTTAAGAGAAGA
TGGTGTGAGGCCTGCTAAGTTTTGAAGAACAGAGTCCATTATAGGAAGAATCCAAAAAGA
AAAAAAATGCAGAGAGAGGAGACGTGAACACTCCAATATCTGGTGGTCAGAGTCTGAAGT
GTGTTTGTATATTTTAGGATGGAGAAATAAAATAATCTTTTTCTTTTTCACCAATTTATC
AATACTGAATGTTTATTTCCCACTACAGTTCAGATCCTCACATTTGTATTAAAAATGTAT
CCTTTAACACATTTAAGCTTTTGATATGATGCGAAGAAAAAGTTTAGTTCAAGTAATAAA
ATGTCCTTTTTTCTTTTTAATAAAAGCAATTTTCTTTGTGTCATCATTAAAAAGTCCCAA
ATATATTTCTTTGATGTAACTATCTAAAACTGGATGATAAATCTATCTGATTCTGATTAG
CTTGCCACCTCAACTTTACACCAACTACTTTGTATTAGTTTTCATAGTAATTCATTCTTA
ACCCTTGATTGAATCTGGCAAAAATTGTATGTGACACAAACTAGTTGGTAAATTGTATTC
ATAGATTATCATTACCTTTGGGTAAGATGAGAGCATTTTGGGGTAGAGATTTCTATGGCC
TGATGCTTTTCCTGTTGCCAACCCCACTAGTTTCCAAGTAAGGTAATAACCTCCCAGTCT
GTTGGACAACAAACAGCCTGGACATGTTTTATGCAAAACCCCGGTAACGAACAGCACTAT
TGAATAAGTCTTTTGTTTACGATGATCACAGAACATGTCAAGCATCTCAGATATATTTTT
GTAGTGGACTATAAGCCAATGACACTGACAAGAAGCTGTTTATGAAACTGTGAAAACCAA
GGAAATACAAGCTCACTCATACAGTCAAAGACATACATAAATACAGATAGGATGGAAGCA
CTCCG
>comp3007_c0_seq1
GTTATTAAGAAAATCTCTGTTTCAGATCGAGGTAGTACACGAACCAAAAAGTGTTGCTTA
TGGCCACTTTAAAGTGGCTGTCCCCTAATAGACACTACTGCCATTTAACCCCATGAAGAC
ATTTCCTACAGCTGGTTTATTCAGTGCGCTTCTCGCACCCAGAATTTATTGCAAGCGCGA
GATAACTCCCGCTACTAATTAGTCTTTTTAACTCGAGTTTGTTGGAACTCCTTGAATCTT
GCATAAATAGAGGGTTTTCTACCTGCAACCTATGGTGCCATGCTAACTGTACTCTTCAAT
TATCTAATAGGTTCTTGATGATTCTGGCTGAGCTAAGGAGGCAAACTTTTGCAACACCTC
TACTAGACACTCTGCTTCTCATTTCCTTTACATTTTTCTCAATGCTATTTGATATTGTCC
CCAGGGCCTCAACATCAATCAGCATTATTTTTT
>comp3010_c0_seq1
CGCCGTTCAAACCGAAAAGATCCGCTGAGTCTAAATGACAAGTTCATTCAGCAACGTTAT
CAAATATTCTAACAACTTCTGGAACAGAATAAATTTTCTCAAACAGTCTCATCAAAAGTT
TCATGCCATCCTCATTTACAGGATACACTGCTGTTGGGAGATATTCACATTCTGAATAAG
TCACATCATGATCTAATTTCTTGAGGCATGATGTCACAGAGGTGATGTTCTTGGCTTCAC
AATGGAATTTTAGATAAGGTGATCCATCTTCTTCGGATTCCTGAAATACATCTTCAGCAT
CCACTTCAATAGCCAAATCTAAAGCATTAGCCAGATCAAAGCCTTCTGTCGGGGTCACAT
GGATGACTCCTTTCTTCTCAAACATACCCTCACTACATCGTGGTTCAAGTTTCACTTTGT
TTTTCCTGAAAATGGTTGAAAGTTCACTCTTTGTTCGGATTATTGTAGGAGAAGAGATTA
CCAAGATGAGGACAATGGGACCAAAGCATTTTACTTCCAAGTAATAATGTTCTGAGGCTG
TTTGGGAAGCAATAGCACCTTCAATAGCATTCTGAATAGTGGAGTTTGGTACGCCAGCTT
TTTTGGCCTCTTGAATAAGTCTGTCGAGTTTATTACTAAACTTTGGATTGCTTTCGCCAG
TCTCTTTGATAAGTAATCGAATTCTTTGCGAAAATTTAAAGCTCAAGTCAGATTTCTGTT
TATCTTTGGCTGCTTTGATATGTCGTATATTCTGCCATTTACTGTGTCCAGCCATTGTTT
TTACAAGAAGCGTCCAACAACATTGTCGACAAGGAGCCTGATAGAATTCTAGAGAGGATT
TTGGCATGCCTATAGCACGAAATAAACATCTGGGTTTGTTTGAAACTAAACTGAGTCTGG
CCGATTGAGAAAACAACCGTATGTGAAAAACATGATGTTGAAAGTTCAAAATACAACGTG
CGAATTTCAGCGACGGAAACATAATTTTAACTTTAGAAAATATTTATATTCAACCATTAA
ACAACAGGTAAACAGTAGTTTCTATTTATGTACAATATATGTAGAAATTTAG
>comp3011_c0_seq1
ATATTTAGATATATATATGTAGTTAGAAATACAAATAATTGCATTACTTTCTGACTCATT
CTTGTGCCATCATTGACAGTTTACATTCGTCTTCTCTGCTGGCCCAGTCCCAGTATGTTC
TTATTCAGAACTACTGTCCCACTCAAACTTTCCATTTTTTTGCATGGTTTCTGTGACTGG
GTGCTCTACCAACTACTTTACACATGATAATGGATGCATTTTTCATAACATCAGCATGAG
AGAGGGTATAGTGTCGATGTAAGACAAAGCAAATGATGCATAGATACAGCTGATGGATGT
GAGACTAATAAGAATCTCTTTAGAGATACCTGTGAGAGAAATATAGTTTTCTTTATGTGG
TGACAAGCAGAATGGAGTGCTAAGTATGGATAAATTTGATGCCATCTTTGTGTTTATAGA
TAGACAGACACTTTATTCTGTAGGTTAAAATCTTGCTCTCACAAACAGGAAAGATTATGT
TATACGTCACATTCAATAAAAA
>comp3017_c0_seq1
CGATTCTGCCAGCTCGCCTATCTTCACAATACCAAGAGACTTGTGCTTATCTCTGACACA
CTTTAGCCTCTCAACATCTGGCATAAAATCACCTCCTCTCAGTCAAGGTATCTTTACTTT
GTCTTGTGAATTACTTGACAGCTTCACTAGCACTAATGTCACAAAAAAAAGCACTTAGTA
CACTCTGTAAATTGCTTGGCTTTAGGCAGGGCATCCAGCCATAGAAACCACACTAAAACA
GACGTTGAAGCTCTACACAGTCCTCTGGCTAGTCCGGTCAAAGTGTCTGACCCACATCAA
CATGGAAGATGGGCATAAAATGATGACAATGATAATTTATATTCTCTAGTCTTAAATTTG
ATAAACAAAACTAATAAATTAAAACTGAACCAAAATCCATGAGAAAGCTATGACCCAAAC
AAATTTTTTTCCTGATTTCTTAGAAACTTCTAAGCTGAAGTGCCAGCAGCACGGACTTTG
TCTGTCTG
>comp3022_c0_seq1
GAAGAAGGACGTGTTAGACAATGTGGTTTTGGGTTCTGTTAGGATAAAAACAGGGTGGTC
CTCATTGGAATGCATTTGACCATAGGACCCTGTTTGGTCAAGATTGACCTAGGGCCAAAA
AACAAAATTTACTCAGAAGTTCACTGTCCATCTGATGGAAGACAGTTGACTGCCTCGGTG
CACTCGGCATCTTCAAGAGCGTCCCGGAGGGTTTTGAGTGTGCGCTTCTCAGGATCACAT
GTTGTAAACCATTTGAGTAGCATCAAATGGGCGTGTTTTACATGGTCATTAGGAAATTCC
TTCTTAAATACTTCCAGCTGAGCTTGCTTCAGTTCTAATTCCCTTCCTATTTGCTGCCAT
CTAAACTCTATCTTCTTTGAAACTGTCTCAAGAAGCTTCTCATTCAGTTTTGAACCCTCC
TGTTGCTCCATTGTGTCTCTGACTTCTTGGCTGTTCAGGTGTGGCTGTTCAGGTGTGGCT
CTTCAAGCTTTGGAATCACTTGAGAAGTAGGCACGACTGGATTCTGGGTTGTTGTTGAAG
AGAGTGTGACTGAAAGAGAAAGGCAAGGACAGAGAATGCGGAAGTAGTGACCAGGTGATA
GAAAGATAGATAGAGGGAGGGAGGGAG
>comp3027_c0_seq1
GTGTGTTTATAGTTTTGTGTAACCATGTACAGGCCGGTTTGTATACGATATGTTTATTCT
ACGGAATCAAGATTAATGAGGATTTAAACAAATACAGATATAATTGACTTTCTCCGCCAC
TAACCATCGTCTTTAAACTTCAACAAATTTTTAACCGCTTTTTAATCTTCATACAATCAT
AATCAATACTGACCTGGAAAATGACTTTTAAGCCAACAAAGCCACGTGGTCCCATAGCAG
CAATGTACAGCAGTCCTGGGCCCTGCTACCAGCTACCTAATTTGATCGGTCATGAAGGAC
ACGACACTCGGAGTACGTACCAAAAGGCACCGAGCTACGTATTTGGCCTGAAGCAAGAAT
CCCGGAAGAGCGGTTGTAGTCCCGGACCTAAGTACAATTTCTCTCACTTACAAGTTTTTC
GGGACGGCAAAGATGGCACACCTCAGTACTCTCTCTATGGTCGGCCTAAACAGCGTCCTA
CGATTCATACACCGGGCCCCGGTTCCTACTCTATTTCTCCATCTGCGAAATCAGTCTTTG
AATCAGCTCCCACTTATAGTTTTGGACAGCGCCACGAAGGTCGTCGTACAGACACTACTC
CAGCCCCTAACAGTTATTCTCTGCCAGCATTACTCGGGAGGACCATTCAAGGTGGAAAGT
TACAGGCACCAGCTTATACGTTATTGGGACGAAAGACACTTGGGAGTTTCCATGAAGACT
TAGCAAAGTCTCCTGGTCCTTGCGCGTACAAAACTTGTAAACCTGCAACGTACAGCAAAA
AATCACCAGAATTTAGTATGCTATCGAAATGTTCGCCTCCAGAAGATATGCACCGAGCGC
CAGGCCCCGGAGCCCATCACCCAGAAAACTCATGGGTTCATAAGCAAGCGGCACCGTGCT
ATAGTTTTGGCGTTCGTCACTCCCCCTACACAGTTCCTCTCGTCGTTGAAGTGTCTGATT
AAAACGTCTTTCTGTTTTATACTGAAATTTAAACCGTGTTAAACGAACAGTAAACAGAAC
AATACATGTGCCTTCCTGAGTGGTCTCTGTAAATTTGTATCGACTGCAACATCGCTTG
>comp3039_c0_seq1
GTAAATTAGCATATTTGCTTGTTCCTCAAACAAGTATGCTAACTAAAGGAAGTTGGTCCC
TTGAACTTATACATTCCAATATCATTTTAAGAAGAAATAGCTTTAATAATCAATGAAATA
AATTTTCTCTCGACAAGCTTTAAAGAAAAAAAAATGATCTAATATGTCATCGGAAGCGGA
TCATTTTCACCGGGCACTGTAGCCACACACATCGTATCAGTGGAACCACTGCCTTCAGTC
CAACCACGCACCAGCATAACTCGGTCTTTGACTTTCAAGAATCCTCTTTCCACTGCATTC
TCAAAGGCTTTCTTGATTCCTAAGTTGTAATCTTTTTCCCAAAAACCAGTAACTGGGCTT
TGGTCAATGACTGGAAGAACTCCACGATAGAGATGGAGCTGCCTTGCTGTGATTGGTGAC
CTTGTGACTGCAATCACTATGCAACGTGGTCGATAACGAGAGATGAGAGCAGCAGATTTT
CCTGAAGAAGTTACTACTACAATAGCTTTTGCTTCACAGCTGATTGCTCCCTTCACGGCT
GCAAGAGCTGTGGCCTCCTCTTTGCTCAAACAAAAATCACTGATTGTGCTCAAATCTTTC
ATAAATTGGTAAGCGAACATAGCCCCTTCAGCTTCACGACAGATCTGCACTAAAGTTTTG
ATGCTTTGTATTACATATTTTCCTTTAGCAGTTTCAGATGACAACATAACACAATCAATG
CCATCTAAGACAGAATTAGCGACATCTCCTGCTTCAGCACGGGTAGGTCGAGGATGTATG
GTCATACTCTCCAGCATCTGGCTTGCACATGTAACAGATTTTCCGGCAATGTTAGCAAGA
CCAGTGATCATTTTCTGAGCTTTGAACAACTTTTCAGGTTTTATGCTAATGCCAAGATTG
CCTCGAGATATAATGATTCCATCTGATACAGAGATGATATCATTGATATTCTTTACTCCT
TTGTAGTTTTCAATTTTTGATATAATCTTTATAGATTTTCCTCTCTCTCTAAGAAAATCT
CGTGCTAATTCGACAACTTTTCGATCACTAACGAGCGACATAAACACCATGTCTACCTTT
TCGTCCAAAGCAAACTTCAGGTCGTTTTTATCATTGTCACTCAGTTCATACATGTCTGGC
ATCCCTTTCATGTGGCACGTCTGCCTGTTACCAAGAAGGCCCTCTTCAATAACTTCACAG
ATTAAGGTGGACTTCTGAAGCTGCAGTTCTTTATCTACAACCATAAGTGAAAGAGGTCCA
TCCTCAATGACAATGATACTGTCAACCTTAGCATAGTCAATAAGTTTCTGCTGATCTATA
TACAGGAAGCTATCATCCATATTGTTGGTGTTTTCTGAGTCATAGCTGATTCGTACGACT
GATCGATGTTTAAAGAATATTTCTCTTCCAAGTTCCGGTTTAAGCTTGCCGAGTCTGACC
TCTGGCCCAGCAATGTCAATGGCAATACCGACTGGGGAATGATTCGTTAGCAACTCGTTA
GAAACTTGGCGGATATTCGTTATAAATCTGCTGTGATAAGAATAGCGATCACCATAGGCC
ATAACCAAACGGAATATGTTTACTCCAGCTTTTATCATATCCTTAAGTACTTCAATGTCA
TCACAAGCAGGACCTACAGTAGCTATGATGCTGGTCATATGCGGCATCTTTACCTGAGGT
GTATCAATATCCAAGGAACAAAGGTGTTCCAAGAAGGAATATTCCTTCTCTTCCGAAAAC
CCCTTTGACTGTGTTACAGCATCAACCATCTTTACTGATCAGAGTTGGAAGAGACAAAGC
ATAAAATCTAAAGAGTCAGCTTCCTAAGATGACAACTTCAAATACTGAACGTTTAACGTT
ATAGAAAACTGCTATATATT
>comp3042_c0_seq1
GGCGGGGGAGAAATCAGGAGGTCACTTTGGTAGAAGGGCTGGGAGTTGAGGTTGTAAGGG
TTTCCAGCTGTATATACAAATTGTGTCGGATACATTTTAAACTGTTCCTGCTTGACAACT
TGATAAAGGACCGAGGTGGACTTAGACACGATTACATGTGCACTGTGTGGCTCTTTGGCA
GCAATATACAAAATGTATACATTTGATGCTTGTGCTGCTTTGATACGTCTCTCTCTCCGA
TGCAGGACAATGACAACTGAATTCTGTGGTCAATCTGAAGACGGTGAAAGTCGGGCCATC
CGGCAGGTAGAAAGTCATCACTGACCATAGCCAGGTGGCGCCACTGTTGAGTGATCTGCT
GTCATAGGTAGTGTCCTGTCCAAGAGAAAAGACCCTGAAACTGGTCTCAAGTCGAAGGGC
CAAAGTGTCCTGTCCAGATGACCTGGTCTAATTTTGTCCGGACTGGTTGGAGGTGAGAGA
CTTCAATCGTAAGCAGAACCGTACCACGTTCAATTCCAGCCAGTCAACAAAGAATCCTTT
AGTTTTGAAATCGCACTCTTCTACATCAT
>comp3058_c0_seq1
CCACATATATATATATATATACAGCAACTTATATTTGTTTTACATCATAAAAAACGAACG
TAATATTTTTCTCAAGATTTAAAAAAATATACCATTTCAAATATTATCTAAATTCAACAG
ACCAGCCAAATTGTATAATTATTTAATTGCAAGATAGTATATACATCATAATAGTAGAAT
AGACCTCTATATAGTTTATCACGGAAACATGTGTGTGTATATGTGTGCGGGTGTGCTTTT
ATATAAATATATATACAGTTCTTTATATACACTTAAATCATATTTATTTACATCGTAATA
ACAGCGTTTGTTTATATAGTGTTTATAAATTACAAAATATATACATAATTGCAAGTAAAT
ATATACATATAGATATATATGCATAGA
>comp3067_c0_seq1
GCGTGCACTTGCACTCAAAGTAGTTTTACATTTTAATACATATTAATTATTTCAAATGGA
AAAATATTTATATCTTGTCTTAATGCAAAGAAATACTAATGGATGAGACTTAAATGAATA
GTGGAACGTGACAGACAGAGATGGGGTGGTAAAAAGAGATGGTTAAAGAAAGATCACCTG
CCTTCAGCTGGAAGGTTTCTATGTAAAAAAAAAATTAGACTTCATCACTTCTTCCAATGT
AGCCAATTTAACCAATATCATATCGTTCTTTCTTTTCATTCTGTCAGATATTGAAAGAGC
TACGGACAACTGATAATGTTCAGGTGGTATGTAAATTTTGACAAAAACAAGTCAAAATAA
TTGCACGTGACACTATACACAAAGTAAATAGAAA
>comp3069_c0_seq1
TATGAACAAACATCAGGAGTTGACTTCCTCACCATTCTTGTTGCTTTTCCCTCACCTGTC
AGTTCTGATTGAACAGATTTATGACAAAAAGTGTCTCAGATGTGAACCTCTTCCCCATCA
TTATTCCTAAACTAGAAACTTTATCGCTCAATTTCTAAGATGGTATAGTAAAGTTTGAGA
GAGATTTGGTTGTTATTTCTAACACATTGTCCTGTTTATATAATGCTTCCCTCGTTTGTT
TGGCAATGTTAAGTGTTTTGGCAAAACAAGCACTTCCAATGGACCAGATTGGTCTGGTAG
GGAGGTGTGTGTGTGTGAGTAATGCCTACTTGCTTTTCCCTCCTTTTTTTTATTTTGTCT
GTCTGTGAAATCTTCCTAAATATGTTCCATATGCATATAACACACACACTCTCATATATA
TTTGTTCATAAAATACTCATTTTCATGTTCACATACTCATGTACATATTTATGCAAACTT
ACTCATATATTTATGGTGCATATATATA
>comp3073_c0_seq1
GGGAACCCGTTGCTCGCTCTAGTATGTGGCGGAAACACTACGGGACCCCTACAAATTACC
AGGACAACGAACTTTACTGTGGCGGAGTGACCGTGCAATATAAAAAAAATGGAGGTAAAT
GTGGTGTATGTGGAGATCCATATGATGGACCCCATCCCAATGAAGTAAATGGAAGATTTG
CTACAGGAATCATTGTCAGAAATTATACAGAAGGCCAACAAGTTGAAGCACAGGTTCAAC
TGACAGCAAATCACAAAGGCTGGTTCATGTTTACACTATGTCCCAAGAAAAAGTATTCTG
ACCCAGAACCTCTAGATTGTTTTGAGACTCATCCCCTGCAAATAGCTGGAAAGAATAACA
CGTACAAGTTTCCAATTACAGCTGATATGAAATTAGTGAAGGTAAACCTCTCGTTACCTA
AAGGACTTTCATGTCCATATTGTGTGTTCCGGTGGAAATATAATGCTGGTAATAGCTGGG
GTGTCGATCCCGTTACGAACGGAGGATGCATAGGATGTGGTAATCAAGAACAATTCTATG
GCTGTGCTGACGTCACCATTTTCCCAGATCCTAACAAAACATCTTCAGCTTCAAAATTTA
CTTGGAACAAATACTATTTGTGGTTGCTTCTAACTGCTGCTCTTGTCACTGGTTCAGTTT
ATTCTGCAAATATCTGAAAAATAAACTATTGCTGACTTTTTAATGAACCACATTCCATAG
ACTTACAAATAATCACAACTTAATCTTTACATGTATGGGGTGTATGTGCA
>comp3078_c0_seq1
GTCTGTCTATGAGTGTGTACATATGTATCTGAATATATGTGAATGTATGCGTAATACGCT
AAAGAATAGTTTTAGCTTGTTTCTAAAAGCTTTTAAAAGCCGAATGTCTCAATGCTAAAA
GCTTTCAGCGATGTTGATGGGTAGAAATGCGAAAAGTCTCTCAGAAGCTAAAACCAAAAA
TATTAACCATTGTTCATTGTAATTTTTCAAAAATTTCAGAAATTATAAATAACAACTCGT
GTCTCAATTGAACACATGATGGTGAAGAAAAATATCTTTGGAACGATGTCTGGCCTTCAC
AATGGTTAAAGGAGGGCAGTGGAGGCGGCAATAACAGGACAAGAATCATAACATAAACAA
ATACATAAGAAGCAAGAGACAAACAACAATAATAAAAAAAAAACCTACAGGAACAAGAAC
AACAATAACAATAACCACTACTACAACAGTAACTACAAACACTACCACCACCAGCACCAG
CACCAGTACCAGCACCACCATAACAAGAACGGTATTAATAGGAACAATAAGTGGAAAACA
AAATGTCGCTGCACGCAGAGCATCTTTGAGCGAAATACATTGCGATAATCGCGTAGATCT
TGTCTTGAAAGACTACTGCTGCTGCTGCTACT
>comp3085_c0_seq1
GAGCAAATCAGCTACCGCATAAATCTTTACGAATCTCATAATACGTCCCAAGATTTTTTA
TCGTCCACCCATAGTCTAACTTTGTCAAACCACTTAAGTTATACACAACACTCGGCATGT
AAAGCTCTATCCTTCATACCTTAAACTATTCAATGAACTGGATACTACTTTTTACCAAGA
AGGTATGTCATTTTGGAAAATTTCTGTTTGGATTACAAACTTACATTGGTTTCTATTGAC
AACCTGATGGATGTTTAAATATGCATACAGGACATTGGACTATGGTCATGCTGGGGCATC
ACGTTCAAAAGTTTTAGCCAATCAAATCAACTCCAGTATTTATTTCAGTCAGGTGAAATG
GAAGAAGATGATGAAGGTATTGCTGTGGATTCCTGACACAGTGGTCATTGTCCTACTGTT
TATTTTGTTTCCATGTAACAACCACACACAGGCAACTACTTGTCCATTGTTGTGTGAGTG
CTTGCAGGATTACTATGTCTATTGCGATGATCAAGGTATTACACCTGATATGTTAAAGAG
AATGGCAGAAAAAATTCCCAGACAAGCCCGATATATTGATCTTAGCCAGAATAAACTCAA
CACTGTACCAACTGAGATTTTTGAGCACTTTTCTAAGGTTCATCACCTGAACTTGGCTGT
TAACCAAATTAAGGAATTAACTCCTGGCTTATTCAGTAATCTGACCAGTTTGATCAAATT
AAACTTACAAGCAAACCTGTTGTCACAACTGAAATCTAATTTACTAAGTGGGCTTTCTGA
ACTTGAAGAACTGCATTTGGAATGTAACTATATTGAAACAATCGGTAATGATTCCTTTTC
TGGTCTTCTCAATCTGAAAAGATTATACCTTTTCAAAAACAATGTTGGAATGATTTACCA
AAACAGCTTTCGAGGTTTGCAGTCTCTCCATATACTGGATGCTTCTAACAATGCAATATT
TCAGATTTCTGATTATAGCTTTCTTGATTTGAGGCATCTTACTACTTTACAACTTAACAG
TAATCAAATTGATTCAATTGCCATGTTCACATTTGCTGGCCTTGATAAACTTGAAGAGTT
GTTCTTGGATGGAAATCGAATTTCAGAATTAAAACCAGAGTCTTTATCAACATTTGGAAA
AAGCTTGAGAATTCTTTCTTTGAATGATAATGAAATATTTTTAATCAAACCCAATACATT
TACCAAATTGCCCAAACTACGGAAACTATTTTTGAACACTAATTTATTATCAGAATTTCA
ACTTGAAACATTTAAGGGAGTTGACAATTTGAGAGAAATTCACATACGCAAGAATAAATT
TGAATATCTCCCTAAAAATATATTAATGGGTGCCAACCATATATATTATGCAGATTTTAG
TGACAATCTTATTTCATCCATAAACACTGATGCATTTGCCAATTTCCGTGAAAGTGTTCG
TTACTTGTTTTTGCAAAATAATCGCTTAAAAGAGCTGCATGCTGGCATGTTTCGTCGTAT
GGTTTATCTTCGAGAACTTAATGTCTCGGAGAATAGAATATCTGTGATTAAAGAGAATGT
GTTTCAGACATTACGCAATCTGCGAATTTTGAATTTGTCAGGAAATAAACTGACACACAT
CACACCAAGTGATTTGATAGGTGCAAAATCTCTGGAGAAACTATATCTCCATTCTAATCC
TTTAGAGAGTTTTCATGGATTTAGATTTAGTAATCAGGAAAGTTTTACATTTGTCACAAT
GAATTTAACTCTTTCAGACATTTCACCTTTTTCTATGACTATCAGCTGGCCCTTCAAAGG
TGGGACACAGATCTATTGGACAATGACAGGGATTTGTTTAAACAGATCTTCATCCTGTGC
ATTTCGAGAACAATCCACCTATTTTCCTGCATTTAAAACTTCAATATACATTGACAAACT
TCAGCCATCATCTCTGTATTATGTTTGTGTTAACCCTGTTTTCTTGTCATCTCATGCACA
AGTCGTACAATGCCTTCATGTACGAACTCCCATCAATTCATATAAGCCCTTTGTCCAAAC
AACGGCAGCACAAGTTGTCAATTATAGTCCTACTCGCATTACACTCAGTCTTGTGACTTA
TTTACTCATCATTTTTATTATTTATTCTTCATAAACATTTTCTTACAGAAACCAGAAAAA
TAAAAATTGAAACTGAAAAAAA
>comp3086_c0_seq1
TAATAATAATAATAAATACCAGACCACCACGCCCACCACCAGTAATACAGCCACAAAACA
GCAACGACAATGAAAGTTAAGGAAGCAACATCATAGGTTACAGTTTCTGCAGCGGGCCCC
ATAAACTCAACAACAACAGAAACAACTGCTGCAGAAGTAGCAATAAGTTCATGAAGAAGT
TAAACAACAAGAACAATAACAACAAAAATAACTGTCAAAGTGCAATGAGAGTAACGGGAG
TAAGGGAAACGTAAACAGAGTCTGTGAGTAACACGCGAACCTGTTACTCTTATCAGAGTC
AGCTTCAGTAAATTCACTACTAACAACACAAGAAACAGCAATATAAGAACGACACTAGCG
AAGAGGAAGAAGAGGAAGA
>comp3093_c1_seq1
TGTTTTGAACTAATCCTGCATTATTTCATAACTTCAAGATTTTTAGAAATGGACTGTGTG
GGTATGAGAGGTATATAGAATATGAGAGGTATATAGAATATATGGATTAGATGTGGCCAG
TTTATGAAAAAAAAAATGACTTCCTGTCATCAAGACCCTTATTTGATGTATTGGGGATTC
TGATAGGATGAATCCCACAAAAGTATTTCACTTGAATGTTTCCTCTCTCACAATGTGGCC
AAAGTGCTTTGAATTAATGAGGTCCTCTCCCCTACCAGTTTCCCTAAGCCAGTAACTAGA
TGTTGTGTTTTATGCCATGGCCTCTACAGATCAGACTACTGTATGTCACTGGCCAAAATA
AGCACCCTCCCTCCCTCCCATTTCTGAACTTAAACATGCTTTCACTGTGACTATTTACAT
AATACATATGTTGACTGGCTTTAAAAAGAAATGTAAAAAAAA
>comp3095_c0_seq1
TATATATATTATCGAGAAGCATAATTCCAATTTGACATAAACATGCTCCTTCATTAATTT
TTAAAATGCATCCACGCGTGTATAATGAAAGCAAAAATAAATATGTAACATCGAATAAGC
AAATAGGTGTCAATGGAAGTCAAACGAAACAGATTAAAATAAACTAGAAAATTTCTTATA
TAAATGCAATCTGTAAAATATACATATTCATATACTCAAATTCTTGTGTTTTTTTTTATA
TATAAGCATTTATACAAACATAGTTACAGTTATGCAGACACACTTTCGTACTCTGAATCC
CATTCATAGATGTATATAATATGTGTGTAATAAGCTGTATGTAATATGTGTGTGGTGGGT
GTAATGTCCATATAGCATGATACGTAATATATATATATATA
>comp3106_c0_seq1
GACTTCTCCCAAATGTCGAAGTGAAGTTGGCGGTTTTCGTGTGTTTTTCGATGGTTGGTG
TGTGTTTTTCACGCTGCAGCTGTTTTAGTTTCAATACATGGTCTCAGATCAAGCTTGATA
AAAATTCATCCATATACAGAGCAGGAAATTTGGTCTTTGTTGGTAGACAGAGGAGCACAA
ATGCACAATGTTTCCGTCTTATTGGATTACATCAGTTTAATGTATTCTGCTTAAGCTTGC
TTTCATGAATTGATAGTTTACATGAGAAAAAAAGAGGTACACTGATTTTTGTTTACATTA
GTAAGTTGCTAAAACAAAGAAATAAAGTGATCGAAGGGAAATAACTGGAGTAGGCCAAAG
GCATGGATGTAAACAATTAAGCTGAGGATGATTGACATATGCAGAAAATACATGGAGAAT
GTAAACAAAAACCTAACGGTATCTAATCGTGACCCTCGAAGAAAAGAAGGAATAATTTCA
AGAAATTAAAAATGTATTTCACAAGATAAATGTGCATGCTTAAAACATGTTTGCGGGCAA
GGGACGACCAACTAAAGATCTTGTCTCAATATTATGGATCTCATCAATGTATCAGTATTA
TTTGCCAAAAGTTCACATGTCTCCAAAATGTTACGAATATACACTTCATGGGCGTTGAAA
TGATTATATATAAAAGTACCACAAAATTAAGATCAGAAACTAC
>comp3108_c0_seq1
GACTTTTTAAATTATTAGCATATACATACACATAAGAAATATATATTTCTTAATTTTCTT
AAAATCCCATCAGGAGACATGTCACTCTTTTCAAATATACTCCAGCCCTGATGACATTCT
ACCCAATATTATTCAAAATTCTATCTTATTCTCATCATTAGATTTATTCCAATTTCTTTA
AATTTGCAATTTATATATTGGACTGAATTGAAACGTGCGTAGGCTTTCATTTGTCTATAG
TCATTTTTTTTTGCTTTGGCTGTACGTTAAAGTAATTTTACATCCTTTCCAACACTCCTT
ATTTAATTATATTTTTACATCTAATAGTCCCATACATATCGAAGAGAATTTTCCTCAACG
GTGTTGGTGATTAAACCAGTAAAATTTTGGATGTAGTAGTAATCCCCTATGAGAGCAGGA
TATCCTCGCTTTGACACACACACGGAAGGAGCATATGGTGGAAGTTGATGAGAGGAAGCT
CGCCAATACCAGGAGCTGGTAGAGCAGTGTAAATATCGGGGCTGGCAGGCATATTGCGAC
GCAATAGAAGTGGGCCCTCAAGGTTTTGTGCAGCGTTTATTCTGAAAAGCTCTGACTGGG
CTTGGAGTTGCTGGCGCAACAAGCTGGAGGGTTAGGAATTCCATTACTGAAGCTTCAGGC
AAAGCTACTAAGAAGCTTTGGATAAAGAGGGCAGAGCTGTGGTTTGCGGCTGTTGGGAAT
GCAATCTGGGACTTGGTCACTGACGGATGCATACCAGAGCATCTACCACGAGATGTATAT
TAAAACTAAATGTTATAATTTGTCACATGACATCTAAAGTTCATGAGAACAACATTGAAA
GAGAAAAAAAAAAGACATAAAAACATTGAGAGAGAAAAAACTTAATGATAATTAGATATC
ATTAAGAAAACGGAACGCGGCATAA
>comp3115_c0_seq1
TATATATATATGGCTTTTATGATGTACAGTTGCCGCTGTGCTAATTCTGGACAACTTAAA
CAGTTCTTTTCTGTTTCTAACATCCAAATTTAAACTAAAACTAAGTTAGAAATATTTTGG
ACATGGATTATTGATTATTTTAATCTTTTGGTCATGAATACAATAATTTCCTGCTATTAT
CCTTTAAACATTGTACAAACACTTGAAGTAAGCCTCTATCATACAAAGACTTAAATCTGA
TAAAACCATTTTTATTTCTAATTAACTATTAATTCAAATCAATTCAACATTTTGTAATCC
ATGGACAA
>comp3115_c1_seq1
TTTTATTATTCTACATTTATTCAAGTTGGAAAAGGGTACGGTTTTAAGTGATACTATTAT
GGAAGTGAAGAACACTGAATATTGAGGTGATGGAAATTTTAGAATGAAGAATGATATAAA
GTTGTTTTGAAATGTAAGTCATACTTTTAAACAAAATGATCATATCGCTCTGTGAGCAGA
AAAAGTAAGATCAGTCTGGTTAGTTTTTACTTTTCATAGTGCGTCATTAAAGAAAGAAAG
ACCAACCCCATCTTCTCATCTACAGTGTAACCCCTTTGGTTACTTTTCACAGAATTCGAA
AGGTATAGCTTACACTTCAGACTATTAAAAACTGTTATATAGTACACAATGAATTTATTG
ATCAAGTCTTATCTTCATAAAGCTGACCAGAATACAGAGGAATTATTAATGTCTGCAAAT
TTTCAAAATGCATATTGAAAAATTAAGTGAACAAAAAGAATGGAGGATTAACCTTGAGCC
AGTCATACATTGTCTGTTTTCTCTGGTATTAATAGAAAATATAGAAGCAAAAGATTTTGC
TTCTACAGCTGAACACAGCTGTAGAATAAAACACAACAAATACTACTGATTAAATAATAT
TTATAATTTATAATG
>comp3121_c0_seq1
TGGGATTCCGATACAACACTCCACCTACAACAACATTGCATACAAAGATTTTACAAGGAA
TTAACTCGGAAGAAAGTAAAACTATTACACCGATATTAAGAAAACGGACAAAGAGATAGT
AAGACGTTATCTGGCAGACACGTGAAGTGGTTTATGAGAGGTTCGCCTGTAAACCTGTAG
TACTTTGTCGGTGGAGCTAGTTGCTGGTGATCAACTGAATTTGCAGGAAGAAATCAAGAA
AATTCTTAGCAAGTATGTACTACCAATGGAGAGATAAACAGGCTTGGAAGACATTTGGGA
TAGATATATCGTCACCCTCTGATGAAGCGTGTAAATTATTCGATATCAATGTGAATCAGC
TGGTCCGATTCTGTAATGATGAGGCTCTCGGGGGCCTCACAACCACAACAACTAAAATGT
TTGAGGCTGATCCAGATTTCATCATGGGACATGTTTTCCAGAAGGGTCTTGCTATTCTCT
CACCAAACCAAAATTTACTTGGAAACACAAGTTTCCAAGAAGAAGTCAAGCAACTAAAGG
AATTGTCAAAAGCTGCCACTGTTACACCATGGGAGGCACTTCATGTTGATGCTATTGAAT
GTGGTGCCAAAGGAGATCTGTTAGGTGCCTGTAAAATCTGGCAGGACATTTTGGTAGAGA
CACCTTTAGATATTTTGGCTTTGAAACTGTCACAGTTTGCTAACTATTATCTTGGGAAAA
CTCCTCAACTTCTCCACCCTGTTGGTAGTGTCCTCTGTCATTGGACTCCATCTGTTCCCA
ACCATGGTTATGTCCATAGTATGATGGCATTTGGACTTGAAGAAAACAATATGTATGAAG
AAGCCGTGAAAGAAGCTGACCAGTCTCTTGCTATCAACAAAATTGATATTTGGGCAAGCC
ATGCCAAAGGTCATGTCTGGGAAATGCAAGGTGAATTTGAAAAAGGAATTGATTATTTTG
ACAAAACCGAAAAGGATTGGTCATCATGTGACATGTTAGCTTATCATGTTTACTGGCATT
GGGCTGTGTACCACATTGAAAAGGGAGACTATGCTTCAGCCATGGAAATTTACAAAAGAG
GGATTCATCCAGATGTCACAGGCTTTTTAGCCATCAAAGATTCAGCTTCCTTCTTATACC
GTCTTGGATTGGAAGATATTGACTGCAGCAAGGAATGGAAGGCTGTCTTCGACGTATGTC
GTTCCCATACGGAGGATCACTTTTTTATGTTCCAAGATATACATATCCTAATGGCATTGT
TGAGTGCAGATGAAACGAAAATAGCACAGGAGTTTACACATTCTATGACCAGTGGTTCTG
TTCCCACTAGTAAATATTTCCTGAAAATTCTAGAAGAAGTTGGCAAAGCTGTGTGTGAGG
CTCTTGTAGCTTATAAAGAAGGGGATTATGCAGAGGTTGTAGAGTTGCTGATGCCAATTC
AATTCCAGCTTCGTGAAGTTGGAGGAAGCAATGCTCAGAGAGATGTTCTGAATCTTCTGT
TAATAGTTGCTGCCATGAAATCTCCCAGAGAACACCACCAAAAATTTGCAAGGTATCTTC
TGAATGAAAGAAAAGCAATGAGGAAAAATTCCCCACTTACAGACCGACTAATATTGAGAT
CAAGTGTGAAGACGACCAACTAATATTGAAGTTTAGGTAGTCTATTCAAAAAGATTATTT
CTGTATACTGCCAAGTCTTAAAGAGAAAATTGTCATTTGGGACTTTGGTTTACTCTAAAA
CATGCAAGGTTTTCAATAAAAATGATACATTTAAAAAAAA
>comp3135_c0_seq1
TGATGAGTATTTTAGTGTAAGCTGGTGATAGCTAAATAGCTTGATGGTTTATTGGGACTG
ACGTATTTTGCCATGTTCATCTTCAAAAACATTGTATCATTTGTTTTCAAATAGTATGTA
AATGATGATTGTATGACAACATGTTCTGGTAAATCTTCTAAGGAGTTTGAACTTTCTTTC
ATATATTCATATTTTGTTCCATTCTTTTTCTGAAACATCAGGGTTACAACCCTTGAGGGA
GTATCTCTTGGGATGTACAACTGTATGGCACAGTTTATTTCGTAAATCCCATCCTGTGGA
ATATATATGTAAGTTCCGTCAACCAACTGAATGTTGCCCACATTCTGGTCTTTGTTTTTC
TCCCAGTGCAAATTAGTTACTTTTTCCATCTCGGTGTAACCCTCTGTTTTCAGGTGGAAG
AAGGCATGGTGAGATTGTGGACGAGGTGGCAGCACAGGCTTAGGCTGAAGGTTCACCTGA
ATTAGACCAGTTACTGCAATTACCACTGCAATTATGATCAAAGCAAATGAGACGTATCTA
AAACACAAATTGGGGCGCCTTTCTACGATAACTTGAGTCCCTTTCGCGGCCAGTGGCTCA
TGTTCTATTTCAGTAATCTTTTTATGGTAAACAACTTCCACAGAATCTACTTTTTTGTCT
TCTTCCTGAGCTATCCGAGTCATATTTGAATGTTTTGGTTCACAAAAGATCAACACGATA
TCAACACGATCACCCAACTAAATCTGGTTCCGGGGTTTCAGAA
>comp3138_c0_seq1
AGCTACTTACCACACAGCCACTATTGGTATAAATATGAATTTATAGTCTGGGTATAGAAG
TCAAAGGTTTTGAAGCATTTGTCCACAGTTATGCTTTTCCTCTCTGATTTTAGAAGAGGG
TAGTTGACCTCAGTACATACATTTTCTTGTCTGTTGCAAAAAATGATATCCAGTCTGTTA
TGTTTGCTCAGAGTAGAAGTTTTGATGAGAATGCTCTTTAATATTCCTTGTGTTGTTGCT
TATGTATGTATTCGCAAACAGAAGAATTCTCTTTATTTAAATTATGATGTCATTCTTCGA
CAGCTGCTGATCCAATGTGTGAGGACTTCTACAGAAATGTGACATAACATTTTTGGTTGC
ATCTTAGGGCCTCAAGGGCTTTACTCTCTTTTGCTCCTTAGGTATTTCATAGCAATATCC
AGCTCTTGGATGTGATGTAGCAGTCGTGAGTCCCAGAAAGGTTGTTCTTCATATTGATAT
TAGTATCATCCTTAAGTCTTTGGGAAACATACCTATGCATGGTCTTTTTTTTTGTATGCT
GGGTGTTTCACACCTGGATCTTTTTTGAGGTATGTTAGTTGAGCTGTTTTGGGATTGTAT
AGGATTG
>comp3139_c0_seq1
AAAAATTAACTAACTAACTAGTTCCTGAGATAGAAGAAAGTAGGTCTAACTACATTTGTA
ACACCTACCACTTAAGCTGACTGTTAATCATGATGCTGTGTGCTCTACACCGACTGTAGT
CCTACTAAATCTTATGTCTGCAGTTTTTAAAATAAATTTTTTAACAGATTTCACTACCTG
CTTAAATGATTGTTACCATACCATGCTCATAAAGCTGTCCTTTGTGTACTGGTGAACATC
TTCATTAGCATTGCTGGGCCACTTCCTGCCTCATTCCCTTGCAAATTATTATTAGGAAGG
AGAGTGATAGAAATTCTTAAGTACCAAACGAAATGTCTTCATGGTTTCTATATTCTAAGT
TCAAATCCTATTAATTAAATGACCCGTGTCTCTCTCTTAACTAATTTGTGACCCTGTGTC
AGTATAAAAAATCAGTATTAAATACTTTATTCTGGCG
>comp3144_c0_seq1
TTTTGGCGCGACATTCCAGCTTTTCGGTCGCCACGGTAATTACAGCTGAGGAAGATTCTA
TCTTCTTTTACTCTGTTCGTATTTCTCCAATAATCTCCACGAATTTCGTTACTTCGTGGG
CAATATTATTTAATATTTTCGTAAATAGTTGTTTACCAGTCTGAAGTAAGAAACTAGAGA
ATGTCCACTTCTACTGACAACAAGGATGAGTTACCTGCTGAGGAAATGCCAGAACATATA
CGAACAGAGATTGAAAAGTTGTATGGGTTTCTCCCGGAACTTAAAAAGTATTTTCAAGTT
ACCAAAAAGATCGGTGAAGGTACTTTCAGTTCTGTTTTCCAAGCGAGATTACGAGAGTAC
CCCAAAGTGAGTAGGCTGTTTGCTCTGAAACACATCATTCCCACTAGCCATCCAATGAGA
ATTGAAACTGAACTAAAATGCCTTCAGGAACTAGGCGGCAAAAACAATGTTATGGGTGTG
GAGCTGTGTCTTCGAAATAAAGACCATATTGTGATTGGAATGCCATATTTCTACCATGAT
AAACTTCAGGATTGTTTGTCATCTTTAACTCCTGAAGAAATCAAATGCTATATGAAAAAT
TTATTAATTGCTTTAAGTCATGTTCACGAATATGATATTATCCACCGTGATGTGAAGCCC
AGCAATTTCTTGTTTAACCGTAAAACACAACAGTTCTCATTAGTGGATTTTGGTCTTGCT
CACAAAGCACCTTCACCTTTGAAGGAAAATAAACTTAAATCTGATATACCTTCCCATCAC
TACTTTCCAGTCAGACGAAATTTGAAAAGTACATCAAAGCCTGATTTGAAAAGTATTCCA
ACAAGTGATAAATGTGGTCAAAGGACTGCCAAGAATTCCAGTGTATTTTCTACTCAGTCT
CCTCGACAGCGATTGCTTATAAAACAGGCTGCAGTTAAAGTCAATCACAATGTCGCACCA
TCAAATCAACGCAGTGGCATCTCAGCTGCTCATACTTGTCGATGTTTTGGAAAACCCACG
ATCTGTCATATTTGTTCAGAGAGAGGAAATCAGATTGCACCTCGGGCTGGCACTCCTGGT
TTTCGTTCTCCAGAAGTCTTGATGAAATATCCTTTCCAAACTACAAGTGTGGACATTTGG
TCTGCAGGAGTCATCTTCCTTTCATTGTTAAGTGGCCGCTATCCATTCTTTAAAGCTAAT
GATGATCTCACTGCTTTAGCTCAGATTATTACATTGATGGGAAGTGATACAGTGAAAAAA
ACTGCTAAGAAAATTGGTAAAGAGTTGCTCTGTTTACCATATACACCGTCTATAAATTTC
AAAGACCTTTGCACCAAATTACGTTCATCTGACTTGAAAGACAAGAAAAGTAGCAACAGC
ACCAACTTATGCCATGATAAACCTTCAGAAAATTTCATTGATTTGGTAGGCAACGATGCA
TTCGATTTGTTGAGCAAAATGTTGGACTTGAACCCAGTCACTCGGATAAAAGCAGAAGAT
GCATTAAAACATCCATATTTTAAAATACATTTTAAGGAAAATAATAATGCACAAAAACCA
ATCAAAAATAATATAAACAAGCATTTACTTTCTAAATAAAAACCAATGATGAATGACAAA
AA
>comp3153_c0_seq1
ATATTTTTATTTGACAGACGCTCAATGCAGATGATTTCAGCAGCTGTCAGTATGTTTGGT
CAATGTTTCCAAGGGGAACTACTTTCACGTCCACTGTGTTATAAGCTGCTGCTGCCTCCT
TGCTCCTTGCTCTCCTACCATTGTTCCTTGCCATTCATACATTTTAAAAATAAATATTCC
AATTCCGTATAGCTACTGTTTGCAACTGACTCTCATCCGTGGTCATATCGGTACCATCTT
TAGATTCGTTTGTCGGTTGCAAATAAGCAGCTTGCTGAATGGTGTTACATGAATATAATA
AAGAAATCTCATTTTGTGAATTGTAGTTTATTAAAGTATAAATTGCATCACATGTGCACA
CAACACACATACAGACACATACAGACATACACTCATTACATTTATTATCTTAACATTAAG
CTTCTTTTACAATATTTAATGAAATCTGGTTCATTTGGCTCTAATTGTGTCACTAAATTA
ATTATTTTTGCATCTTTTCTCTTTG
>comp3156_c0_seq1
ATTATCATTATTGGGGTTGATGTAATTAACTATCCCACTTCAACAAAATTTCAGGCCTTG
CACCTAAGTAATAAGGGTATACTATGGAAGAGGATATGGTTGTTGGGTGAAGAAGTTGGC
TCAGGACTTCCAACTGCTTAGGTTTGTACATGTCAACTCCCTTCTTTCACCATAGGACTT
TCATTAGACGAGATGACAAATGATGTCACCATAAAGAAATATATTTGTACATCATTAAAT
TACAGTAATAAACTCTTATACAACATGAGCTCCTCTCTCTGAATCTCCGTGGTTATTACC
TAGTAACAGGCCAAAGCTAGATGACCAGTAATCATGTGAAACTGTAGGCTTTACATCAGA
GTGTCCCTCTCCTCGAAGGACACTGTGACAGCAACTAGGGGATCGTCACTCTTGGTAATT
TTATGGCACCCCCTGACACCAATCAAAGGTATTTCTTTAGCCACATGCTCAGATGGAACA
TCATCACATATGCTAGTTAACTTTGGACCTTGATAGGTGTTACTAGACCTGTCAGAATAC
ACCTGGGGAAAAATAAGGGTTAAGAGGTGGTCTCACACTCCCCAAAACCCTGGAACTCCT
GTACTTGAGTTCCACTATTGGATGCAGTTTAAG
>comp3159_c0_seq1
ATTCTGTTGAAAAAAAGCTGCGACAAAATCTGTTAAGAATGATTTCGGTTTTTCTATTTG
TACAGTGAGGTAGTCGACGGCTTTGATGAACCAAACAATTTGCTAAATGCGCAACCGGAA
TATTATATCGTCAATTATAGACATTTTGGGTTTCTATTTAATGCCGAAATTAAATTTATT
GTGGAAATGTCGAAAATTTATCGTTGAAATGTTGAAAAAATGAGTGACTTCCGAGCAACA
TTCATGGGTATTACAGGGTATTATATTAGACCGAGTTAGTAAAAAGCTATACACAGCAGC
TGATTGAAGGTTGGATAGAGATGCCCTATCGTTTAACTGTCTTCCATGTTGGCTATATAA
TAAATAACTATCCAATAAGCATTACACTAAAAATTGCTAACAAAGGCACAAAACCGGTAA
GGTTTGGCGGTGAGATACTTTATAGTCAATTAAATCCATGTATTAACCGAGAGATACTTA
TTTCATCGATTCTAGAAGGATGACAACTGAAACGGACTCCAGCGGTATTTTGAACTCAGA
CGGTACTTAAAAAAATATATTTTCTTTATGTAATAAACGTTAAACTATGCGTTAATATTT
TGCTCCTGGTTTTCTCTTTACGTCATTGTATAGGAATAGGGAAGGAAAAGCAATGGCTGT
GCTGAGAGAGGTAAAAGATAGATAAAAAAGATTTTTCAGAGGTTAGTGTATTGTACAGAT
ACATAGGTAGGTAGCACAATCAGAAATAGGGGCACAGAAAGAATTGGAGGGTATAAGAGA
GAAAGAACGTAGTCAGTAGTTAACCAGCTAGTGAGATAGACAGTCCCGTGAGTAGACAGT
AAAATATAAATAGTGATAAAGGAGAGAATAAGCAAGGAAGAAATGACGCTAATATGACAG
AATTGAAGGAAAGAAAACAGAACACTGTAATATAGAAGGATAAGAATTGCAACGTGATAA
AATAAATAACACACAAGGGGAAAGTAGTGGCTGCACAGAAAGTGGTTTAAGAGAGAGTTA
AAGTGTAATAAAGCGACGAAGGTTAAATAGATAGAAATATAGGTATAATTAATATTTAAT
GTATTTGTTTTCAAATGCTACAAAACCTCTGAAATTGTGTAAGAGATGTA
>comp3160_c0_seq1
TTTTTCTGAAATTCCAAACTTTGGTTGGTTTTATAGCCATCTTAGTTTCAAGCTGCTGCT
TGTAACTTTTAGCAAAAAATCTGTTTGCATCAGTAATATCTGTATTACTAATATATTCAT
CCAAATCCATCCATTTACATTCTTTCACTTCTTGTAAACATGGATTTATCTCTTCAGTTA
ATGGCCGTAAAACACAAATGAAATATATATCTGAGCAGCCAAAATAGTAGTTGTGTTGAT
GGCGGAATGCTAATAGTGATTCAAATTTACATTTAACACCAGTTTCTTCAAATGTTTCCC
TGATAGCAGTATCTGGTAGGTCCTCTTGTTTTTCAGCATGGCCTCCAGGTAATTTCCATT
TTGCCTGCTCTGAAAAAGTTTCTTTAATAACAAGCAGTTGATTTCTTTCGTTAACAACAA
AACCAGCAACCCCAATATATTGATTTGCATATTCTGGCAATGTATTGGGTTCATCTGTTT
TCAACCATTTGTTGAGCATAACATAACCTGGCTGAGCATGATGGAAATCAAATCCGCACT
TTACACATATAGGTATCACTGAAGAATGTTGAGAAAAGACTTTAATCCAAGCAGCTCGAT
AGCTAGATTCTTTCCATGATATCAGTGAGTTTGCTAATTTCTCCTCAAAGTCATGATCAT
TAGAATAAGCAATTTCATTACTTAAAATTGTAATTCCACGATATCTGTCAGTTTTCCCAT
CGAAGACGTTCATATTTACCGGTTGATATGTTATATAAGTTAGAATGGACTGGGTGTATA
AATGTGTTGTCACTGGAACACAAGTGTATCGATTGGCAAGTAGTGTCCTTTTAGAAGTAC
CTCGAAGAAAACCTTTTATTAATATCGTTTATTTAATATTTGGTTGCTCGTTGCAATTGC
TGTAATTGAAAGTTCGATAG
>comp3161_c0_seq1
CATACTCACACACACATGTATAGTATTTTGGATATTATGCCATAGAGGTAAGAAAATCAT
ATTATATACATATCAAAGAATTTGTTTGCAACATGTTGGGTTCACCAAATCTTGTAATAT
AACAATGTGGATCTTGACCCTTTCACTGGTACATCGTTCATACACAAGTAGTTACATTTA
AGGAACAACCATGTATTTGAAAATAAGGATCACTTAATGGCCCCGATGGTTTACTGAACC
ACCTGAATGTGATTACGTTTAGTGAAATGTTGTCGAATGCAGTGGCTGCCTGGTAAGTTG
ACTGAATGTAGTAAATGGATGTGCGAGGTTTAAATAATGAAGGCAAGACAGATATGCTGC
GATATAAATCTGAATGATCCTGGAAGGGTCTGTCCCAAATTTTGGCATTGAAAGTTATAC
AAATAGGTGCAAACGTGGCTGTGTGG
>comp3166_c0_seq1
TTATGAGTGAGTAGTCTCACTGCTTACCCTGTCAAACTAGGACTATTCTTGTTACGCCTG
AATCTTATCGTCTACATCTCCATGGAGTTACTTCAGTTTTTCTGGTGAAAATTTGATAAA
ATTAAAATTTTAGATTACTATCCAGTCATTATTCTGTAGACAACAACAACATGATGGATC
CTAAATCCTTATTACTGGCTGCTGCTACAGGATGTGCAAGTGCTGTTGGTTATTACTCTT
GGCAAAAAGCTGTTAAACCTTTTGCAAAGAATACTTATTTTGATTTGAAACAGATAGCTA
TGGGAATGAAAATATTCAAAAAGAGTCAAGAGATATTGGTTTCTAAAGATAACTTTATTT
CTGTCTTTGATAAAACACTATCATTATACCCTAATAAAACAATGCTTATCTTTGAGGGGA
AACATTATACATATGATTACGTAAACAAAATGGCTTCAAGAGTAGGAAACTATATGTTGT
CTTGTGGTATGAAACAAGGAGATGTTGTGGCAATCTACCTTACCAATTCTCCACAGTTTA
TTTGGACCATTTTGGGTCTTATAAGAGTTGGCTTAATACCTTCATTGTTGAACTTTAATG
TTCAGGGCCAGGGTTTGGTTCATTGTATCAAAGTCTGTGAACCTGTTTGCATTATTGCTG
ATAGTGATCCTAATATGCAACGGAATTTACAACATGTCTATCCTGAATTGAACAATATTC
CAGTTTATATAATTCAAACATATGATATATTCTATCCTCCACTTGAAATTTCCTGGACTG
ATTTTGATGATATTTTGGCTAAATCTTCTGATGCTCAAATTGACCCTGCAATAGCTAATT
CAATTGGTTCTTTAAAATGTGCCATGTATATTTACACTTCTGGAACAACAGGACTGCCCA
AGCCATGTGTTCTTACACATGTGAAATGTCGCATGATTTGTGTATTAGCTGGCTTACTAC
AGATAACTCATCATGATATCGTCTATAACACGCTGCCCTTCTACCACACATCTGGTCTTC
TTCTTGGAATGTTTTTAAATATTTATGCTGGTACAACCACTGTAGTGAAAAGAAAATTTT
CTGCATCTACATTCTGGGATGATATTGAGAAGTACAATGCCACTGTTGTACTTTATATTG
GTGAATTATGTCGTTTTGTATTGGCTCAGCACAACAAGAATAAGAAGATATCTCATAAGG
TGAGATTGATGTATGGAAATGGTCTTGGTATAGATATTTGGGAAACGTTCCAGAAAACAT
TCCGTATTCCTAACATTTATGAATTATATGGTGCTACTGAAGGAAATTGTTTTCTGATAA
ATTTTCATAACAGATGTGGTGCAGTTGGTCGCTTGAGTCCATTACTTAACAGGTTGAACC
CTGCGAAAATGTTCCTGGTTAAGTATGACCTTGATGCTTGTCAGCCTTTGAGAAATTCTG
AAGGTCGATGCATCCCAGTAGAAATAGGTGAGGCTGGCCTCTTACTGGGAAAAGTGGTGC
CAGAACATGACATACCACTGTATAAAGGTAAAAAAGAAATGTCTGATGCCAAATTTGTGT
TCAATGTTATGGAGGAAGGTGACAAATACTTCAACACTGGTGATCTTCTGTATTCAGACA
ATGACTACTTTCTTTACTTCAAAGACCGCATTGGTGACACTTTTAGATGGAAAGGAGAGA
ATATTTCTACATTAGATGTTGCTAATGTTATTAGAAGCCTAGATTTCATTGAAGATGCTA
ATGTATATGGCGTTAAAGTTCCAGGTCATGGTGGCAGAGCTGGTATGGCATCTCTAAAAT
TATATGATGGAATTAATATGACTAATGAGCGGTTTAGAAAGATATATGATTATTGTAAGA
GGAACCTTATATCTCATGCAGTACCGCTATTTTTGCGAATACAAGACAATATGGAACTAT
CTGGAACATTCAAGCAGCAGAAGAAAAAGCTCCAAGAAGAGGGTTTTGATCCTAGTGTTG
TCACCGATTCATTATATTATATTGACCATTCCATGCAGACTTACTTACCTTTGACAGAAA
ATATG
>comp3167_c0_seq1
TTATAATACAATATAATTAATTGTGATTATGAAATGGAGTGTTGATATTTTTTCCTATAA
AAAAATCAATAAAGCAATGAAGTAATTAGGAAGAGACAATTATATATTTAAAAAAAAAGG
AAAGAAACAAGAAAACCCAACAAAATACATCAATATATTTCATGTCATAAATATAAATAT
ATATATTTAGAAACATAAGTTTAATTTGTTGTTTTTTTTTTTGGTTTTTGTTTACTTTTA
ATTAAATCAAGAAAATGAAGAAAATTGTTTATAAAAAGGAAATATTTAAAAACTTCAAAA
TTAAAGTATTTTGTGTCAAAATCACACAAATACACGCTTGCATATGCATACATGCATGTA
TACACACTCATACATGTACAGATACAGACATACACATACA
>comp3171_c0_seq1
AGATGAAGAGGGAGAGCGAAGTGGAGGAGGAGGAGGAAGATTAAGAGAAGGAAAAGGAGG
AAATAGGAAGATGCATGAAAAGGAAAAGACTAACTAAAGAGTTCAAGTGGTTATCATACC
CATATTTTGAAGTGTAATGAACCTAGGTCTTCATTTTCGAACGCTTTCTTGTTTCTTTTA
AAGGCGGTACTATGTGATATGCAAAGGCTTGACTGTTATTTCTAGTGCGTTGGACTTTAT
CGTTGGCCCGTTAAATGCTTGATGCAGGTGATATTTTGATGCGAATAACGTCCCTGGTCT
TTTACCAGTTAAATGTAACAAGCTGTAGCTGTAACGTTGCTGTATGAAATAACATTAAAG
TTAAGCAGACGATCACGAATTACGTTATAATGCAGTTTCTTACAGACACGAACATTCGAC
TAGACAACGTTTCTTTATAATAGACCTAATATTCATTCATTTACAATTTTCTAATCAGAA
GAAATAAATGTAACATCTGCAACAATATTCTGAGATTCTGTTCAAACGATTATATATCAC
ATCCCTGTTCTAATCCAATATTTATTATCTGTCAAGATTCAGTTAACTTTCAAAGCGTTA
TGAAGCTTAGTGAGAAATCTGAATTGAAGATATTACCTCTAACATAAATTAGATATTTCC
TTTAACAATTTATTATCTTTTACATGAATATACATTTCAGAATGAATCTAATTCTTCAAA
GTCTTATTTCTGAGTAAAGACTAAAATGAACAAAGCCTACAATACCTTACGAAGTAAAAT
GCATTTATCTATTTATTTTTCTTGAGAAATTTGGCAACTTGATGAAATCTTGTATCATAA
CAATATATGTGTGTGCGTGTGGGTGTGTGTATGTGCGAT
>comp3187_c0_seq1
GGATAAATTATCTAGGTGGGTACTGTAAAAGCACTCGCTTAGAATCCAGGTTCAGGTTGG
GTGCATCAAATTATAAGGAGCACCTAAGATTACTCAGAGTGAGTAACCTGGCTGTGATTC
ATCTGATGGATAAATCCTGGGTTCACTTTGCTGGTTTAATGAGTGTATATCCAAGATAAT
CACAATGAAAATGAAGATTATATCATTTGCATATTTTTTTTATTTCTACAGTCAATTATA
TAGCATATTTGGTTTAAATTTGTCTGATACACACTCCTGCTGCATAGAAAACTAGTAAGT
GTAATTGCATTCAGCTATTTTCAACTGGTTAGCAGTCTTTACAACTTCATTCAGGGTCTG
TCCACAGATGTAGTCCAAAGTGAACTAAGTGTATGTATCTTGTTGGTATTACTCTTTGTA
ATCTAACCATTATGGGTATAAAATGAGGAGAAACTAAAGATGATATAGCACTACTTTGAC
TCTGATCACCTGAGGATGCACGTGTATACAGCTATTGTTAAATCATACCAGTGCAATATT
GCATATAACATATGTAAC
>comp3193_c0_seq1
TTGGAATCTTCAAGAAATACAAATCAAATCCCTTTTCAAAGCTTACAATATTTTTAAATT
GTAAGAACGCCAGAACTTGTCATCATGGCAACATAATGTTTTGTCAGTTGAGAATAGAAG
ACATCTGGATTCGGCAAAGAAATTTGTACTTCTAAACCTGCTTTCTCTAAAATATCTCAT
GAGAGTTGTTTTCGCAATCCCTCCATTTTAACTCGCTGAAAATTTTCAATTTCAAATACC
GCTTTATGGAACAGATGGTGCTCGTGGAAAAAATAAGTGGAACTATTGTGAAAATATGAT
ACAGATGTAAAAATGCAGTTTTGTCAGATCTACTTATTAATTCTCAGATATGTTTAGACA
CGGCTGTCATATATATAGACACATCTTCGTTTTCATACACTTGTAAACACGCACACAAGC
CGTCGCACACGCACATAGATAATAATAA
>comp3203_c0_seq1
TTTCACTTTTTTTTTAATATTGGGGCGGCATAGTGTGTCTTTTTGTAAACTTGTGGAAAA
TCGATATTGCCAATCCAGTTTCATCAACCCCACTTCGGTTGTTAATGACTTTAAAATTAG
AAAAGGCAGGCCAATACTAGATTTAAGTTGTAAAATAGGTATGTAGGAAATCAGTAGCAT
AGGAAGTAAATTCCTGTTTGGACTGAATGTACGTCATTTTTATTCACTTCGTTGGGTCCA
TTATGTACCTTCAGAAGAATGCATCAATGTCGTCATCCGCAGTTGGAAACTTGTGGTAGT
ACACGTTGTCCCTTAGTAGTTATGATATTGACGTTGGCG
>comp3209_c0_seq1
GCCAATAATAATAATAATAATGGCTATATAGTCCTATTATTGGACAGTCTTAGAGACACA
GTCCTATTACTGAAGATGCTATAGTTATAGGATTGGAACTGGATTTATCTTGTTTTAGGA
TTAATGTGATCTTTGTGAGTTTATTTTTCTTACTTGATGAAAATTTGAGAGAACTGATTA
TTACACTTGACTTGTGATCTCAGTTCTATCGAAGCTCCAACAACATTTTGAATAAAATTC
GAAAGTAACATTCTACTATGTAAATAAGAAAACTAACTCACTAAGATCATGTTAATCCCC
AAACAAGTCAGCAATGATAGTCAAAAGTGCACGCATAGGACACAGGCTAAAACACATGAA
CAAAGACAAAACAGTGAAAAAGGTAATGAAAAATGTTGTATAGCCACATCAGGAATAATG
CTGAAATTTTAGGAAGCATGGTATTTCTGAAGGATACGGTGTCTTGACAATGAATAACTG
ATGCAGATAGTTTATTGTGGGATTCATCAATTCTGAGCATGAAAAAATGTTTCCAAAAAT
CATGGGTGCTGCACTGTTTTCTGATTTTATAAGCATGTCCACAGATGATAGAGATATTGA
ATTAAGAAAAAGGTGACCAAAGTTATTGTTGGAAAGATGGTGATTAATCTTGTGGGCTTC
TACTAAATCAGCTGCTGGATGTTGAAGCGTTAGTGTGTTG
>comp3213_c0_seq1
ATGTGTGTGTGTGTGTGTGTCTTCCCCGCGCTATTCCTGAGAGGGTCATGGAGGCAGAGT
CCTCAGGCACTGCCTCCATAGGGTCCTTTCAGAAGCAACTGTCACTACACCTCCCTGCAA
GATTCCGAAGCATGACCAACTGAGACTATGAATATCGGCCAACTATCTCGTTATTCGTCT
CCCCCTCGGCCCCGTGTAACCTTCTACATATTTAAATATATATGTGTGTATGTAAACATA
TATGTGTATACATATATATACATA
>comp3215_c0_seq1
GCAAAGTAAAACTGTTTTGTATATGCTCATTAATTAAACAATGACGGTGTTACTAAAATG
CTCCGATTTCTGAGTTCTCGGGAAACTGGTGAAGACAACCCTATTCTTCTCCAAAGGGCT
GAAACTACTCGGCGTTCTTACAGCCTTGATTTAAGTAGATATCGTGATGTCGAGCAAGTT
TCTCATAGTTCAAGTGTGAATTGCCTCGACATTGACTTGGTGGAAGACAGATACCTTTTG
TCTGGTGGCTCAAATGGAATGATCTTTGTTTATGATCTGTACAATGGCACAAAAGATGTG
AAATATTCATGCAATATTGTTGCTAGTGTAGGTCTGTCAAACAATGACAGACACCGCTGC
AGTATTGAAACTGTCCAGTGGTATCCACTTGATACAGGGATGTTCATTACCAGTGGCACA
GACAGATTATTAAAGATTTGGGATACTAATAATCTTGTTGTTGCTGACCATTATGAGTTT
AAAGGAATCATCTATTGTCATCACTTATCATCAGTAGCTCAACAACATTCTCTCATTGCT
GTTGGCTATACAGGAAGCTCACTAAAGCTGATTGATATGAAATCAGGCTCAGCAACTCAT
AGTTTAAGAGGTCATCAAAAGCCAGTGCAATGTGTGCAGTGGTCTCCCAAAGATGAGTTC
ATTTTAGCATCTGGCAGCACTGATGGCCAGGTACTTCTGTGGGATATTCGACGAGCAAAA
GGCTCTTTAATGAAGATGGATCAATTTAATGGTGAAGGACTTTCTAATTCAAAAGACACA
CATGTATTTGCTCATGATGGCCATGTTAATGGACTGCAATTTACAACAGACGGTCTTCTT
TTGGTAACTCTGGGTACTGACCAGTGTATTCGGTTGTGGAGTACAGCTTCAGGAAGAAAC
ACTTTGGTAAACTATGGCAAAATTAACAACATGAGCCGACGCTGTGTCAAAATATCTGTT
TCACACAACGGTTCACCTGATGTTATTTTCATCCCTGAAGGTAGTGACATTAACATTTAT
AATATTTTCTCAGGATCTAAAATTGATGTATTGCGTGGACATTACAACCAAGTGAACTGT
TGCAAATTTCAGCGTAACTACCAGGAATTGTATTCTGGAGGAAATGACCGTAATATCCTT
ATATGGGTTCCAAACACTGATGATGCCTATGAAGAACATCTAAGAACAATTAGCTGCCAA
AAGAGACCACAAGCTAGAACTCAAAGTTTTAATCAGAAAACAGCTCTGCCAACAGCTGAT
ACATGGAGTAGTGATGAAGATTAAATGACTTCAGGCAAATACATAAAGAAGTGTTTGCCT
ATAACTATAAAGTGTTTATAAATATATTGTAAATCAGGTAAGATTTAAAGAAGAATCATG
AATGAATGATGAAGGTCAAAATTTATAAATGTATGGA
>comp3216_c0_seq1
GCGCAAAGCAGTAAAACGGAAGCTCTTTACAGGAAGTCAGCGTTAGGCATGTCAAAATAT
ATCGTAACTTCCGTTGTGTATTCCTTTTGAGTTCTTTCTCATAATGGCCACAAAAAGGAA
GAAGACAAGAAAATTAAGAGGACACGTGAGTCACGGACACGGTCGAGTTGGAAAACACAG
GAAGCATCCTGGTGGTCGAGGTAATGCTGGTGGTTTGCTGCATCACCGAATAAACTTCGA
TAAATACCATCCTGGATATTTTGGTAAAGTTGGTATGCGGCATTACCATTTATTAAAACA
CCATTATTATTGCCCAATCATCAATATAGACTCATTGTGGAATTTGGTCCCAGAAAACAT
CCGAACTAATTATATGACACGTCGGCGTGACAAAAGAGCAGCAGTTATTGATTGTGTAAA
ACATGGTTATTTTAAAGTACTTGGTAAGGGAGAAATTCCTAAAGCCCCAGTTATTGTGAA
AGCTAAGTTTTTCAGTAAACTAGCTGAACAGAAAATCAAGGCTGCTGGTGGAGCTTGTCT
TCTTGTTCCATGAGCACTCAGTTTGAGTTCAGAGTAATAAATGTCTTAAAAAGTAAAAAA
AAAAAAAAAA
>comp3217_c0_seq1
AATATATATATATATATATAAGCAAAATATGAAAAAAAGAAAATATATTTGTGGCGTTGC
TAACTGGATGCCATGTTCGTTTTGTTATGGATTGATATACAATACTCGTTGTTCTCTTGT
TTTGCATCTTTGTTTCGTATCTTTGTTTTTCTCTTGCCGTTGGCCCCTAAATCGTATGTC
CTTTGCCTCCTATTCCTCCACCTCCACTACATTATCTTGTCATGTGTTCACTGCACTTGA
CCTACACTACAATTCTTATGTGTCACAAGAGTCTATCAGTGTATAATAAACATAATGTTG
AAAAATAAAAAAAAAAAAA
>comp3218_c0_seq1
TATATAAACTTCGATATCTAATGAAGATATATCGGTTACTTTTTCACAATATGGCCTTTA
CAATTTGGAATGTTCTAACGAAAGATATCCTACTCTACTCACTCTTATTCTGCAGTCCCC
AGACCTCCTTCCCTATCTCTCTCCCCTGCGCTACATATCTGTCTTTTTGTAGTTATATAG
TTCTACCTCGCCCTTATCCCTTAACCACGCCTGTCTAGGTCTCCCCCTCCCTACATAGCA
TCACTCAACTGCTACTAGCTAGCTCTAGCTAATCCTCATCCTTAAAGCACTCAACTTCTT
ATCAAGGCCTTCCTTCAGCTCTTACGCATTGCTTTACTCAGCCACTCAGGAAATCTGTTG
AGGAATCGAGAGCAGAAACTATACAAATCATACCCGACTACATTTCTTTTTACTTATAAA
AACAAAGGATGCATCGGATAATATAGTCGTGTGGTATATTTTACCTGGAGAAATATAAAC
AGGATGATTATTAGCGGAAGGTCTGCTCGATCTGGATCGACTTGGTGACAAACAACAACT
AACGACGTTAATATTTACTGCCATACAAAAGAAGTTTAGATTTGCTCGATCAGAGCCGAG
TTGGGATGGCGTAACAAACCGACTTGGACACAATACAAACTGTTTCACTCTTTTTTCGTC
TTTTGTAACCTTCAAATATATATTTTTCTCACTTTCATATTGTAACTAATAAACATCATT
GATATATTCTAAAAAAAAA
>comp3220_c0_seq1
ATATATATATAGTTGCACAATTTCCTGTGGTCCTCATTAAATGATAAGAGGGTGGGGAGA
ACCATTACAATTCATCTCTTGTCCATGCCAGTTTGCCGCCTTTAATCTTCGTTTCTGGTG
ACTGATGTTCTTCGGTTAATAATCTCTCTATTGTTGACTCATTTGCCGTTCCATCTTCCA
AATTTTCAAATTTATTTGCTTGTTCTGGAACTTCCATTCTTTGAGTTTCCTTTGAGAAAA
ACCACTGCAGAGGAATAGCTATGAGAATCATGAGGAATGCAGCTATGCTGTAGATTCTCC
ATGTCCAGAGACCACCGACTATGGTAAATAGTACTCCTGTGAGAATGCTGCCAAAACCGC
GACCTAAACCAAAGTAAAGTCCTTTAATAAATGTAAGTCCATTGGTCGTCAATAATATAT
TTGAATATCCTGATAACGACACAAGCATGAGTCCATAACTTAATCCATGGAATGGTTCAA
AGAGTAGTACTAACCAGCCTTTTGAGATGAAAGAATACCCAAGGAATCGGATACAATAAG
CTGCCAGAGATAATAACAAGCTGGGTATATGTCCAATGAGTTTGATAATCCTGTTTGATA
CCAACAGTATGATAATCTCACACAAAGCATTGAATAGTAAGCAGAATCCAAACACCAGCG
GTGAACTGTTGAGGTCTTTTAGGTACCAGAGAAGAAATGTAGAAATAGATCCATCGAAAA
TACCAAGACATATAATAATGAAGAGAAAATGAAGAATTTCACAGTTCCTTAATGTAATCC
TGAGTTTTTGAGAGTTTTGTGAAGACTTGAGTGTGTCAGGTGTGTCAAGTTTTGAACCAA
TGAGAGCAGAGAGTGTGGTGAAAGTGAGAAAAAGGTAAAATGAAAGATGGTAATCGACAG
GTTTGTTATGATAGTCTTTTAGTAATTCCATTAAACCTGCCGAGGTCAGTGCACACAGAC
CAAAACCCAAAGTACCCCATATACGTTGATGTCCAAGTGAAGGGATCGGTTCACTTAGCT
GACTGCTAGCTATGGAATCTATAAGGCTTACTGATGGCAGGAATAGCAAAGCACAACTGA
TCTGAATTACAAGAAATATACCAAATGTAGCGCCATACAAGTCATTGCGTTGTTCACAAC
CGTTTTTATCTTGGCGCGTGCACTGGAATTTACAGTTGAGGACTGTTTCTTCATCGCAAA
GCATTTGCCAATATGGTTTACCATGATGGATCAAATTCTTCAAATTGTAGTCTTTGCAAA
TAAGGTGAGGCAAAGGAATTCTCTCCAAATGTATCTCACTTTTCAAAGTCACTGTAGTAT
TCAATATGGTAAAGTGAAGATACGTCTCTTTACTAGAACTTACCCAAATATCAAAACAGC
TGCGTTCCCCAAATGGTCGCACGTCTGTAGTAAAACAAACACGGGATGTATAAGCACCAG
GAACAGCAAATAGACAAGACGCCTCGCAGTTGAGGTCAGTTAGGTTGTTAGTTTTGGCAA
ATAGGGCATAATCATAAAATGTAACTGGACAGTTGACCACAGAATTATGAAGAGGTTGAT
GGAGTTTTTTAGATGTGTTTACTTCGGATGAAATACAATCCCGAATATAAGAATCTTGTG
TATTACAATGGACATTGGTTTTAATGACTGCTTTGTATGGTAGGTTCTTTGGTGGCACCA
GAAGAAGACACATGTACACAATACCTGATAAGAATGTGAACAAAAGTAGTAACAATTTAT
GTTTTTGGAATCGGTCTGCAAGAAAACTGACAATGGGTTCTGCAACTATTCCAAAGAGTA
ACATAGATCCGGTGATGATTCCTGATTCTTGAGCAGATAATCCCAACTTTTTCATATAAA
GCGGAATGAATGGTAAGAGAAATCCAATGGCTGAATAGAAAAAGAAGTAGAAAATCTTGA
TGGGTAGTAGAGTTTTGTTGATGGTGATCTGGCATTCTTGTTTCCTGACCATTGTCACCA
CGATGAGGCTATGAATTAGAGTGGGGAAAGTGGTGGGTGTTAAGGGTTAGGGGTTTGGTG
TCGAAAGGTTTGTAAAGGTGGGGAAGGTAGTAAGGGTTAGAGGAGGGTACAATGGTAGTT
ACTACATTGAGGTTTGAGATGAAAATGTGCATGTGTATATATATATA
>comp3222_c0_seq1
GCTAGGCTTTAAAAGGGCGCATAAATAAAAAAGATAAACATCAATTAGAGTTTTCTTTCG
AGTTTCACAAACTCTGAAGCAAAAATATAAATTTTCAAAAAAAAAGTAATACAAATTGAA
AAAAAAGCCAGAAGATAAAGCAATTTGTGCATTTGGATATGATTTAAAGGTATAAATTGC
ATCACAAATTGTACAACTTGTATGTTTTGACACATAGCATATTTTTGCAAGGAGGCCATC
TTAACTTTGATGGATGTACCTCTAATATTGACTAGAAAGTTTTTGAATTGAATATGAACA
AAAAAAAACAACCAGATCTTAGTACTGTCCTATACTTTACCAAGATGGTTTTGTCTGTGG
CCGAGTGGTAATTATATATATGTGTGTGTGTAAAT
>comp3224_c0_seq1
TGGGCCAAAAGTGAACGACTGGATGAGAAGATAAACAGCTTGCTAGCTAAGAGCCAACGA
TTGCGTTGCCCAGGCAATCACATTCACCCATTCAGCTCCAACCCATCCATTCATCAAAGA
AACCATAGTAATTCTACTAGTTATAGGTAGAATACTCCTGAAGCATGAAAACAATAAAGC
CTTCAAGACTACTGAACATGAAAGATATCTAATAAATTTACTACCTGTCAATAAACCAGT
GACTCACATAAAGTACTTCACAATCAAGAAATAATGTGTTCAATATTGGTGTGTGTCAAA
GCATTTATGTGCATATGTATATATATGTATATA
>comp3226_c0_seq1
ATATATATATATACATAAGTGTGTATGCATGCTTGTATACGATGGATACCTTGCTGTGTG
GCTGTTGTTTCCATGTGAATATATACAGCTCAAATACTTTCCTTCTTTTAACCATCCGCC
ATATTTAGCAGCGTCGTGGGTTAAAATGAAAGTGAGGCTACAGATGTTTACCAGAGATAA
AATACGCTTAAATTTCAAATTTACATATCTAAAGCTGCTCAAAGCGCATTATTTTCTGTC
TTCTAATATTTGGTCAATTTAAAAATTCTCTTTTCTGGCCCAACACTTTAACTTGATATG
ATTATTCAAATCTTTTATTTTGAATATTTTGCAGTTTTTTAACAAGCAAGCTCAAATATG
CATTTCATCAA
>comp3229_c0_seq1
AGGAAACAAAGTACAAAAAGTGTTAATGGTCTTGATAGTATTAGAAAAAGATGGGGTTGG
GGGTGAGGGCTAATTAAAATATATATTTCATGTAAAAGTCTATAGATACAACCAAAAGGT
TTTATTAATCAAGCTTCAATAGTCACGCACACACAAACGCATACATACAGATGAACACAA
ATATATTTGTTTGTAGAAAAACTGTGTCTCAAATATATGGGATAGCTATAGGTGAATATA
TCAATCCCAGTAATTTACCGGTATTTATACGTCCAAGAAGGATGGGAAGCAGAGTCGACT
CTAGTGGGACTTTGAACTGAAACGATATAGAGTCATAACTGAAGGCACTTTGTTCGACGT
CCCACCGTTCCTTCTTAGACATCGCACTCACACAAAATAATAATTAAAAAGAGCAATAAA
TTCAGTTAAAATATTGTACTTAGCAAATATTCGGTCATTAGGGTTTGATTGGAAAATATT
GTGAGCTACTTTAACGACATGCTCAAATATATATGTCTTATTGAATATAGTTTATTATTA
AATATTTATTTCAGAAAAATATAATTCAACCCGTTTAACATCTTTTGAATTGTTCATATA
TTCAAGAAACCAGAGTTGGTTGGGTGTGAGGTTAATGCTAAACTTGATAGTTCAAATGCT
TGATAGTTTTAGTATGTTTACAGCAAATTATCATTATCA
>comp3231_c0_seq1
AAAGGATCATAGTAATTGTCTCCAAACAAAAGCATGTATTCTTCCTCATCATTCATTGCA
CCTTTAAAAAATCGAGAAGGTCTGTTTGGGAAATGCATTAAAATTGATTTTAAAGTTGCA
ATATTTTGCAACAAATCTGTAAGAGGAATAAATCTAGGAGCATAAAAAAAAAACAAAATC
AAAACGAAAATAGCTTCTAGTTTTCCTGTATGCTAACTGTGGCTCTTGTCTGCTTTGTTT
TCAATGTTCTCCCAAGTTAAAATCTCTACTGGCTCAGAGTGTTGACAACTGACAGTATGA
GTGGTGAAACTGCAGAGAATAAAGGTGGTCTTGTGCATGCACTGGTCTGCAATTGTCTAG
CTTCACAGCTGTGCTATTAGTCATCAAGTGGAATTAAAATGGTTTTGAAACTTTCACTGG
AAAGTAGCAAACTGCTA
>comp3234_c0_seq1
GTAGCTATAACGATTGAAACCAATTGCAAAAAGATGTGTCATATTAATTAGTGGCACTAA
TTAATTAGTTATAATAATGATGATAATGTTGGATATATTTTGATATACATACACATTATA
TATATTTATATATTAATGTATAAACAGGATTAAGTAGCATTCATGCCTCTTTAGTATAGG
AAATTTATCAGCACACACACACACACACATAC
>comp3236_c0_seq1
ACATTTTCTACAGACTGTAATAAAGAATAATTTAGTTTAAATTTAAGATGTTAATCTATA
TCAACAGGGAACTAAGACAATATCAGAGCATAGTTTATCTGGGGCTTAATTACTTCACTA
ACACATGCTTACTGTTAGTTGTCAAGAGTAGAAACTTCTTTATTCCTAGGTGATTAGCTC
AGACAGAGTTCCAGCAATCATCTTCAAGCTCAGAGCACTATAACCTTATTCTTTGTTCTT
TTTACAACTATCTATAACAAATTTTGAAAATACATAATAGCAAATGTACCTTTCCTCAAG
AAAAGTAACATCAGAGACTCTGCCAACTTCTGGTCAAATGCTTATTTCAAATATATCAAA
GACGATACAGGTAGTCCTAGTGAATCACCTACCCCATGCCTATACCAGACTACAACCAGA
ATAGTTTCTACAGAGCTACATCATTCTGCTTTCTTCTTGTAATTTTTGCCTCTGACCACA
TCTAATACAAGAAACTGTTAGTTAAGTTTCCTGCATATGGCTCAACACTTAGTTCACTGT
CCCAATGCAGCCTATGATGAAAGTGTTTCCAACCCTCATTTTATGAAGTGATGTAACTCA
CGGTTGTTATATCTACAGCAGGTTTTTTTCACCCTTGCCTCTACCCCATACATTCTTAGG
AATCTCATACCTCTCTTCACTGCTTTTTAACATTCCATGTCATCCATATGGAATACATTC
TGACTTACAAAATGCCAAAGATTTTTGCTAGTATTTGAATGTATTTTGTACTACTGTTAT
CATCAACAATACACACTACAACCATGATTTATGTACATATGAAGTTACAAGTACATATTA
CTTGCTAAATGTGTGTTTCAATAACCTGCTATAACAAGAACTAGCACAAAGATTTTCCGG
G
>comp3238_c0_seq1
AAAAAAAAAAAACTCCCACAAAAAACTAAATTAAAAAAGTAAAAACAGAACAAAGCAATT
ACCCAGAGAAATTAAAAGTTATTTATTCAGATATATAACAGAAATCTATCAAAAAAATAT
ATATATGTATAACTTAAAAAAACATTTTTTTTAATCCACACATGTCCCCAATATTGCAAA
TCCAGTGGCAGTTAAGTTGGCAGAAGTGGTACCAGGCATCACCCAGATTTGATGACACTT
TGTGTGTGTGTGTGTTTCTAATTTTTAGTTCTTGTCGTGGATTGTTTGAAAATGCAAGTT
TTGCGTGTTTGTTGTCCGTCATTCAAGATCAGTGAAATGTATATTTAGTTTTATACTGGG
TTGGTGGGGATGGGTGGGGGAGCTCAGTTTAGCTTAGTATATTATTACATTTACTTGACC
CCCTTCAGAAATTGGTCTCATGACAGCTTGGGAGAAAAGGGAAAAAGAATAAAAATCAAC
ACACAACATATAAGATGATTCAAAAGTCCTCTGAGCATGCATGAATACATACAGTCATAT
ATATATATACATACCGGAGTTAGCACATAAATGTGAAACAAGGTG
>comp3240_c0_seq1
ATGCTCTTCAATTTTATATATTTTTTAAATTTAAAATTTTCAGTATCTGAATTAATAAAA
ATGTTTTTTTTTTTTTAATTGTCCTCACCTCCACCATCTTCTACTATTATAGTTCTGTAT
TATCATTTTCTTTTTCTTCTTTTTTTTTTTGAAACATGAAAAATTAAAATAAACTTTAAA
ACAAAATATTCTTTAAAAGGAATGTGGAGTGAAAATGAATGTTGTATCATGGCTCTAAAA
ATATATATATATATATAT
>comp3241_c0_seq1
GCATATATGTATGAATGTATGTTTGAATCTGTATATATAGATTTACAGTGAGTGACATGC
ATGTACGTACACGGACACAAATATATGTGCATACGTACGTGTATGTTGACGTAGTTAGCG
AAGAATGGAGGTATATATTTATAGGCAAATTCCGTTCGTTAAATTTGTCACTTGTGCCTT
GAGGACCAAGTGCGTGCATAAAGGCAAGAGCTTGCATAAATAGGTAGATGTAATATATTG
GAATAAATATTTGTAAATTGACGTGTATGTGTGCAGGCAGAACCGCACTAACGAAGGTGC
ATGCATGTATATATATACAT
>comp3245_c0_seq2
ATCTCATTCAAAAAGCATAAATTTAACAAGGGTGACCCGTTTCATATACATATTATACAT
CATCAATATTATTTCAAGGTTTGTTTTTTGCTTTGTATGGAATTCACCTAAATTACATTT
TTTTTTGGTAAGAAACACAAAGAAGTGGGTTTGTAAAGTGTTTAAATTTTCATGCTTTGT
GTATGTGTGTGTGTTTGTGTTAATATTTAATATACACACACATACACATGAACATACATA
GTTACTTAGTTACCTCCATTAGTCAAAGGTGAAACTTGAAGGTTACAGTCAACTTTTTAC
ATACCTACCTACACACACACAAATATA
>comp3246_c0_seq1
GATAATCAATAAACCCAATGTAAATCTGTAAACAAAGATGGCAACTGATTGTGATAACGT
AGTTGTTGTGAAAGAACAGGATATGCGATCTGATAATGATTTCTCCTCGGAGTCTTCTTC
ATCTGAGGATGAAGATGGGGAAGAAATAACAGAAGAGTTTGAAAAAGATTGGATGTGTAC
TTTAGCTGCATTAAAAACTAAAGATCCTAAAATATACGATAAGAATGTTAAATTCTTTCA
AGAAAATGATAAAGGCTCAGCACAGAAGAAATCGAAAAAGAAAACTCTCTCTTTACAAGA
TGTGCAAAGGAAGACACTAATTACAACTGATGGTGCTCCACCAGCGGATGAAAAAATCAG
ATATGAAGAAGATATTGATGAGCCAGTAGTACCAAGTTATTATGAAGAGCAGGAACAATT
AAAAAAACAATTCCAAGAAGCAGCTTCCTCCTTACCGGATGAAGAAGATATTCTTGTAAA
AAAATCAGGTGAAAATACAGAATCTGAAAAGGAAGAAGACTATCGATCATTTTTGAAAGG
AAAAACAAATAAGCTAAAGAAAAGTAAGAAGATTAGTCATGAACTGTCTGTCCTGAAAGA
CTTTTGGTCAAAAACTGATCTTGATGAAGGAGAAGTCTTTCTTCGTGATTACATCCTTAA
CAAAGGTTACAAAGCAAATAATTCGATTCCTTCATATAAAGATATTATCAAAGACGAGGA
GTTTTCAGAAGATGAAGAACTACTCACCAAACAAGATAATTTTGAAAGAGAATATAATTT
TCGGTATGAAGAGCCAGACAGAAAGTTTATAAAATGTCATCCAAGAAAGATACTTGATTC
TGTGCGAATAGGAAACAATGCAAGAGCTGAGAAACGAAAAGCAACTTTGGAGAGAAAGAA
AAAGGAGAAGGAAATAAAGCAAGAAAAGCTGAAGGGGTTGAAGAAACAAAAAAGGAAAGA
AATTCTTGAAAAAATTGCCAAGCTGAAAGAAGTGTCTGGCAATGATAATTTAGGAGCTAA
CGGTGTAGATTGGGATGAAGATTTTAATCCAGAGCAGCATGACCAACTAATGAAGGATGC
ATTTGGTGAAAACTATTATTCAAAAGGCATTGAAGATACTGAAAAACCTGAGTTTTCTGA
TGATGACTGGGAAGATGAATATAGTGTTGACAAAAATGGTGACATAAATGAAGAACCAGG
ATGTAGCTACCAGACAGACAATTTACATTTTGAAGACCCTGATTTTAATATGGATGCAGA
TTATGATCCTACACAACACAAATCTAAAAAGAGGAAGAGAGAGATGAAAAAGAAACAGAA
GCAAGAGAAACCTAAATTTAATCCAGATGAAATGACATTTGAAGAATATTTTGATGAATA
TTATAAACTGGATTATGAAGATCTGATAGATGACTTGCCCTGCCGCTTCCAGTACCGTTC
TGTTGCAACTAATGATTTTGGACTTGATACAGATGAGATCTTGCATTCAACGGATAAAGA
ACTTAATTCCTGGTGCCCGCTCAGCAAAGTGGTGCAATATAAGACTGAGGACGAAGAGTT
TGTCACCAGAAAAATGTATTCAAAACGGAGTAGACAAAAAAATCGCAAAAAGAATATCTT
AACGACTTTTTACACTCAAAGTGAGTCCTCAAATAAAACATCAAATAATAAAGAAGAAAA
GGAAGAGAAAGTAGAAAAGAAGCCACACAACATAAAATCTGACCACAAGTCTAATGATGA
GATTCCTTCAGTAAACAGTAAGCAACAGAAAAACTCTAAGAAGCGAAAGATGCCAATTGA
TGAGGCCTCACCAGAACAAAACTTGGCAAGTGCTGAAAGCGAAGAAAATGCAGTAAATAA
ATCCAAAAAGAAGTTGCAATCTAAAGATAACACTTCATCAATAGCAGGGGCTTTAACCAA
AACCAAAAGTTCAAAAGGTTCTAAAAATAAAGCTGAAAAAGAAGGAAGTACTGCAAAGAT
TTCTGAATTGTCAAATACCAAACTTAAGAGGAAGAAACGTGCTGAACGCTGGCAGCAAAA
ACAAAAAGGAATCAAACACAATGAACAATTAAATGTAACATTGTCTAATGCCCGTCTCAA
AGCTTATGGCATCAACCCAAAGAAGTTTAAATACATCCAACTTCCAAAACAGAAATAAAA
ACAATTGATAATTTGCAAAAAAAAAA
>comp3247_c0_seq1
TTTTTTTAAGTGAATAAATTAATTTATTGTTTTCTAAATATATCAAAACAAAATGAATTT
GCTTCTTAAACATACGGAAGATCTAATGAAAAGTGTAATTTGAAGATAATACAAAAAAAA
AAAAATTCAAACGTCTGCAAATATTGCAGAAATGTCTTTGGAATTTCATCACCTAGAACT
TCTGAATGACATTTTTCTTAGTCTACGCCAATATGCACGATCATTTGGATCTAACTCATC
TAGTGATGGTGGAGGACCTGTATTTAACTGCCACAACCAATCAGGATATTCGTGATCTGC
CTTGATTTCAATCATCTCACTACCTTCAACAATATTGGCACCACATACATATTTTAGAAG
CTTGTCAACATCAGTTTCAACAGGAAGCTTTTCTTTCTTGACTGGCTGGGCAGACATTTT
CAATCCTGCTAGTTTCTTGGCATGTCTGATACATGCATAACTAAAAGGAGAATTAGGTAA
AGCTCTTTTTGATTGCAATGTCAGACTACACAAGGTAAGTCGATGAAAGGAGACTGCCAT
TTTAACTTTGTG
>comp3248_c0_seq1
ATAATAATAATAATAAAAGTAAATGGAAAATACATAAATTGAGAATTTACAAGAAATTTT
AAGAAAAAAGTTATATTTGAACATATCACATATTTGGTTTCGATTGGAATTCGTAAAAAT
TGAATTTACATTTGGAAAAGTAAATATTGAGAAAATCAAGTTTTCGCTCTATGTACATAA
AATGTATTTAACGTTATATTTTCTCAGTGAGGAAAATTCCAACTTCGCTTTCTTATTTAT
TTTGAGCAAATGTTACACAATTATTTAAATAA
>comp3249_c0_seq1
GTCTGCTGTATACATTTTTATACGATATGTTTGTTAGTCTAATAAGTATGGTTGTTTCTA
CAGTCATGGAAAATCAGAGTATTATGCTGGTATAACACATTTATTACGAAAATAACATAC
AAAACATTAGGCAGTATTATAAATTAATAAACACATATCACTTGCTTCTCGCATTTCACA
GGGTTCGGTGGCTTATGTCTGTATTAACTTCATTGATATTGCTCCCACCTCTGGGAGCGT
TGATAGTTTGTAAAGTTCAATTGAAATAATTTTGGATTTCATTGGAATGATTTTGTTGAG
GTGGGTTGTTAAGTTTGATGAATGGAATCTTAAAATGCTCATGTGTATATGAAACTGTGT
ACGCACATATAAATGTGTCCACATATAAGTATATATAT
>comp3252_c0_seq1
ACTCCGAGTTTCGGATGTCGGGGCAGATAAAATGAACTTGCAGCATTGAAGTAGTGTGTA
AGAGAATGAGGTTTCTCCACACATGTCTACTCTTGAGCTAATCCTTAGGTTGGATCAATG
TGACATACAGTGATAAGGTCGGATCTTTAAATTGCAGGTAAAAAAAAAAATCCACCCGTC
ACGACAGGCTTTCGTCTTGTTTCCGTCTACCCAAGCTTCACTCACAAAGTTACGGTTGAA
TTTGCAGTAAAGAACACTTGCTGAAGATCCACGCGGAGGAATCGAAATCGAGATATCGTG
ATTGTGAAGTGAACTTCTTCAACATTCGGCATGCTATATCGATATGTACATACATACAAA
AACATACATACATACATA
>comp3255_c0_seq1
ATTTTTGCATCGGGGAGGGTCTTTATGCCAGTAATGTTTTTAAGGTTATCTCCCCTCCTG
TAAAGCTGCGTGGTGTTCGTGCGAATAGCTTAAAGAAGCAACCAACGTCATTCAATAATT
TCGGTCAAATATCCTACCTGTAAGTTTGTTTATGAATTAGAGCTGGTAGAAAAATGGAAT
CAGAAAAAGGTAAAATTGGAAGCCAGACAGTTTTGCCACCTGTTTTGCTTTATGCTCATC
CTTCAATGGAAATGTTAGCTAAAAAAATAGTTTCAACATGCACAGAATATACTCTCGCTG
GTGAAATATCCGATGTTCGCTCTTCTTGTTCACAAGAATGCAGTAGCCCTGAAATAATGA
ATGACAATTCACAAAATGATTCACAAGGAACCTCACTGTGTGGATTAACATCATCTTTAG
CAGCTAAAAGATCTAGACGTATCAAACGGCAAGTTCAGTTACACAAAACCATTAACTGGG
GCAGCTTCGATGATGGTTTCCCAAACATTTTCATTTCTGATGTTAAATACATGGCAGGCA
AAGATGTCATTTTCCTTGGCAGTTTCCACTCACCTGAGATCATATTTGAACAACTTTCCG
TTCTTTATATGTTTCCAAGATATCGTGCAAGGTCATTCCATTTTCTGTTGCCATATTTTC
CTACTGGAACAATGGAACGAGTTGAGAATGAGGGTGAAATACCTACAGCAAAGACTTTGG
CCAGCCTAATGTCTCATATTCCATTTACTACAAAAGGACCAGCACAGATAACAATATTTG
ACATCCATGCCCTTCAGGAACGCTTTTACTTTTCTGACACGGTCATTCCAAGACTGGAGT
CTGCCATTCCTTTGGTGAAACTTGAATTGGAGAATGTGTTTGGCTCTAATAACTACACAG
TAGCTTTCCCAGATGATGGTGCCTGCAAACGCTTTCAACGTTATTTTCCCAATGCAGACA
CCATAATCTGCAACAAGACGCGAAATGGTTCAAAAAGAATTGTTCAAATTAAAGATGGGA
ACCCAAAGGGAAAATCTGTCATCATAATTGACGATTTGGTTTTAACTGGAGGAACTTTGA
AAGAATGTGGCAGGATTTTGCTTCAACATGGTGCTATTTCTATCAGTGCTTATGTAACTC
ATGCTGTTTTTCCTAAAGATTCTTGGAAGAATTTTGTTGACAGTGATATCTTTGATAACT
TCTGGATCACAGACTCCATACCACATGCCCTTCAACTTGCTCAACATAAACCTTTCAAGC
TGCTTTCCCTTTGTGATGCCATTGCTGACTGCCTTCTGGGATATGATCTGTTACCATGAT
CTCCTCTCACTTATCAGTAGCTATTTTTTGTCTATAAATTTATTTGCTCATCTTTAATTT
ATCAGACATTCTTAACCTCACACAGATTATGGAAATGAAGAAAATGTACTTAATCATCTT
ATAACTTTGTCATTATGTGCAAAAACATTATACTATATGTTGATACCATTATTTTGTTTG
AAGTAGAAGCTATTTAAAATTTTTTTTTGTAATTATTAACTTAAAGAAAGGTGAGATTGA
TATAACAATTGATCAATGGTAGAATGAGATAAAATGAATCAAGGAAACAATTCTATTTAA
CCCATAATAAAGTGAAAAACCACAAAAGTTAAAAACATATGATTATGTGAGGTAGAATAA
AAGTAATCCCCCACCCATCACATAGAATTGTGTCTGCCAACCAGTTTTTATTAGCAACTG
AAGCAAATCTACTTCATGTTATGTTGAGAAAGACTTGAATGTCATCAAATGTCACCCCAC
TTCCCTATAACTTTGTGGTCTTGTGTCCAAATAAGATATCAGTATTTCATAACAGACATT
ACAGAGATGTACTTGCATAG
>comp3256_c0_seq1
GTAAAGAAGACCATGTGCTGTTGACTGGTTTCAGTTTAAAGCAGAGAACTGAAGAGAAAG
ATGTTACGTGTTGCATTAGGGACAGCTGTTACCGTGGCGCCAATGGTAATCTTCTTCCAT
GACAATATAGGTTTCATTGCAAAAGTTGAAGGAGCATCAATGCAGCCTGCCTTAAACCCA
GAAGGTCAAAGAACCTCTGACTATGTCTTTCTCAACAAATGGAAAGCTAAGAACCATCAC
TATATCCGTGGAGAAGTGGTCTCACTAATTTCTCCAAGGAACCCTCACCAAAAACTCGTG
AAACGAATCATTGCTCTTGAAGGAGACAACATTCGGACGTTGGGTTACAAAGAAAAAATG
ATTGAAATTCCCAAAGGTCATTGTTGGATGGAAGGAGACAATTATCGTAAAAGTATGGAC
AGTAACTACTTTGGACCAGTTCCCAAAGGATTAATCACTGCCAAAGTGTCTCACATTATA
TGGCCCCCTTATCGTTGGCAATCAATGGAAGTTATTCATACCAACCACAGACGGGTTCGA
CCACGCAGAAAATCACTACCATCGTCATAGCATCTCACACCTGTATCAATTCGATGGGTT
ATCAGTGGAAGATATGTGAATGACCTGAGGTAACATTGTAGTAACCTGTTCATGTTGCAA
AACAACATGTAAACTGTGTTGTAGGTTTTTTTTTTACATCTTTTGGGGAGTAATTCTCTC
TCGTCTCTATCCAATACAAAGAATATCACCACTTCTGCTCATGATGCTGTTTCATAACTA
CATGAAATCACATTCTAAAATATCAACAATTACCCAAACTTAGAGGAAATAAAACATTAT
TCTGGAGCTTCTTCAAAA
>comp3257_c0_seq1
GATAAATCTTACGTAAAAATATGAAACAAATTTAGTTGAATTGTTAAATTTTGTCCATGT
TGAAATTGTGGAATCAACAAAGAATTAAGTGTAATTAGCTTTTAAATGACTTCTTCATTA
CAGAACTCTTTAAATTTAAATGGTTTAGGACAATGCCTTTTCTATATGTAGCAAGGCCTT
GCATTGGCATTCGGAAGAACAATAAAGCCAAATGTTAATGGTGGTATGAGGACTGGTAGT
CTCTGTGGTTTCGGCTTAAAAGAAGGTAACTGGTTGTTATTTAATAAGTGAAGTGGGATT
CCATTTAACTTGACATTCCTTGACTTGAGACCCATTTCATCTGCAGGTTCCAACAGGTAC
AAATGAACAATTTGGTTACTGTATTTAGGAAAATCAACGGCAACAGTTTTCTTTGAAAAT
ACATTCAGGAAGTAAACAGTCATTGCACCAGGACCATATTTTGTCCTTCGTAAGTTGGTA
CAATGTGTATAAACTCTGAAATGGTTTGTAGGATCTAAGGCAACAGTTTCAAAAACTGGG
CCACCAACCAATGTCTTGAACAAGAGACTCAACCAATAATCTGGGTTTGGGTCCAGATTG
TTATACTGGATCAGTCCATAGTTTCCACCATAGAAGTCTTGTCTCATCACAATTTCAACT
CCGTATTTGGCAGCTAATCCAAGTTTATCCAACCACAAAAATCCAGCAACATATGAATTC
GAGACGTTAGCAGCACCAGAATCCCAGGCTGCACTTGTTTCTCCAAGCCAAAGTTTCTTT
CCTGGAGCATGGTTTCTCAAAATATCATTGGCTGAAGCAAGTTCCTTTTCCAAATAGTCC
ATAACTGCTACATCGTAAAACTGCGAAAGTTTGGCATATTTACCATCAAGATAATATTGA
TGTAGAGTAACAGCATCCAAGGAAGTGTGGGCCGCATCTAGGTATTTTTTAAAGAAATTT
TTATATGACGATTGAGTAACACATAGGTTAGTGACATCAGGCCCCACCAGTTTTGTTCCC
TTGAAATGTGGTATCTGATCCATGATAGAACGAAGATATGAAAAATCACTTCCTAAGATC
GTTGGATCCGGTCTGTGAGGCAGAATCAGTTGGTAGACATCTGGTTCATTTCCTAATTCA
AGGGCAGCCACAGGGTAGCCCTTTTTAGCAATATACTGAAGCAGTCTCACTGCATTATCA
GCGTCCCATCTACCATGTCGTCGATTCAACATATTCAAACCAAAAACAACATCCCAGTGG
ACAGAATTGGAAAACTTAAAGAGGGAATCGATCTGATGGCCAGTTATATTAAATGGCTTC
AAGATGTCGTTCACGTTTTCTAAGGCACTGGAATCATCATGAAAATAGAGAAAGTCTTCT
AAAGATCCACCAATCCTCAGATATACAGGGGACAGCCCACGAGCCAAAGCTTGTACTTTG
GGAGAACTGATATTCAGATGTTCCCAATTTTTTTTCAGAGTGCGTGTGTCAATTGTAACA
GAAAGGAATCGTGACGAAACATTCTGTAAAACAATGTCAGGATAAACAAGTACCGCAATT
GTGGCAGGCTGTGTAGAATTCGAATTAGGTATTTCATGATAGCCAAAAACTTGTAAATAA
AGTGGAAACATTAAAAGACCGTAGAGGCGTGACATGTTTGTATAGGGAAG
>comp3258_c0_seq1
TTTTTTTTTAAAATCAAACTTTTTCATTTTATTCATTGAAATTTGAAACAAAAAAGAGAC
AGTCAAATAGATAGATGACAAAAAAAAAGACAGAGGGGAGAGGGCAAAGAAACGTAAGGT
TAGAGTAACATTTTAAGGGGAAATATTTCATGTAGGTATATTAGTTCGTATTTTTATGTG
TATGCACAGCTCTGTAGCAACCATGGTTAGAGGTTGTTTATTTTATTTTTTCTTGTGTTT
TTTTTCTTTTTTTGCTTTTGGTGTGTGTGTATGTATCAAAAAACCTATCTAACTAAGCTA
AGAGCTCAATATACACTCAAAGAGACTTTTACAGGCAATTATGGGTGTGTGTGCATGTGT
GCGAG
>comp3261_c0_seq1
GTTTATTTACTGAACATGGCGGTTAGCGAATTAAGTTTAGAGTCTGTTTTAAACTTTATG
ATAGAAACTGGTGGGAAATGCACTAACAAAGAACTTGTAACTGGTTTTAAACAGTTTCTC
GAAGATCCAACTAATAAAGTAAAAAACCGTGAAAAATTCAAAGAATTTGTAAATACTCTA
TCACATGTGAAAGATGATAAGAGTGGTAATAAGTACCTTGTTCTTAAAAAGCAATACCGT
TCAAACAAACTTCTTGGAAATAAGATCTCTCATTTTGAACCACAATCCCCTCCAGCAACA
CATGCATCTGCACCAACATCACATGAAGGCGAAAAGACTGACAATGCTGTCCGACAGAGC
AAGCGAGCCAAATCAGAGCCACCTAACATGCAGCTGTCAGCTGGTATTCAAATAACCATC
CAAGAACCACAATCAGAAACCGATGAAACCATTTCCAAGAGCCAAAGTGAAAATAATTTA
CAAAACAGTAAATCTCCAAATCTCGGACAAAGCAGCAACACTGCCTCTACATCATCAGTT
GCCTCAACAGCATCTGAAAAAGACACATCTGACGGTGCTCCATCTGGTATCAGAAGCGTT
AAGGACCAAGCCAAACATCTGAACAAACTACAATCAGAAAGTGACCTGCTGAAACTAACT
AGCCGAAAGCATGACAAATCAAAATCTGACAAAAATAAAGATGGTGCTGATGATGATGAT
GCAAATTCCGCTGGTGGATTTGTCACACTCTCTGATGAGCAAAAAGTTTGGATGAAGCAG
TCAGCTAATTGTGATTATCAAGAACTAAGTAAACTTCTATCAAAAAATCCGTCCCTTGCT
AAAGAGAGGAGTTTTATTAATGGTTATACTGCACTTCATTGGGCAGCAAAACATGGCAAA
CCAGATGTTGTTAAATTATTGTGTGGAAAGCCTGGTGTTAACGTGGACCAAAAAACATTT
GCCGGCTTCACTCCTCTTCATCTTGCGTCAATACAATGTCATGATGATGTCATTGAACTG
CTAATTCAAACATACAAAGCCAACCCAAACATCAGGGACCACAGTGGTAAGAAACCAAAG
CAATATTTGAGCAGTTCTGCATCCGCCAGGTGTCAACAACTTTTACAAACTCGATCGGTG
AAGACATTTGATGAAAACTTTGAACGAACTGAAGCCATACGCAAAAGTAAACGAGTTGCT
GTTGTAGGCAGCTTGATCAACTCTTCAAACAGTATGAAAGCTCAACCAATTATGAGATCA
AGTTGGGGAGGTTCCTGTGAGGATCTTTACCTTCTTAGTGGCAACCTATCATCTCATTCC
ACAAGTCCAAGCAGCAGCCAAGAAGGTTCTCCAACCTCAGGCAGAAAAAATCTGTGGAGC
ATCCAGTCTGATGCCACCTCCAATAGCACCTGTTCGCAAGAAGAAACAACGGTCTAAGAC
AATGTATTCCAGTAAAGAAAACTTGGATATGGACTTTGCGAACATACGTTTACAACGGAA
GGGCTCCAATGCATCACTGAACTCATCTTCATTTGTATAATAACATGACTTTAGCCATAA
ATGTGACCAACCATGAAAAGCCTGAATCCACAAGATGGGAGTGATATTTGGAAAGAAACA
CCAGCTTCAGGGTGGTCAATTAAAAACTGCTGCTGATTTATATGATCATTTATCATCTAT
TCATTTATTCCAATCACTAATAAAACAGTGAAATAACAACTTCATACCTGGCA
>comp3261_c0_seq2
GTTTATTTACTGAACATGGCGGTTAGCGAATTAAGTTTAGAGTCTGTTTTAAACTTTATG
ATAGAAACTGGTGGGAAATGCACTAACAAAGAACTTGTAACTGGTTTTAAACAGTTTCTC
GAAGATCCAACTAATAAAGTAAAAAACCGTGAAAAATTCAAAGAATTTGTAAATACTCTA
TCACATGTGAAAGATGATAAGAGTGGTAATAAGTACCTTGTTCTTAAAAAGCAATACCGT
TCAAACAAACTTCTTGGAAATAAGATCTCTCATTTTGAACCACAATCCCCTCCAGCAACA
CATGCATCTGCACCAACATCACATGAAGGCGAAAAGACTGACAATGCTGTCCGACAGAGC
AAGCGAGCCAAATCAGAGCCACCTAACATGCAGCTGTCAGCTGGTATTCAAATAACCATC
CAAGAACCACAATCAGAAACCGATGAAACCATTTCCAAGAGCCAAAGTGAAAATAATTTA
CAAAACAGTAAATCTCCAAATCTCGGACAAAGCAGCAACACTGCCTCTACATCATCAGTT
GCCTCAACAAATAAAGATGGTGCTGATGATGATGATGCAAATTCCGCTGGTGGATTTGTC
ACACTCTCTGATGAGCAAAAAGTTTGGATGAAGCAGTCAGCTAATTGTGATTATCAAGAA
CTAAGTAAACTTCTATCAAAAAATCCGTCCCTTGCTAAAGAGAGGAGTTTTATTAATGGT
TATACTGCACTTCATTGGGCAGCAAAACATGGCAAACCAGATGTTGTTAAATTATTGTGT
GGAAAGCCTGGTGTTAACGTGGACCAAAAAACATTTGCCGGCTTCACTCCTCTTCATCTT
GCGTCAATACAATGTCATGATGATGTCATTGAACTGCTAATTCAAACATACAAAGCCAAC
CCAAACATCAGGGACCACAGTGGTAAGAAACCAAAGCAATATTTGAGCAGTTCTGCATCC
GCCAGGTGTCAACAACTTTTACAAACTCGATCGGTGAAGACATTTGATGAAAACTTTGAA
CGAACTGAAGCCATACGCAAAAGTAAACGAGTTGCTGTTGTAGGCAGCTTGATCAACTCT
TCAAACAGTATGAAAGCTCAACCAATTATGAGATCAAGTTGGGGAGGTTCCTGTGAGGAT
CTTTACCTTCTTAGTGGCAACCTATCATCTCATTCCACAAGTCCAAGCAGCAGCCAAGAA
GGTTCTCCAACCTCAGGCAGAAAAAATCTGTGGAGCATCCAGTCTGATGCCACCTCCAAT
AGCACCTGTTCGCAAGAAGAAACAACGGTCTAAGACAATGTATTCCAGTAAAGAAAACTT
GGATATGGACTTTGCGAACATACGTTTACAACGGAAGGGCTCCAATGCATCACTGAACTC
ATCTTCATTTGTATAATAACATGACTTTAGCCATAAATGTGACCAACCATGAAAAGCCTG
AATCCACAAGATGGGAGTGATATTTGGAAAGAAACACCAGCTTCAGGGTGGTCAATTAAA
AACTGCTGCTGATTTATATGATCATTTATCATCTATTCATTTATTCCAATCACTAATAAA
ACAGTGAAATAACAACTTCATACCTGGCA
>comp3263_c0_seq1
CAATAATTTCATTATTATTATTATTAATTGTGATAAACCAAAATCTCTTGGAAAAGTCAA
CTCATTTCTAAAAATAGTTGTTACCAATTGTTTACAGTTACACATTCAGACACGTGTTCA
CTTCTTTCTTAATGTTGTCATGTTGCAGCAACTTTTTCTTTCCTTTGAATATACTGTAAT
TTTTCAGATTAAAATTTTATCATTTGAAGCAAAAATCTTTTTTTAATATTTACATCTATG
CTAAGTTTCATCTCTTGAGAAGGGATAAGTATTCAAAAACATTATAATTCTATTTAGAAC
AACTGATCTCAGATATTATATAAGGGAAGTAA
>comp3264_c0_seq1
GTGTGTGTGTGTGTGTGGTTAGACGAAAAGTGGGATAAAAATAATTTAGGCAGATATCAA
TATCGCACACAATTTTAAACGAATTTAGTTAGCTATATAAAATAATCTGACACCAATAAA
TGCAAATAGACTGCATATCCAAGGTAATTCCTCATGTATAACAAGTAGATCCAAATATCA
TTTTGAAGAATTTTTGTGAAATTCAGGGTATTAGACAACAAAACTACGTATAGCTTTTCT
TAGATAATGCTCCTCGGCGTTCTTTTTATATGCGTTCCTCTACTCAGATATTTCATTAGT
TCAATTTGAATTTAACTAATTTAGGATCGACTTGGAAACGTTGTATTAACATGTATTTTT
AGATATTATAAATTTCGATGATGTTTCCTATGTCTAAATATGTTGGAACAACTGAAGCAA
TTGTCGGCTTTGTAAGGGGAATTCTGCAATTAGAGATATGATTTGCTCTATCCGTATTTC
TCTTGTTACACACACACACA
>comp3266_c0_seq1
TTTTTTTTAGAAATATTATTTTATTCGTTTACTCTTTTAGCAGCATTAGTTCAAGAGCTG
CACCATGCTGAGGCACTGCTGTTGTTGAGGAAATATTTTTATTAGATACTTTAAAATGTA
AGTAAGCTAAAGTTTCTTTCCAATGATTATTTCTCAACCAGCCAATGAGGAAATCACATT
TAAAAGCATTGGTTTAAACAGACAAAACTACACTCCCTTTCATGGTAGAAGAATAAGGTT
TCAAAGCAGGCTCCACCTCTTTTGTAATAAATTTCATAACCTGGCTTGGTGCTCTTCCAA
TGAAATTTGTTGGTTTGAAAAGATCGTCCAGTTGACCTTTGATTGGCTCAAAATATTTAC
ACTTATGAATCCTTTCCACAAGGTCATTGTCCTTGCCTTCATGTTTTACATGTTGTCCTG
CTTCATGTGACAACACACGAATTTGTTCATGACAATCCTGGCGGTTTCCACCTGCTTTTA
CCATAGCCATGATTATATTTTCAGTAGCCATGAAAGGGAGTTCTTGCTCAATTCTTCTGT
GAATAATCTTTGGATAGACAACTAATCCTTCAAAGACATTTTGCATGGTACTTAGTAAAA
TATCAGCTGTTAAGAAGGATTCTGGGAGACTCAATCGTCTATTTGCACTGTCATCTAAAG
TTCTTTCCATCCATTGAACTGATGCTGTCATCAAGGCATTAGGAAGGAGAGCCATTAAGT
GGCGAGATAAAGCACAACATCTTTCACTTCGCATTGGGTTTCGCTTATAAGGCATTGCAC
TAGACCCAATTTGATCTTTCTCAAATGGTTCTTCAATTTCTTTGAAATTTGCTAAAATCC
GAATATCTGAGCAGATTTTATGAACAGTAGCTCCTAAACTTGCTAAGCTTGTTAATGAGT
CAACGTCCACCTTCCGGCTGTAGGTCTGACTACAAATTAGGTAATGGCTGGGAAAACCAG
CCATTTCTGTAACCATTTCATCCAGTTTCTCCACTTTTTCTTCATCACCATCAAAGAGTT
CAAGAAAGCTTGCTTGTGTTCCAGTTGTACCTTTTACTCCACGGAATCGTAGATCATCTC
TGGCTCTCTCTATGTTAGTGAGATCTTTTAATAAATCTTGGATCCAGAGACAAGCTCTTT
TACCGACAGTAGTGAGCTGAGCAGGTTGTAGATGAGTGTAACCCAAACAAGGAAGATCTT
TATGCGCAACAGCAAAAGATGATAATCTCTGAATGCATCGAGCCAACTTAGGAAGTAAAA
TGTTGAAACCATCTTTCAAGACAATAAGATCAGTGTTGTCTCCTACATAGGCTGATGTGG
CTCCTAAATGTATTATAGGTGCAGCTTTAGGACAGCAAGAAGCAAATGTATGAATGTGGG
CCATAACATCATGACGAACTCTTTTCTCTTCTTCAGCAGCTTGAGCGAAATCAATATTAT
CCAAATTGGATTCTAATTCAGAGAGTTGTTCTTCACTGATATCCAAACTGAGAGCCTTTT
GCGACTTAGCAAGCCAAAACCAAAGTTGTCTCCATGTTCTAAATTTTTTCATTTCACTGA
AATTAAAAGACATCTCAGGACTAGCATAACGAGAAACAAGAGGGCTCCGATAAGACATGT
ATTTCTCCATTTTCGGATTTCTTTGGTTTGCAAAATACTCGGATATGATTTCTAAGTTCC
CGCTCCGCGTGTTGTTTGACTTATTAGCCCGTAGTCTTCTAAAGCGGTGTCGAAAAGCAT
TGCATGCTTCTCCTGATGTAATAATAAGACAAATTATTTCCCCCCTAAATTGAAA
>comp3271_c0_seq1
CAGGAATCGAAACCACAACCTTACGATCATGATGCTACCACCCTAAAAACTAAGCCACAC
GACTCCACTTTGTTGCATATGAGTTATCAATAATTACTGGATGAAAGCATTTTTTTTGTT
TCTTTTTTCGTTTTTTTTAATTTAGATTCCATGTGAGTTAAGGCTATCAGTGAAAGTATT
ACATGATGGAATATGTTGACAGATGTTTGTAGAAATATATTTTGAAAAGTGCAATACCAA
TGTGATCGCTTCATCTGAGTTTGCAAATCAGATAGAATAATATTAAATAATTTTGGGTGT
AAAATTTTATCCATTATTTTATGGTGGGAATTACCGGGAAGATTTTTATCTGATTCTGTT
TATCTATATTTGTGTGTGTTTATTCCTTCATTTTCATACGAAAGATATAACTCCTGCTGG
CAACATAAAAACCAAGCAGAATGAAACCACATAACAACATTGTAGAGCTTACCATAAAAA
AGGTTCTCTGTTCATCTGTAATAATTGTCATAGTAACAGCAGCACTTGTATCAGTTATCA
TCATCGTAACCATAGAAGAGTCGTTGCTCATGAGTCCATTGGATAAAAATATAAAAGAAA
AAAGAAAAGAAATTAATGAATAAATTGTTGTATAGATAACAAAATATTTTTCAAAGGCTT
TATTTGGTAAACCAAGTGTGCTGTCATCCCTGTTGTCATCTGTTTTATCTGACTGTCAAA
CTGATGCTTGTGCTCTGTGGCTGAGATTACATTTAAAATCAATACACACATTTACATGAC
AAATTTCACATTTCACAACAGCATGTAACTTGTAATGAAAGACAACT
>comp3273_c0_seq1
GTATATATCAATCTCAACCGATTAAAGCATGCTAAAGCTGGGTATAGTTTCCGCTATGAA
GGTTTTTGCCCACAATAATATGGTCAACTTCATATGTATCCTGTTATTGCAAGTGCTTTA
TATCTGGTAGTTGTTGTCCGTGTATTTGTTTAAATGGTAAAAAAACAAGATACCTCTGTC
TATGTATGAGTGTGTGTATGTGTTTGTGTCTGTAAGTGTGTGTTTGTGTCTGTGTCTATG
TGTGTGTGATTGTGATAGTGTAAGTGACGTATTCAACCGTGAGATATAGATATTAATGTA
TGTGGATGGTCACGTTGTGAACATAAGAATAGTTTAATTCTATTTTCTTCTTAATTTCTC
ATTATCATAATTAATTTTACACTTGTAACTGTTTGCATTTCCACGTTTATCACTCAAATC
CCGTTTGAGATCCTTATATTTTGCCGATTCCTTCAATTTTTCTTTTCTTGCAATGCTTTG
CCTGATGCGGATCACGGTGTTCTTCAAGCATGAACGTACCTTTTTTTTTTTCCTTCCAAT
CTTGATTATTATTTCTCATCGATGCCGTGATCACCTTGTCCTCTTCGATAAATTGATTGT
TGCGAGATCGTCATCATTTGTTCCATTTCTTACTCGTTGAAGCCGTTTCTTGTCCGTTTT
CCATATTCATTCGTTGGCATATTGCGCAGTCGGCACAGCTGCCGTTAAAATCCTGTCTGT
GTATATATTCGGACTTGGCAAGGACTGGCCGGAGATGATGTGGTCATCTGTCTCACTGTA
CTGATTGCATGAACTCTTCTTCGTTTCTTTACTTATTTTACAATATAATTTTTGAAACTG
TTTGTGACCCTGCATTGGTTTTTGCAGCAAATATAGGACGTTTTCTTTCTGTTTTTGACT
CAAAGAATCTGATTTGGCATTAGTTTTTGCTTCGACTTCCTTCCATTCTGTGGGACCTTG
CCGGATAGCGTGTTCCCTCTCTATTATTTCTTCAATATATTTTGGAAATTCGTTATTGAT
TTTTATCCAACAAACTGTTCTTCATCTCTATCTCTTTTCTCAAGGTATTTTGTTTCTTTT
TTATATTTTATCGTCTCCATATATATATACAATGAATATTTATATTCTAACAGTGATTTA
TAACACATATTTTCTCTTCACTCGTCTCTAATTTTTTTTCCGGCTTTACTTCTGTTATTT
CCTATTAGATTCGTATGTCTACCATACTTTACGCTTTTTTTTAGGCTGGGGCGTTAATTA
CATTGTCTCTATATCCACTGTATAATGGTGACTTTCGAACTTGCTCGATTATTTCCTGGT
CCTTCTGTCAAAGAAATGTTTTTGTTTTTGCATAAGTTGGTATCTATCTATCTATCTATC
TA
>comp3275_c0_seq1
ATGATATATATATAAATTTTGGTTTAGTTATTGCATAAAAAAAAATATATTTGACATGAA
TAATTGATTTCTTTTTTGACGGTTTTTAGTAGCAAAAACTATTTATAACCAAAAATTTAA
ACCTGTTTGCAAGCACATACAACCCTAATAAATTAATATCTGCTCATATTAATATGAACA
ACAATATTAATATGAAATGAATCAAAGCACAAAGAGGTTAGCATGCTTCCAGTTCTTTTT
AAGTTTATCACACATACATTCATGAATATATATGTAAGTCCAAAATGTGTGTGTGTCTA
>comp3279_c0_seq1
TTCTTCTTTAGAGAGCTATCTATTAATAAAAATGAACTGTATAAAAGAGGGTATGACTCA
CAACCAACTGAATTCAGAAAGGCTGTTAAATTCATATTTTAAAAGGATGTTGTAAAATGG
TGATGAAATCTTCTAGAGATTTCCTTTGTGACAAGATATCTGTGGTTACAGATGAAGTTA
CCACAATTTATTAGATAATTTAGAGCTTAACAGACCTCCAAAACATTAGAGGAAGAATTT
GTCATTAATTTTAAAAGTTGCTCAATTTTTATATATGTGTAATAAGAGTGATATTCCAGC
TGTCAGGATACCTTTTTTATAAGAACACAAAGCAATAAATATTTATAATTCGACAAGCAT
TAACAAAAAAATAATCTGCAACAGAGTGATATAAATATAAAAG
>comp3280_c0_seq1
GGACATAGTTTATTGTACATAAAATAAATGTCTGTAGATTTTACATAAATGCACAAATTC
CTTTAAAATAAGAACAAGCAAAAATAGGCATAAAAATATTTTTTTTTTATACAGAAAAGT
GTTTTTTATTTTCTTCTAGATTAACTTTTCATCTGAGTTGGTTCTTCATCTTTGGTTGAT
TCAGAATCAGGCGTTTTATCTGTTTTATCACAATCTGCTTTCATGTTAGCGTCAGCTTCC
GTTTCGTCCCTGGAACTTTCATTGGTCAAACACTTGACGCCCTTTCTTCCAGGAATTACT
TGGAACAGAGATTTGCTCCAATCTTTAGTCTTGGTATATTGCAGAAGAATCTCAAATACG
TGGTTCACTGTGAGCACCTTCCTGGACTTCATTTCTAAATACTGTGATATGGGGAGTTGG
GCATGAGAGATGTCGGCGTCCACTGCCAGACGATGGCAAAGACCCTTATAATGGTTGTGG
TCCACAAGACCTCCGATCACATAGACTTTGTCTTCTTGAAGGTCATCTAAGACATTGTCT
GATTCACTAGACAAATAAATAAGAGAGCTTTTGTCAAACAATTCACTGTACTTTTCAGGA
GAGAAGTTCACATCCCATCTGCTGCAGTCACCGATGTTGTCTAATCTTTCCTGAGTCTTG
CCACTGCATCCACAAATGTAGAGCTGAAGAGGGTTCTCAGCTCGTCGGTTCAGTGAGTAG
CAGCTCTGTAACTGCTTCACAAGCTTCATGACATCCTTTTCAGACATGTAACTATCAAAT
GAACAGTCAATGACAACTTTCATTTGACATTTGGATTGTTTCATGGAATTTTGTTTCAAA
GCTTTTCTAGAGGGACCAACATCGAGCCCCTTCTCAACGGCTTCTGCTTTACGTTTCTTC
TTTTTCAGTCGTTCATGTTTCCGTTTTTCTTTCTTTACCAATAACCATCTCTCACGTTTC
TTTAATTTCCGAAGTTGATTCTTCGACAAACCATTTATTTCCTGAGATTCATCTTTTTTA
ATTTCTTCTTCTTCTTCTTCTGCAGGAGAATCCCCCATCTCCTCCTCCTCTTCCGTCTGC
TTGTCTTCGCAGGACATGTCCATTTCTCTCCACGACTTGTTAATTACAAACACCGCGTGG
AACAATTGTCACGTGCTTTCGTCTTCGACAATAACAC
>comp3281_c0_seq1
AGCCAAACCATTCTCGTTCAGTTCGTTGCCTTCTCCATCGTCAGGCATATTCCTGAATAA
TGGTTTCAACCGTCTCGGTAGAGGTGGGTGGGAACTGCGACGAGGGAGAAGTTCTTTCTT
TTCAAATCGAATCATATCGGATCGATCTGATTGGTGTTTTTGCGTTTTCAACACGGCATT
GTTTTGTCTCAGACTGTCGGACAAGAGTCTGTCTCTGTTGTATTTCTGAAACGAAGAAGT
GAGAGATGCTTCCCTCGGCAGAGACAGATTGTCTTTGAAAGAAGATAAGTCAAACATGTC
TTTTTTCATATTAAGTTTATGAATCTGTCCGTTCAGTTTAAACTCAGACGGATCTGTGGG
ATCCATAAAGGACTCCCTCCGTTTTTCGCGACGTTCTTTGCTGGAATCGCTATTCTTGTT
CGCAAAAAGCCAGTTTGTATCCGGTTTCCCGCTTTCCGAGCCGTTACTTCGCAATCGTTT
ACTCTCTTGGGAAATTTTATTGACAAATCTTGGATTTTGCCGCGGGGAGATTTCTTGAGA
TGCTTTCGTGGAGACGGATCGCCGGACATCGGAATCGTCGTCTTTCCAGGAATTATTCGA
CTGGTGTTTCATTGATTCGGGGTCGATAAGAACAATTGCGTCTTCCCCGTCAGAGAGTTC
CTCCAAGTCAACATACTCTATGTCCCCATCGAGGGAACTGTCGTCGCTGTCCGTTATGGT
CATCGCATGTGTCCGAGCACTGACCACGGCTGATTTCGGCCGAGCTGGACGAACCGAGTT
GGGTCGTTTCCCGCCATACAGATCTTCGTATTCCCATTTCATCAAACTTCTCAACGGACT
AGCGTCATGCAAGTTCCCTAATTCGAACCTTTTATCTTTTGAATTGTGAGCCAATCTCGT
GCTTGCATATCTATCACTATCACTATCAATATCATTATAATAATTATTGTTGTTGCTGTT
CATGTCGCTGCTATAACTCTTATCATAACCATTGAAATAAGAGTCCGATCCTCGGCTCTC
TAATTTGAAATCACTGTTATTATAGTGGGCCTTTTTGTCTTTCATGTCATCCTTTGTCAA
AACGTCGACATCGTCGTCTCTAAGGCTCATACCGTAATCATCGGTCAACGCTTCCGAGTG
AGTACTGTTCCGGGAGCTAATATATAGGCTTCGGTTGTTTTCCAGATCATTGGAACGTTC
TCGTTGAAGACGTTTAGAATGAAACTCAGAGGTTTTGCTAGAATGATAACTTTTCTCTGA
AGTCCGTGGACTGCTTAAATGATAAACCCCTCTGGAACTTATCGAGGATTCCACGGCTTT
TTGACCGTTCCTGCGACGGTTTTGAATATGGAGTTTTCTCCTGTCCAGAGCAGCATTATC
CGACATTCTAGCTTCAGCAGTGCCATTGGGCAGGTCGTTGCTAAGGCTGCTGGCGTTGCT
AAGGCTTCCGGCGTTGCTGCTATTACTCACATCAATCGTCTCAAACGGGTACAGATTAGT
CACGTGAGGAGAAAACAAAGAGTTCGAGCGCTTGTTCCACTGTCTTCTCTCTCGTCGACT
GATTTCACTCTTTCCGGGTGAAATTCTTTCATCCGGAATATTTTGACTTGGGCCACGTGA
TAGTTTAGTCACGTGACGGCGGGACGGTTTTTTGCTGGTGTTTTCATTTTGGTGCGGTTC
GATCGGCGCCATTTCCAAGGTTTTTTTCGGTGCCTGCGAACTGTTTTGTTTATAGGGGCG
ATAACGTGGTTTATGGAAGTCTCTGGAGAGGTCAAGTTTGGAATCTAATTGGGGATCTGT
CTGTTCAGCACCTCTTTTGGCCAGCATACTTTCCTCGTCTCCAAATTCACCTTCCGCTCT
GAGCCCACCGTAGCAGCATTAACGGTGACTTAGAGTAAATCCAGTGTGAATCCAGCATTG
AAAAAGTTCAATGAATTTCCGTTGTCACAGGTGTCCACTGAACTCTGG
>comp3284_c0_seq1
TGTTCGTACCGTGAACATTTTGTTTTGGTTGGCAAGCATGACTTCTGTCAACGTTCCATC
TAAGAAGAAATCTAAGAAAAAAGCTAATTTAAACACTAATACGGCCACTGAGAAAATTTC
ACCTAAAATTCTAAATACAGATGAAAATATTCAAGAGTTGCTAAAATCAAAATCTTCTAG
TTTTGAAAATGAGAATGTCAGACTCAATTTTCTTGGTCATATTGTGAATATTTTAACTTC
AAAGAATCAAGAGAAATGCTCATCAGATGGTAACATCTTCTGTTGTTTGGAGCTGATTAT
GACGGAATTCCTCAAAGCTTCAAAATCTGAAAATTCAAATGAAAATAAGGCAGAAAAAAG
GTTACTAAATAAATCCCTGTTAACATTTTTACAGAAGAAATTAACCTTTGGGTTGTATAA
AAGAGTCTTGGTATCTGTCACAGATGTTATCTCCTGTCTTGAAGCACCCTTGCAACTTTC
AGATTTTTTATTTAATTCGTTTAAGATGGGAGGTTCCGTTAGTTTGCTGTCATTAAATGG
AATTTTCATATTGATGGATAAACACAACTTAAATTATCCTGATTTTTATAAAAAACTCTA
CTCCTTATTGGATCCTGCAATCTTTCATTTCAAATACAGAGCAAACTTTTTCAGCAACTT
GAACCTCTTTCTGTCTTCAAAATATTTACCTGCATATATGTTGGCAGCTTTTATAAAAAG
ACTTGCCCGAATATCTTTATATGCCCCAACACATGCGCTCGTCCCCACAATACCAACTAT
TTACAATCTTATTAACAGACAAAATGCTTGTAAAGTTTTGATCAACAGAACTGAAGGACA
AACAGAATTTACCAGTGACCCCTATCTTCCTGATGAGGTTGAACCTGACAAATGCTGTGC
CTTAGAGAGCAGTTTATGGGAACTGCGGGCTTTACAGACTCATTACTGCCCTAAAGTAGC
TGTCGACAGTCGAAAGGTAAATCAACTGAAAAAATCCCAAAAAGATTTGTCAGGTATATT
AGAGACCACCACAGATGATGTATTTGCAAATGAAATTGAGAGAGGTGAAAAGTTGAAAGA
AATACCTGTAAACCAGTCCTGTCCTTCTGGAATTTTGACGAAACAAGATATGAAATATTC
ATTTTGGCGTGTAGAATAATTTGTATAAGGATCTTGGGTTTTGAATAAAAAAAA
>comp3287_c0_seq1
ATGTGCTCACACATATAAACACAAAATTATATATTCATGTGTGTGGTATGGTGTTCTTTA
CGTGTATATGCATGTTTAGTTATTGGTTAGTTATCAATGTATATACATGTATGCTTAAGG
TGTGTAATGTAATATTTTCAGATTATTTGCGTACGTATTTTACAGAACGTTGATTCACCG
GTGCAACATACAAGTCCTTACTAAGCACACTGGTGACATCCGGAATTTGTAGACTCAGCC
TGTGCACATGAATTGGTTTTAGCGTATTGTTGGTAGGTGGTGTTATTGGGTTTAAAACTG
CATCTGTAAGGAAGGCAGCAGAAAAGAATGGAACGTAGGGCACTGGTATTCTCGCGTAAA
ATTGACAATTTTAAAAAATTCTCTGAGCTGATGCAATTTTGACGATTGAAGAGTAAATTT
TTGATGAATATAAGAGTT
>comp3288_c0_seq1
TTGGAATGCCATTGTTTGTGCTGTATTAATAGTGCAGTTTTATAATCATTTTATTTTACA
TTTCCCTGGACTTTTTACCAATGTGCAGAAGTACTTTCTGTTTTTGAATATTAAAACTCT
CTCCTCTTCTCTCTTCACACACACAAATATGTATGAATAATGTTCCTGCATCAAATTTTT
ATATTACAATATCAAATTTACACTGATTCTAATAAATTCTCTTGTATAAAACTATTTTTT
CAAACAACTGTTTCTCTCCAAAGGGCTTTTGATATATTTGAAATACATAAACATGAAACC
TTTATTTTCTTCAAAAAAGCAGAAGAAATTACTCAACCATGAAGAAGCATAACAACAACT
TCTGCCAAACTGAAACTGGGCTCCTCAATGCATCTCTCCTACATCTTTTATCTTTTATTC
CTTCACTTATTTCAGCCATTAGGCTGCGGCCATGCTGGGG
>comp3289_c0_seq1
TCATTTTTTAGTTTTATTTCAACAAATATGTACAAACTTTCACCTGAATGTGAAATTATC
ATTTATTCATCAATGGCTGGTTGGAGGGGTTGTAATGGGAATATATTTTACAAATATCAT
AACTTAACATTGTCAACAGGATCTGATTGTTCTTGTTCAAGTTTGGCTTTAAATTTCAAA
TATTCTCTTCTTCGATCAAAATATTTTACCCAAGTTTTAGAACAGCTATCCTCAAAGGTT
TTACGCACGGCCTGACAGTTTAAAGGGGAGGCTTCATTTCCATCCAAGCAGGTCCAGAAC
ATATCCCTAGCAGTCCAACATTTTTGTCGTTCAGATTGTGTGGGTGCTCTGGAATTTGAA
GAGTCTGCAGTTACGTCTGACATGGCGGCGTG
>comp3291_c0_seq1
TTTCTCAGAAAAGTGAACAACAAACATGACTCCACTTGGTTTGAACTTCTGGCCACACAC
TCGTCCTGCACATTTTTATAATTACTGTTATCAAGGATATCCTTCATTCGCACATACACA
TATAAGGCACCTGTTTTAATTGTATGGCTTTTTTAAGTTGCTGAATGAGAATAATAATAG
AATAATGTAGAAAAGTTCATTGTACAGAAAGGAAAAAAAGTTTGTTTTATATTACAATAT
TTGTAGCCACCCAACTCCTGTG
>comp3292_c0_seq1
TATGTATCTGTAGTCAACATAAGTGTACGTACCTATAGTCTATATGTGTGTCTAATCTAT
ATACGTATAAGTATCTGTGTACTGTATGTATTTGTATATGGCAGTGCTTCTCAAACATTT
TCTTAATTATTGCTCTTTTTCTATTCCTAACACTTAATCAATGCTAATTTTTAAAGTAAA
CCTATCACAGAACCAGTCCAAATTTTCTAACACACAAAAAAAAATAAAACAAAACAAAAC
CTGAATTACTTCATTGCTAAACATGCAGGTGGCTGTCTTTAATTAGAAATTTAAACTCAC
CAGCTTCAAAACAACATAAAACTAAATATCATTTACTACATCTACTTTTACTTCTATACA
CTTTCAGAAAAGTAGAAGAAAACTTATAGCTGCAAAAAGGGATCACCTCAGTAAATTTAT
TTAAAGTTTTAGGCCCAAAAGACTTTCCCTTACACATAACTTACACTTATCAGTATTAAC
TCTGAAATAAGGGGTTCTTGAAATAACAGACCATTCAAGAGAATATCTTTTATTATTCCT
CTTTAAGCCATGTATATAAGATGCAAGTGTTGTAGAATTACAATAGTTTTCATTTAAAAA
TGAATTCATGTGGGCCCTATACCTAGCATTAAAATTTACAGTACTGCCTATATAAAACTT
TTCCAAATTACTCTCCTCTTTAGCAACGCATTTCTATATTGCATTAGTAGTGAGACAGAA
CACATTAAGGGGAGATAATCCAGAGTTTCTACAATTACAGGATTTACCAGAGCCATCCCT
AACCTTATTACCAATTCTAACATTACCTATCTGGAGTCTCATGCTCTTTCCTTCACATAT
CTCATTACAGGGGTTCGATATTATATGTATATATGCAAG
>comp3294_c0_seq1
AAACTGGAAAATGTCGGACGAAGCTTTTCGGAAAGCTGGATTAAATATCGATGAATTAAA
TAATATACGGTTATTAGATCCTGATATATTTCAACAGAGCTCTGAACTGAAGGATGCTTG
CAAAGAATTTACAGACAAAATCGAGTCCTTTCATAAAATCGTAGCGTCTGTCATTGCAGT
AGTTGACAATGTTGCAAAAGAAGTGGAAAAAGAGAAAATGAAGGCAATTGGTTCGCGGAA
CATGCTGAAATCCATAACGAAACAGAGAGAAGCAGAACAGATGCAGCTTTTGGCACTGAT
CACAGAAAAAACAATGCAGTTAGAAAGATTACGCATCCAACATGAAGCTTTGTTAAAGCA
GGAAAGAGATCAAAATGAATTTATTGAACAGTTAATGCTAGAAAAATAATGGGCATCTTT
TTTTGCAGAAGGTTCTTCAACAAAAATCTATTTTATATCTGTGGTTTG
>comp3295_c0_seq1
CCGGAAGTTGTTGCTACATGTAATATATTCCATTGACGACATCGTCCGCTTAAGTCTGAC
AAGAAAAACAAAGCAATGGATCAGGTAATGCAAATGGTTGAGCCTGGCAAACAGTTTGCC
AAAGACTCCATAAGACTTGTCAAAAGATGCACAAAACCAGACAGAAAAGAATTTCAGAAA
ATTGCTGTAGCCACTGCCATTGGTTTCTGTATCATGGGATTCATTGGTTTTTTCGTGAAA
CTCATCCACATCCCCATTAATAATATCATTGTGGGCAGTTAAATCACTGACAATGAAAAG
ATTTCCTAGGTATACGAGTTTGTTGATTAAATAAAAACTGTTTTGTATAAAAAAAAAA
>comp3296_c0_seq1
CGCTGATTGTATAACTGGAGTTAAAAAATCATCGATTTAATAAGCTTTTAACCAATCAAT
TTCAAATTTCAAATTTTTTCCTTCAGAAAAGAGTTCAAAATTTTCTTGAAATACTTTACA
AACAAGACTCGGCACAGATAAACCAGAAATGTGGGGAGTAATTATAACGTTTGGCATTTT
CCATAGCAAAGAATCCGATGGAAGAGGTTCTGTATTGAAAACATCCAAAATGGCACCGTC
GAGCCATTTTGACCTGAGAGCATTCACAAGAGAATCATCATCAATGACATCACCTCTACC
AACATTTATAAAGGTTGTTTTTCGATTCTTACAAGCAGCAAGCACATCTCCTGATAACAA
TCCCCGTGTATCCTTTGTACTGGGAAGGATATTGCATATGTAGTCACAGTTGGACAAGAG
GTGATCTAGATTGGATTTTATGCACAGATGATCGACCTCAGGATACTGAGTCTTTCTTTC
TTCAGCATTACTTCGCACCAGACCCCATGTTGTCATACCCAGAAATTTACATGTTTTAGC
AATATGTTTTCCTATCTCACCAACCCCTAAAATTCCAATATTCAACTGACTTGTCAGAAA
AAGGGATGAACATTTTCCTGTATCCCATGCACAGTTGTCTTGACCTTCTTTCATATCAAA
AAAGTGCCGCTCCTTTGCAATTATATAACCAATGACATAGTCAGTAATTGAGTGACCAAA
CCCTTCTCCACTTCTAGTTAAGAGAAACTTGGGAGGATTGTTTGGGTCTATTTCTTTCAA
TAATGTGTCCACGCCAGCAAATGTAGAATGAAGCCATTTCAATGAGGGGAAAAGATGAAA
ATATCTTTTAGCAAGTCCAGGTTCAGCTAGCAAGACCTCTATTTCAGACAACTGTTTTTT
AGCAACAGTGTTTTCTGGATCAGACGTCAGAAGGGGTGCAGCATCAATAACTTTGATGTT
TGGTAAAGCATTTTGCACTAAACCGTGGAGATGTTTAATTTCACTAAGAATATGAACAGC
TGCAACACGAGACATGTTTACTTCGCTAATAAGATGACTCTTCTGTAAAACATAAACGTT
ATGTGAAACTCTTCCCAGAGCAACCTCCCTTTACTTCTTCACGCAAATAGACCGGTGCGC
CAGTGTAT
>comp3297_c0_seq1
GAACGATGCAAGAATTAAATTGATTAGCAGGAAACTCGTTTCAACGGTGTTAAACTGTCT
AATTTTTCTCCAGTGGCAAGGAAACAGTGGGATGCAAGAAGGGATGGAGGGGGCATAAGG
ATTGGGGAAAGGGGCATAGCCATGGGAAGAGGAGGAGAAAAAGAGGAGATGGAGGAGGAT
AAAGTATTTACAAAGTTTATTCCCCAAATATATAAAAGTATTTTGTTTTGATTTTTTTTT
TTGATACAATAATAGAATATTTTTACCTTTGCATAGACACACATAATTTATAACATACAT
GTGTGTGTGTG
>comp3298_c0_seq1
GTGTGTGTGTGTGACTACTGTAAATATGTAATGTATAAAAGCGGTGTGCTTACGTTTTCC
CGCGAAGAAACATACGCGTCAACAATACAACTAAGATTCGATAAACATCATTTTTATATA
TAAACATATACAAATGTATATATGAGTGTGTGCATATACATATAAATGTATGTATGTATA
ATATATATATTGTATATATACTTTTCAATTTGTCGGCTAAAATTTTTTGAGCGAAACGAA
ATAATATTTATATATATATA
>comp3300_c0_seq1
ACTGAATATATATATATATCTATGTATGTATGTATATACAAACAGAAGTCTCTTTTTCTC
ATGACTCATGTTATACCACTGTAGTTTGAAGATTTGAATGGCATGAACCTCAAGCCATGG
AAAAAAAAGAATTTAGTTTAAATAGACAATATACTCTACACCTTACATTGAGTACTTTCC
TCTTTTGTTGACAAACTTTAACATTTGAATGTATATAACCATTTATACATATATACACAT
AACATAATTGTTAATGTACATCATATTTATTTAAAAGTTGACCATAACAGGCCAATACAC
AGGACCTTGAGTTTCATTCATACATTGATATTGTTTTGAAAGCTGAGAACATACTGCTAA
TTTTATATTCTACACAGACTATATACCAAAATTTCACATGTACAAAATAAAATAATAAAT
AAACAAAAAAAAA
>comp3301_c0_seq1
TTTTTTTACATTGATTTTGTGTTTTAATATAAATAAAACTTTCTAAACAAAAATACTGTA
AAGCTATTTGTTTTTCATTGCTCGTTTTCCTTCTCCTTTCTTGGGTTTCGTTTTGCCACG
AAGTGCACGTAGTCGTTTCATTTCCTCTTTGAAATCTAAATGTTCATCTCTGAACAAGCC
GTGGTTGCGAAGTCTCAGCATGAGTGAGTTTATCTCTCTTAAAGGTGGATAATAATCAAC
AACATGAGGATCCATATTATAAGGTCGATCTTTGAACAATTTAAATAGTCGGTTGGTTTT
CTTGGGAATAGGTCGTACAACTTCTCCAAATATCCGTGCTGACAATCGTGCCATTCTCTG
AGCATAATTGGACGCCATTTGGAAATTGACAGGAATTGGTCAATATCTTGGAGGACAAAT
GTGCTATTTACATAAG
>comp3303_c0_seq1
ATATATATATTTATTATATACATGACAAAGAAAAAGAACTCAATTCTGAGATTAAAGTAA
AGAAGCTTTAATTTATTGAGAATTAAAACTTCAAAAATCACTGCTTATAACTCTCTCATT
AACTAGCTGCATGCAATTATACATACATAAATACATGTGTGCGCATGGATGTATTCACAT
GTGTGTAAATTCACTAAATGTTCATACACCCAACCAAAGCAACACACATGCAAACAGATC
TCTACCTTCACCTATTCAGAGTACTATTTAAACATGTATAGCAATTTGATCTTTATCAAA
TTTTATAGCTCTCTCTAAAATTTAGTTATATACTATTTTCTGTGTCAGTCAGTTCTTTTT
TTATATGGCCATTCAAATTTATATACATTCACATAGGTAGACATATGTATTATATACATC
ATAGTATTATATATGTTGGATATGTAT
>comp3305_c0_seq1
TGATGATGGTGGTGGTGATATCAGTAATAAGAAGAAGACAAACTTACATTTGTTTTGTTG
GTTTTTTGTTTGTTTTTTTTTTGTATTTTTTTTTTTTCTTTTGTGTCATTTCAAAAACCA
GTCAGAAAAATGCTTTCCGGCATTTTCTCTTCAGCCTTGCTGGCTTCCTGGAATATAACT
AAGATACCCTTCCCTAGATATTAAAATATTATACCAATATAAATATCATGTACAGATGTA
GTGGCCGTGTGGTTTGTTCTGTTTTTGTCTTTCATCTTTTTGTGGGGGTTTTTTTAATAT
TTTTTCGTATATATTTTTTTTTTAAATAAAATTGTCTCAATTCTTTTTTTTAAAATGAAA
CTGACACACCTCTGCCCCCACCATGCCTTCAAGTGGGGGGGAAAGTGTCTTTATATTTAT
ATATA
>comp3306_c0_seq1
GTGTGTGTGTGTGTGTGATGAAACATATATGATTCTATAACTTTTATTATGGAATTCTTC
AACAGTTGAGTACTACGTTTTGGTTGTTTTGTAAAATTGATATAGTACATTATTTTGTTT
TGTAATAGATATTTCTCGTTTTTGGAACAGTTTTAAACGTGACAATACATATTTACGTTC
TGCTGGCTCTAAATCAAATCGTACCTCTTCACCATTGACAAAATGCCATTTGAGTATTCG
TAGGCAAGTCAAGCTGAGACAAAGTGTTGTACGATAATTTTTATTGCGCCTGTACATGAG
AAATACTTACGTTATTGCTACTGGTATGATTTTGAGAAAGATCGATAAGAGATCATCGTG
TTGGAAGCAACATTTTCAACACAGCATATTGCATTTTTAAAGAGAAATGTTTGTCGTTTA
CAATTACTTGTTTTTGGTGATTTTTTTCTACAATTAATAATTCTCTGTTAAAAATATTCT
TAATTATTACTCATTAATAATTAAACCATTTCTTAACAATAATTTCATCACGACATAGTA
AAATAAGATACAAAATTTATTTCGAACAATATTCTTAAATAATTGCTACAAGAGAGGAAT
AGTGGTTTCAATACAACATAACGTACTTTCGTTCATTTTTTACCAGCTTCCCATCAGCTC
ACCCCAACAAAAGAAATTAGTAAATATTTGTAAATTTCTATATAACTATTTATCGAGAGA
GATTTGGTGCATCTGGTTTATATCTCATTGTCATACGTATCAATAACTACTTTAAAAATT
GTTCTCTTCACTTTGTAAATATATTGAGAAATCTAAAGAAAAAAATAACGTGCATAACCA
ATCTTTCAATATATATATATATACACA
>comp3307_c0_seq1
GTAAATTTCATTTTGGACTTAGAATCTTTGCACTATTTCGAAACACGATGGAATACATTT
TAATACTTATATAGGAACCTTACTGATTTGTTGCTTTAAAATCAAGCAAGTGCGACAATG
GGTGATAAAAAGCGTTTAGCTTCGGAGTTGGAATCTTTCTTAAGTGGTATAAAAGTTTTT
TTAATTGATATTGAAGGAACAACGACTCCACTATCATTTACTAAGGAGATTCTGTTCCCA
TATGTAGCAGATAATTTGCAGAATTATCTAGAAACACACTTTGATGAAGATGGTTGTTTA
TGTGATATAGAGTCTTTGAGGCAATTGGCAAAGCAGGATGAAGAATCAAAAGTTATTGGT
GCTACAAGGATTTCAAACACAGATGCTGACAAAAATGTCATAATCCAAGATGTTGTTGCG
AATGTGAAGTGGCAGATGTCACAGAATCGTAAAACTACAGCCCTGAAACAGTTACAGGGT
CATATATGGAAGGATGCATATAAGCTTGGAGAAATTAAAGGAGAGCTTTTCAGTGATGTC
GTACCTGTTTTGCAGCAGCTGAAAGAAATGGGCATGAAACACTACATTTATTCATCAGGA
AGCATTGCAAGCCAAAAACTCCTTTTTTCTCACGTACCAGAAGGAAATATTATTGATCTA
TTCTCTGGATTTTTTGATACTCTAACTGGCAGTAAAGTGGAGAGTGAGAGTTACAAGAAA
ATAGTTGAAGAAGTAAATGTAAAAGCTGATGAAATTATGTTCCTTACAGATAATCCTAAA
GAAGTTGCAGCTGCAACATCTGCTGGTGTCAAGTGTCGTATTGTTATCCGAGATGGAAAC
GAAGCACTATCTGAAGATGATCTCAGTAAATTCTGTACAATTCATAGTTTCACCGAACTT
ATAAAAAAAGAAGAATCAGAACCCTCAGTTTCTAAAAAGAAGAACTTAAAAACTGAGAAA
TAAAACAAATTTCTACAGGTTTTTTTAAAAAATTTCATTATGTAAACTGATTTTCAGAAA
GAAATTCATTTTTGTTGTAAAGTATATATAGTAGATTAGGGATCAGTCATTCAAACTCAC
CTTCTATCATTATAATTTTGTATTTTTTGTAAGTTACTCAGATACCAGACTATATCTGAG
TTAATGAAAGCAAGA
>comp3307_c0_seq2
GTAAATTTCATTTTGGACTTAGAATCTTTGCACTATTTCGAAACACGATGGAATACATTT
TAATACTTATATAGGAACCTTACTGATTTGTTGCTTTAAAATCAAGCAAGTGCGACAATG
GGTGATAAAAAGCGTTTAGCTTCGGAGTTGGAATCTTTCTTAAGTGGTATAAAAGTTTTT
TTAATTGATATTGAAGGAACAACGACTCCACTATCATTTACTAAGGAGATTCTGTTCCCA
TATGTAGCAGATAATTTGCAGAATTATCTAGAAACACACTTTGATGAAGATGGTTGTTTA
TGTGATATAGAGTCTTTGAGGCAATTGGCAAAGCAGGATGAAGAATCAAAAGTTATTGGT
GCTACAAGGATTTCAAACACAGATGCTGACAAAAATGTCATAATCCAAGATGTTGTTGCG
AATGTGAAGTGGCAGATGTCACAGAATCGTAAAACTACAGCCCTGAAACAGTTACAGGGT
CATATATGGAAGGATGCATATAAGCTTGGAGAAATTAAAGGAGACAGCTGAAAGAAATGG
GCATGAAACACTACATTTATTCATCAGGAAGCATTGCAAGCCAAAAACTCCTTTTTTCTC
ACGTACCAGAAGGAAATATTATTGATCTATTCTCTGGATTTTTTGATACTCTAACTGGCA
GTAAAGTGGAGAGTGAGAGTTACAAGAAAATAGTTGAAGAAGTAAATGTAAAAGCTGATG
AAATTATGTTCCTTACAGATAATCCTAAAGAAGTTGCAGCTGCAACATCTGCTGGTGTCA
AGTGTCGTATTGTTATCCGAGATGGAAACGAAGCACTATCTGAAGATGATCTCAGTAAAT
TCTGTACAATTCATAGTTTCACCGAACTTATAAAAAAAGAAGAATCAGAACCCTCAGTTT
CTAAAAAGAAGAACTTAAAAACTGAGAAATAAAACAAATTTCTACAGGTTTTTTTAAAAA
ATTTCATTATGTAAACTGATTTTCAGAAAGAAATTCATTTTTGTTGTAAAGTATATATAG
TAGATTAGGGATCAGTCATTCAAACTCACCTTCTATCATTATAATTTTGTATTTTTTGTA
AGTTACTCAGATACCAGACTATATCTGAGTTAATGAAAGCAAGA
>comp3308_c0_seq1
TATGTATGTATGTATATACAGGTGGAAGGGAAAGTGAAAGAGAGATCAATGCAAACGTGC
AGATGCACTTAATATATTTTTCTGAGATCTAACTTTGAACTGATCGACTTAGATTTATCG
ATTGAATGTTAATGAGAGTGGAGAAAAGCAAAAAAAAGGGAGGGAAGTATAAAAGTAGGG
GAGGAAATAATATAAGAAAGGTAAATAAAAAACATCATTCGGTTTTGTTTATTTGAACTG
TGTTGATATTCAGA
>comp3309_c0_seq1
TTTTTTTCCAAAATATTAATTTTATTACAAATCAAATATCTAAATGATCATTGTAGGATG
TTAACGAGATGTCTTCACTCGATGTTGTCCATCATGACCCTTGTATTTATGTTTGTATTT
GATGCTGGTAACTACAGTTGGTCTGTCTGGGAAAGCTGTTCGCCCACCAAACATTGTGTC
AGTGTCAGGATGAAAACGAACTGGTTCCATCTGGATGTGTAGGTTTCGAGGAAGGTCTAA
TTTTGATATATCTTCGTATGATGATGTGTCTCTTATTTCTGTTTGGAAGAATTCCATAGC
TTTTGTTATGTCTGTTATGAAGTTCAGTTCTGAATTGGGAATATCATGTTCAAATTCTTC
AATACATTTACAAAGGAACTTAAATTTAAGAAGGCGATCATCCAAAGTTATTTTCTTCCA
GTCTGATACCTCGCCAAAAACATCTGTAGCAATCTGTTCCATTTTATGTTCCATGTTTGA
TGGTGGTTTATAGCTTTTCACTGTACGGACTGACGATCTTTTTTTCAAGGAAGAATAACG
TTCTCTTGTAGATGGACCATCTTGTATAGGATTAAAAGATCTCTCATCACTTTCATCTTT
CTTGGCTTTTTTACGGAAGAAAGCAGTTCTTGATGGAATTTGGCCAAGGATAGGAACAAC
GGAGGCAATTCCCAAAGGAGCCGAGGCGACAGGTTTTAATAACGTTCTACAGAAGGTCGA
CATTGTTACCTTGGCCGGTGGAAATGCGACTAGTTATGTCTAGCACATATCATTAGAGAA
AG
>comp3310_c0_seq1
ATAATAATAATAACAACAACAACATCAACTAAAATGTTAGTGGCTTCAAATTGGTACAAG
GCCAGGAATTTTTAGCGAGAGGGAGTTTAGCCGATTATATTGACCCCCAATACTTCATTG
GTACTTTATCCTATCGATTCCAAATGGACAAAGTTGGAATTTGAGTTCAGCACGTAAAAA
AACGGAATGCATTTTGTCCAACGCGCTAGTGATTTTCCAGATCACAAACTAAGTAATAAT
AATAATAATAATA
>comp3316_c0_seq1
TATATATATATATATATAATATTTAAGTAGGAAAAAAATTTACAATGCTGAAACTGTATG
TAAGCAAAATTAGTTAAATAAACTTTTAAAGTTATATGTAAAATCTTTATGTTCAATATT
TGAAATATAAAAAAGCTAATGCTTGCTTCCTTTTATTTTGACATCTTATATTGCTTGAAT
GATTTATTTTTTACAAAAAAATGTTATTCTCCTAAATAATACAAATATTTATAGAATATA
GCAGTTTGCAGCCAAGTAAACTGCTACAATTATATGAACAAAAAGCTGGTGTGACTTTGA
ATTATTTCAAAATTTCTCTTTTTAATAGTAATTTTCTGTTAATATTAAGATCTAAAGCTA
AATATCATTTGGGTTTTGTATGTGCCAACTATTATTGTCTTGTAGTAAATTGGTTACAAA
TATTTTCATTTATATGTTTATTCATTAAATTATATTTCAAACTTATAGGTGCCAAATGAA
TTAAAGACACTTAGAATTTTTTTTAACAATATTTCAAACTTTATTTTCTAATCATTTTCT
CATTTCACCAGTCAACAAATGAAAATCTTGAAAAACAGTTGTTCATTATCAGAATTTATA
CTGTACAGATAGTGTTAAATTATAAATATCTTATTTTATTAGAACTTTAGTATAATGCAT
AATTAAATTGCTTCTTTTTTTTTGTTTAATATAATTCACTTCAAAACACACTTCTTTTTG
ACAGGAATAGATTGCATGGAGCAAAATACTGCTCACATTTAAATATCAATGATCTCTATG
ACCAGCCCAATGCATATATGTTGAAATTTTAAATAATAAAAATATTTTTTAGAATTACTG
AGAAAATTTCGTTATACTGGAAATTGAAACTTGTAATAATGTGAAATAGACAAAGCAAGA
AAGAAAAACTGTCTTAGAACATAATCTTCTGCATACAGGCTTCATCTATATGCAACCTAG
ATACCTCACATCAAACCAGTACTGTATTCTCCAACAGCAACAAGTCAATTGTGTCTCCTT
TAACAGCACAAATATTCAGTCACTACACATTTCAAGGAAACAGTTTTGTGCACCACACCC
CTCTAGTCTTGGCCAACACCAAATCTTCACAACCACCTTTGATGCTCTCTCTCTTGGTGA
TTTCACATTTATAACAAGTAAAAATCTATGTACCAAAGACTATCCTTTTTCAAGGCTAGA
AAATACTTCATCTCCAAATGATCGCTGACTCTCTACAAAGTACAAGTGAAACCCACAGTG
GAATATTACTTCTACATTTAAGACAGTACTATTGCTTTATGTAAAAACTTCTGAACTACA
ACCTAAAAGAAGTTGACTGATTGGCAAGGAATCACTCACCAATATACTTGAGCCTCAAGT
CCACAGATTTATGTCTCCTCACTCTACTATCAAGACTCCAGCCAAGCCCTCAAGACACTT
CCATCACTCTTCTTTTCATCACCCATATTATGTTTCCCTATCCAGACTCCATATTAAATC
TAAATAAACATTATACCCAATTCTTCCAGCTCTGAAGATCAATCCTCTCAAATTCCTTTC
TTTACCATATTTTTCCTGTCTTCAATGCCTGATACCCATTCAAGCAGAATACCTCCCCCT
AGTCCAGAGGATGTACAAAGGTCATATACACAGTTCATTAGTCTTGATTAAATCATTTAA
GAAAAAA
>comp3319_c0_seq1
AAGGTGAACATGGCGTGCACACAGCGTGTGTTGTCTCGCTGTGGTCTTCGTACACTTTTT
AGCAGACTTAGTTTGGAAAAGCAAATCTGTGTGCCAACAGCAAATACTGCGTTGAAAATA
TTGCCTGTACAAACCCAGTCTTTACATACCACAACAGTAAACAATGGGATGAAGTGGGAT
AAATACAACACTATTGTTTATCCACCAACAAAACCTGGAGAGGAAGAACGGCCTGCTGAA
ATAACTCACTCTCGAGAAAATATTAAATACAGTCCATTAAAGATGTGGTACATTGCTTGT
ATGATCCGAGGAATGTCCATCGATGAAGCCCTGAAGCAGTTGTCATTTTATAAGAGAAAA
GGCTCTACTGTTGTGAAAGATGTTCTTTTAGAAGCTCAGGAAATGGCCATCCTTGAGCAT
GGAGTTGAATTCAAATCTAATTTATGGATAGCTGATGCTAATGCAACAAAAGGTGTAGTT
GTGAAAGGTTTGCGGAAACACAGAGGCCCTCGATATGGCGTAGTACATTACAAATATTGC
AATTTTTTCGTACGCTTAAGGGAAGGCTCACCACCAAAACACTACTACCCAGTAGAGGAA
ACAGGATACGAGAAACTGCAAAATTACCTGACTGAACAGAGAAAACGCAGAATTATATTT
TCTCTTTAAATATTTAAAATAGTAGCTATCAAATTATTTTCAACCAAAATATGAACACAT
TCTTTTGAATTGTATTTGTTTCACTGCCTAAATATAACTATATTAATGAAAAAAAA
>comp3320_c0_seq1
GTTTGTTTTAAAAGAAAACTGTTAATGATGGAAATATGTAATTAAAAATGAGTAAATAAA
TAAAACAATGAAATAAAAATTCCTAATGAGTAAAGCTGGCAGGAAACTTTGTTGTCTTCT
TCATAACTTTTAACTTTCTTTCTTTTTTTGCTGTGTGGGTGGTGGAGAAATGTGTGCCAA
CATGTTGCTGTTGTGGCGCTGTGCTTGCTTGTGCATTGTGCCTCTCTTCAATGCTTGGTG
CATTCTCTAGCAACAGACATCACACACACACATATATATGTGTGTTTGTGTGTGTG
>comp3322_c0_seq1
TATTATTATTATTATTATTCCTTGCCAGTTCACCTTGGTTATTTTTTCATTTAATTTTCT
GTTTTATTTTATTAGTTTACTTATTTTATGAAGAAGAGAAGGAGGAGGAAGAAGAATAAA
AGAGGAAAAAAATAGTTTCTATTTCATTTATTTTTTACAAATTTTTAATTTTTATTGCTT
TATTAAAAAAGAAAAAATACAATATGGTTAAGAAAGAACAATCAGACTGTCAGAGACCTA
TTCCAACTGAGTAACAACCAATATAAGATATAATTGTAAAAAAAAAAATAATAAAAATAA
AA
>comp3322_c1_seq1
AAAAAAAAAATAATAAAAAAAAACTAATAGAAAAAATTTTAAAAAATAAGAGGCTCTGAT
GATTTTTCTCCTCCCAATAGTTTCAGATTTGAATGGACAAATAAAATGGAGACCATATTT
TCATGGGGCAACTTGCCTGAAAACCGGGGATGCTATGGCGGTGCCCATCATGGTTGTAAT
ATAATGTGTACGTTGTAACTGTGTATAATATTATATCTAGCTCTCCAATTAGTAGTGAAA
ACGTAGGAAGCAATTTATTTTTGTATGTAAGCTAATCTCATTGCTGGTTATGTAGAAGTT
CATGTCTGGATTTTGGATTCTTTTATTCTGCTGTTCATACCTCAGATTTTTCTCCCCACC
CCACTCCCATTTTATCTTTTTTTTTTTAAATTTTTTCTAT
>comp3323_c0_seq1
GTTGTTTCTTGTTTAAATTAATAAAATTTATGAAGAGACTTTAAAATTGTTGGCTGGATG
AAACTTATTTTGACGACAAAGACACATGATGCTGGTAAAATGTTTCCAAATCAAAACCTC
CAATACACAGCGGCCAGACTGCAGAACTCTCAATACAGTGTTCTCTCTTGAATTCTATTC
AATCAGAAAAATTAAATTTTAACTGGATGAACACAGCCAATCTTATTACAAATGAGTGAC
ATAATATGGTAACCTTTTCCAGCAAACCTGTCTTGTTTTCTTTTCTTCCTAATTCCAATT
CCAAAGAATTCTTGCCATTCTAAATGCCAGCACTGTTACAATTGTGATGTTGCAGGCAAA
CTTCTCAGATGTTTCATTTCTTTACTTGTATATATATAATCATTCTTTTTCATCCCTTCC
ATTTTTTAAACCAGAGCTAACTAAAAGAAAGTCTTTAAGAGCAGCAAATTTCATGTCCAT
AAAGCATCAAAATTTAGTTTGAAATTGGTCCAAGAATGAGCTTTCGTTAATGTGATCTCT
GACAAGCTGTACCCTTCATCTTTGTCTCGAGTAAGTATTTTCTTATAATGTTGTTTTGGT
GAGGCTGTTTGTTGAATCGGTTTCCTTTGGTATTTAGGGTTGACCATTTCTGTGGCCAAG
TGGCTGTGGTCTCCATTGCCGGGCATCAGCTTACTGCCACCACTAGTAGTGGCTGAAATT
TGGCCAGTATTTATTTTTCCATCTCTCATTTTCTGGTATTCCTGAAAGTCATTGAAGAGC
TTTTGGTTGTAGAGCTGTTGTTGCTTTAACCTCTGCTTATCTGTCAACTGGCGGCAGTTG
CCAGTGACTGGAATCGTTACATTTGCGACAGTGTTACCATTTGGAACTGGTCCAAGGATC
CCAGTCTTCAAATCAAGATTCTGTTGTTTTTTGTTCATGATCCATTTCCGCAATTGTTTG
ATAAATGGAATGATGGTGAAGAAGTTATTGGAGTTCATATTGAGTTGTGACCGACACGTT
TGGTCCTTTTTGTGAGCAGGAAGTGCATCAACTGGGAACCACTGCATACATTTGATTTCT
TTGCGAGTTTTGGTCTGAAATTCAGTGTCCAAAGACACTCCAGCAATGATATAAAGTCGA
GTAAGTTGGTCATTCATTTGGTTCTCGAAATAATCATTAGAATTGATGAACTTACTAATG
TTGAAGCCAGTTTCTTCAAATACCTCTCTCACTGCACATTCTTGTTCTGTTTCATCTTCA
TTAATTTTGCCTTTTGGAAAACCCCAGCTAGATTTGGCCCAGTAACCTTGAACAAGCAAT
ACAAACTTCATCTCAGGATCCAAAATAATGGCACCGTAAGTGGGAACGCTCATCTTATAC
TGCTTCCAGTCTTCAAACCGTTTGTCCACTTCTTCGGCATACTGATTGAGAAATGGGCAG
TGGCGAAATATTTGTGAGGAAAAGTCTTTGATTCCACATGTATGCAAATCTGGATTCTCT
ATACAATAGAAATCTAAATAGAACCAGTGAGCAAGTTCTATCTGGAAGAATATTCGGATG
GGATTAAGTCGTTCTTCTTGAGGGATGTTGATGATGAAGCGACTGCATAAGTCATCTAAA
ACATAAGCCGGAATGATAAATGGCTGTGGAGTGGCGCTGAGAACTTTCACCGAAGTTTGT
TGTTCCATTTTACACTGAGATGACGAGACAAAGAAATATAACAGGAAATTTCCGACATAA
ATATCTCATAAATATTTCGGAATAGAAACTTCCAGGATTTCCCGACTAAAG
>comp3324_c0_seq1
TTTTTTTGTTTTCAATAATGTATCTTTATTTTAAGCATTGGTTTCTGGTAAAATGTATTA
TATAGTAAAGGGTATGTGTATTATCATAAAAATAAAATGTTAAATAAATGTGGTGATTGA
ATTATAAATACCCAAGAAGTTGTTAAAGTAGTATAACTTTTATCTTTTTTTTAATTTCCA
AAAGAAACATTCTACTTAGTACTCACAAAAAGAAAAGAAAGAACATATATACAGAATACC
AAAATACTATTGTATATATTTAATGAAATATTTTTAATAATATACAATTACTTAAATTTT
TACAACATTTGGCAACACATATCATTGCATAGATTTCATTAAACTTTATAAATATATATT
TAAACCTTAGCATATATACTTAGTCCTTGCACAAATTCGTCCACTTTGGTTTTGAACAGT
TCACTGGTTATTGGCTTGTTAAGTAAACACAATGGATTCTTAACAACATATTCAACATAG
AGTGAACTATAGATTTGATGCAGAATGTCCCGAATATTTCCAACATTCAAATCAGTCAAC
ATAATCACTTTGATGCCACTAGGTGTCTCATAGAAATGAAGTTTGTAAACATTGGTCTTA
AAATTGAGAAAGCCGTCTTTCATGTCTGATGGTGATATCCTGTGAATGAAAGATTTTATG
GAAAACATCATGCCAAACATAAGTTTGTATTCCTCTTCTTTGCTCATGCCAGGGTGCTTT
CTGCGATTCCATTCTGAATAGTATAAACAGGTTCCGTATCTGTCGAAGATGTACAAATTA
TAGACGGGCATCTTGGACTCAATTGCAAGAACCTGTTTCAATTAACTCCCCTCGTTTGGA
CGGTG
>comp3329_c0_seq1
GTGTGTGTGTGTGTGGCTGACATGTTGAAGTGAATATATGCATTGTTTTCAGAATAAACT
GAGTTGAAAATACATTGTTCAACATTTCTTCTCATTTAGACACCATTTACAGCAATTGTC
TGTCAACATTCCTTTTTTTTTTTCACATTATTTAAAATTTTTTTTTTTTTACTTCCATTC
TCTTCTCCAATCAAAGAATTAACAAGTTATTATGCTCATATACCAAACAACAACAAAAAG
AAGATAAAATATGAATGCATTTTCTTTTCTTCTTTAAAAAAAATATTTTTCTGAAATATT
TGTTTAATCCTTTTCTTCTATACCAAGCAGTGTTCAAATAATATATTTGCTATCTAAGAT
TGGTTTACACCAATAATAGATCCATCACATGTGATACGAAGACATCCATGGCAGATTGCT
GTGTTTAACTAACATTCTGCTTTTGTCGTGTCTTATTCTGCCACCAAGCTCTGATCTGAC
CTACGTATTATAATTCTGTTACAGTAACACTACTTATTAGTGTGTATTTTACATATGGTT
CTAAACAATAAAATCCTCATTATGACTTCTTCCTTGAAAAAAAA
>comp3330_c0_seq1
TTTTTTTATTGATCAAACCCTTTATTCAGCCACGATATTTTCTGTGTACGACATACGTTT
GGCATAACATTATTTCAAAAATTGGCTGGTTAGCTACCAATTAACCAGTCGCGTATGTAG
TCCTTCAAGGACAACTAGTAATATCATTTATTTACATTTAATATTTGAAATTGATTAACA
TAAAAATGTTTGGATCTTTTACAAAACTTCAGCAGTATTTAACTGGTGATAGTTTTCAAG
CATACACAATTGTACAAATATGTCGTTAAGTGTTTCCACTAACTTTGGCCTGATCAGTGA
ATATCTACATTGCAATTAGGTCATGTTTCTATACATATGTATTATACATTTTACATTAGG
ATATATAGGCATCTTTCTCAAATGTTTTCGTGTATGTGATTATCTATGATTGCATTAAAT
ATGCACGTATTACTATTGTATTATGTGTGTCTGCGTGTGTGCGTGTGTGTGCGTGTGCGT
GTGTTTGTGTGTG
>comp3331_c0_seq1
ATATATATATGTATGCATGTGTGTGTTGTGGGAAATGTAACCTGTTTTGTTTTGTATTCT
AGAAAATATTTTTAAATGAATGAAAAAGCTATTTATTAAGAAAAATTTACTTGAAGAATA
CATGTTGGTGCAGATATAATTAGAAATGCTTTCATTTACAGTCAGTATGTAATTGGGAAA
CTTTTTTCATAGATTCACTTTGATTGGCGATTAAATTGAAAAATTTATTTTACCCTAAAC
ACTATTGCTATAATTTCTTGCACAATTCATTATTGCCAGGATTCTGAAATAATGACAAAT
GTATTTTTCTGAAATAAAATTTATCTAATACTCTAAAAAAAAAA
>comp3332_c0_seq1
GAGCAATAGAAGTCTGCCAGATGATCTGGGCTATGATTATTACAAAACATGTTTGACAAT
AGTAAAAAAAAAACATCTTCAATATATGAACATTTGGGAGTATTTCCAATTCACAGATGT
AGGACGAGTTGATTGTATCCATTTAGGAACCAACAGTTGAATTTATGGTGAGAAGCAGCT
GGTTTTGTTCTCCTTTTTGTGAGGCCAGATCTTGTTGTCACTGTCATAACCACACACACA
AAAAAAAGAGCCACTCCAGTTATATAACACCAAGTCAGGATTCAGACCATATTAACCCAT
CTTCCCCTGAGCTATTCTATTATGATAGGGTAACACATCTGTTCACTACCCTCCTTACAT
GCCCACCTCTACCTACCTAACCT
>comp3335_c0_seq1
ATTGGTGTGAAAACTTTATTTGGGAGTTTAAAATTAAAATCCCTCAGGATTTGAAAGTTC
ATCTTTCAGAAAAATCTATAAAACTGGTAAATATTTGCAAACATAAATATTCAAAATATA
CAACAAATTTTCTACATTTCCTCTTTTTCTTTCTGTTTAAGAACTTGCCATGTATTTTTA
CCCATTACTTCAGGACGAGTTGTAACAAAACCAGAACAAGGAACTTGACCAGGAACTTCA
CATATACACCAACGAGAGCAACCATGACCAAAATTTGCAGGATGTACATTACTTTCTTTG
GTTGTGGCATCTGTAGAAAGGGGATTTTGGGTTTTACAAAAGATTTTCCTAATGTGTTCA
TGAATTTCTTCTTGTTCTTTGTTGTAAACATCCATAACAACTTTTTCACCAGAATCTAAA
ATGAACTGTATAAAAGGTGTTGGTGTCATATTCTTCATAGTGAGTATTTGTAGCTTGGGA
TTTTTATACTGTATTTGTGGAATGTGCCAAAATTGAAAGTTGTAAGCTCCTTTACTTGCT
GCATGTCCTGTGTTATAATTAATTATCATTACTTGAACATTTTTCTTAAAAACAAGTGCC
CCATTTTTAAGATATTGTAAAGTCCTACGAATAGGAGCACGACCTTTCATAAAAGGCATG
TTTCTAAGATGTTATTTCTCACGCGAGGAAATATCTCCGAATTTACTTAAAACGACATGT
TATCAAAAAAAAA
>comp3338_c0_seq1
ACTGAGTAAAGAGTGGAGTGAGAGGGCCTTTATAAAGACCAAGGGAAGCTAAGGTCTGGT
TCATTCGCTATAGCTAATGCTGAGATCTTTGTTAGCGAAACTTTCAGATATGCCGACTGT
AATACCACAGCCTGCTGAAGAAATGAAATCGATGTGTGTCGATGGAGTTACGGAAGGAGC
CGGAAAACTGAACACACCACCACCAAACAAGAAAGCTGTTCAAAATGCTGTTCAAAATGA
AAAAGACATCGATGAAGGAAATCAATTTGTAGATATGCCACCAAAGCAGACAGAGGAAAT
AAGTAATGACGATAAAGAAGTTCGTTGTTTGATTCATCCGGAAAAACTCGAAGAAGGCGA
CCCTAAACAACCAACGAAAACTAAACCCCGGTGGCGTCGAAAAATTCGCCTTATTTTGTG
TTTCATTTCGATTGTGCTGGGGATCATCATTGCTACTGCCCTGTCAATCATTGCTATTTA
CCTAAATCAGATGCACCGGCACCTACCACATGTGAAACCATCTCCTGTGAACTTTCACCA
TGCCTTCTTTCACTTGAAAACTGGAGGTTACGAAAAGATGGAGAAACCGACTAATCTACA
GTGGCTGAATGACAACAGCCAGAATGTTGGTGACATTAAACTGGTTGATGGATGTTACTT
CCATATACCCCAAGATGGTCTTTACCAAATAAACTTTGCAATCCAGTTGAATATTCCGAA
AGATACTCCTGCATCAGTTGTAACCTTGATGTTAAAGAGAAAGAATAACGAAAAAGATTA
TGTGTTCATGAAGAAAAGTTCAAGCTCCTTAACCATACCGGAACATGATGTGATTCAGTC
GTCATTTAGATACAAACTTAAAGCCGATGAAAAAGTCTTTGTGATGATGAACATGGCAAA
ATTCATCAGTCGCAATAATTTCTCCAGCTATTTGTATATCAGCAGATTAAACATAAACAA
TCATCACTAAAACGTTAGAGCTGTACTTCTTCTGTGAACATTTTCATTTGATTTATATCA
GCTTCCTTGTATTTATCTAGCACAAAATGCAAAACAGATATTGATGTAAACAGCCGTGCA
CACTAGTCCTCACACACAGACAAATACATATTTTTCT
>comp3339_c0_seq1
AATAAACAAGGGTGTGCATATATATTTTTACATATGTGTATTTACCAATGTGTATGTATA
TGTGCGTGGATGTACGCCACACCCTCCCTCCCTCTCTCAGCTTTCATTTATCGTTCCGCC
TCTCATTTGCCGACTACAACCACATCGCTAGCAAGGATCGGTTATTATCAATGTTAGTAT
GAACTGAAAATTAAGGACATTCAGAGCCGTTTAACATTCATACCTGGAAATAAGGAAAAG
AAAGTATTTTCTGGCTTACATCCATAAGAAGACATGTATTCAACACAATCTAACATGTAT
CCTGTTGGGCAGCAGTTTATGTGTGATATCTGCGGTCGTGCTTTTTCACTCTATGACCAG
CTGAAGTTGCACAAACGTTCCCATACCACTGATAACAAGATGTACAACTGTGAGGTGTGC
AAAAAATCATTCACACAGAAAATCAACTTGAAGAACCATGCCCGAACTCACACTGGAGAA
AAACCATTTTCATGCCCAACATGTTCGAAATCCTTCAGTCAACGTGGCAACCTGAAAATA
CACCAACGTTCTCACACAGGTGAAAGGCCTTTCCATTGTCACCTTTGTCCCAAAGCCTTT
AGTCAGAAGGGAAACCTAAAAACACATGTTCGAACTCATGTCAACAAGCGTGTTTTCACC
TGTGAAACATGTGGTAAAGTCTTTACCCATAAGTCATTGCTTCAGTGTCATGAAAAGGCT
CACATGTTTGAAAGAATGTCAAATATCTCTGATGTCTACACACCAAACAACAGTGCTGTT
TTTGACTTGAACAATCCAGCTAGACCCATGCACTAAGGTGTTGCTATTGCAATGTTTCTA
ATGTGGATTCTTCATAGCAACCATTCCTACATGATTCTGCACACAGCTTGATGTAGACAT
CAGTTTAATTCAAAATTGGTTTTATCCTTTTTCCCATGTTGCTCAATGTAACCACTTAGG
TTCATTCTAATAACTTCCTTTATTTCATGCATGATAGATTTCAAAGAACTCCAAATGTGT
TTGTGACAAAACAACTCATGTGCCAAAGTTTCTGTATTTTATTTACTGTGAATTCTTGTT
GGTTAAATTTAATTCATCAAAAGAAAAAA
>comp3341_c0_seq1
TGCACCTTGCCAGCAACAGATGAAGCGCATGAGCACTTAGCAACTTCCGGTGTCTTCCGT
TGATGCTGTTAACTGCGTGTGGCGTGAGATTCCAAGGTGTTGTATGCGTACTGTAATTAA
GCATGGGCAAACCTAAGAGAAAGCAACAAGAGGATGATATTGAAGATGATGTGACTTCCG
ATTTGGCCTCTATGACTTTATCAAATGATAATGGCATTGATGCTCCTAATGCAAAATCAG
AAAAGAAATCCAAGAAAGTTATTGCGGAAGAATCTTCTGATTCTGACAAAGAAGATGACC
AAGTACACTCAAAGAAAGAAAAGAAAAAAAAGAGTAAAGCTGTTGCGTCTTTTAATCTGT
TGAATATGTTAGATGACGACGACTCAAACAGTGACAGAAAGGATTCGGATGATGAAACAA
ATGATATTGTTCTTGAAACTGTTACACAAAGTAAACAATCTAAAAAAGTAAAAGACAAAA
AGAAGAAAAAAGGCAAATTAGAACAGGAGTATGATGATATTGATGCTATTTTAGCTGATA
TTGAAAAAGCATCTGAAAAAAAACAACCAAAAGGCAAAAAAGACAAAAAAAAATCTGCCA
ATACAGAAGCGAATGTTTCAGAAGTGAAAAAGAGCGAAGAAGGGAAAAAGGGCGAAGAAG
TGAAGAAGGGCGAAGAAGTGAAAAAGAGTGAAGAA
>comp3342_c0_seq1
AATATTCTTGAATAGAAAATATACAACATCAAATTATATAGATAAAGAAAAAATGAACAA
AATACATCAATTTATATAGAGTGGGTAAAACAGTCGAAGTTTATACTTCCAATCAATGTT
AACAAACCAAACTTTTGTGAGGTTTACCAAATTAATGTTTGAATATTATATGGCTTTCTC
AAAACGTTACATGTTATTTCTATCTCTCTCGCTCTCATCACACGAAAAATATTTCTCCAG
GCACTAAGAGAGGGCTGGTAAAGATTCTTTTCCTTTTTTATATTTGTTTATTTGTACATA
AATTTCAGCTGTCCTTTTCTTTATGTTAGTTAACAATGGAAAACAATGAATTCAATCCCT
ATATATATATATA
>comp3343_c0_seq1
TTTTTTTTAAAAAGATATCATAGAATTTTTAATAGAGAATTTACAAAATGTGACACATAG
CGAACCAGCTAGACACCCCTGGTGATGGATCAGAGGTTTGTTCTTCCTGTTGTAGTTGTT
CACTAGAATTCTCGCTAATCTCATCTTCACATTCATCACATTCATCAGAGAAATCAGACT
CATTATCAGAAAACTGGCCAGACATGGTCAACTTTGGTAGGTACCACACTGATACAACAC
TCAAGTCACTGGGAATCTTGGAGGATGCCAGTTGTTTCCAAACTTTCAGTTCATATCCAC
CTGTGGATAAAAGTAAATTTCCAGTGGAGATTGAACCTCTACACCATGTAATACACTTGA
TCTGATTGGTGGCTTCATCATTCAGCGTGCCCAGGTAGTCTTCACCAGGAAGTGAATGCA
CATTGATGTATGCAAGGCCTTTATCAAGGTCATATGCAGAAGAATACAGGGTGTCTTGAT
GACAGAAGATGGCATCGGTGACTCCAAATTTCTCTGTATGGTTCAAGAGTTTTGAAACAA
TTGCTTTTTTCCAGTCAACAACCTTAATATTGATGCCATCGTCTCCATAGAAAATTTTGT
CATTGACCACAAAGAAAGATCTAATGTTTCGCTGACAGACAGGAGTGAAGTTGGCCAAAC
GAAGGTCACTTGATTCATACATACATCGCAATTTCTTCTTCTGCCATTGATGGACTTTAA
TTATTCCTTCTGATGAACAACTATAAATGTAATTATTACACACCTGAAGTCCTGTAACTG
ATTCCTCATATATACGGAGGGAATAGAGGTTATCTGTTGTGGTCACACTCCATAATTCAA
GTTTCCCACCATCAGAAGCTGTAATAATAATTTCTTCTTCACAGACATAGACTAGTTTTG
TGATGGGATTATAGGTATAGATGGATTTCACCACATGACCAGATTTCACATGCCATAGCT
TCAGATTGCAGTCGAGGGATCCACTAAGCAAATAGAGAGAATCACCTTTTCCATCACCAT
GAAGTTCATCAATTCTATTGGAATCATCTTTATTTAAAAGTTGAAGAGAAGTTACACTGC
CAGTGTGACCACTAAAGATGTGGATTTCCTGAAAGGTTTTAAGGTCCCAGGATCGTATTG
TTGTATCTCGACTGGCTGTTACCAGAACATTGCCATCTGAGTCCATGTCTGTTACTAAAT
CATTGTGACCTTCCAAATTATACACCAGGAACTGACTTCGGTTCCAAACACGTTTTGGCA
CTTTTGGTTTTATTAATTTACTTTGTTTTGGTGTTGTTTCTTGTACACTGATTGTCGTAT
CATCATCAGCTCTGTCAGCGACTTGTTGGTTTTGGGTTTCCAAAGCATCATTTTCTTTCT
GTTGAAGGACCTCAGCAGTATCCTTTTGTGATATCTCTGTATCATTTTGTGATAGCTCTG
AATTATTCTGTGATATTAACTCAACTTCAAAGTGTCCATTTTCTTCACAAGATGGAGACA
ATATTTCTGTTTCTGGTGTTAATTCCTCGTCAGTGGTTTCAAGTTCTGAGACAAAGTTTC
TCTGAGTCATTCCCTGTCCACTGACCAATTCACTTTCAACTTCCGATGTTGCTTGAGAGG
CTTCATGTCTTGCCCAAATTTCAGCTTCTTCAATAAGTAGTTCTCGCAAACGTTTACGGA
TGCTGTCTCTTTTCTTTATTTTTATAATTTCTTCTTCAAGAAGTGCTCGATCGAGTCGTT
CAAGATTCTCAATTTGTCGCAATTTCTTCCTCAACTTTCTGATTTCTATCTCAAGTGCAG
TCTTACACCCGTCAGAAACTGACATATTTACG
>comp3344_c0_seq1
TTCCTTCTGCTCCTCCTCCTCCTCTTCCTCCTACCACCTCACTAAGCCATTCGACACATT
TACAACATGGCCGTATCAGTGTGCAATTAACCAAATTGTAATTCACAATCTCAGGCCATT
TGCAGTGCGATTTTTTGCCGTGCAGTGTGGCTTTCGCTGCCACTGCAGTGTCAATCTAGT
GTCTGAAGACAAGGTTACCACCTTACATACCTACACTTCTGCCGATATAACAGCATCGTT
GATGCATCGCCAATCATAACAGCAACAACATCTTTCCTGTTTATTGAAGACATTTTGCCA
GGCCGTTTTTTTTTCTTCATCATCCGGCCATGAAACTCCAGTAATCCTGCCACCATGGTC
GACACAGTGAACAACAGGGATGCTGGCTTCAGGTTCGGTGTTGGAGGACATTGCGCAACG
GGCAAAGAGTACACAGTGAATACTCACCTGCGTGAGGAGTACACCTACTGCCTGGACAGG
GGTGGTGGTGGTGGTGACGG
>comp3347_c0_seq1
GTCTGTGTGTGTGTGTGTATGTGTTAAAGGAACACCCCACCCCCCAACAAGAACCATATT
TCATGTGTCAATGCATTGTGAAAGTTGGACTATAAACATCTGTATTTGAAGATGTCGGAT
TTTTTTCTCTCTCTCTCTCCCTTTCCCCTCCTCCCCCTTCCCCCCTCGATCTTGAAACAC
TTTACAAAAGCATTGAAGGAGAAAGAAAAAAAAGTCATAATTAAAACGTTTAAATAAAAA
CCAAACATCATCTTAAAAAAAAA
>comp3349_c0_seq1
ACTGTAACAAGTAAAAGAGTAAAAGAGTAGAGTAAACTGAATCTGACTTCCTTGCTCTTT
GCCCCACTGTAAAACATATTGCTAAACTATTTAGATCCTTATGATAATAATAGTAATAAT
TATTATAATTATCAACAATGATAATGAGGATAATTAATGTTGAATTATAATGATGTTCTT
CTCATCTGAAAACTGAAGAATTTACAGTTAATGTTCTTTCAACTTTGGTCAGGTATGAGT
CTGTTTACCTGTCGGTATGTGTTTATGTGTATGTACCTATGTACGCATATTGATGGGTTT
CTGTGTCTTCAAGAGAAACCATTATCAGAATGTCATACCAGAATTTTATTGCAAGCTATT
TACACAGTAACCCAGTCACACAAACATTGCCCACAATTGTCCCTGTTTGTGTACTCAATA
AGGGTGCGAACATCAATGCTGTCAGTCATTATACTGGAAACATTAACCAAATTTCCTTCA
AATCACACTCCAGTTTCTTAATTAAACAAGGAAAACATGAGATAATATGTATGCTTATAT
GTGTGTGTGTGTG
>comp3350_c0_seq1
GTCGGCGAAAATGTCGGTTCCAGTTTGGTACCAAAGAGTCATCTCTGTTCCACCCAAAAA
GCGAGGATGTCATCTCATTCAGAACGAAGTGGAAAACTCTATGCCAGAGATCCGTAATTT
AAAGCATGGCCTACTTCATATTCTGATTAAACATACGTCTGCCAGCATTGGATTAAATGA
AAATTGGGATTCTGATGTGCGAGTTGATATGGAAATGTTCTTGAACCGTGCTATACCTGA
GAATATTCCATTTAAACACTCATGTGAAGGACCTGATGACATGCCTGCTCATATCAAAGC
AGCATTTATCGGCAGTAATCTCTCTATACCTGTAACTGAAGGCAAGCTTAACCTTGGAAC
TTGGCAAGGATTATGGTTGTTTGAACATCGAAACCATGCAAGTTCAAGAAGTCTCGTATT
AACATTACAAGGCATTCCAAAATCATGAACAAAAATCTCAGACATTTCACCCAGGAATTA
AACACTCTTCAAAATTGGTGCCCACTTGTTTTCTTGTTTGTAAGATTTTGTAAAGACTAT
TAAACTTTAACCAATATAATTCTCAAAAAAA
>comp3351_c0_seq1
ATATATGTATATATATATAGTGTTTGACTATAAATGACCAACACTTGCTTTTCGTACAAC
TAGATTGTTTGGTACTTCCAGTACTAAAAATGATGGTGACTTCCAATGTTAACTTCACTC
CCTACAGTGATGTCTTTGTGTTCCATCCCCTCTTTTATTTTTGTAAACCCCACTTTTAAA
TTTATTTTTATTTATTAAACTATTTATATTAACCTGATTTTGACGTTGAAAACTGATAAT
AATCTGTAGGTTTCTTTTTATTCATACGATGCATAACAACCAAGATCTGAAGAGGATTTG
ATCCTCCCTCATTCACTCTGTTACATTTCACCTTCATAGAAGAAAAATCCTGTACTATTA
TTTTTTCGTTTTGTATTTCTAACCAACCCTCCGAAAAAGAAAAATCAAAAGTAAACTCTT
AAAACGAAAATAACTGAATAAATAAAAAGAAAATATATATCTAAAAGCAAA
>comp3352_c0_seq1
GAGAGAGTGTGTAGTCAAGGGTAGACAACTATCTCCCGGTGGAGCTCTTCGGTCAAACCA
TCCTTCGTTCGTCGCTATCGATATTTTGTAGTCAGTTGCTTGTCCCTAAATTAATTTTTG
TCTTACCGAAGGAGTTTTGCTATTTTTTTTAAAAAAAGAAAACCAACAAGCATGCCAGAC
TATTTGGGAAACGATCAAAGGAAAGTAAAAGAGGAGGAGACTGAGAAGGAGAAAAACATC
CAAGCACTTGATGAAGGAGACATTGCCCTTTTGAAAACTTATGGTGTGGGTCAGTACAGT
AAATTGATCAAGGCTTGTGAAGATGATGTCCAGAGTAACTTAAAGAAAGTCAATGAACTC
ACAGGAATTAAAGAATCCGATACAGGGCTTGCCCCTCCAGCTCATTGGGATTTAGCAGCT
GATAAGCAAAATCTACAAAATGACCAGCCGTTGCAAGTGGCCCGCTGTACTAAAATAATT
AATGCTGACACTGATGACCCGAAGTATATCATTAATGTGAAACAGTTTGCCAAATTTGTT
GTAGATCTTGGAGATCAGGTTGCTCCAACCGATATTGAAGAAGGAATGAGAGTTGGAGTT
GACAGGAACAAGTATCGGATTCACATTCCTCTGCCACCAAAAATTGATCCAACCGTTACT
ATGATGCAGGTTGAGGAGACACCTGATGTAACGTATGAGGATGTTGGTGGATGTAAGGAG
CAAATTGACAAGCTTCGGGAAGTCGTTGAAACACCTATGTTACACCCGGAAAGGTTTGTA
GATCTGGGTATTGAGCCACCTAAAGGAGTATTGCTTTTTGGTCCTCCCGGCACTGGTAAG
ACCTTGTGTGCCCGAGCTGTCGCAAACCGAACTGACGCTTGTTTCATTCGAGTCATCGGA
TCAGAACTTGTACAGAAATATGTTGGTGAGGGAGCACGAATGGTTCGTGAACTTTTTGAA
ATGGCTCGAAACAAAAAGGCTTGCATCATTTTCTTTGATGAAATTGATGCTATTGGAGGT
GCTCGATTTGATGATGGCGCTGGTGGAGATAATGAAGTACAGCGTACCATGCTGGAACTC
ATCAACCAGCTGGATGGTTTTGACCCCCGAGGTAATATTAAAGTATTGATGGCCACCAAT
AGACCAGATACCTTGGATCCTGCTCTCATGAGACCGGGACGGTTAGACAGGAAGATAGAA
TTTGGATTACCTGACCATGAAGGACGAACTCACATTTTCAAAATTCACACCAAATCAATG
AGTGTTGAAAGCAAAATCCGTTATGAGTTATTGGCCAGGCTTTGTCCCAACAGCACCGGT
GCTGAAATCCGTAGTGTTTGTACAGAGGCAGGTATGTTTGCCATTCGAACGCGGAGGAAA
GTTGCAATAGAGAAAGATTTCTTGGAGGCAGTCCACAAAGTCATCAAAGGATTGGCTAAA
TTCAGTGCTACACCACGATATATGACTTACAATTAAAGATCTATCATGGTTATATCTCTC
TCATTCTTAGCCTCTCCCTCTCTCTTTCTCTATATATCTAGATTAATATATTTTAAGCTT
AAATGTTTTTTTTAAAACTGTTTTCTTATGTCAAAACTCCTTCACATCAATTTTTGCTGA
ATAAAATATATTGAAAATTTAAAAAAAAA
>comp3353_c0_seq1
TGATATAATAAATAAATATAATCGATAAATAGTGTAGGATAGTAGTTATAGGAGGCGCGC
TCACACACGCATGCACACATATACACTCAAAATCATGGTACCATCTCAGACGTTCATAAC
CAATATTTGGCCTCATTAAGGATACATCGAATCCATGAGCGAACATTGTAGTACTGCTAC
AACAACCATACCTTCCAGCGACTGCTACAACTGCAGCATCTACAACAACTAATACCACTA
CAATCTCATCTTCGTCTTTCAAATTATCTTAAGATCCAAAATCCATTATGAGGGAATGTG
TCA
>comp3354_c0_seq1
GAGATATCAACAGTAACTGAATGGCGGGAAGGGAATGTGAGAGTTTGGAATTATTCTACG
AATGGTTATCTTCAATGAGACATATGCGTGGCTGCAGTGATATAAATGTGCAGAAATAGA
GGAGGACACTCCTCTTACTGATTATATGATACATCTTCGAGTGGTTCCAGTTGAGGCCAC
CAACCTGCCAGGAAAATGGCAGAATATACTCTGCATCATCATGTTAATGAACTTATTGAT
CTACTTGATATTCGAGAAACCGATACTGTTGGAGCAGATGTGTATGCTGAGATGCTATTA
GAAAGTTCAAAGAATCCGTGTGTGCCCTCTTCATTCCCCACCTTACAGATTAGGAAGAAG
GTGTCAGAGAGAGCACCTGAGAGATTGAAGTTTTTAGAAAAATATGAAGAATTGAAAAAT
TTGAATATCCGTGGTTTGAATCGCTTTGTTTTCTTTCTGTCAGAGATGTGTGAAGACACA
GAGACCATAAAATTTTTGAGTGAGAATGAAGAAAAAGCCGAAGCAGAGGCAGTTGTGGAA
GAGACTAATGAAACCTTTAATCTTAATGAAAGTAAGATGCCATTCCCAGATCTGGATGAG
TTAAAAGATAAATTACGGAAAGCTCAGGGAACAACACATATTTTCAAGGATATTCATTTA
GTTGCTCCTCAGAAAAAACGTGTTATGACAGTGCCTGAGCAGCCAGATTGGTTGTTTTCA
AGATCTTGGTTAACAATGGATTATGTACACGATATTGCTGGTTACACTGATGAGCATCTT
CCTGTTCTTGGCACCCTGTCTCTTAGTGAACAAGAGAAGTTGGTTATTGCTGATCTACTT
TTCCTTTTACAGGGTGTAGAAGGCAGTTACATTTTACCAAAGCCTCTAAAGGCTAAGTAT
GACAACAAAGAATTTATTGTTGATAGTAGCCTTGATCCTTCTTTATCTGAGCTCACACAA
CGAATTCTTCCTTTGTGTTCATATTATTCTACAGTTGTTCGATTTATTGAAGAGAAATCA
GCATATGAATATGGTTTAGTGAACCAGGCGTTGGCTGCCGCTATGCGGTCATTAATAAAA
GATTATAATATCCTTGTGGCCCAGCTGGAGCATGAAAACCGCCAGGGTCGGTTAGCACTC
CAGAAGTTATGGTTTTATTTACAACCAACAATAAAGACATTTGAGATTCTTGCTTCAATT
TCAAACTCAATTAACAATGGAAAATGTATTGGAGATGCTGTGCTAACACTTCTGCATGAA
ATGACATCAGGTTTTGCAGGAGATACTAAAAGTCAAGAACTTTGCCTTTTTTTAACTCAA
GCGGCGTGTGCTCCATACTTTGAAATTTTGGAGATGTGGATCTACAAGGGGATTATTAAC
GATCCATATGAAGAGTTTTTTGTTGTTGAGAATGAAGAGGTCAACAAGGAGAAATCATAC
AATGAGTATTGGGAACAGAATTACGTTGTGAGAAAAGACAGAACTCCAATCTTTTTGGCA
CTTGTTGTCCAAGAAGTATTAAAAACTGGGAAATATCTAAATGTTGTACGACAATGTGGT
AGAGATGTAAAATGTCCTTATGCTGAAGAAATGATTTATACATTGAATGAAAAAGGATAC
TTTGATCAAATTGAAAAAGCGTATAATTATGCTTCAAAAGTTTTACTAAACTTATTGATG
GAAGAGCAAGAACTGATGGCTCGACTAAGGTCTATGAAACATTATTTCCTGTTGGACAAA
GGAGATTTTATTGTTCAGTTTATGGATATGACAGAAGAAGAAATGAAACAGCCATATAAG
AACATAAGTTGTAGGAGAATGGAAACTTTGCTAGAGCTTGCTTTACGAACCAGTACTGCA
AATGTTGATCCTTTCAAAGATGATTTGAGGATACAATTCCAGGAAACTGACCTAATATCT
CAGTTATATGATATTCTGAAAGCAATGCGCAGTAGCCCTGTTGAGTGTAATTTGTCTGGG
CTGGAATCTTTCTCCTTCAATTATAATGTGAAATGGCCACTAACTCTTGTTTTAAATAGA
AAGGCTCTTATGCTCTACCAATTATTATTCAGACAGCTTTTCTACTGCAAACATGTGGAA
CGACAATTATGCAATTTATGGTTGCAAAATAAATGTGTAAAACTGCTCCCTTCTAAAGGT
TACACTGCTGCATTTGCCTTAAGGCAACGCATGTTGAACTTTGTCCAGAATTTAGAATAC
TATTTAATGGTAGAAGTTATTGAACCAAATTGGCATATTTTTCTAAACAAGATGGAAACA
GTGTCAAATATTGACGATGTCCTTTTGCACCATGGGGACTTTTTACATAATTGTTTAAAG
GAGGGTATGATGACAAATGTTGACCTACTGCGTATAATCCACAAGTTGATGGTAGTCTGT
ATCACATTCTGTAATCGTATTCGACGATTTAACGAATCTTTAGAAGGTCTTCCTGAAAGA
AGTTGGTTGACTCTGACTAATTCCTTGCAAGCTACCAGCCCGGAGGATCCGAAAAAGAAG
CAAATTTCTAAAAAGGTTGTTGCTGAAGCTATGACTGATGAATCAACTGAACACCTTGGC
ACTGTGATATCAATGTTTGAAAGTAACTTCAACAAGTTGCTCATGGAATTATTAGAAAAA
ATGGCTTATATGATCCATGGTAATGGTGAACAAGCACTACTTTGCAGGCTTGACTTTAAT
GGCTTTTATGCAAAAAACTGCTCATCGTTTGGGAAGTTATTAAGTGCAGATGGCACATTG
TCTTCTGAAAGGAGCGGACCCTCCCAAAGAATGAGTAATTCAGAAAAAAGCAATTTACCT
GGTCTTTCTAGTCCTAATTTCTCTCTATAAATTGATAAGATGCATTCTGCTGATTGAATG
CAGCCATTTTCCTGCATTTTGTTCTTTGGGACAATGAAATTATTAATAGAAGCAATTACT
GCTTTCTATCTAAACTATTCACTCTAAGAGTAAAATATTTCATCTTCTCTGGCACTCCAT
GTCATTGGAAGTTTATTACTATTCTTTCAGCTCTATTTACAAACATTTCTATGAGCCTGA
CAAATTAATATATAATTGATTTCATATTGCAAACATTTTATTGATTATATTTATTTTATT
CCAAATGTGCACACTTTTTTTGAAA
>comp3355_c0_seq1
TGTATATATATATATTCATTATATTCTTGTCGTCAAAAAGTTTTATAAAATTTCGAAAAG
ACGTAAAAATATATTTTTTGGAACGACGCAACTCGAAGCTATTATAATAGCGAAACAATT
GCATGAGGATATCGAGTTCAAAATCCCTTTTAAATAGAAATAGTCGATGGCTAATCCTGG
GTCTCCAGCTCATATCGCCATTGGACTTTTCTATTCTATATTTCCATGTTATTATCTATA
TATTATTTATATATTTTTGACCTAAAGACCCATAGTTACTCCTATACACAAACACGCTTC
AAGCATGCTCATACATATGTACATAAACATACAAAAACACACATACTGGTATATATAAA
>comp3356_c0_seq1
GTGTGTGTGTGTGTGTGTTCGTATCTGTGTGTGTGGATGTATATTTGTGAACCTCTGTAT
GCTTGTACATTTGAAATTTTAAGTTTTCATGCAATCATTGAATGTAATAAGTAATATTCA
GTGAAATACATTTCGTGTGGGGAGCATTCGTATACACTAAATGTTATATCTGTGTTTTCA
AAGATTCAATGGAAATGTTTCTTCAGACATTTAGAGAATAAACTTACTAAATTGTAGAGG
ACAGCAGATAATAATAAAGGTCAGAGTTCAAACTGTATGCCAAGAAAATTAGGATTTTCT
AAACGAATGATGCGAAATAATTCATTTACAAAATAAAACATTAAAATATGAGTAGATTCA
AAGAAGTATAACAAAAAAAAGGACATAGTTATAGACAATGCATGACAGAAATATTAAACT
AGATACAACCACTTCTGTGTTGCCGATATATGTAT
>comp3358_c0_seq1
ATATATATATATACACACTAGACATTTAGTAAAAATGTCCTTACAGCTGCTGACCCAATG
TGAAGGACATTATCACTTGCAAGCCATGCAAGGGCCTACTCCTAATGATAACTGCTGAGA
TCCTGAGGCTTACCCACTCAATCAGGTAAACTTGATAAACTCAGTCGTTTATGAAGTTGA
AGTTACAGTAATGCTCCAAAATACTGAAATACAAAAGAGAAATTGTTGGTATATGTAAAG
AGAATTTTAAAAGAAGATACATCAACCAGCAGTCTTTCCAACACCTGAAGGAAAATAAAG
CCACAAAGGTGGCTAGCCATATATGGGGTCTGAAAACAAACTGCTCACTACATACAGTCA
AGAGGAGATTCCTGGAGAAATCCTTGCTATGTGTAGCTTAAAGATCTCATTCTTTTCAGA
TTCAAGAATTCTACTACACTATTTAATTCTAGATCCAAAATTTTTAGCAAAAGCAGGCAA
GCATATGAACGAATTTCTTTTGCTGAACTGGTGGACACTAACTACTCTCTCCAGATTAAT
CATACTGTCTCACAGACTTTGGCCTCCACTCATTTGAATTTCTCTACACCAGCAATACAA
AGGATTTTGGTGGACAGAGAGGATGCAACTCCTTCTTACCTTTTTTTCTTTTTTATTTAT
CTTTCGTTTTCTTGTTCTGCCTTTTCACATTCCACTTTTTTTATTTACCTTCATCTCACC
TTTTCTTGTGTTTTCTCATAGACTAGTATCATTTTTCAATTAAGACCTGCCATGTGCATT
GAAGCTGGAAGGATTGCTTGCAGACATAAAGCATGATATATAAATCTGCCAAATTATTGT
CTCCACAACATGACATTATTAGTAGCTAATATATAAATACTGTGTATAATGAATGATATT
TATCTCTCACTGGATGGA
>comp3361_c0_seq1
TATATATACACACACACACATATTACTTTATCTTTTATAAATGTTAAAGAAGTTTGGCAG
CTTGAAGTTAAGAAAACAAATAAAAGATTGGAAGAAAGAAAGATAAACGAAGACCTTACC
AGTGTTGGAAGTGTTGTGAAATGTTCTCTCTTCAGCCTCTCTTCAAACCAGTTAAAATAC
GACAGTTTTTCCCAGGCCAAAACCTATACAGAAACATGCATTGTCTTGACCGAAATTGTA
GACGTGTGTAAATAGCCTTTTGTTTTTGTTTTTTTTTAATGTCATTATCTCCATTTATGT
ACATTGTTTTTATTTTAAAATTTTAATTTACTTGTTATTTAATCATTAAATGTCTTTTGT
TGTTAAAAAAAAA
>comp3363_c0_seq1
GTTGATACGTGGTTTGGGTCCAGCGGCTGAAGTGCTCGTTGTCAATTATGGTTAACCCGT
GCGCAAACAAGGAAGATCTCCTGCAGGTACTACAAGACCTCGATATCGAATACAATAACG
TCGATCATCCTCCGGTATATACGGTAGAAGAAGCACTTCCTCATGTGAGTCATCTAGAAG
GCATTTTTGCCAAAAATCTTTTCCTGCGAGACAAGAAGAAAAAGCTATGGTTATTTTGTG
CTGCCCATGATGCTGACATCAAGTTGAACGACTTGGCCAAATTAGTAAACGCACCTGGTG
GCTTACGCTTTGCTGATGAGTCCATCTTGTTTGACACTCTTGGTCTGACTCAAGGTTCCG
TCACAATCTTTGGTCTTGTGAACGATACTAAACATGATGTTAAAGTCATTTTAGATTCCA
ACCTACTTGATGGTACATACGGTACCATCTATTTCCATCCAATGGTGAACTCTGCAAGCA
CCGGTATATCATCAAAAGACTTAGAAGTATTTCTAGCGAATACAGGGCATAAACCTATTG
TAATTAATATTCCAAAATAAAATGAAGTCTTAAGACAGAATTTGTG
>comp3365_c0_seq1
GATTTTGAAAACCACCTTTATACATCATTTTAATTTCCTTTTTAATTTTGACAACTGTTA
TTTAAAAGTATCATTTTTCAGTTTTTTTTAACTGTGAGTGTATAGAAAGAAATTGTACAT
GACTAATCTGACTATACACACAACATTGCAATATATATAATATATACATCAATACTGCAA
TATTTCTAATTCATGAATCAGAAATACAAACCAATTGAGCATTCTGTAATTAATGAAGGA
CATTACATGTTTAAATAAGCACACTGTAAACATATAATAGTAACTAAGTCCCAGCAGTTA
GTCTCTGACAAGTAGCAATTTACTACCATTAGCAAGATATAGATTCATATATGGAGAATC
AGAAGTTGGTACTTACAAATTTATGATTGGAAGGACCAATAGATAGTCAAGTTGTTGATA
GCCCACTGTTGTTAGATGTCATATTTTAGAAAAATCCTGTTCATAAGGGATTAAATGTAG
AAGCTATCAAAACAATTGCTGATTAAACATGTGTTTACAAACATCCACTTGCATTTATAT
AATAAATATAAACACAAACAACCTCATGTGTCCTCCATCAATATACTTTTATATTGTCAT
CTCTCATAAAAAGGTCCTTTGTCAAACTACAGAAAGTAAACATATTATGGTTGTATATGT
ATGGTAGAGTTTGGGTAAAGTCCGATTGTTGTCCACTTTACCATTTTCACAAACGTTTCC
TTCACTGGGAAGATGAGTGAAACCTACTTCTCCTGTTCCAAAAAATCCAACCAGAGGAGT
TTTAGGGAAAAACTGTCGGAAAACAGCTGACTCAACGTTAGAAACACCATAGTGATGGAA
TCCACGGCCAATACAAGTGAACATGAAAGCAAAGCTCTGTTCCTCAGGAAGTTTGCAGTT
TTTCAACTTACGTATGTTGGCTTCAACTTCTTCTTTACTGTTGATGTGTTCCTCTATGAG
AACAGATGCAACTCGCAGACGTGCACCACTGAATGCAATGCAGAGCAGAGAGGGATCAGA
CTGACCTCCAGAATCATTTAAACATTTCTGAGGACAAATCAGATTATCAACAAATCCTCC
AACAAGAACAGATTCAGGGAAGTATTGCATTAATGTGTAGCCTATATCTGGTGGACAGAG
GGGTTCATTGCAAAAATACAGAATAGCTTTTACATCTTCAGGAATGTGATTAGTTCCTGG
TCCTAAAATATCATCGACCTGTGTGGTATATGTGTGGATGTCAATAGTAAAACTGTGAAT
TTGTAAATTTTCCAGTTTAGGAATAAGTAGGAAAGACAAGGATTTTTTATTTTCAATCTC
AAATGATTTGTTGGCTTCAGAATTTGTTCCTACAACACCATCAGCAGATATAGCAAGAAA
ATTACAAAAACTGGGTAATAATTGCTTTAGAAAGTTACCAATATCCAAACGCATACGTTT
AGCAGTTCTATGGAAGCGGGTCATGTGATTGCTTGGGATTTTGAGTGGCTCGTCAAATAA
AGTTGATGAACAGAAGCCAATGAAGTTAACCGGTTCATGCCATATCTCTTGAAATAAGTT
TCTGATCTCTGTTGCAAGCATATCATTGTTCTCATCTTCTTCACAGACATAAAAATTCCA
GCTAAGCTTCTGACGTTTTCTCTTTATCTGCTCAGCAACAAAATTCCAACTTTTGCAAAC
TCTTGCACATGAGTTAAGAGTTTTCGCTGGAAGGAAAGACAAGACTTTCTTAGTAATGAG
AGGGATTTTGGTAAGCACAAAGCCCGCTGAACTACACGTTTTAGAGCAATCGACCATTTT
GGAGCTCTT
>comp3366_c0_seq1
TATTATTGTTGTTATTATTGGAGACAAACTGGTAGAATCGTTAACGGGTCGAATAAAATG
CTTAGCAGCTTTTCTCTTGCCTTTCTACATTCTGGGGTCAATGTCCGTCGAGGTCGACCC
TTTCGGGGTTGTACCAGTCGAGTACTGGGGTCATTGTTATCGACTACCCTCTCCTTAAAC
GGTCTGTCAAAACTTGAAACAGTAAGGCGGTTTGCTGGCAGACTGTTGGCTCATTGGACA
AAATGCCAGGGGTTCTGAGTTCAAGTTCCGCCAAAGCAGACTTTGCTTTATATACCCATG
AGGACTGATAAAATATGTACCAGTTGATTACTGAGGTCGATGTCACTGAGAACCTCCCCC
ATCTAAAACTTCTGGCCTTGGGCCAAAAATTTGAAACAAAATACTTCATTGGTGGGCAAG
GTAGTGACCAGGCAGGATCGTTTGTGCGTCGGTCAATTGCTTA
>comp3367_c0_seq1
TCAGATAATTTAATTATTTATTTATATCACACATTGTTTACAATTTTTGAAGAAAATTTT
TTAGTCTTGGGAATAATTTAAAGGCATTTTGGGTTGTTATCTCACAGACATGACTAACAT
CAGTTCCTTTGATTCTAGCAATGTATTCAGCAGATATTTGGATATTTTGAGGTTCGTTTC
TCATCTGTTTTTGAGGCGCAAGGGCTGGGGAATCCGATTCGAGAAGCAAGCAGTCCAAAG
GTAATTGTTTCACTAATTTCTCCTGTTCACTTCTGACGATCGACGGTGGAATTGAGAAAT
AAAAACCAGCTTTAACCCCTTCCATTGCAATGGAAGGGCGTCCATCAAATGCATGAAGAA
GAACATTTTCAGCTCCAAGTTCCTTCAAAAGGCTGATGGTGGGTCGACCAGCTGACCGAG
AATGCACATTTAATGGCAAATTGTATTTCTTAGCAATTTCAACCTGTGAAGCAAGAATTT
GTCTCTGTGTCTCTCTATCTTCCTTTGATTTACAGAAACGAGGAGTAAAATCCAAGCCAA
CCTCTCCAATGGCAGCAATCTTGTCGTGATATTTTTCAATAAGTGGAATGGCATCTTTCA
AGTCCTCATTCGTCACACATTTACTGGTTCCATCTTCTTCCTCCTGAACTGGATGTACTC
CAAGACAAGGAACAACGAAATCTGGAAATCTTTTATTTAAAGATATTATCTTCTCAAAGT
CTGAATGTCCAATGGCCACACAAAGAGCAGATTTCACACCTGCCTTTAATGCCCTTTCTA
TAACTGATTCAATGTCATTGGTAAACTGCGAGTCTGCCAGATGACAATGAGCATCGATAC
AGAACAAAGAAGGGTCGCCAGCCATGTTGGCGGGA
>comp3368_c0_seq1
AATAATAATAATAATAATTGTTTGTTAATTAAAATAACAGTAACCCAAATGGCAAGATCA
ACAGTTTGACATAACATTCAAGTTGATATTGATTTCTATAGGAAAATCGATTTATTACAA
TTTATTAATTAATTCTATTTCATGTTTTAAAATTAATCCTAACATAAACATTCGGTTAAT
CAACTCGAATATTCTTTAAATCCAGTTGTGTACCTGTGCATATATATTATATATATATGT
ACACAAGTGTATATACATACAGGCATATATATA
>comp3368_c1_seq1
TATATATATACATGTATGTATATGAGAATGGATACAGTAGATGTATTATCACAATTCCAA
TAACTTCTAATGTTCGCATTAAACCCCAAAATTAATCTATTAATTCAAATATGATTTATT
TTAATTAATAATAATTGCTCGCATCTTTTCGGACTTTTTTTGTGTTTGTCGTGTTGCTTT
ATTTTCTTTTCTTTTTTTTATTTTAATCGTGACAATTAGCAAGTTTAACGTAATGTTCCT
TTGGAAAGACACCTGTTGTGAATATGAGTTCCAACCAAACAGCAAATGTCCAACAGAAAC
TAGTTTGACATAAAAGTATTTTGTTCGAAGCATAGTGATTAGCAAGGAATAGTGATTAGA
AAAGGTGAACCTGGAAATAAATGGAACGCTAAAAACTGA
>comp3370_c0_seq1
ACACAGCCACTCCTATGCCCATTTAACAGCTTTTCAATCTTACAATTTTAACTAACTCTA
ACCTTAATTTTATTACTTTTAGTGATAAAATTCTAATTCAAACTGGATCAAGATGTATTC
CCTAATCTTGAAATTCAGTATTTTGTCACTTTCATATGCAAATTACAAAGTATAACAGCT
TATTTCTGTATGAAAATATTAGATGAACTAGTAACTGATAATACCCTTGACAGATATCTA
ATGTTATAACAGCATTTCAAAATTTGAATCCTTATAGAGAGCTCCGTTCACTAAGATATT
GGTGCTTAAATTTCTCGTAAACTTTTGTTATGTCATCTGATTTATAGTCACTTTTAAATG
ATTTGGTTGGTAAAGAAGTTATGAGTAAGATGTCAGTGTATCATTTTAATTTTAAACATT
TGAAAAGGTGCAATTCTCTTCAGTTTTGAACCTAATGTTTTGCTTTTCTATCGTTACTTA
ATTTTTATCAGCATTGCCTAGAGGATTAGAGTAATATAAATAGTATATTCTGTTTTGAAA
TATGAAATATACGTCAAATCTGCTTTCGTTTGGTCGCTGCTATACTTTTCCAAGTTTGTC
AAAGTTTTGAGATGTCTTGAATGAACTTCTATATTTCAGTAGTAGCTTTGCAGGAATGTT
GCTAATGTTCTTGTTATCTAATGATTAATCATGTATGTGAATTGAATTAATAGGTATTGA
CTTTCTGCTTGACTACTATCTATCTAGCTTTTGGTTATGAGATGGGTACAATGCTGTAAA
TGGTTGTGTTCTCAGAAACCTTGTTAGTCATTTAATGGCTATCTTGTTGCAACATTTCTT
AAGGTTGTAGATTTAAAATTCAACTCTTTTGCTTTGCTCTTAAATAATGCAAAGTCAGAA
CAAAAGTTACACTTTGCTCTACAAAAGCCTCACCAGAATAAAATCTAACCAAAATATAAA
TAAGATGAAAATTGCATATATCTTTATATATAAAAGAG
>comp3371_c0_seq1
GTGTGTGTGTGTGTGTAAGTTTTCAATCAGTTGAAGTACCTTTTCACTGTATTAAAGGAT
AAATGAATATCTATTTTTACAAATTTTTGTATAGCGGAAGTTTACGATCCCACATCTCCA
CAGCACCGCCATTTGCAAGGTGTTAGGTGGAGCCGACTTTGCACAGAATGTTAACTAAAC
GCACGATATGTAGCTTAATGAAAGCAAGGATTTAGAGATTGAGAAGCAAACATAGAGTCT
GTGGGCCATTCATATACATATGCATACTTACATAGATAGATAGATACATACGTACAAACA
CCTCTCTCTCTCTATATA
>comp3372_c0_seq1
ATACACTTAAACAACCGGAACTTCCGTCCCAGCATAAGATGCCAACCAGAAGTAACAGCA
CGTGGCTTCTGTAATGTGATATTCCACTAAATTTGCAACTTTGATCAATAACTAACGTTG
ATAATGGGGAAAAGTAAACATCGAAAGCGATATGGACTACCTCGGCCACAACCCACCGGG
ATCGTTGCTAATTTAAACGAAGAGGAACAATCTGTTACTAATGGCCCATCGTTTGTTACG
CTTATAGATCAATTGCAGAGTACTGAAGAAGAATGTCGCTTAGTTGCATGTGCAACTGTT
GCTACAATTGTTGCAGATCCACTTGCAATTCCTGTTTTGTTGGAAAACAACTTGGTTAGG
ATTCTAGCACCATTACTTGGTGATCCAAACATCTACATCCAGAACAGTTCAGTTGGTGCT
CTCAGAAATCTTTCTGTTGATGGAGGCGTTGCAGTCTGTGAGAAAATGGTTAACAGTGAT
GTATTAACTATGGTTATTGGTTTATTAAAGATGTATGAAGTTGGCTGGGAACCTTCAAAA
TTATGGGATGAAAAGTTGGCTCAATTAAAAACTGATACATTTATTCAAGCTGTTCATCTC
TTATGGAATCTATGTGAAAATTCAGAGACAGCTGTTCAAATATTCAACAAAGAAAAATTA
GCCCATCCTCTTGTGTATTGTTTGAACCCCAGTATCTATGGTTATCCTTTAGTACTTGCT
GTGGCTCACTGCTTACACACTGTCACTGATAGCAACCCTGAAGTATGCACATATCTACGA
AATGATGAACCACTCTCTCAGATCCAGTCCTTGACTACTATTAACACAAGTTCAATGGAT
GCTTTACTTTTGCGTGCTGTAGCTGCAGGTCTCTTGGTGAATGTGTTTGGAGACCAACTG
AGCACTGCTAGTGGTCATCTTGTTTCTCCTATCCTCTCCACAATTGCCGATGTCCTGGCA
ATAAACACACATGAACATTTAATATCAGAAGCTGATAAAGTGGTTGCTTTACAGGTAACT
GATGTGTTAGATGAAGCAATGATGCCCATGGCTGAAGTGTCTAATGGTACTACATCTGAA
GCAGGAATAGAGATGTTAGATGTTAACAACCAAACAAATGGAACAACTGAAAAGGTAGAA
CCAACAGTTGACAAGACCACAGAGATCAATAAGATTGTAGCAAATGCTGAAACTTTCCTC
AAGGCACAACAGTTAGCTGTAGAAATAGCTGCCAATTTATGTTCTGAAGATGATGATTAT
GAAGTAGGTAGTGAAGAATCAATGTCATCTGATGAAGTTGTTTGTGATGTTGATATGGAA
ACTAATGAATCTAGTTCTGTATTGTCTCCTTGTTGTCTTCCATCTGAACTGCATCATTGT
TTTGTGAAATTTGATATTCTCAATCATGTTCTAAAGAAAGTCGAATGTCCTCCATTGTCA
ACCAGTTGCCCTTTGAATACACCAAACAAAAGGATTGCCAAATGTCTCTTTCAACTCCGT
GTCCACGCTTTACTCAGTGCTGCTAATATGATCTCATCACTTAGTATTGAAACTATTGGT
GGAATTGAACGATTGCATAGCATCTGGACTGGACTTGTCCGTATGTGTCACATGAAACAA
GATTCAGAGATAAACTGTGATGTTGACTATCTAGAAGCTGTGAGCAGTGCTTTGTCAGCC
GTGGCTCAGAAATTTGCAGAGTGCAAAACTATTAAGTTGGCAGATATAATGTCACCTGAA
TCTATGGTTTTGTTTGAAAAGATGCAAGAAAGTCCAAATCAACAAATTCGGATCAATTCC
ATTCGAGTTTTATCATCTATTGGTTCTACTTTACTACTAAATTCATCAACTCACTCTGAA
CTGAAGCCAATTGGTATAGCTTTGATGAATATAGCCTGCCAAGATAAGAGTTTACATGTT
GTTGCTGAAGCTCTCGATGCTATATTTGACATTTTTGCTGAAGATGAAGTTGATCCAGTT
GTAAAGGAAATTAACCTCATAGATAATTTAAAGCCTGTTTTATCAACCCTGAAAGGCAAT
GCTGTTGTTTCCCGTTCACAGAAACAGAAGTACAAAGACCCTGTGATAAGCACTGCCAAA
CTAAACTTGATTCGCTTCATTAAATACAAGTCCTCACTCGGTGCTTCTACTTCTCAACAG
ACAACTGAATCTTGTAACAAATAAATCTTTTTTGCTCAATTTAAAAAAAAA
>comp3373_c0_seq1
TATATATATATTTAATTCATAGTATCACACTGGTGTGAATGCTACTAAACAAACCAAAGT
ACTCAATACGGGAGAATAGAGGATTAATATATATTCAATGTTGAGTCTGAGTGAAGTCGC
TACTCAGAGGTTCCCCGCCTCCCCCATAGAGTCGCTTTTGAATAATTACATTTTTTCACC
GTTTCGCTAACTCCCTTCACGAGTCAATAGTTAATCCTAGGTAATTATTTTTAAAAATAC
ATTGTCCCCCTGAGCGGGATAGAACCAGGGACCACGTGGTAACGAAGCGAATACGTTTGC
CATGTAGCCATAGCTGTGACAATTTTACTGCAATAAAATCTAACATTAAACGATAATAGT
CAATCCGAAAATATTACAGAAAATATTTGCCCTTAGAGGTACTGAGGGAGATCGAACCGA
AGACCACGTGATTACAAAGCGAATTTCGTTGCCATGCAACAATAACTATTAGTTTTAGCA
CTAAAGTATTGTAGTCAATCCTAGGTTATTATAGAAAACATTTGCCCTAAGAATTACTGA
TTGAGATCGAAACTAGGACTACGTGCTTACGAAGAGAATTCCTTCGCCAAGCAGCCATAA
CCACGTCCATTTTACTGCACTCAAAGCTATAAACTTTAACATGAAAAGATAATTGGTGAT
GTTTTGATGTCGACTTTACTTTATTGAGTCAGTGGGTCATAATGTTACATAATGGACTAT
AAAGCCGAGGAAGTTGTTTTTATATCGTAGTTTTCCACGGCCACTCAGAGAACTGTTTGT
GGTCAATAAAGATAGATTTTTATTGATCCATTAAAAGAAAAACACTACCAATCTAGTTTT
ACTTTATTTGTAAATATAAG
>comp3374_c0_seq1
TTTTTTTTTTATTTGCAATAATGTAATTTAATATACAAGGTATTTTCATATGCATAAGTT
CAGTACAAAATGTCAACCTATTGAACTCCACCTAGAAAATAAACAAGTTACAAACTCATG
CTGTCAGGGGTAATCTAAACTAGTACTAAACTAGTTATCGGTATAAATAGTCAGCCTGGA
GATTAGCAGCTATTTCAGGTTCCCATCTGTCACCATTTGAAAGTAACTTTTCTTTATTAT
AAAGTAATTCTTCTCGAGTTTCAGTGGAATACTCAAAATTGGGACCCTCAACAATTGCAT
CAACAGGACAAGCTTCCTGACAGAATCCACAATAAATACATTTTGTCATATCAATATCAT
ATCTGGTAGTTCTACGACTGCCATCAGCACGTGGTTCAGCCTCAATGGTAATAGCCTGAG
CTGGGCAAATAGCTTCACAAAGCTTGCAAGCAATGCATCTTTCTTCTCCAGATGGATACC
TGCGTAAAGCATGTTCCCCACGAAATCGTGGACTGAGTGGGCCTTTCTCAAAAGGGTAGT
TGATTGTGGCAGGCTCTTTCAAAAGATGACCAAATACAAGTGCAAGACCACCAATCATTT
CTCCCCAGAAGGTTGTTCTTGCAGCTCGATCTGTGATATCAGCCCACTTCATGCTCGGCT
CAGGAGGACTTACATCCTTCCATAGTGATCTATTGGGAACAATTGATGTAGCACGAGTAG
AATGACATAGTATTTGATGGGCTGAACGTCCCGCCGAATATATCTTTAAATAATTCGTCA
TGTCTGCTACAGAAACGTCCCCGAAATGCTGATCAG
>comp3375_c0_seq1
ACACATATATATATTTATATATAGTTGAGAGGCTGGTACTTAGAAGTTTGAAGAACACTC
TCTAAAAGATGATGTAGGGGGCTATTGGGGGTAGGGGGTGGGAGGCAATAGAAAGTTTGT
CCCCTTCTATCCCTTTTCCTGTCCCTAAGCACACAGTTTAATGGCAAAGAGACATCAGAT
GAAGCACTACCATGACCGTCACCACTTAACCCTGTCGGAAGGGTTCATAGCAAGATGTCG
ATGGTAACTCCACTCGTAGGTGACATCTTCATGGTCACTGGACCTGCTAGAAATAACAAC
CAGATCTTTCAACTCATACTCCACTCACGGGGGGAAAAAAAACCCAGGACACATTGAATT
ATGTAGTCCTTGGTGCATTTATATCTAAACGGAAAACATGATGGTTACATTTGGAATGTC
ATAGGCTGCTGGATCAGGACTGACCTGGGGC
>comp3377_c0_seq1
TTCCATTGCTGCTGCTTCTGTTGCCGCCATTACTTTTGCTGCTGTTGCTGCTACTGACGT
TCGCTGTGTGTCTTCGGCGCTTCCATTTCGCTTGCTTCTGCCAGAGAAGAACAGCACTAC
CGTTACGACAAATACACTTATTTATATCACCAGTGAAGATTCTGAAAAGCTTGCGCAGGA
TGTATGGATTTTAAAGAAAAAGGACACAACTGAATTTGGGACGACGGCAAGAGACACTAT
AAATAAAATGATATAGTCATCGCAGTACGTAAGAATTTCCTTGCTGAAAGTCAAGCTATC
AGAGCTCGAAAAGCATAAATCGAAAAGTAATACCATTTGGGCCCAAAATGGAGGTTTTTA
TGGAGAACACTAATCATTCAAATGTTGTTGTTGGTTCGAATCTAAAGTATGTTTTTGGAT
TGAATGTCAGCGTAGTGAATGGATCAAGTACTGTATTCCCTGCACCTTTGCCGGCTCAGT
TCGATGAAATAAAATTGGTTGAATTTTACCTGACAGGTGTTGCATCAATTGTGATTATAT
CACTGGGTCTCATTGGAAATATTTTAACAATTGCTGTACTTACAAAACGAACGATGCAGT
CATCAACAAACTGCTACCTAAAAGCTCTGGCAATGTGGGACAGTGTTGTTTTAATAATTA
CGTTCTTTCTGATTGGAATTCCATCTGTATCGGAACCTTACAGAGAAAATATCTTACCCT
ATGTTATTGTCTACGCTTATCCCGCTGGCTTAGTTGGCCAAACAGCAACCATCTGGTTAA
CTGTTTCGTTCACTGTTGAGCGCTATATAGCTGTATGTCATCCGCTCAGAGCTGCTAGCA
TGTGTACTATGGCAAGAGCTCGTATGGTCATACTGTCTGTATCTGTTTTTTCCTTTGTCT
ACAATGCGTCACGTTGGTTTGAATATGAAATAGAATACCGACTTAATCCTACAGACCATA
CGATTCTTGTGAAAGAAAAGACCACTGATATGGGTGAAAGTAAAATATACCGTAAAGTCT
ATTTCTTGTGTCTCTATCTACCAATTATGTGCTTTATTCCGTTGACATCTTTAGCCGTCA
TTAATATATTCCTCATTCTTGCCGTGAAAAGGTCACAACGTCAGCGTCGTGATATGAACG
TACGCCAATCAAGAGAAAATAACGTCACATTAATGCTTGTATCAGTTGTTATAGTTTTCA
TGATCTGCCAAGTTCCTGCGCTCATATACAATACAGCTTATGCTATTGATAGCAAAATGG
TGTCTACTACATCAGGATGGATAATTTTATCTTTAATAAGAAACTATTTGGTTACGCTAA
ACAGCGCTATTAACTTTCTGTTATACTGTGCTTTCGGACAGAAATTTCGGCGCATATTTA
TCCGAACGTTCTGCCGATGCTTGATTCCGGAAGAGGATTTTAGTTCACTTACTTACCAAG
GAACAGTTATCAACCCACATACGACAGCGAGAAGATACAGCAAAACACAAAAGTTGCATG
CAACTACAACTGACGTTATAGACATGACATCATCAACCACAGCAACGCATGCAAGTATAC
TCTCGCGATACTCTTCTCATTCTTCGTTCGACGCTAACTCCCTCTATCGAAAAAATACGA
TCAACAAATACGAAAACCTCACGAAAAATAAAACGGATGCTTGTGATGATTTATTCTGTG
AAAAAATAGGCATTGATGAGAATGAAATTTTAAATAACGAAAAATCCAAAAATGAAAATC
TCGAAAGAGTTAATTCGGAG
>comp3379_c0_seq1
AATTGATTCAAAATTGTTAGTGGTGGGCGAGAAGAAAAACAATTTACGAAGAAGGAAAAT
ATTCAAACGGTAAAAGTCATGGAAGTAAAAATAATTACAGGGAAAATTTTCTGCAGTCAA
TTGAACTTAGAGATAGAAGAAAGAGTATTATTATTAAGACATCTTATTTTACATTATTTC
GTTTCGGTTTTTATTTTATGTCTTTTTTTTCTAAATATTGTATTCTATATTTTCACAAAT
TCTCATGATTGTTTCGAGTGGATAGATAGATAGATAGATA
>comp3382_c0_seq1
TGCATCCCACCTGTCATTAAGTAGTTAATGTCTGTGCATTTAGATCCTTGTGATGTAGGG
ATGTGAGATAAATTTACTGAGCTAATGATGTAAGATAGTGTTGGAGTTCTCTTCCCTTCC
CATTCTTAGCAGTCCATCAATATACTACCATAGTTGGTTATGTTAGACAACTGGCCACAG
AACTTTTTATTTCAGCCTAACAGCACCTGAATTTCATTGGAATTACGTCTCTTATGTAAT
GAAACCAATCATTGAGGGTTACATAGCAAAATATTGTTTTTTGATGTCCTGAAAGGAATT
ACACTGAAAATGTTTGTTCTATGCTAGCCATATTTTCATCACTGTCGTCTAACAGAACGG
AACTGAGCTGCTTTAACTTGTGAAGTTAGAGGAAGGGGAGATAGAGGCACCTGTTAGAGT
GTCTTGTATATATGTAAAACATGGATTATCGAAATGATGGATTACGCCAGATGCACTATT
CTTCTGCTGGCTATAAATCTACGATGAGGGAG
>comp3383_c0_seq1
GATGTTTTAAGCATTCTTTTTTATGAATGAATCATACTGTCGACTTGATCTGCAACAATC
CTTGAAATAGCTAGAGATGATGTAGCAGCCGGAGAGGGAGCATTACGTACATGAAGGATC
CTTTTAGACATATCACCAGTGCCACTGTCAAATACAAAATCATCTACCAAATTGCCATCC
TTGTCCAAAGCTTGAGCTCTCACACCAGATGGTCCTCTGATGACATCTTCAAGTTTCAAA
GATGGAATAAACCTCTGAAGCTGTTTAACTTGAGCACCAATGAAAAGACCTCGGTACATT
TCATTAAGACCAAAACTTAAATTCTTCATTGCTATTTTTCTTAAACCACTGTAAGACAGT
GCGTCTATCATATCTTTGGCACTGAAACTAAAGAATGTATAGCCTTCTCTTTTGAAAGCC
AACACAGCATTTGGACCTAACCACACACTGCCATCAACACGAGGTGTGAAATGGACTCCA
AGGAATGGAAATCTGGGATCAGGTACTGGATATATGTTTCCTCTGACCATATCACTCTTA
TGAGGTTTCAATAACAAGTAGTCACCACGGAATGGGACAATACGAGGTTTTCTATCACAA
CCAGTTTTCTCAGCCAGACGATCAGAATAGAGTCCACCACAGGTTATCAAATACTGACAT
TGTATTGCTTGATCCTTTTTCGCATCACCCATAACTGTCACAGGATATTTTAAATTTTCT
GTTGACATCAAAAACTTGTTAGCAGCAAAATCTGTGAAGATATGGCCTCCACATTTTTTA
AAATTTTCTCCATAACTGAGAGCAACCTGTCTCCAATCTACAATTCCTGTATGGGGTGAA
TGAATAGCTCGCAGTCCAACACAGTTTGGTTCAATATCTTGAATTTCTTTAGGGCCAACC
ATTCTCATGCCTTTCACATTGTTTTTCTGTCCTCGTTCATAGAGATTATCAAGCCTAGAA
AGTTCCTCAGGATTCGTTGCTACAATCAACTTACCGCATTCCTTATAAGGTATGTTGTTT
TCATCACAGTATTTGTATGCCTTGTGGAAGCCTTCAACGCACAACTTTGCCTTCAAAGAC
CCAGGTGTGTAGTATATTCCAGCATGTATAACACCACTGTTGTTGCCACTCTGATGTTTT
GCTAATTCTTTCTCTTTTTCTAAAACAGCAAAAGATAGATTTGGATGTCGAAGAATCAAC
TCTCTTGCTGTTGCCAGACCAATAATTCCACCTCCTACTATAACGATATCATATTCTTTT
TTGGGATTTGTATGCTCTGCAGAACAAACTTCGCTGTTTTGACGAGGAAAAACCCATTTA
AAACCAGAATGAACACTGAGACCCACTCTGGCATTGAGCAATGTTTTACTTAATACAGTC
GCTGCCATATTCGATGTGTGCAATTTTTTTTCCTTTCACTTTGACCCAGATTACATTTAT
TTACCGTCTCATAAAAGATACACAATCACTGATAAAGCCAGACGAAACATTAGCACGATC
GCATACAGACTAACGCGCACAATAGGTGTGGATATATATTGACTGTATTCAAGAAGTATT
TTTAACCTTGGCCTAAAACAAGTTCCTACAAAAGAAATTGGCAACTAACTTCTAACTGGT
TAGATTTCTCAGTTTATATATCCGTCAACTTCCACAATCTAGTGTTGATTTAGTAAAATT
AGCTCATATGCTCTATGGCGTGTGATGTGATTTTCAACGGATACTAAATGGCAGATCGAG
ATTATATGATCTATTCTGGATATTCACTGACATATAAACAATGTGAGAGAACATGCATGA
TTCTAACCGTACTAAAGCTGAGACCCAAACTAGTTCGGTACTACTTGAG
>comp3385_c0_seq1
TGTAGGTAGGTATATATATGTGTGTGTATGGTTTTTTTTACGTGGATAAGTTTGACAATG
GTGTCTGAAACAAAGGCGACTATGCTATGGCAAAAATTTGAAATTACTGTCGACCTGTGT
GTATATCAGAGCGCGCGCGCGTGCGCTGCGAGGGAGAGGTGGGGGGAATAAGCGTAATTT
TGTATTGCGAGATAATTAATATCAGTTGGCTGTGTATTATATATAACTATACATACATAC
ATA
>comp3389_c0_seq1
TGATGCTATATTAGTCTGAAGAAATGACTACTAGAACTTATAATATCATATGGACTTATA
TAATTTATATGTACAACCCATCATGGTGATTGACATTACAAAATTGTACTGATTATTGAA
ATGATCATCACTGATTAAAAAATGTAATATATCACCTTCATTCCTTTGTTTACTTTTATG
TTCTATCAGTGCATTTCCCTAGATTTCCAGTTTGTATGGATATCTTATTTGGATATTACA
AATATGATTAACCAAATACTTTTTTCTGATTTTGTTAACTATCCATACTGTTAACCAAGA
TCTTGCATGGAGTTTTGACTTGGTATTCACCTGGGGTTCCTAAATTCCTATTCTTTAACA
CACACACACACTAGGTGTGGCCTTGTGCTAATATGAGAAACCATGACCAGGTGTATATAT
TTGATATCAGCTATATATACAAGTGGCAAAAAACTTCCATATTCACCATTCTTGGTAGTG
TACGTTTTCAGTGGTTTTTCTGCTGCACCTGTGCATACATTATTGGTAGGTAAGTTACAG
ATTTCTATATTATTAACAATTAATATGTCATATTGCATTTATTCATTTAACTAATTAATT
GACTTAAAAATATATATTTTATATTGTAATTTGTGGACAATATATCATCACTAGTTAAAG
GAATCCAATGAGACAGTCACTGAGAATGACAGAAATGTAGTTTGAACCAGTCAAATCTAG
ATGCCTGGAACACATTTTTAACCACCTGATTATGTTTATGGTGTTAGGACAAGCTTAAAC
CAGCAAATCACACTACCCTGTGTGAGTGTTACACATAGGCATGTGTGTGTAATTATAAGT
ATTATTCAAATAATTTAATCAAACCTGAAAATTCTTTTACCTTTTGGAAACAGAACTCAT
AGCTCTTTGATTTCTGGCCTGAACACTGCCCTTAATATGATATGAAGAATTTATTCAAGA
TATTTATGTAGGAAGAGCTTAAGATATGGTAACCATGTCTACCCACTATATTACATATGA
CCCTACAAGATTATACATAGATTTAAATCATATATGTGTGTGTCTGTGTGTG
>comp3391_c0_seq1
TAATAATAACAATAATAAATAATAATATTGGTGTTTGTTTTTAATTTAGGCACAAGGCCG
GCAATATTGCGGGATGTGTGCTTTGTCGAATACATCGATTCCAGTTTGACTGGTGCCTTA
TTTTATTGATCCCGAAAAGATAAATGATAAAGTTAGTCTCGGTGAGATTCGAACTGAGAA
CGTAAAGAGCAGGAAGATATACCTCGAGGCATTTTGCTTGACTCTCTAACGCTTCTACAA
GTTCGCAGCCCTAATAATAATAGAAGTAGTAGTAGTAGCAG
>comp3392_c0_seq1
TTTAAATATAACAATATATGTGTGCTTTATATAATACAAATGTTCTATTTTAAAATAATA
TGAATGATCTTACACAAAAACGACATGTTTATTAGGTCCATCAGTTGATTTAACAACCTT
TTGGGGTTCTTTTTCTTCGGCATTTTGCATATTCATTTGTCTCAGTTTTCGTGCCATGTG
TTTTGGCTTATTTTTCTTTTTCTTCTTCTTAACAGCTTTCATACCAACAAAATCTTTATT
ACTTTCTTTTCCTTTCAATTTCTTTCCCCTTTTATTATCATCATCATCAATTATTTGTCG
ATCCTTATTCATTGTAGATGATTTTACTCGAATCTTTCGACCTTTTAACTCTGAATCGTT
AAGTTGCAGTGCAAACATTGCAGCATCCGTGTCTTCGAATGAAACGTAACCAAATCCTTT
TCCAACACCGGTTATCTTGTCCCGAATGACTCTAACATTAGAAATTGGACCACAGTCAAG
AAAGTGTTCCCTCAAATCTTGCTCATGAATATCAAATGGCAGGTTCCCTACAAAAGCCGA
CTTCTTGTGATCAATGTTTTTCTTTTTAAACTTAGCTTCGTTGACTTGGATGTGCAATCC
ATCCAGCTCAGTGCCGTTGAGACTTTTAGCTTTCGGAACAGCTTTTCTTTCTGTAAAACA
TATATAGGCATTGATACTTTTGCATTTAGGGTGAAATTTCTTTTTCAAAACAGCAAACTT
TTTACCTCGTTTGAGATCAGCTGGTATAGCTCCTCGAAAACGCGTGTTTTCAATAGTACC
AAAGGGACTGAACATTTTATGAAGTTTCTTTTTGGTTATACTAAGAGGAAGGTTACCAAC
AAATATAGTCTTGGCGTTAATAAACTTGTCATCAGTTTTTTTAGGAATCTTTTTACGTTC
TGTACCATCTTCCTCATCTTCGGAATGACGTCTCTTTCGTGTTTGTGTCTGTCTAGGGTT
CAACCTTCCGACGAGTACTTCACTTGTATTACAAAACAATTGTTCTATAATCTTATCATT
CGACCGACTGCTTTGATTTGCAACATTTTCTGATGTAGAGCTTGAATCTTTTAATATTTT
CGAGTTACATTTGGTATCGTCATTTTCGACGGAGAGATTTTTGCCTTTTACTTTTCCAGG
ACCAACCTTTTTTCCAGAGTCGAAAAGTTTATTGAGTTTTTTCTGTTCTTTTGATAACTT
TGAATCCGAATTTGATTTTGCATTAATTAAGGAAGACACTGACCCAACCTCATAAACATC
TGCCATCGTCGCAACTTATTTTATAAACATTTACATAGACATAGCATACATACATACAAA
TACTACAGGCTCCGAAGTTGGACAGCAACACGTGTGGAAGTACATCCG
>comp3393_c0_seq1
TGATGAACATGATTATCTAAGATGACTTTTGTAAGGAGCTGCTGTTGTAGTGTCAGAATT
TTCTCAATATCACGACTGTCTGTGGACTGGATGATACGAAGGCTATATACTACATTTAAT
CAAAAATATTATCCTGTTCATAATTGTACTCCATGTCTTTTGAAACGCAAAATTTTTCTA
ATCAGAAATCATCCAGCTAATACTGTCTCACCCCTGATCTCAGAAATACCATCAAAACTA
TATTCTTACCAGCAGCATGCATCAACTCATCACAGTAATCAGGATGTACATATGAAACAG
TTTGAAAATTCTTATAAGTTAGTTGAAGATGAATTTTTAATGCTTAATAATGATATTAAA
AAGTTAATTTATACAATCCATCCAGACCTTCAGGAAATTGCACACTACCATTTGGATGGC
AGGGGCAAATCTCTACGACCCATGACAGTCATGCTCATGGCAAAATCATGTAATTTTCAC
CATATTGGTGATTCAACTATCCTTCATTCACAATATGTGATAGCCATGATCTCAGAAATG
ATTCATATAGCCAGCCTCATGCATGATGATGTTATAGACCAATCAGACATACGGCGAGGA
AAGCCAAGTGTGAAAGCTGTATGGGGTGAGCGTAAGGCGGTATTTGCTGGAAATTTCATA
CTTGGGAGTGCATCGTCAGCTTTAGCCAAGCTCAAAAATGAATATGTTATATCTGTTATT
TCATGTGTTATAGAAGACTTAGTAAAAGGGGAATTTATGCAATTAGGTTCTAAAGAAGAT
GAAACTGAACGTTTTAATCATTATTTAACAAAATCTTTCAAAAAAACTGCTAGTCTAATT
GCTAATAGCTGCAAAGCAGTGGCTATTTTTGGAAATTGTTGCGATGACATTGTGAATACT
GCCTACCTTTATGGCCGACACATAGGCTTAGCTTTTCAGTTAGTGGATGATTTGCTGGAC
TTTGTGGCCTGTGATAAAACTATAGGAAAACCAACAGCAGCTGACTTAAGGCTTGGTCTA
GCTACAGCACCAGTGTTATTTGCTGCTCAGCAGTATCCTGAATTGCATCCATTGATCATG
CGAAGATTCAAACATGAAGGTGATGTGGAAAAAGCAAGGGATTTAGTCGTAAAAAGTGAT
GGTGTGACACATACTCGGTTACTAGCTGAACAACATGCCAAGGAGGCAATTTCCATGGCC
AAAATATTAAAGCATAGTGCATCACAGCAGGCTTTAATAAATTTAGTAGAATTTGTTCTT
CATAGAAAAAAATAATGGAAACCTTTTTTATTATATTAAAATATTGCAG
>comp3394_c0_seq1
ATAGAAACAACTTGATCTCCTGCTGTCCAAGGTCTCAGATGAGCCTACATCACGGACAAA
AATTCAAAAGAGGGCAGCAGTATCGAACTCCCTCCTTCACCAAAAGCCAATCGCGTAAGA
ATGGCTATTGAAAAGGTGATTAGACTGTCGGGTGCTCTAGCATGGCCACAGCTTCTGGGC
TGAAACATTTAAAAGAATAAAAGAACAATACAGATATATATATATATATAT
>comp3395_c0_seq1
ATAGCATTTAATGATTATAATTAATTTAGAGCATTCATAATATTTTTAACTTGAGAGGAT
TTATATGTATATATAAAAAATGATCCTTCAGTCATTTACTTCACTGCTGTGAAACAAGAC
ATCAAGAAATCACTAGGATAACTTGATGAAATTGTGAAGTTAAATTCTTTTAGTTAAACA
GTTGACTTCCCTACTGGAAAAAGGCATGTGTGTGAGAGAAAAATAAAATAGTTAACATTT
GGAGATTTTCACAGAAGCAGTTATTTTATCTTCTAAACAAATTGAAACTGGAAAATTTTG
TTTGATTGGTCATTATCAGATGATAAACATAACAAATAAAATTATTCTTCTAGATAAAAC
AAAAGAACTTTGTTATTAAAGACCAACTTATGATATCAAGCTGTGTTGATTAGTGTGAGT
CATTCTAATTGAGAAAATATTTATCACAGTTTCATATAAAACATTTTAAAAGTCAGATAT
AAAATATTTTGAAAATTTCTTTTTTTTTTCTTTTATCTCTACCACACATCAGCAGAAATA
CTTCCCAATTTTAAAAAAAG
>comp3396_c0_seq1
GCTCCCTCAAAGTTTCTAGACCTTCATAGTCTTATTTCTATATGTAGTTGTTACTGTCAT
TCTTGTTGTTGTTGCTCAACTCCAGTCCAAACATGACTAACCCGACCTACAGTCAGAGCT
AATTCAGCTGTGATCTACCTCATCATTTTGCATATTTATAAAATCTTTGTCCAATCTACC
CTTCCAGTGGGGGGTGTTTTGAGAGATTTACTGTTATATTTAACAATTCCAGCGACATAT
TTTGGCTCCTTCAGCTATTATTGTTTAGCTCCAAGGCAGCCCTAAGAGACCAGAACTGTG
TACAAATGCATGTAAAACCAGTTTTTCTATGTGTACAGAACCTAGGACCATATTATTGAA
GTTGTCCTTTTGTGTGATTTGAGGGAGATTTAATTGCTATGTGTAGCAAGTCAAGCAAGT
GCACAAAAGCTCCCCTTGCTTGCTCAGTAACCCTAAGTATTTATTTGTGGCATTAATATT
TTCTGGCGTCTTTTTGGCAAGAATCCTGAGCGTGAATGTTGTATTTATGACGTTTGCATT
AATTTTGTTTTATGTTATACCTTTGTTTTTGTAACAGAGCATAATTAAAATCTGTATTTC
TTACAACTATAAGAATGCAGCTATGACACACATCACCAATACCTACACCATCCAGAAGAT
GAGACCATGATGGACCAGAACTATAGATTGGCTGAGAGACTTCATTGTTCCATAGGAAAT
GCATAGGGCTCATAAGGAAATTTAAAGAAAATGATTAACTTCTCAGAATAAACATGTTTT
ACTAGTACACACACACACACATG
>comp3398_c0_seq1
GCAGTAGCAGGGGCAGCAGCAATAGCAGCAGTAAAATTGTCAAAGCCAGTCTCTGAGTAG
TCAACGTCATGTTGTCTTCTCTCTCATAAAATCAGTTGTTATAAAGAGTTGTGGAATACC
GCGTCTATCGGGCGACACAAGCAAAAGCACGCACTTAACATCGTTTACAAACGAGAGCCA
AGTGTAACAAAGCATTTCTTGTGAAATTGAACGACACTAACCTGAAAAGATGTCCATGTT
AGCAAGGAAAGGTACGATGGTTCGGAAAAGCCGCGGCACTCATTCACGAAGCCAGTCGAT
GAAACGGACTCCATCACGAGGCGGGTCTACTAAGAGACCTACACCGGGCCTAACACCTGC
TATTGTTGTTATGGACAGCACAGAATCAGAAGACAAGGATTCCTCAACTAACGCTTCATC
ACCTCCCGCAAAGAATATTGTCGGAACAATTGTGGGATATAATGATGAATCAGCTTTATA
CAAAACAACTGTAGACTGGACGGCATCCAGAGTGAGTGTACAATCAAACTATGAGGCTGT
TTATGTACAGATAACAGAAGCCACAAAAGAAGCTAACAGTTCCATAGATTTCGTATGTCA
AGCAGTCCGAATATTGACAAATACACGTCTCTACACCGTCTTTTTGGCAGTCAGTACAGC
ATTACCTATTGCCATGATGACAGCAGGTGTGAAGTATCTGAACGATTGTCCGAAACAGCC
TAAAATACCTGTGTACCTGCTGGTCGGCGGTTGCTTCGGCACGCTAAAGATGGTGTATAC
AATATGGCGTCAAGTTCAACAGCGTCGTTTTGACAGTTTACCCGATCTCGTTGGTTTTGA
TCCCACTGAAGAAGCGATTTTCTCAACTCGTTCCTATCGCCTCATGGACACAATTCTCGT
TCTTTTCCTCATTTGCTGGATCTTAACTGGAACTTACTGGGTTTTTCTCATCTGGAAGCC
AAACTTCGAGCAACTGCTACATGACCCCAACAATTGGTGTAACAAATCTGTGTATGGTCT
GGCACTTTTTCAGATCATTGTTTCTTACGCATGGATGGCACTAGCCTTATTGACTGTCAT
CGGATTGTTTATATCCTACTACTGCCGGAGATCGAAACCTGGCGAACAAAGAAGCCAAAC
TACAGACGTGAAGTGATGTCTCCGATATTTATAATCACTGATCAAATATATAAAAAGCGA
AGTCAAAAGGGGTATAATTTTGTGACAAAATAATAAATATTGTCTACGGACTTAAAGCTT
TACGTAATGGATTCTAGGATCACCTTGAATGTTCATGTTTCAGCACGAAAATGAAATAAG
ACGACTTCTCACTGTGGGTTCCAATTTCCCTTTGTTTCTGACAGTTGCTACCTTCTGATC
CCCTGTGTTATACCAATGCTGTTCTGTATAAGCAGCACTGTACAAGTCATCCTCCATGGA
ACCAATGTTCAGTTATATTTTAATATATACCTTCTACATCAGCGATTCTCAACTCTCCCG
CTGTCATTTACCCTTTCGGCTTCATGTATTTCCCCATTTATCCCCCACTTTATTCCCATG
CATTAAAATATGCATAACTGACGTTACAAGCACAGAAAAAAAAAAGGAAAATGAAATAAT
TGTATTATTAAGATTTTCTGCATTACAAAATTAATGATTTCCATGCATTATATATCTACC
CAACGTTAAGTAAATCTTTTATTCCACCAGGGGATAAATATATTTTCGGTTGAGAATCAC
TGCTCTTACCCTTCCAAAATAACATTTACATTTCATACCTCGAAAAAAAAATGGAATATT
TTTCTTGTTTGAAATAAAAATAAAAATCCCATCTTAACATTCCTTTATATTTCAAGAATA
GATCGCCGATATATTTTTGATTAATTG
>comp3400_c0_seq1
TTTTTTTTTAAAATTTATAATTTTTATTAAGTTTTTCTTGTTTCTTTTACTTACATATTT
CATAAAAATTATTCAAAAACCGGACAACATTGCAGTTATTTAACCTCAATATTATGAAAC
GGTGAACAGCAAGTCAGAGATAAGGTTAGTAAAATGTGTTTAGACAACAGCTGTTCAGAC
AAACTCTGGTTTATTACTGCAGTGGCTTTCTTTAACAGAAACACTGACAAAAACAGAACA
AACTCACTCGACCTTGCTACAGATTGTCAGCTCTCACTCCAGTAATGGTCCCACACAACA
ATTAAACTTATATGTACTTTCACAGCAAGTTGGAAGCACTCCGTCGGTTGCGA
>comp3402_c0_seq1
GCGTCCCTAGTCGCACTGCACGGTCATCTAGCAACAAGCTGCAACTTGTACACTGGAGAA
TATTCAAGAAATAAACAACGCTAAGTTTGCTATAACTTTCTCCCACTGGCAATGGATAAA
CCTCAGATAATTTGCCACGTACAGAAATCTCTCAATTATACGATATTTGATTGCAAATGG
ATTCCTTGTTCGGCAAAATTTGTTGTTCTTGGCAACCGTGCACGCGGTACGGGAATGCTT
CAAACCTACGAAATATCTCATGGCGAACTCAATCTTGTTCACGAGACTGAAAAACCGAAG
TCATTTCGGTGTTGTACATTTGCTGCTTCTGACATACAAGAAAGACATCTGGCAACTGGT
AACTTTCATGGCAAAATGGAAATTTGGGACCTTGAACATTCTGATACTCCTGTCTACTCT
GTAAATGGCCATACCCAAATTATCAACAGTATTGATGGTGTTGGAGGTTTAGGAATAGGA
GAAGGTGCACCAGAAATTGTAACTGGCAGTAGAGATGGTTTGGTGAAAGTCTGGGATCCA
AGACAGAAAGATAAACCTGTGGCAATAATGGAGCCAAAAGAAGGGGAAGCTAAAAGAGAT
TGTTGGGCTGTAGCATTTGGTAATACTTTTACTGCGACTGATCGCTGTGTATGTTCTGGC
TATGATAATGGCGACATTAAATTATTTGACCTGAAAACAATGTCTTTGCGTTGGGAAACC
AACATTAAAAATGGAGTCTGTTCTTTGGAGTTTGATAGAAAAGATATCAACATGAACAAA
CTTGTTGCCACAACTCTTGAATCAAAGTTCCACGTTTATGATATGAGAACACAACATCCA
ACCAATGGGTTTGCATCAGTAGTAGAAAAAGCAGCACATAAATCAACAATTTGGTCAGTT
CGCCATCTTCCCCAGAATCGAGATATTTTTATGACAATGGGAGGTAATGGTTCAGTAAAT
CTTTGGCAATATTATTACCCTGAAAAGCGTGTCACTAAAGATCCTGGAGGAATAGAGATG
GGCGTTGCTGGTAAAGTGAATCTACTACAGAATATAACCATTTCCACGCAACCTATAGCT
ACTTTGGACTGGAATGCTGACAAAGCTGGCTTATGTGTGTGTGCATCCTTTGACCAAACT
GTTCGGGTCCTCATTGTTACCAAGTTAAACAGACTTTAAAATTTCA
>comp3404_c0_seq1
AAATTCTACATCCGGCCTTTCCGTATTTCCTCAGCATTAATCCATCATGGGTGCTGTACG
AACTAAAACTGTGAAAAAAGCCGCACGTGTTATCATCGAGAAATACTACACTCGTATGAC
ACTAGATTTTCATACAAACAAAAAGATATGTGATGAAATTGCTATTATCCCTAGCAAGAC
CCTTCGCAACAAAATTGCTGGGTTTGTAACCCATTTGATGAAACGTATCCAGAAAGGTCC
AGTACGTGGCATTTCCATTAAACTGCAGGAAGAAGAACGTGAAAGGAGAGACAACTATGT
TCCAGAAGTCTCAGCTATTGAACAGAATGGAATTATTGAAGTTGATCCTGATACAAAGGA
AATGTTAAAGGCTTTGGACTTTGGTAATTTGGAAGGTCTTCAAGTAACACAACCTATTCC
ATCTATGGGTGGCTTCAGAAATGGGCCCAGAACATAATGTAATTACAACTAAATAAATTT
ATAAATCTATAAAAAAAAAAAA
>comp3409_c0_seq1
TATATATATATATCAAAATCAGTCTCTGCATATTAAATGGTTGCATGTTTGAATGTACTA
AGGGACTGTCTGAATGCACGAAATTATTTTCAATAATGTTTCTGTTTCACTGATGTAGAA
ACCCAGTCCTATAAGACATCTTGTAATCATTTCAGCTCTTTTACCAACAAATTTTGCGTT
TCCAGATTTTCCCAGTCAAATTTCTAAGGTGAAGAAATTCAAACCTCAAATGAAATTTCG
TTAATATAGATGTTAAGTACTCATCAAAATAACTTAATTTAATCCCTCCCCCTCCAATAA
TAATGAAGCAAAGTTTGTTTCGAATGATGTTTTAGAATTAGAGCAGAGAGTGTATGTGAT
TTAGTGGGATAAATCTGTGTATTTCTGTTGATTGGATTGACGCTAAGAAAGGCTAAAAAA
TAGGATATACTGCTCCCATTGTAGTGTATATGATGAAGCAGAAATCATTGACTGAGATAA
AAGAAACAAATGGGGAAAAGTTTCTGTTTAATACAGTTGTTTTCCTTCAGAAATACAACA
GATTAACTATCTGAGCCGTGATTCTAGTAGCAGAATACTTTAATCAGTTAAAGTTGGAGT
CCACTTTAGATTGAATGAGAGAATATAATCGCATGTTCTCAAAGCCATTTGTTTTCAGGA
ACACCATGGAATATCATGGCACCAAATATAAAGATTTCACAAAACCTACATCTGTAAATA
TGACTGG
>comp3410_c0_seq1
GATAGATAGATAGATATCCGTTCTATATATATATTCGCAAAGCCAAACAGAAAGTAATTT
CCACAAGGCAGTGATTACCACACGAGGACTTTCATACGGTTTTTATACGTCCATAAATCG
GTTTAAATTGTAGGTCTGTAACCTCTTAATCTTGTGTAAATAGCTAGTGAGTGATGGGTG
TAACTGTACACGTATTTATGCAGAATTCAGAGTGGTGTGAACTCCTGTCATACATTTAGA
GTTGATGTCCAAAGATTTCCATTCACCTTTTAGAGTTCTTTCTTTGTTGCCAGTCGAAGA
CTATGGATCGGGTTGAGCTCTTTTCTATCTCTTTTAAATGCTATTTTGTAACTCATCACT
TCTTTCTCAAATGTATCTCAAATTTCAGAACTATACGAGTAGTTGGACGTACGTTTTATA
ACAATGAAATTCTTGGACTTTTAACAATTTTGAAGTTTGTTCAGTAGAAAGCCTCTGACT
TAGATTGGTCTTTTAATGATCCTTTCAGCGTTCACCAACTTAGTTTGGTTTGGATGGTAA
CAACTAGGCGTTTCATTATTTCGACGTTCTGAACATCGTCCTGGCAAGTTGTTTCTCTAA
AGACTAGTCTTTTGTAATCACAATTAAGATTCTATAGTGTCTACGTCAAGACTCCGCGCA
ATCTAAATGTGCTTGAAGTCTTGTGTATTTTCAAAATTTTTAATCACTTTGAAGTTGAGA
ATGATAACGAACAGGCACAAGCTTAATATAATACATTAAAATGTTTCGTTTGGGTATCGG
AAGAAAAGCAATGGAATCAAAACAGTTTTTTGATGGTGCTGAAGATGTAATGGTTATACT
TCCAGATATGTGCTACCAACAACAAATCCAAGATTGAAAGTATTAGAAATATTCGAGTGT
ATTTTTCGAAAACCCCGTAGCTTACTTAATTTAAACAAACCTTTCAGTCTGTAACATTAT
CGAATGCTTTGGTTGTGTCTAAAATTATGCTGCCTACTTGCTGTCCTTGAAGCATTGCAT
GTACCAGAGTGTTTGCGAAAAATTTGATGCACGTGTTGTATAATTTCTACTTTTTAATCT
TCCATAATTTCTACTTTTTAATATTACTCATCAAGAATATTGGCTGATTCAACATTTGCC
AAGATCATTTGTGTGATGATCACACTGATGGTTGCTTGTTTGCAATCCTTATGAATGTAA
GAATAGTCTAGATAAAATATTGAAAATTAATATCAGAACAGGGGAAAACTAAGCTGCCAA
ATGTAGAATAGAGTTGATGTGGTGTCGTGTCAATTAGCATTGGATGGGTTCAGATTAGAC
ATTCACGTAACATACGTTTGAATGTGACTATTCGATATTGTAAACATTGTAATAATCCAA
TTTTCACTTAAAGCATGTTTTATAAACCGTATTTTCCGGCATACAAGTCGACGTAGTAAA
TAATGTAAACCTGTAGTGTAAACATTCAAAAATCGTCATTATCTTTCTAAATCCTATTGC
ATTTTACATGGAATTTTTTATCCTCCAAAGTGGTCTTGGTTTATAAGTCGACCTACCTGT
CTAGGCTGTAAATTTTATCTGGAAATTCGACTTGTACGCCAAAAAGTAAAGAATTCCTTT
ATTAATCTTTAAATTCATTCTAAAATTTTCGGTGTTCTTTGTCATTTCAAGATCTTCCCG
ATAAAACATTTTTTGTGACGACTGCTATTGCTGATTGCTTTAGAGGAATACTGCCCTGCA
TGTTTCTTATTCATTATCTCAGTTGACTTCGAAATGTAGCAATCAGGAAATGGTTTAGCC
GTTGGCATCTGTAAATAGACAAGTTATAAACTACATGATTTGAACTGTTATATTCGCAAA
CTGAATAATACTATATTTCGGTACGGACAATCCAGTCATCTACAAAAACATGAACCATTC
AAAACATTATATCATGACACACCAAACAGTATTTTATAAAACCCAACACTATTAGTCTAT
AACACAATGAACTTATATGAACATCTCTCTGAAACAGCAACGCTTAGTGATTGAATCAAT
ACTAATAGCAAAATATACGCAACATTTAACACATAGATAAAGCACATCCTACAAACATAC
GGATAGCAGACACCATAGCCAACGTATTTCCTGATTGTTAAAAGAGATCTGACTCGAGCG
ATCAGAAAATTTTAAACATTAGTGATAGCGAAGGCGACACTCACAATAGCCTCCTCAGAT
TATCGCTAAAATTTATTGATACATACCTGCA
>comp3411_c0_seq1
ATGTAGATGTGATATAATACATGCTAGTTTGTCTATATTTCTTACACGTTGTCGCCATTA
GTACTGTTAACAACGGTTTATTAGAATATATACCACAGTACATCGTACGGTTGGAAAACA
AACATGCCTAAAAAGAAGACAGGTGCACGGAAAAAGGCCGAGAAGCAGCGGGTGAGACAA
AAAGAAATTCGTTCGGCACATATGGACCGCCCTATTGCCGAGCGATCGTGTAACTTTCTC
ATGGAATGTGACCAGTGTAAGACAGCTCAGAAGAACAGAGCATTTTGTTATTTGTGTGGA
GCTGTACAACGTGTTCCTATATGTGCCCAATGCGGTAAGTCGAAATGTCTGATGAAATCT
GGCGATTGTGTGATAAAACATCCCGGAACTCATACAACTGGGATGGCCATGGTTGGTGCT
ATATGTGATTTCTGTGAAGCCTGGATATGTCACAGCCGTAAGTGCCTTCAAACTCATGCA
TGCGAATGTCCTTTACAAGACGCAGTATGTATCGAATGTAAACGAGGAGTTTGGGACCAC
GGTGGTAGAATTTTTAAATGTTCCTTCTGTTTAAATCATCTATGTGAAGATGACCAATTT
GAACATCAAGCAAGTTGTCAGACACTCGAAGCTGAAACCTATAAATGTGTCTCCTGTAAT
CGCAATGGTCAATATTCATGTTTGCGTTGTAAAATATGCTTTTGTGATGACCATGTGAAG
CGAAAAGGCTTCAAATATGTTCGTGGCCAGTCCATACCATGCCCCAAGTGTAATCATGAG
ACGATAGAGACAAGAGACCTCAGTATGTCGATTAGAAAATATAAATTCGGACGTCAAAAT
GATGATATCGATTATAACGGTGGAGAGAGCTATGAACAAGGGACTGGTGCCTATGGTTAC
AATTACAACATCGAAGACTTTGAAGACGATGAAGAAGAATCTGAAGACGATTCGGAAGAA
GAAGATGAACAGAGTGACGAAAAGAACCATAAAGAAGACGAGGTTTCGGAGGAGGCTTCC
AAAATATTAGGGGAAAAGCTTAAAATTAATGATAAATAATAACTGAACATTCTATTTTTT
AATATCTGCTGATATATA
>comp3412_c0_seq1
TATATATATATATATGTATATCCATACATAGATACATACATACATCTGTATGCAGCACTG
AGTTTGTAAAACATGTCCTATGTACACCGGTTATTATTGGAATACAATGGAATGTTCGCA
TAACTATTACTGTTTTTCTAAATACTATACTATACATTTCCTCTATACAATTGGCTGAGT
GTGTTCATATAAATTACGTAGGCAGTTATCTAAATATTTCACATTTGTCTATGGAAATTT
TTATTTGGATTCATTAATGTCAGTTTACTATTGAATTGGATATTTTGGCATGTAATAATA
ATAATAAT
>comp3414_c0_seq1
GATAGATAGATAGATAGATGTCCAGAATGCTACTTGTATGTTGTATGTCTTCCATATGAT
TGCCAAAAACCTCCAGAAGAATTGTTAATCACGTGTTAGGTGGAATAATAAAAAAGACAG
GAAAAATAACAACAACAGCAACAAAAATGACGATTATTATTATTATGGAATGGTAAAATG
ATGGTGATAAGGCAGACATATAAATACAACATTTTTTAAACCTCAATGAAAACATTTCGA
CCAAGGGAAATCATATTAAGTAACA
>comp3415_c0_seq1
AGAAAGAAAGAAAGAAAAAGAAAGTATGAAAGAAGACAAAAGAAGGAAAGAACAAAGGAA
ACCAAAAGGAAGCAATGATGACTTTGAAGAAAACGATGACAATGTGAATCCATCCGTAGA
AAAGACCAATGGCCTTCGTGTCATTTAAGCCACAGAAGAGTCTATTGGTATGGGGGACGG
GGTAAATTGTATAATTTGAAGGGAAGGAGCTTTGGGGAGAAGGGATTTGTGTGTCTTGGA
AGTTTGAAGGCTTCTGTTGTGATGAAAGTTAGCTTGGTTTGGGATTGTTTGGGGTTTCAT
ATTTTTGCTTATTGTTCTCTATTTTTAGCTGTTCAAGGCTACGTGGTTTGATGGAACTGA
GGTTTAAGTTGAGTGTGAAAATATTCTGAGTATGTTTACAGACCTTGATACAATGTGAAA
CTAATACTTTTTTCACATTCACTTTGAAAATGATAAAAACCAAATTTCAGTATCATGTGT
GTGTGTGTGTGGGTG
>comp3417_c0_seq1
CTATAATTGGTCAATATGCAAGCAACATGTATATATTCAGCTCTGTTCCTTTGTGTTTCT
TCTTGAAATATGAGAAAATAAGGCTGGAGAAATGGTTAAAAATAATTATATGTTGCCCTG
TGTTTTTAATAATACCTTCATCTCCTGACCCTTGTTAGGGACAGGTGGTTACCTTTAAAT
GAATCAAACAATTAGGCATTTGGGTCGAATCTCTGATCTGAAGGATAACTTCATCTCTTC
CCTTTCCTACTGGTCTTAGAGTCCCCTAAAAAAGCAAAAAGAATCATGAGTGTAGTCCCC
CCTTTTTTTTTTTTAAATAATCTCCTCCTGTCCCCTTGTAACACCTGAATTACAGAATAA
AATATTGCTGAAAGAAAAATATTCATTGGTCACTTTTTTCTTTTTTATTTCTTCCTTTTT
AGCTGATTCCTTGATATAAACAAAAATTACTGGCCTACATGATGTATATATATGTGTGTG
TATTTAAG
>comp3418_c0_seq1
TTAAATGCATACATACATACATACTTAAATGTGTTTCTAAGTATGCATGTATATGTGCGC
AAGTGTATACTAAAGTATACTTCATGTTTTACTTTATAGGAAGTTATAGAAGGTATGGTT
CTGAATATTTTTGAAAAATATTTTTTATTAATATTTATTTTCCTATATTGGCTAAAATGG
TATTCCTATCCCATTAGCATTATACTTTTCTTGGTTTTGTGGACTACATGAGTAATAGGT
TGCTGTCACTTATATCATATTTAAGAAATAAATTAACTAAATATTTTACCTTTTGTATGG
TAACTATAATACAGAACAACCAAATGATTATTTTAATCATACTCTTTAGGATGAACTATT
CATTATTGTAATAGATGTTATGAAACCAATACAAAAAGAAAGAAATTATATAGCTATTAA
AAACACCTTTAACTAGGATATTGATAATTCCAGTTTATTATATTACAAATTCTCACAGAG
TAATAAATTGTAGGTTGTAGTATATTTAGCTGATATTGGTCATGGCTAGTAAATTCATCT
CAAAGCTCTTAATTCTGTGATTTTGAAATGCTGGTATAATTTTTTGAGATCTTTTTTTTT
TGTTTAATATTTTTTTTTTTTTTCGTGCTGAGAGAGCATAGGAGAGAAAGAGAAAAATGT
GTCTGTTACAATATCTAATGGGTTAGAAAATATGTGGCATTATATGTTATAATGCATCAG
CTGTCTAGCATGGGATTTGAAAATTAGTATGGAAAAAATTATAAGTTAAAAGAAACAAAA
ACTTAGACATTGTATTGTGAAAAAGAAATGAATAAATGTGATATCTTTATATAAAAAAA
>comp3419_c0_seq1
GTATACATATACACATACATACACGTGTATGTGTGTGTATAATATTTAAATTTTGCTTTT
TGGTCATTTATTTATTCATTTCTCATACTTTGAACTTTTGTTTCAGGCCCCGTCAAAAAA
AATAAAAAAATAAAAAAGTCAATATAAACACCCCCCCTCCTGATCCCATTAACCATAATT
TTTTTTTAAATGTTTTAAAAAAATAAACAAAGGAGAAATAGGGGAGAGAGAAAGAGAGCA
TGTTAATACTAATAATAAATAATAATGGGTTCTTTTTATGAAGTCAGGAAGGATGTAAAT
TTATATATGCTGATTAACCACAAGATCTGTCATATTTTGCTTATCTTTTTTTTTTTTTCG
AATATTTCGATCATTTGCACAGCAAAACTTTCTAATTAAGAAAAGAATTGACTGAAAATC
TGTGGATTTTTAGCGGTTTCGGTATATAAATTATCATGAATTAACTGAATCCAACATATT
ATATTATAATTCAAATTTAAGCAGAATGATTTCCTGGCATCTTTGGAGTTTACTAACCAC
AGGATTTGCTGTTCCCAGATCCAGCCTTATTTTAATCAATTATTTCATAGAATTTGCCTG
CTGTACCAAAGTTTTCTACTTTTATACTTCTTATTACAAAACA
>comp3420_c0_seq1
TGAATATAGAAAACATTTTATTACAACAAATTTAGTTTTGAGATCTTTGAAGTTTTGATG
TAGTGGAAATTTGGCCAATGAGAATTCAGCATTTGAGTTACATGACTAAGTGTGAAAGAT
TTGTTTCTTAGAAAAATTTAACAAAATTCAAGTTTTGAGAATTTAATAAGGCTTAGTGCA
GCTTCAAATTCTTCCCGAAATCCATTGGCTGGTTCATAACTGTGATCAACACATGCTTCA
AGAAACACACTTTCTTCCCGATCTAGTTGCCTATTGTTCAATGACTTCAGGCTGTGTGAG
GATTTATTGTTGTTTTGGCTGTCTTTTGATTTTGTAGTCCATCTGAATATGCATGGAATT
GCTCCTTTGCGTAGATCTCGTCTCCCAGTCAAAGTTCGCTTAAAATCGTCGGGTCTAAAA
TGTGCACTACACACTTTGGTGTGCTTTCTGATTCGGAAGAGAGGTCCTTCGTCTCTTTTT
ATTTTACTCGTCCACTCTTTGCGAAGTTTTTCATCTTTTGGGAAACTGTGGAAGGAAAGT
ATTTTATCTTGGTCGTAGCGTGCATCGTTTTTACACATAGGTACACAACAATGATGAGCC
ATGTTCGCTTGCTTCAGCGGCCTCGATTTCATCATTGACACTTGCA
>comp3423_c0_seq1
TTGTTGTTGTTGTTGCTGTTATTAGAACTCATCCTTATCATTTTGTCATTATTGCCATTT
TGACCATTGTCTTTGTTGTTGTTGTTGTTATCATCAAGATTATCTCTATGAACTATTGTT
GTTGTTTTTGTTTTTGGCTGTTATTTTTCTCATCTTATGAATATTTTTCATTATTTATAT
TTCTGTAGCAGTGAATTAGGCTCAGACTGCATCCTTGAAGTGTGATGCCTTGCTGTTTTG
AAATTAAATCCCACCAGGTCAACTTCACATTTCATCCTTCTAAGGTTGATAAAACAAGTA
CCAGTAATACACAAGAGTCAATACAAATGACTTTTGCCCCTCCCTCTCCACCTTTCCACT
GCTAAAATAGGCTTTGTTCCCAAAATTGAAAATCAATTATTATTATTATTATTGCACACT
GGGAAAAATGCTTAGGGGCATTTCATCCG
>comp3425_c0_seq1
CGCCGTTCAAACCGAAAAGATCCCTTTTTAAAATTTCTATTATATCATATGAATTCTAAG
CAAGGATGTCACTCATTTTAGAGAATAAGTATCTTAAGATTTTTTTTTTTTATTTTTGTT
CTTTTCTTAATGGGTGAGGTGAAAGAAGAAAAAAAAACAATAGCAGGGTTTCTGAAAGAA
TGTTCCAACACTTTGTTTTCACAAAACAGCTTTAAAATATTTACTTGATAATGAGAGATG
AGATTTAATAAAACTAGCAAGAGGTAGAATTCAAAAAATAGTTTAGTGAGCAACATCTAT
GAGAATTAACAAAGTATTAAACTCTTTTGCTTGGAAGAATGCTAATGCAACTAATCTGGT
TTGTATCTTACTTTTCTGGAGTTCTAAAACCATTATCAACAGAAAACCACTTTTGAAGAT
GACTAAATCAGCAGCAATTTAATCAAAAACACGCATACACCAATATTTCAAAATGGTAAG
AATTTGAAATTGCTAGATTACTATATTAGAAACACATTTTATATGTATGGATGGTTTAAT
TAATAATTGTAGGTGTATATGTGCACATATATTTCTTTACTACCCACAAG
>comp3426_c0_seq1
TGAGAGGGAGGGGGTCAGTGGAGGAGGGGTAGGAAGAGTGCTTTCGTCAGTAATAAGAGA
CAAGCTGTGGTTTACTTAAGGTTTTCTCATTATTGCTGAATGGCCGCATCAAGTAGGTGG
TAAAACACTGCCTCTGTTTCTATGGTACTGTTACATACGACCTTGATTACTTAGTTCATC
ATCTAACAACTTATTAATGAGGAACAGAAGCAACTATTGATTAAGTTTTTATTTTTTTAT
TGGAAACAAACTACTTATGAAAAACAAAAAAATCCATTCAAACTCTTTTTGTTTTCATCA
ATCTACACATGCTTGAAAAAAAAAGTTATTAGAACTATTCTGAGGAGTTTATAATTTTCT
TACAGAGATAATGGTGGAAATTACATTGACTATTCACCTTTCGTCCGTGATTACTGAAGC
CACTTGTAGAAGAGTTGCTAATATTCACGTGTATTAAATTTTTTAGAGCACTTTATTTTC
TATATACATTTATATATATTTGTATATATATATAAAATTAATAATTGAAAGAAAAAAAAA
ACATTTGAAAACAAATCAGACTTTTAATATTTTTTAAAATTTCCGTTGATCTCATGAGGA
GTAAGTGATACTCAGCGATTTTTGAGAAATACTTGATTTATCAAGTTATATACTATGAAG
TATTGACCTCTCTCAATCATTGTGGCTTTTTTTTTTTTTAAAATACATCAACCTTCCCCA
AACCTTGAACTCTTCACCCAACACTTTTTACCGCGTTTCCTAGAGACCAGCCGCTTCTTA
TGATAGCCTTACAGTATGCTTATCTTGTTGACGGATGACTTATAGTACTATAAAATTCTC
TAGATCATCTTCCTATATGAACATCGCCGTTAGGAAAAACTAAATGGCTCATTTACCATT
TGGACACTATAGAAACCCTGATACTTTGGACAGCTCTATGCCG
>comp3428_c0_seq1
GATGGCTCCGCTTATTATTATTATTATTGCTCTTATTATCATTATTATTATTAGTTAGGG
CAATGGATTGGCCGAATCATTAGAGCATTGAAAAAGAAAATGCCTTTACATTCTCCTTAC
ATTCTATGTTTCAATCCCACCTAGATCAACTTTGCCTTTTCTTCCCTCTGGGGTTGAGAA
AAATAAAGTACCAGTCGAGTATTGAGTACAAATTAAATTCAGTTTAACAAAATGGTTGAC
CTTGTGCCTCAATTAGAAACAGTTATTATTATTATTATT
>comp3432_c0_seq1
AGAGTTCTCCATTGACACTAGGCTTTTCGGATCTCTTTTTAAAAGGATTTCGCATAGGAC
ACATAAGTCCAGATGATGACCTATGGACGCTCTTCTTTTTGGACTGTTTCTTGATACTCT
CAGTGTCTGAGACATCTACCTCCACAGATTCCACTTCCTTTTCGGGTTCTTTCTTCTTGG
TTTCCGTAACTTCTACCTCCACTTTTTT
>comp3433_c0_seq1
AAATATATATGTGTGTGTACATATGAATATATATTTCCATATGTATGTACAAATTCATGC
ATACACTCTTAGACACACATATACGCTATATACACACATACGCACGACCACACACGCAGA
TTTATATATATGCTGTTTAGCGTATCAAACACACATACGTTTTAAAATAGGTGGATCAGT
TTATAATGTGCTAGTGGTGTAAGGTGATAAAAATGTGAAGTAGAGCGACATTTAATGGAG
CATTTGCTTTTCGTTTTACTTTCTCACGTTAAATAGTTTTTGTTATCATTCAACTGAAAT
AGATTATATAAGAGGGAAAGATCAAATATTGGCTTTTGGGGGATTAAATATGTTTTATGT
AAAGTAGTTGCATGTATTTGATAAGTTACATGATGTGTACGTGGTCTTACACAGTATATT
TTAATTCATATACACACACCGTCACATTCAATACCACTTAAACTTGCTTACGGATAGTCG
TACATTAAAATTAAGGTTAAAGATAATAGTTAACTAGTAGGTAACTTATGGTATCGATTT
TTAGTGGGTTTCTCATCAAAACAAGTTTAAGGAAATTCCTTTTAGCTTCCAAGCTCTTGA
AATCATAACTAAATGGAATGTGTCATATACTGTATATATATATATAT
>comp3434_c0_seq1
TAAAAATGATGAGTTTATAACAAAGATGAATTTATTTACAAAGAGATGATGAACCGGAGT
GGTTTACTTTGGTTTTAATGTTTTTACAAACACTAAAACTTGAATGCATTCACACTAAGG
CCTAAGAGGGGCCATCCCAAGCCTGGCTCTGAGTTCATTGGCCTCTCGAATCTCATCTCG
GCCCCCTCTATGACCTCTGTCTCTGTCTCTCTTGTCATCACGGTCACGGTCACGCTCACG
GCCTCTATCCCGGTGCCTGTCAGTATCTCGGTTGCGTTCTCTGTGATCCCGTTTGGCTTT
CTTACTGCGTTTCTTTCTGTCATCATCTCTGTGCCTCGTAACAGGTGAACGATGGCGGCG
ATCTCTGTTTCTAGAACTACTTCTTCTTCTGCTAACAGGGCTTTTTCTATCTCTTCTGTG
TGGAGAGCGACTTCTGTTTCTTCTCCCTCGTGGGGATGGGCTTCTGTAACTTTTATCTTC
TTTGTGACTCCCTCGTTTCCTTTCTGGTGTTGGACTACGGCGAGGCTCAATAATTTCTTC
TTCTTCTGAAGACTCTACATCTTCAATGTCTTCCTCTAAAGCACTTATTCGTGGTTCTAA
TTGATTCGTATCTTCTAGCACACTCCTTTTCTGAATGCGGGGCAAAATAATGTCATAAAT
TCTCTCTTCTCTCAAAAGTTCATCTATGAATTCATCCATGTGCACAATTTCAAATTCTCC
AGATTTATTTTGTCTCCTCAACTTCCTGTAATCGTTATACAAAGGCTCCAGATATTTGAA
GCAGTCTAAAGATGTTCCAACAAGTCTCATATACATTGCTCCTAGGGCACGCACATATTT
GAAATCTTCATTTCTGATGAATTCAACAACAATATCTTTCTCAGGTTGAATCTGTAACAT
TTTCAATACTAAACATAAAAACGGTGTTGGCTTAATGTTTCCACCAAAAACTCCACCAAT
ATACTTCAGTTCCATTGCTTTGTCAACCATCAGTTCTGCAGTTAATGCAAAACATTCTTC
TTTCCAATAACGACTTTCATAAATCCTAGTTCGTATAATTTTCTCTACTAAATACTGTGG
ATTAGTTCCTTTAACTGAGTGAGCATCTTTCACGGTCCGATTAGCCATTTTGAAA
>comp3438_c0_seq1
GGATATTTGAAAAGAGAAAGTATAAAAGAAAATTAAATTTAATTAAAAATAAAATAAAGG
TAACTAAAAAGAAAGCAAAATAATAACATTGAAATAAAAGAGAATATAACAATAAAAAGA
AAATAAACATGGATTCTTCATTTTAATGCCTATCTCTCCTACCACCAACACTATCACAAC
TACCATATATAAAGCAAATTTGAATTGCTTAACAAATCTGATATTTTTATTTTCGTTTTT
TTGTTTGGTTTTTTTTTTGAGAAAGAAAAATGTGTATAAATTACAATAAAATTTTACTTT
CAATGTTTTGTTGTGCTTCGATCTTCGATCTATCTGTTGTACCCTCAATGCCTTTATTAT
TTGGTAACAGCGCAATAAAGATTATCGTTTTAGTAAAAACGAAACAAACTTTAAAAAAAA
A
>comp3440_c0_seq1
ACACGCACACATACATACATGTATGTGTCTGTACGTATATAAGTTGCATGGTAAATTACG
TATATTACCAGCAGTTGAACATTACAATATAGTTTCACAAATGTTCAACTTAACTAAATG
ATGTTATGAATGCAGGACAGTTTCCATTGAGATACTACCTGGTCCGTCATTATTAACAAA
GTTAATCAACAACTCTATTAATTTCAATGTCTGGTTTGTCATCTTAACATTAAATCCACT
TTAAAAAAAAACGATTACAAGCAACTGACATGTGGCAAAAGATTTGTAGTGGGAGAATAC
ATTTGATTGAATTGATCCCCCATGTATTTTTGGTAATTTGTTTTATTGACCTGGAGGAGA
GAAGGCTATGTGAAACCTCAGCAGGATTTTGAGCTTAGAGAGAAATGAGATTAAATGCAT
TTAGGGCTTTAATCTATCACTCTCCTATTTTCTGCCACTTGATAATTTTCAGATTCATCT
AAAAAAAACAGAAATTATAAACGTGCCACTTGATTACATTGTGGACAAGTTAATATAGAT
CAATGTTAATAATAAAATAATTTACTAGGTTTTTTTGAAGCCAGGAAGATGCAGGCTGAA
TTTTGAAAACCAGACAGATACCAGATAGAAGTATCATAATTCCATATATGATCAATAACC
ACAGGTTGTGACAAAAAAACCAAAACTAAATATTAGTTACTGACAGTTACTTCAGTCAAA
TTCAGGAATTGCTGTCACAGCAACTCCTTATATGTGTGTATACATATAACACACACACAT
ATATACACACACGTGGAGACGCAATGGCCCAGTG
>comp3441_c0_seq1
TTTTTTTTTTTAAATTCAATTGTTTTTTAATAATTTTTTTCACATTTATACTCTCTATTT
CGTATGAGCAGCATTACCAGTGGTAAGGTGGTTGTATTTTATCTGGGAAGCAATTCGGTC
CAAATCCCGACGACCCTGAGAGGTTAAACGGCGACCACCATTGGGGTCTTTCTCAACAAG
TTTGAGGTTTTCCAGAGCCTGTAAAACACGTCGGGCAATGGAAGCTGAGGCAGGGCAAAA
ATGACTGGGAACAGTACCATTTCGTTTGCGTCCTCCATATATTTTTGTGAATGCCCCAAC
ACCAACAGGAGATTTAATATATAAATGCCTGCAAACCGAAGCAGCCCGTGTATAAAACCA
GTCTTGACTGTAAGGAGCTAATTCATTGAATCTTCCTAATTTTACAATATCAACCCATTC
TGGAATTTTCATTTTACCAGACCTTTTAAGAAAAGCACCCAATGCTTTTGTGAATTCATG
TTGGTCAACATCTTTGACACTAACGCCAGTCTTGCGCTCGGAAGCCATGATTACAGAA
>comp3442_c0_seq1
ACCTGTATTTTAAAGGGCCAGCCTTGTCACGCTGAATCTCGTCATAACTAATGGAATGCC
ACAATTAATAACAATCAATCTTTCTCTTGTCCTTCCTACTGCTAACCCACATTACAGAAT
GTGCTGGGTGCGTGTCCTCGAGGCACCAATTCTAGACATTGACAAACAAGCAGAAAAAGC
AAAGGGCTGTGATGTCCCTTTAGCCTGGCCATGCTGAGGATTTAGCAACAGCTCATGTTG
GTGCCATGAGAAAATGCAGTGAACAGACTGTCAGACGGTGATGTGAAGGACATCTTGTCA
GTCGAAACCGAGTCAAATGACACGAGTCCGACTCCATTGAAGCAGTTGCTCCTGATAAGG
AGACTCAAATTGTGATGACTCCTGCCAATCCATGCCAGCTTGGAAACTGGATGTATGGCA
ATATTGACGGTAATAAAAGGCAGTGTATAGTAAGGAATAGTGTTGAACAAGCTGATAACC
TCGTTTTGCATGTAGAGGACAGAATTGTTCAAATGAATAATTTAGGAACACATTTTACAT
AATATAAACACTATACAATCACATTTCTTTCTACCAATATATATTCAATACAAAATAGAA
AATCAATTTTTCTTCTTTTTAATGTTGATTTTTCTTTACATATAAATATGGCTTGATGCA
TAAACATTTTACAATTTACATCACAATTTGCAACAATGCATAGCAACTGGGGAGTAGAAA
ATTACCAAAATGGAGTATATATATATATATATA
>comp3444_c0_seq1
TATATACATATGTAAACACACACATACACATATATGAGTGACTGTGTACCTGCATATAAT
TCTCATCTGTGTAATGCTGAAAAATTTTCATTAACATAATTTTGTGGTAAATTGATTTAA
TTACATAATCAACATTAATCTTTCTGTTAAAAGTCCTCGATGCAAACATGACAATATGAT
AACGTAAGAATATGAAAAACTCTTTCCTTCCAGCAAAATGGCTCACGAAGGCGGTTCAAG
TGCGACTGTATGTAATGACGAATTAATGCAACGTTTTATTTTATTTGGTTTGGGGATATT
TTTGTTGTCAAGTAACTTCTTAAAATTGATGGAAAAAAACAGATCCTATGCATATCACCT
GTTTTGTTTTTGTTGTTAATGTCACACTTTATTCCGGAACCTACTGAGGATGATTAATTA
AAAAAAAAGAGCGTGGCGGAATA
>comp3449_c0_seq1
ATGTATGTATGTGTGTACGTATGTGTATATGGACACACATACATACAAATATTTACATGC
TTTTACTATTTATTAATTATGCATGGATAAGACAAATCACAAAGATCTGCACTAAAATGA
CATCTTTTTTATTATGAGTAGTGCCTTTCTAGACCAAATTTGGAATGTATTTAGTGGGGA
TTAGGGCTAATGAGTACATATGATATATATATATATAT
>comp3452_c0_seq1
GCAAGTATGGATAAGGAATTATGAAAATATAATCCCATCATGGGAACTGTATAAAAAAAT
CTTCATGGAATATATGAAAATACAATCAATTTCTGGTGACTTTATGGATATGTTTTGGAA
GGATATGTTAGCACCCTACTGAAGAAGGATACAGCTTCATTCAATAGATAACTAAATGTT
AAAAATCACAAACATCACTGCTAATACTAATAACATGTAGTTGATTACTGCACTGGATGG
AGCTGTATTACAGCCATCCTGGTCGCAATAACACGTCTCTGTGAACACACCAGCTTCATC
CCAAACCCACTGGCAACCCCAAGCGACACCAGAAGATGTTCTGCTGGCACACCTGCGAGT
TATCTTGATCCAGCCGTTCCATCCAGGGCTTTGCTGGTACCTTTTCATGCAAAACTGCCC
AGGTACATTTGCTTCGAAGCTATTACAATCAATTAAACCATTAACTTTAGTATCAAATGC
CTCCGATGATGGACAAGAAATATCTTCATTGCTGTCACATTGGTAACACTGTATGGCAAT
ACCTGGCGGTATAATTGCCAACAAAGTTAAAAGCAAAAGGCAATTCATATCATAAGGTCC
GTGCAAAATATGGCAGTGCGTAGTTGGAGTACCTGGCTACTGAGACCCCACCTCACCGAC
TTGACGTACACCAGGTAACAAGGTGATGACAATATTTAATTTAGATGATAAGTTTTCGAA
ATAGTTTTTAAAACGTAAATATTTACTTAAAATTATTTAATATGATATTATCAAAGAAAT
TATGCTTCAAAATTATAAATCACGTTTTGAAATAGTTTTTTG
>comp3455_c0_seq1
TGAGTGTCTATATGTAAGCATAAGTACACGGTGTATGATATGTTGAAAATGTTCATCAAA
CGATATCCCTAAATGAATGTGATGTATGAACGAAAACCAACTTTATTGTCAAGGAGCGCT
TGTTACCGCGTGGCCATACCGATCAACACATAATGTGCTACCAATGTCCAGGTTGTATTG
ACATGTGTTGTAGCCGAGATTGAAATTCATTGAGCAACTGTTACCCATACCACAGGCCCT
CTTGTGACACGGTGGATCTGGCAAGCAGACACCATGCTGGCAGCTTCCATCTGGACAGCC
GAAATGGCAATGTATTTTCGGGTAGCATATTCGGTGGTAGGCACAATATTCGTGGGGACA
GCATCCTTCTGCACATGTCCGATACCGCATAGTACTGGCACTGAAGAATAGAGCAGCTCC
AATTAGGATGAATAACGTCAATTTACTTGTAGTCCACATGTCCGAATTACCACATTCAGT
AGATTCTCTCTTTCCGTCTCTCTCTCCCTCTCTCCCTCTTTCTCACTCTTTCACTAACGA
GGATAAAACATCTGGGAGACCTTGTCTATATA
>comp3456_c0_seq1
AAATATTTTTTGTTATGAATTTCCACGCTTATGAAAATTTACGATGGGTCACTTGGACAA
AATTTCTGTTTAACTTATAAAGGGAAAAAGAAAAGAATAGATTATGAAAGTGACCCTAAT
ATATCAACTAATGTCCATCGATATGGAATTCAAAAGTCTTAATGACAAATAGTGTATAAA
TATCGACATCGATCAGGCATTGAGACATTCTATATCCGTCTTTCTTTTGTTAACTCATGA
CGGTAGCTACAACAGTTTTGCTATCATTCACAGGCTACGCAAGAAAAGCTGGTTTTATAA
CAATTTTTCCAACAGAGAAGTTAGACGTAAGCTATTATGCTTCTATTTCATATGGCTCGA
TATATATTACGATATCAGAATGATTTTTGAGGTAAAAGCATTGCAGCAGTGAAGTTCAAT
AGAGTTTTAGAAGCAGAAACAATGCAATTATTAAAGAAAAAGCATTGGATCTTTTTATAG
GTTTGCGTATGTGTAGTTTCGACCTCAAAAAGAAGAAAACAGTAAAACAAAGATGTACAA
GAATGAGAGAAAACAATTAAATAAGGAAGCAAGCACAATAATATTCAACTGCTGCCGAGA
CCAGAAACATAAAAATGTTCTTATGTGTGTGTGTG
>comp3457_c0_seq1
ATCTGTAATTATATATACACACATACATGTACCATTATACCAAATGTCATAATTTCTTTT
GACATTAAGTTACATTTTATGGCATTTTCAGTACAAGCGCTGGTAAAACTTGATTGTGTG
GTTCTGAAATTAAAATAACCATAAAGGTGCAACAAATAACAGGTGCAAACAATTTGTTTC
TCACGATGAACAATGTTGAATGACAACTTATATACACCTGCACATAATATTGTTCTTTGG
TAGCATCATTTTGTCAATTAAAGACTCATTCACTGATATTTTATATATATATACACA
>comp3458_c0_seq1
AAAAATTCTATAGTTTGTAAGATAGTTGTTGTTTTTTATTTTTCAATTTCTGCAATTTAA
AAAAAACAAAAAACATTATAACAAAGGTTTCGACATTTATTGCCAATAGCGGAATCCCTG
CAAAACCCTCAATCTCGCCCTCAATCACAAAGGACAGGTGCCCTCCTCCATCTTTCGTTG
ACCCTCCTGACGCATGCTCAAAGTAAGGCCATTTATGAGTAATGTCTGTCGTATGGCATC
CGTGTAGTTTCTACGCCTTATGTTCTTACTGCATCGCTTTAATTATATCTTAGGAAGAAA
GTATCAACAGATGTTTCATATAATTGCAAGTAACACGACACCACTTTCAATGCTAATATT
TATTCGGTACTTATATACACCACAGGCCCGGACA
>comp3459_c0_seq1
AATAAATTAATGTTTATGATTTAGTCTTGAGAGTCTTGTATTGATAACTGTTTTAGATTT
GCTACAAGCTGTCTCTGGTGATGATCAAGTAGACTGGAAGCAGTTGCACTGTTGGATGCC
AGCAAACCCACCAACTCGCTTTGGACATTTTCTAATGATAATTTAGAGAATGCTACAACT
CCGTCACGAGTTAATAAATGGTTTTCTATAGCACCACCAAGTAATATTAATTTTGGCATA
GTGTGGGTACATTTCAATAAATCACTGACTTTTAGAGAATCACTTGATATATAGCAGGTA
AACTGAGAGATGTTCTGACAAAGATTTGCCCATCGAGTTTCAGCCAGTGCTGTCTTCATA
AGTTTAGTGTTGGCATGAAATAATCTGAAGCCTTGAGTGGAGAGCTGGTATTGCATGTTT
TTCTTCTCTGCAACTGTTAAGGGTAAATACTGATAAATCAAGAGTAACCGCGTTGATTTC
AGTCTTTTCCTGATCTGTTCTAACATAAACTCTTCATATCTGTTCAGCTGTTTGCTGGAA
GTATATTGGGCGAGTTTTCCAATATAACACTGATCAGCCATAGGTATTCGTCTATAGACT
TCAAGTGGTGCAGTTACTTCGTTTATTAAACGATGTATCAAGGATGGAGGAGGAGGCTTG
CGCACATCAAAACTTTTTCTGTGACGTACTTGGCTGAAGAGTGGTTGAAATATTTTATTT
CGGACATTACAAAGAGCCGCCATTGTGTTCGTG
>comp3460_c0_seq1
ACACACATGTGGAATCGATTCTTTGTCAGTATTCATTTACTACATGTCTTCCGACTTCAG
GACATTCGTTTATACTACATAAGTCTCTGTTGCATAATTAGCTCTAATGATAAGCCATGG
TTAAATCTGTGATCCACAATAACATTATCAGGCTCATTAGCTTTTGCTGTCTCTTTGTTT
TTTCATTAATTTCTTTACTGTTCATCAGTCGAAGACTACTAAAGATTTAAAAACACTGTC
ATGTCTTTACATGAATACTATAGTTTATTTACAGTGCCACTGTTAGCTGAAGTTTCTTTA
AAAACAGAGTAGTTTACTGTGGGGTTTTTTCAGTCTGTTTTACTTCAGTATTTCTTTTCT
CTTCTGTCTCCCTGACTATTCTCATAACATTACGTCTAAAGATCAAATTTAGACAAAGTA
GGTGTTGAGTTGTTTAGTCATACGCTATCCCTTCTCCAACACATCTACGAACAACAACAA
GATTTCAATTTGTTCATCTTGTTGTTTTTCAATGGAGGAAAGGCAAAATTGATGCAACCA
AGATTTGAACTGGAGTCAGCAAGAAAGCAATTATTTCGTATAATTCATTTTTTAAACAAA
TTCTTGTATATTTTATCCATAAATTGCAGAGAACTTATGAATAGAACAACTGTTATTATG
ACTAGTATACATCCCCTATGTTTGCCACACAACAGCCACTATTCAACCACAATCTGTAGT
CAAATAGGAGTTGTTAGGCATTTTAACAAGATAAAACAAGAACAAGTATACACACACAAT
ATATATATAAATG
>comp3461_c0_seq1
ATTATTATTATTATTATCATCAAAGGCAGTAAATGGTCAAAACCAGAACAAAGGACCAAA
GTATTTTCAGTATTTAGTAACACCCCTTGACTATTTTTGTTCTGAGGTCAAATTCTATTA
AGAAGAAATTTACCTTTTTTGTCTCCCTCCAGGTTCAATGAAGCAAGTACCAGTAATGTA
CTGGTTTTGATTAAATTGACTTTTTTATTTTCCCATAAATTTGTGGCCTTGGGCCTCTTT
TAGAAATCATTATTAAAAAAAATAAAACAAAAAAAAA
>comp3462_c0_seq1
GCTCTCCGTGACACATTTCATCCTTCAGCGTCAATGTGTGCTACTGTCTTCGGTTAAAAT
GCCTCTGAATTTACCAGACAAATTCCCCGTCAAAAAGGTCGATATTCACAATTACATCGA
TTCCCATATAACTGAAATCAGGACTGGTATTTATTGCATAGGAACATTTGGAGTGATTCT
TTGTCTACGGAGTTTGAGGCCTTTTTCCAAATTCTCTAAGGTGGAAGAAGTGCCATTAAA
GTTTATCCAGAAGAATGTGACACTCCAGGGAAGAGTGAAGAAAATTGAAGAGAAAGGGAA
GCTATTGATTGATCATGAACCAATTGTCCGTCTGCCATGGCATCAAGACAAACCATGCCT
CCCCGTTCGGTTAGCATTTCTATCAATAAGTCCACAGAGTAGACTTTGGTTATTGAAGAA
TGTATTGGACAAACACATTTGGTTCCAGCCAGTAAGAATTTCAAATGGAGGTCTATCAAT
TGATTGCATTGTGTACACAAAGGGTTACCTATGGAGAAAGGTGAACATCAATGAGAAAAT
GGTAGTTACTGGGACCAGCAAGCTTGAAGAGAACATAAACGTCTCTCTGAATCCAAAACA
GACCAAATATCTTGAAAATCTTATCAAGTTTGAAACACAGGCTGACAAGAAGGGTGTTGG
AATGTGGGCACGAGAAAAACAATACACGGGTCTACTCAAAATACTCCATTATTTTCTTGA
AATGACTAAAAACGGATATAAATTTCTAACAAGCAAAGTTTCTCCAAAGCAGAGCTAAAA
CCATTGATGTTGTTGTTGTTGT
>comp3463_c0_seq1
TTAAAAGGGAAAGGGTCAGCGTTTTGTTTACCAGGTGTGTATAACCAAAACCCTCTTCCA
TTTTTTTCTAATTCCTTCAGACATTTAATTATCCACACCTCCTGATACATTGAAATAAGA
AAAATATATTTAAAAAAAAAAGCAAGGGTCACAGACAAAGAGATAAATATATATATATAT
TGTAGACAAAATCGAACAATTGTAGATATATGTGTATATAAAATTATGTGTATAAACATA
TGCATCTCTCTGTCTATCTATTGGTGTGCATACATACAATATACAGTTACAAACACAAA
>comp3467_c0_seq1
GTAATATTTTTACTCAGCTCATCATTCTCTCAATAATAATAATAATTTCTTTGAACAAGA
CCAGATTTTGTTGGGAAGATTGTATAGTCAGTTGCATTTAAGACATATCTTACTGATATT
TTATTGAGAACAAAAAGAGAAAATCAAAATGACCTCAGTACGAATATTAATAATAATAGT
AAGCCTTTCTTGCAATAGGCACATGGCCTGAAATTTTTGGGGAGGGTGCTAGTCAGTTAC
ATCAACCTCAGTACTCAACT
>comp3468_c0_seq1
CACATATCTATATATATGCATGAATATATGCATATGTGTACGTTGATTAAGAGACAGTAC
TGTGTCTACATATTGTTGTGAACTAAATACAGGTTTCCCAAATGTACCGAAGAGAATAGC
CAACTTGTTTTCTTGCAGTACGAATTTTTCATAAATATTATTTTTTTTTTCAATCTTGAA
TATGTAGTAAAATTTCTACACTTGTCTTCACTGAACTCCCTTTCATTTCGGTTTTGCAAT
TACGAAGAATATCATATATTTTGGTTTGATTTTTCTGCAATGCCTAATATGGTCACATTT
TTTTTTCAGTGAAATTATATTTTGGAATAGGTGTAAGTGTAATTAATTAAAGCACCTGTC
TCGTCCGGACACTAACACATACA
>comp3469_c0_seq1
ATATATATATACACACACACAGAGGCAAAGGATATTAACATCAGTGAGAAAACTGATTCA
TTTCAAACAGTCCCTTGCAATATTTGTTCCATATGAAGTTACACAATTGCCATCCAAATC
ACAGTGAATCGGTGTTTGTTTTTTAAGACACCAATGATGAAGTTGACTCACCAACTGCAA
AATATAAAAAGTGATATAAATAAATTGTTACTTGAAGGTAATTAAATTTATGTTGAAACT
CCACAACCAATACAATTTATACCAATGTCAAGGACTTCAATAAAAGTAACTCGATTTAAT
TTATTTTAATTTAATTTAAAGAAAGA
>comp3470_c1_seq1
TACCACACAGCCACTCCTGCACCTGTTAACCAGAAATTGCTCATCATTATAAATTGTTAT
GGCTGTAATGCAGGCATGAGCAACCTTCTGCAAGAAGTGGGCTGCTTGTCATCAGGTGAG
GCATACTACTAAAAAAATTCAAGGTAAATATTTTAAGCATGCCATTCAAAAAGCCCCACA
GGATTCTCTTTACCCATGACTGATGCAATGTAACCACTGATTTGACCCAGGTCTGCACAG
ATATTAGTGAAAAATAAGATCTATGATCAGAGGTGTTTGAGCCTTGTTCATTACATTCCA
CTATTCTATCTCATCTTCTTTTCAGACAGAGTCTATCTAAAACTCCCTTATCCTTGGCCC
CTTAAAAAGCAAAAGCAAAAAAAAAAAAAAA
>comp3471_c0_seq1
TTATTATTATTATCATTATTAAAATGCTCATTCTGTAGGTTTACACTAAGATGGACTTAA
AAATTTTGAAGCCAACATTTTCTGTTAAGCAACAAGTTTCTCTCACTCTCTCTCTCGAAT
ATTCAACTACTTAAATATTTACAAAAGAACTTACAAATGAATCCAGAACATTAAATGTTT
GTCTTCTGTTTTTAATGGATGTAGCGTTGATTTCCTCTTTGCCAAAATTATTCATATATA
TAAA
>comp3474_c0_seq1
ATATATATATATATAGTGTATGTTAGCAAGCTAGCTCTTGTTCATCAACACTCCTTCACT
CCCACACTTAATAACAAACCCGGCCACCCCCCACCCCTGACACACCCAAATCTCTTGTAG
AGAGAATCATACAGCACAACACAGCCTGAGATCAGTTTGACAATTGCCACCAACAAAGTT
AAGGAATCTTTAAAAAAATCTTCCCATTGAAGTTAAAAGAACAAACTAGATTTCCAAACC
AAACTGTAAAATTATATTATATTATTAGAAAATTTAAATTGATTAGAACTACCAGTGAGG
TCATTCATTTCCTAACTGTACCATGGATTTCATATCTTTTCCAATATATATGTATGTACT
TTTCAACCTCATTCATCTACTCCACTATTTCTGCGTAGATCATAAACCCCTCATTAGTTT
CAATATATA
>comp3476_c0_seq1
TATATATAAAATATATATATGTATATGTCTGTACGTATGTATAAAACATCTAGGGCTAGA
TATTATATTTGTATGAGGAGAAACAAAATGCAAAGTGAACAAAGAATAAAATATAAATAC
ATTGTATGGTCAGGTCACAGTTAGCAAACATTGAAACAGTTCAGTATATTTAGTGTGAAA
ATAGAATGCAAACAGACCACTAGCAGCTAGAGGTTTCTTGTTTGAGAATGTGTCTCTGAG
TGTGGCCTTCTCCAGCTAGGGTGGCACTAGTACAGCAGTAAGAGCACAGCCGATTGGCAA
CTGAATCATACTAGGGGCAGCAAGGCATGAAAGGTTTGAAAGATTGTTAACAGTGACAAT
GATGATGGTGAAGACAACATCTCCAATGTTTGTATCAGCACCTTAGGAGTGGGGATGAGT
TGGCTGTGGGCGTGAGACGCTCCAGCACAAACAATGATTAGAATGTCACAATAACAAGGA
GCTGGGGTATTTAGGTAGCAGCGAACCCTTGAACAACAGTAATCTTTGATATGCATAAGA
TAACTGTGGAAAATATTAGAGATGTATAAATATTACATGGTGTTCTATGGTAGCATCTGA
AGGCTAAGGTTTATTAGAAGCTGATCCCTTGGTTAGGGTTAGGAAGAATATTCCAACATA
CAACAACTCAATAAAAATATCTTTAAAAAAATACAAAAAGTAAAAATATTCATTTACTCT
AAATGAGCAATGGCAGAAAGATAGATAGGTAAAGAGATAGATAGATAGA
>comp3478_c0_seq1
GTCGCCGTGTCTTGTTTCTTTCGGTGAAAGATTCGAAAGAAAGATTAATTAAACTGTTTA
AACATGGTACGAAAGCTGAAATATCATGAAAAGAAATTACTTAAGAAGGTCGACTTCATT
TCTTGGGAAGTGGACGATAATTTGAAAGAAGTTAAAGTGATGAGAAGGTTCCATATTTTA
AAGCGAGAAAATTTCACAAAGTATAAAGGTTTATCGCGTGACATCCGAGAACTGGCAAGG
AAAATCAAGGAACTTGATCCGAAAGATGGGTATCGTGCAGAAGCCACATCCAGATTATTA
GAAAAATTATATTGTCTTGGTTTCATCTCATCTAAACTCTCCCTGGAATTGGCCAACAAA
GTATCTGCCTCATCATTCTGCAGGCGACGCCTTCCTGTGATGATGGTTCGATGTCAGATG
GCCGAGAATCTGAAAACTGCAACCAAATTTGTTGAACAAGGACATATAAGAGTTGGTCCT
GAAGTGATCAAAGACCCTGCTTTTCTGTTAACAAGAAACATGGAAGATTTTCTCACGTGG
ACAGACACATCGAAAATAAGAAAACAAGTACTGGAGTATAACAATTTGAGAGATGATTTT
GACACAATGTGAAATAATAATTTATGAATAACATGAAACCAGAAATAAAT
>comp3479_c0_seq1
GAAAAGATTATGATTATAGTTGTTTTTTACTTTTAATGTTCGAAATTTATCTTAAAGATG
AATATTTTTCAACAGAATTTCATACAAAAAGAGAAACAAACACTATTATTATTGCTGTAG
TCCATCACTACTGCAATAACACATTAAGACATCACTTATCACTATGTATCTACATGTGCT
AAAATACCACTTGTTCGCACACTTCTAAGCATACTATTGTCCCCTTTCACCACATTCTAG
TTTGTAAATTTGGCAGTAAAACTTCTGCATTTATTTCATTCAGCTGTTAAGTTTTGTCCC
CATTTAATAATGACTCACCTTTTATCAGGTTTTTTGAAATATTATATACTGGGTCTTCTA
TGGCTTTTGGTTTTGTTTCCTTTGGTGTTGAAATTCAGATTGTCTGCAGATTTCAGGTGA
TGTTGGTAGTTTGGCATATAAAGGACGTGTCGCTTCCATCATTTTGTTCTGCAATTAAAT
CTGAAGTGATATCGATTCACACCAATTCAGGGTGTTACCATTTTATACATTCCTTGTATA
TGTGTATGTGTGTGTGCTAATGAATGAAAAGAGACCAGGAGTCATG
>comp3480_c0_seq1
GTGTAATTAAGATATATATTATATAATATATATTTATATGTATTTACATGGAAAAGATTA
CGAGTCAAGGAAGAAAAATCCAATGCGATTAAAAGAAACAGCCAAGGAATCCGTCCGTGT
CCGGTCAGAATGTAAAGCGGTCTGAGAAATACTGATGCAAAGTTGGCAATGAGACGTCGC
CTTAGTGATGCTGGTTCTACAGAGTTGGTACGAACCGACGTGTGTGTTTGTATGTGTACA
TGTTATGTATGTCTATGTGCGAGAGCGTGTGTGTCTGTCTGTGTCTGTGTGCGCGCGTGT
GGCTTCCTATGTTCGTGTGTGCGCGCATATGACTGCCAGTGCCCGACTGAATGATGTGTG
AGTGAGTGACTGAGTGAATGTGAGTGTCTGTGTGTGTGTACAAATCTTGGTTTCGTTGTA
GTGTGAGTGAATGAGTGAGGGAGTGAGTGAGTGCGTGTGAGAGTGAATCTCTGAG
>comp3481_c0_seq1
ATATATATATATGTATATACGATATATATATATGTATATATAGTAGGTGTATGTATGTAT
ATATGTTGTACCTATCTCAATATCGTGACGTGTGTTTGCGTGTGTGTATATAACATTAAC
CGTTTATTGTCTCTATTTGCTTGTACGGATTTCACCTTGCTGTATTTTCATATTCATGTG
CTGAATATTGTTGAATTGTTGTACTGTTGTGTTGTTGTGGATGTTGTTGTTGGTGGTGTT
GTGTGTCTTGCACACAGACTAATGAGCTTGTTCTACACACACACACACACA
>comp3482_c0_seq1
GAGAGCTCCGTAAATGTGGATTTCTTGCAAGCATGGCCGAAGAAGAGACGATTGTGAAGA
AGGAACCTGTTGAAGCGGTTGATTTGGAAACTAGGATTTTGGAATTATGTAAACAAAACC
CTGATGGAGTAGACGACAGTGCTATTCTTGTGGATATGCCCCAGTTTGATGCTAACCAGA
GGGTGCAAGCTATTAACCGGCTCCTCTCCACAGCCAAGATAGACTTGCTGAAAAGTGGTA
ACAAGTTGGTTTACAAATTAAAGGACCCTTCGTCGGCCAGTGTTGTGAAGGGCTCTGATA
ACCAGGAGAAAGTTGTTTACCAAATCATCAAGGAAGCCGGTAACCGAGGGATATGGATTC
GTGACATTCGCTATCAAAGTAATTTATTACTGACTCAAGTCAACAAAATATTAAAGAACT
TGGAAAGCAAGAAACTTATTAAAGCCGTGAAATCGGTGGCTGCCTCTAAAAAGAAAGTTT
ATATGCTTTATGAATTGGAACCGGACCGATCGGTAACGGGAGGAGCGTGGTACAGCGATC
AAGATTTTGAATCGGAATTCGTCGAAGTACTCAACCAACAGTGCTTTAAATACCTGAACG
AGAAAGCTGCAAATGCACGCGAAACTCTTTCAACACCGATCATGCAGAGAAATGCATCGT
TCGCTTCTTCGACGGACGTCTGGAAATATATATCGGAACTTGGTATAAGTAAAGTGAAGC
TTGCTGTTGAGGACATAGAAACTATTTTGGATACTTTAATTTATGATGGTAAGGTAGAAC
GTTCCATAGTTGCCGGACCGTGTTCGTCCAGCGGCGCATCTGGAAGTATCACAAAACTAT
ATCGAGCCATCAAGCCATTGATACAGCCGACCGGATTAACAAGAATGCCGTGCGGTACCT
GTCCAGTTTTTCACCTTTGTTCAGAGGACGGGGTCATCTCGCCGACTTCATGTATATACA
TGAAAGAATGGCTTGACTATTAAAGGTTTTATTATTATAACATCA
>comp3483_c0_seq1
ATCTGGCATGACACTTCAAGAAATGTGCTGATGTGTATGTGGAAATGAATTTGGAGAAAT
TCTAGAGGTGGGTAGAAATTTGAAAAGATTTTCTTGCAATACTGTGAAGAAAAGTGTAAA
CTTACTGAGTGAAAACAGTTCTTGCAATAAAGAAGGAATTTTTGTCAGTAATTGGCTCAT
GAAAATCTGGGTCAGATGTGAAATGAAAGCTCATTTCAACTGGTAATAGGTCCAGTGCAG
ATATGAAATGCAGTTTCCCTTTCAAATGGTGGGCCCAGGACAGATGTGAAATTCAGGCTC
ATCTCAGCTTGTAGCAGGTCTGAGGCAGATGTAAAATGGAGGCTCATTTCAAATGGTAAT
AGACCCAGGACAGATTTGAAATGTTGGCACCATTTCAACTAGATCCAGACCAGATGTGAA
ATGTAGGCCCGATTTCAAACAGTTCATTAAGTATTTCAGTAATCAGTGCAATATGCATAT
AATTTGCATGTGTTATATAGGTATATAGCACTTATGTGTATACATGATAGATTTACAAAT
AACAAAAAAGAATAAAAGAAATAAAATCATTTATAAATAAAAAGAAAGGCAATTCTTTAC
CAAAAGATCCTCTTTTGCCTCTAACAGGGGTAGTAAAGCTATTCAAAGTCAAAGGCTTGT
GACCTGCCCTCCACCCTTATTCTAACTTGGTTAGTAGTAGAATAAATAGGGATAAAGGGA
CGACAGTGTAAGGAATTTGCTTTGCAAATCACAGTCACAAATATTTGAGGAGGATGATGG
TTGAGGGAATAA
>comp3484_c0_seq1
ATATATATATATACACACATGCTCATGTGTAGATTTTTCCTACAGCTGAACACATATTCC
CCTCTCCTCCTGTAACCTTAAACTATATAACCAAATTCATGTGAAGATAAAATAATAATG
ATCATGATCTAAGTGAGATAAAATTATATTTGACTTTTATTTAAAAAAAAAAAATTGCAT
CTCCACACATCTTCACAGAATGTTAATCTTCTTAAGAGTAATATGTTTACTACGCATGGT
TTACTTAAACAATTTCAATTTTGATATATTTTAAGACTATTTGAAAAATAAAAATGAAAA
TTAGGTTCATGAAAAACAAATAAAAGCCAATTCTAAAATAAAAA
>comp3486_c0_seq1
TAGATTTATTAAAAATGTTCTTTATTTTATCTATTTGAAATGAAGAATATATAAGCTCTC
TCTGAGTGACTAATCTCATCAGAAATGTTTTCTTGATGTGTAAAACTATTAAAATTGTTT
TCTATTTACTTGTGTGAAATCAATACCATCGAAATTATTTTCTGATTTACGTATGTGAAA
TTAATACCAGTGAAACCGTTTTCCATTTTACCTGTAGAAAAGAAACACTTCAAAAATAGT
TTCTGTGTATCTGTGTGGAATTTATTCAATCAAAGATATTTCCTATTTTTACCAGTGTCA
AAATTCTAATCAAAGGTGTTTTTCCATAAATGCTTCTTCTTTTTCCTATGTTTGTCTTTT
TAGTATTATTTCCTTGAAGTCTGTGAATGTACACTGTTGCCAAGAATCACACTTAGAATG
TGTATGTGTATGTTATTCTAATTGATCTCTGCTGGTATGCAAGATCTTCCAATGCCGGTG
CTCAACTTTAGAGAGTTATGGTTAGTTTTGTGTATGTTTTTTTTTTTTTTAAATTACAGA
CACACTCTCTTCACTCTGTCTCTCCTTTTCTTTTTTCTTAGTAGAAATGGAAGGGGTGGT
CTTTAAGTTTTAAATTTCAAATTCATAAAACCAAAATGTATGCCTAAATAGAAATGGTAC
AGTGGAGATATAAAAATCTGGAATTAAAATTTTAGACTTAGACATTTATTAAAATATAAA
TAAAGATATGAAATTTCTTAATAGCCCAAATTAAAATGTATATTGAATTTTAGTTTCTTC
TGTTATTTTTATTTTAAGAAAAAATGAGGTGTCAATTTTAAAAAATTAAACACATGGTTT
CCCTAGTGTTCACCGCTACTGCAAGGGAGATAATATTTCTTCATATTTGTTGGGATTAGA
AATTTGAATTGGGAATTCAGGAATTATAAGGAAAAAATGCATAGAATTCACATATTTAAT
TTTTTTTTTATTCATTTACTCATGAAATTCTTAAAGCTTCTGGTTAGTGATTATCATGTG
CAGCACTATTTCCTTATAAACCTTGAAAATAAATCTTTCCCTTTGATATATGTGTCTGTG
TTGTCATGTTTACCTGACACATGACAAACTCATATTAGCCTATACACACTTGTAACACAA
TGGTGTATTGAACACTTATTTTTGCACCACAGAATAAACAAAAACAATATATAAATATAT
ATGACAATTTAGAAATATAATTCAGTA
>comp3488_c0_seq1
CACACACAAACACACACATATATAAACACATACACACACTCTGAGATACTACCCACATTG
CAGTAAATCTAAAAGATGTGGTGTCCTGCTTTCTGTCTTTGGAAATCAGTCAATAATTTA
TTTACAAGTTCTTCTAGTCCTCTTGTCCCAAGAGAAATTTGCTGCATAAGATTTCTTCTT
GTGAGTTCGCACTTGTTTAGGCTCCACAAAGAAATTCCAACCATTTTTCTCACAATATTC
TACAGCATCTTCTTGGCTTGCAAAATCCAGTTTCATGTTTGATAAAGGATCAGCTGTGGA
GCACCAACCCATGAGGGGATTCTCCCATCTACCTTGAGTGTCGAATTCAATCATCCACCT
TCGTGTGCCAAAGCTACCACTTTGCATGGCATTACGAGCAGGAACATAAATACGAGCCAT
ACGTGTCTTAACCTCTTCTTCTGGGACTCCATTTAAAGATGACACATCCACCGTTTCCTC
AGCCAAGATTGATACATCTTGTTCCTTGGGAGGAACTTGAAGTGGTACAGGTCTATCTGT
ATTAAAAGACCTGGACGATAAACAGTTTATTAGTCTTCGACATCCAAGAATTCTCACAGA
AGCAGCCATTTTGAAGGTTATAGTCAAG
>comp3489_c0_seq1
GGTGACAAGCTTTACATTAATTTTAAGCAAAATGTTGATCCGGAATGCATCCATCAAAGA
TTGCTGGGCTTCTGCTATCAAAGCTTTGATCTTGTGTCCCTTTTTGCCAATAATCATGTG
TACATGCTTTTTCTTAATACAAATAATATTGAAAAAGATATTGAGTGTCTCTTTATCATC
CAGCTCCCACAACTCAATCATAATTTTGACATTGTATGGTACCTCCTCTGGCAAAATATC
CAGAAGCTTCTCCCAGACTAAGTTCTTAGCCAAGAAAACAGGGTCTTGGTTTGTGATGAA
ACTACTGTGGAACTCCCAGTCTCCAGGTTGAGTATTGGACAGAAGATAATTCTTTAGGTC
TGAAACGCCATCATTATTTAGTGCTGAGATCATAAAAACATTTTTGAATTTAGGCCAGCC
TTTTTTGTCTTTCACTTTTGACCTAATATTTTGCATTCTCTTATGATAGTCCTGCCATGA
TTCAGCTTGAACATTATCTTCTATGTCTACAGAACTTTTTACTGGAAACTCACTCACTAA
ATCACTATCAAGAGAGGTCTGAGTTTCAGTTTGAGTGTGATAGTGGTCAGGAATATTTGA
CTTCTTCAGTTTCAGGCCATGTTTCTGGAAGATTTCTTTCAGTATCTTTTCATTAACTTT
CACATTCTTTCGAATGAAATCAGCTTTTTTATTATCAACTCTTCCTTCTGTTAGAATTCT
AGTAATTTCCAACAGATGATTCTTCTTATCCACTTTGTCAATCTTGTTAAGTATCAGTAT
AGCTGGTATGTGTGTGTTACAGTACAGAAGTTGAAGAATAGACTGGCCAAGTTCTCGCGA
ATACCATCTATTGGAAACATCAACTATGATTCCAATCATATCAACTGCTTGAATACAATT
TTCAGGGTCAGTAATCATATTCCTGTCAAGGCTGTGTTTTGAAAAGCTCTTCGAAGTAAC
AAGTCCAGGAGTGTCAACAAAAACAATTTGGTTGTTGTTTTCAGTCAAAACACCCAAAGT
ATTTTTACGGGTTGTATGAACCTTTGAAGATACTGATGACATCTTCCAGTTCACCAATTG
GTTGACTAGTGTTGACTTTCCAGCATTAGGGACACCAATTATTCCAAACCGAAGTATTTT
AGCATCATCTGGTTGGTCTGGTGGAAGTAAAAATCGTTCTTGCTGTTCTTCATGAGTTCT
TCCAATACCCTTCTCAATTTCATTTCTGTATTTCTCAGATATATAGGTGGAAGTAATTTC
TGCAGATGTAATATCTTTGTTTTCATCTATCTGATGTACATAACTGTTATTTTGAAGATC
ACCTCCATCACTGTTATCAGACAGGTGGTTGTTATTAGGCAGAGTGTGGTAGAATTGTTT
TGATCGTGGCACTAATGTAAAACGCTGTCTATCTAAAGTACATAGTAATTGTTTTACCCT
TGCCGGTCTGTAGTAGCACAACACACTAAAAACATGCTTACAGACAGACGATGACATGTT
GATTTGTTG
>comp3490_c0_seq1
AACGTTTCTGCCAGCTTGCCGCCCTTACCAGACACTTTACTGAATGTACCAGGTGCATTT
TTTCCTGGCACTAACACTAGAAAAGCTGTTAAGCTCTTGACAAGACAAGACTATCTTCTT
TGCTATACAATGTCTCTGTTGTTCATCCACCACTTCACAGTTTTCTGAATGTACTTTATT
GTAATATTTGTACTTGTACCAGGATCTTCACTGCTCTACATTGACTTGAATGAGAGGGAG
AGAAGGAAAGCATTGACAATAGGGGTGAGAAACTGGAGAGCTAGTGCTAGAGAATAATGA
GTAGTAATAAAGAAAATTTGTAAAAAGGGAAATAAAGATGGCATGGTGTAAATGGCAGCT
ACATATTTGCCAGTCAAAAATTAAGTGCAAGTGGTGAGAGTAACTGTTGGAATTGTCAGC
GATAAGAGTGTGATGGATGTCAGTAAAAAGCAACAAATGTTAGTAATGAAAGCATGGATG
ATTGTTGGCAAAAATGGTAATGGAAATCATGCCAATTAAAGAGTGATCTCAAGGACAAGG
GGCAGTGGTTGTGGTGCTTTCTATGAATGCAAGATGGAGTTTATTTTATTTAAAAAATTG
TTTTTAGAGAATATTTCCAAGCTTTCATATACGCAAAAATCACATGGTTTTTCAGAATTG
GGTCTAGCTCTGGTGAGGATATTCCACTAGATGTTATAAGGAAAAGATTTACTTTTTATG
GCATGGATATATTTAGCTAGTGATGTTTGGATAGCTCTGTTGCAATGTCTAAAGGAATTG
CTGTGCAAATTAGATTATATATGAACAAGTTTGAAGTCATACCAATATAGACTCTGGATA
AAGATTTGTCAACAGTAAATTTATAGACTGTGTACTAGCTAAACAGTTCTTGTTGAGTGG
TAAATTATTGATGTTACTGAGATTGCTGTTCTTGGTAGAAAGGTGTTCACTAGTTTATTT
AGCTTGTGTGCATTAGAAGAAGCAATAATCTGTTTGAAATTAGGCACAGGAGTGGCTGTG
TG
>comp3494_c0_seq1
GTGTGTATAGATATGTGTATGCGTGTAAAAAATAATATAAACATCAAAAAAATTTGCCGT
TAACTTTAATCATATATACAAATATATATACACGCACATTTCTAAAACTCTAATTCTACA
AAAGAGCCATATATATATACCTGTGTTTTGCTATCAACAAAATGTTAATAATTTAGTGGG
TGGAGTTTGAAATTTTTAATATACATATGCACGTGTACGTGTAAATAACAAACAACATGC
ACAAACAAACACTCCAACACACACTGCGTCAGAAAACTGAAAATAAAAATGTTGCATGAA
AAGTGTGAAAGAGAAATGAATATATATTTGTTTGAGGTTCAAGTAAAAATCCAAGAGAAG
CTGGCTTGAAGATACCATACCAGCTTAGAAACTACTTCACTGGTGAAGCAGTGAGACATA
GTTGGGAAGTTTGTTGAAAGTTTGTTCGGTTTAATTTCTGTTGTTATTGTTAACTGCAAT
AATTTGTTCGGTGAGCCAGCTAATCCCTTCACTAACACCATCACCAGTCAGTGCGTTACT
CGAACAGATATGCCACGCTCGGATCTTAAGTTGGTCTAATCCTAACAGTTCGACGCATTT
CAGTTTGGAAATGGAATCTCTCATATCCATCTTGTTAGCATAAAACAGCAAAGGGACGTG
GCGGTTCTTGATATGTTGGTGTGTGAGTAAATGATCCAGTTCATCTTTAGCAACAACCAT
CCTTAAGAGGTCACTACTATCGATGACGAAGATAATACCATGGCAATCCTTGTAGTAATG
TTCCCATAGACTACGATAGCGACCCTGGCCTGACATATCAAAGGCCGAAAACGACAAAGA
TTTTGTTTGAAATCGTTCCACATTAAAACCAACAGTCGGGACAATATCCTGAGATCTTAT
GTCCGAAGGTTTAAGATAGTTTAAAATTGTACTTTTACCACTATTATCCAAACCGACGAC
TAAAATATTAGCCTCTTTCCGTTTCAAGCCGAACCATCGAGCAAGTGTATCTAATATTCC
CATAATTAACTTTCAAAGAGAGAGATAAAACAGATTTCATATATTATAAATTTGTTATAG
ACGATATTCCAGAAAACTGTCGATTAAACACACAATTCAACAGTTCCATTAACCAATCGT
AAGTAGCACAGTCTAAAGTATCAAAACCACTCCTGTAGCCATATGATGCTACTTTAAAGT
TCGTTACTAAGCACCAATAAACAGTCCCG
>comp3499_c0_seq1
GATGATGACGATAATGATGATAATTATAATAACAACAAACAGCAAACAAAACGACGAAAG
ATTTCAAATAATAGACCCTCTCCCCTTTCCCCTTCTCTGCCCCCACTGGAAAAAGAAAAA
CAAATTATACAAAGCAAATACAAGTACGCACATATATTATATACACATACATGCATGCTT
ACCAACATACATATACACACGCAAGTACACATACACATTCAGTTGGGTGCGTATACCACA
GATATCCATTGTATCTTTGTCCTTTTCCATGTGAACTTGGATCGAAAGTGTTATTACAAT
GACCACCACTACCTATGATTAAACAATGGATTTGTCCTGC
>comp3501_c0_seq1
GACTATACTCGAGGATTTACGGTAGTAACATCTGGTAGTTAAATAATACAATATGTTTCA
TAAGTCGATCAGATCTCTAAATAATAGTTCAACGTATTGTGTTTTCTTACTTATAAGACA
CCTTGCTATAAATTCTGTTCTCTGTTTTGTTATATTTCATTACACTCGGCTAGAACTGCC
GATTACCGACGACTAGATAAGCAAGGTATATTCATAGGCGCAGGAGTGGCTGT
>comp3503_c0_seq1
CACACACATACATATCTGGGAGCAGAAAAAAAAAACAGATTTAGTTTATCTTTTTATTAT
AACATCACAAATTGCATAATCTTTACACATGTTTCACTAGCAAATACTAGTAGGTTGTAC
GGTAATCATTATGTATTAATAGATGATTGCATAATTACACTGAAACACCAGATCTTCTGA
AGAAAATATAATTTAATCCATAGTGATTTACCAACATTAGGTGGTTCAGAATGCTACATA
TATATTATATGTGTGTGTGTG
>comp3507_c0_seq1
GGGGGAGGGGTTTAGTTGATTTCACTGACCCCAGTGCTTATTGATTTCATTGACCCCATT
AGGTTGCAAAGCAAAGAAGATTCAACTGCAACAACAATGGTCGCATAACATTCCATACAA
ACTATTACAACCTCAAACAACATATCCACAGTACAATACCAAACACAAATGTTATTATCA
AACATTAAAAAAAAAAAAACAGCCTCCAAAAACTGAACAAAAGAAAACAGGAACATGAAG
TGAGAAAAAAGTATTAGCCTTTTATCTAGATACTGACTTTGATGACCCTTTTATTCCACA
AAATACCCCAGAAAGGCAAATAAAAAAAATCTAAAAAAATCAAAAGCCTCAGAGTCAGGC
AAAATTCCAACCATATGCCTCAAACACTTGGACCATGTAGAAATATTTGTCTTTCCTAGT
CACGCCAACACTATCAGGTTCCCAGGATCTAGTTAAAATTATATAAATTCTGAAGGCCAA
CAAAAAGAAAAAAACAGGTGAAGTAACATCATACAAACTCATTGCTTTTCTATTTACATG
TTCCAGTATTCTAGAAAGTTTATTTCATAACATCACAAACTCATACATGCCTCTCTCCAA
ATCAGAATAGAGATTCAAGATTCTATATTGAACAACCATGCTACTCAAAATCCTTACTGA
GAAAAGATATGCGATATCTTCATTGTAACTAACTTCAACAACAGCAGAATTTTTAACCTC
TTTCTCCTCTGGTTTGCAAGTTAATTGATAAGCTGCTAAACCCTATGAGCATTGTCCCTA
GAATCTACAATTTTCCTAAGGGAGTACTATTGTGATTTGTTGTCACACTCACTATTTTAG
CCTAAACTTATATGACCTTCCAACACATCCACGAAATATACATGCAACCTTATATTCAGA
TGACATCTCACTCAAATCCTGTAGCAATTATCAAATGTAGCTGCACAACTACTTTAATCC
TTCATATACCACCTAGAAACCTGGCTCCACAACAATAAGCTTGAAGTAACACTTCCAAAA
TACATTGTCTTCCTTCTTACCAGCAACACCAGAGAAAATCAAATACAAACCAACTGTCGC
ACAGACACATACCACACACACACACACATGTATA
>comp3509_c0_seq1
GAAAGCAGTGGCAGTGTTGCCTGCAGTGCTTCCCTGTTCGTATTTAGTTGTTAGTGAGTT
GGTGGCTGGTGAGCGACATGAAAAAACAGAGGCGAACGAACGAACAGAGGCATTAAGTGA
ACTAAATATGTCGAATAAGATGAAAACGGATTTTTGTGTGGAGAATCTCCTGTATTTACT
ATTTAACATAAATGACGATCGAAGAGGGCGAATACGTAAATAAATTTACGAGATCGGGAG
CGAAAACGCAGACAAAACAAAAGAAAAAAGTAACATTAAATGGATAGAAAATAATGAAAT
AATATCAAGTGGTCCTTTGAACGAAAGCCAGCGGTTTTGTTTATGTCTGAAGAAAGCGAA
GTGCAAAATGAAAGAAAGACGAAAGAAAATTTAAAATGCACAATCAACATATTCTTTTTT
TCTTTATGAAATGAAATAGAAGTGTCCCGTTCGTTTGATCTACCAACTATACACACAGAC
ACACACACTATCTATCTATCTATCTATC
>comp3511_c0_seq1
TGTGTGTGCATGTATGTCAATATTATGTGTATGTATGTATATTTTGAATTTGTTCAGTTA
TCAAAAAAAAAAAGAAAAAAGAAACGAAATAACAGCCTGAATGTTTGCTGTTATCAACTG
TTGAAATGATGCAGCTGTTGTCATTCGTGAGGCTTTAAGCTAAGTGATAGGAGTTCAATT
TCTAGGTCTTCCTCCTCGTTTTCATTGCTTTGTGTCTTTCATTTGATACATGAATCTGAT
ATACATACATACATA
>comp3512_c0_seq1
GTTTAAAGATGTAAAATAAATTGCCCCAATTCTTCTTGATTTTGAGGGTGTTACATTTTT
ATTAGGGGCCTTTGACAAGATTAATTCTATTTTATTAGTAAGAAAACCTGATTGCATATT
TGGTGAAGGTTTTATTAACTAAGAGATATTCAGTGGTCGGATTCTCTTAGAATCAAAACA
GAAATAAGTGTAAAACTCACCAAATAAATATAATGTGTATGTGCACACATGGATATATAA
TATTTATATATTAT
>comp3514_c0_seq1
GTGCATGCATGCATGTATGTATGTAGGTATGTATGCATGTACGTATATGTATGCATGTAT
GTAATGTATGTATGCATATGCGTTTGCAGTGTTTAGGAACGTAAAGGAAATATAGACATC
TGCTTTATGACAAAATATAAGACTGGTTGTTTGCATTTTGACGTTGCTAAAGAATTTAAC
AAGCATTGGTTTGTTATCGGCAAACTGTGATAGGTCTGGTTATTTTTTATTTATATTCAT
ATTCCGTTTTTATTCCTAACAATACAGCAATATATATACATACATACGTACAT
>comp3515_c0_seq1
AGAAGAAGAAGAAGAAGAATTTCATAAGTTACAAGAAGCTATAGAAAAAGAAAATGAAGA
GCTTTATTTGCGTTGTATTAATTTTGTGCTTCTCATCGATCCACACACAAAAATTAAGTA
CTGGTGATGCGGCGCTAATGAACGAACTAAGCATAGTTCAGTATAACGCTGCAAGCTATT
ACAGATATGTGTCACAATATTTTCACGCGACAAATTTGTTTGGATTCAAGAAATTCTTTA
TGAAACTGTCTGATTTAAAGTCTGAAAATGCCAAGGATATATTTCTATATATCAGTGGCC
GTATCGATCCACTGACAAAACCGCGCTTTGTTTCGTGTTTAGCTGAACCATACTCTTGTT
ACACCCCTGAAATATCGCCGCGAAAAACTTTTCAGACGGCGTTGAAGGCTGAAACGTGGA
ACCGCAATAATATTAGTGCTACCATCAAAAAGGTTATGGATATTCCAATGAGGCACTTTC
TTTTGAAGTTTTTAACTCAGGGATCCGATACTTGCCGTCAACTCTACTACATGACAGATT
CTCTAAGGAAATTCAGTTCGCCATTTGAAACATATATGTTTAGTGAACGCTTCGTTGATA
GTATTGCCAGTGTTAGAAATAAAAACTGTACGATATATTAGCTTGTAAAAATACCATGTT
ACTAATATATTATCAAGTAAAAACTATTTTGATAAGTTGATATGCTTGCAGGACAAACGT
TTTATATTCTAACTATTCGGTGTAGTTTCTGTATTTAGCGAAGCATTTAATTCTACAAGA
CTAGGCACTTTCAGTTTCACTTAAAGCTTGGCGATAGCATTATTGTTAATCTTCAATTTG
GAATGTTATTTGCAATGGGCTGGAATCCTATCACAGAGGAAGGAAAGGAATTTATCCCAT
TGCTCAACAACTAATAGACATACGCAAAATAAAACAGAAATAAATTAATTTTTCATTGAT
TCT
>comp3516_c0_seq1
GTGGACTGTCATGAAGAAGACTATACATATACAAGCAATTGTCTCATTGTTACATAACTG
ATGCATTTTACTGAGGCACGAAACGACAAACGTTTTGGTGGTAGAATGGAAAATAGGATA
TTATATGTAATATATATATTTTCGCCGCTGGAATTAGCGCCAAAAATAGAACAAAATGGC
TTTAATTAAAAATCAAAGTACCAGGAAATATACCACTTCATATGACATTTTTCTTTTTGT
ATTTTCGAACCATGATGCTAGAGGTTTATAGATGAATGTAATCACATTGGATATGAGCAT
AAGATGGCAAAAATATTGAAGGGAGTTTGTTGTCAGCTACGTCAACTCTCAGTAATATCC
CTGTAGTTATTTTATCTAGAACTTAAGGATGACGCACAAAGTACACCTTGACGAGATTTG
CATGTTCAATGTAAAGGGTCATAGCTAAATACCATCGAAATTTTAATCCACTCACGTTCG
ATTGTAACTGGGAGAGTCCTAACAACAAATCCAGCAATAAAACAAAGACGAAAAATTCAA
TTCAATTACATTCACTGTTAGTTACTATTGCTCTAATTTGTGAGTAGTATTTCATAGGTG
TAAATGTCATGCAAGCCCGTGCTATTTGGGTCCAGAGGAAAGGTCTTCACAGACGGCCGT
GGCTGCTCTTGAGCCACCAACACCTATGAAAGAGAAGGAAATCGTTTGTTATCAAAATCC
CATTATATGCCCAATAAAATCCGTTGGTAACGATGTCGTACATCTCTTGGTATTGATACA
GAGATTAGAAAGCACTTTTTCTTGGCGGTCTCTAACAACTATATCCGGTCCCTTGGCCTT
AATTTCTGTATTATTATTATTAT
>comp3522_c0_seq1
ACAATGTGAATAAATACGCAATACATTTCACAGAGTTCTCTGAATGCTGTAGGGTTAGAC
ACAAATGGAAAGTAAAAATAGATAAAACTGCACTGTTGTGGTGCTGTTTGTTATAATAAC
AAGGAATATAAACAACAGGAGGGAAAAAATATTTAGAGCAACAGGAGAAAATTAATTTGG
AAGAGATAATTATTGTATAGCTCATTTATAAAATCCTCTAAGACATTGGAAGATGGCCTG
CAAAATGGACTTAGCCGGTAGTGATTGCTTGTAAAGAAGTAACCAAAAATAAAGTAAACA
GGTCAGGTGACTTTTTTCTAAGTCATGTTGACATAGACGAATTGTTAAATTGAGAACTGA
AGTATGTTTGTTGATATGACGATGAGATTAACGATAAGTGGGGAGTAAAGAAAACTAATA
TTAATTAATATGTATGTGTGGCAGTCTCTTGTAGAAGGAAAGGGTGTGTGTGTGTGTGTG
GTTTCATCGTCCATGGATAGATAACTGAAAAACATTAATGATCCAAGGATTAAGGAAACC
ATTCACACAAGGAAAGGCTCAATACATTTGAATGTAAAATAGAACATTTATTAATTGCAG
AGTATCCAACAATTGTATGAAAGTTTTAAAGCTGGTAAGCCAGAGCTTAACGATCTCTTT
TCAGAGATTTAGGAAATATTGCTATGCCCTGACAATCTGCA
>comp3524_c0_seq1
ATTATTATTAATGTAGCAAGAGTAGAAGAGTGATAGAAATGGTATTTCCGTTCCTTTAAA
TTCTATGTTCAGGTCCTTCTGGGGTCTGTCTATACTTTTCATTCCTCCAGGGTCGATAAA
GCTAGTACAGTAATATCTCTTAACAAAATCCGAGAGGATGTTATGTCAGTATAGAAATAG
AACAAAACAACAACAAAAAAACCCCATTATTATTATTATTA
>comp3525_c0_seq1
AAATTATTCACAACGCACATGTGGCGAAGAAGGAATTGGTTTTCGTCGATTAGCAACTTG
CGGTAATTTCTTTGTTGATTTATTTCATTTATTTGCATTCAGTGCTAGTTTTGTGAATAC
TATCAAAAATGGCTGAGTTTGTACAACAGAAAATTGAGGAAATGATTCCAGAAATGGAAG
AAATGGTGAGAACTAGATTGTTTACTAATGACGAAACTGGAAAAATACTGAGACGGCGCC
GAGCTTTTGAGTACAAATTAAAGAAAATGAAAAAATCATTACCGGACTTTATTGCTTATA
TAAAGTATGAACAGAATGTACTGTCGCTCATTAGAATACGTCGCCGTCAACTTAGATGTA
AATGGAAAGTTTGTGAAATCGATGTTGCAATTGTACAACGAATACATAAGTTGTTTCGAC
AGGCGACCAAATATTTCCCGAACGACCTTCAGTTGTGGCTGTCTCATATAGAATTTGCTA
AAAAGAGAAATCAAAAATCCACAGTAAATCGGATATTTTCCAAAATGCTTCGTATGCACA
ATCAAAATGCGAGCCTTTGGATCTTGGCGGCTAAATACCATTTTGAAAACGGCGAAACAC
AGCTTGCACGTAAGTTCTTTCACCAAGGCTTAAGATTCAACAATATGTCTCAACTTCTGT
GGCTGGAATATTATCGCTTGGAACTCCTTTGCTGTGATAAAGCTCGCAAGAGATTGGAAA
TCCTGGAAGTTTCTTCTGAGAAAATCCCACACAGCAACCAGTCAACTATAAACGGCCAGG
TCGCATTTGTTGTATTCAAAGAGGCACATGAAGCAATAGCAGGTGACGTAAGTTTTTTGT
TGAAATTTCTCCCCATATGTCGCCTGTTTGATTTTACTGAGCATCACGAAGAGGAAATCT
TCACATTGTTGTTAAATCAGTACAAAGAGAACGAACTGGTGTGGGATGCTCTCGCACGAC
GAAAGTTTTATCATGCTGCTAAGGACTATAGTAAGTCTTTAATACCGTTAAAAATATACC
AAGACTGTTTCCAGAGTTATGAGAAATCCCTCGAACTCAAATCTACCCCTGCTATGTTGA
ATATGTATTTGGAATTCATGTTCGAGCAATTACAAGAAAATAATATGAAAATAACTAACT
ACCTCAAGGAACACATATTAACTGTCTTTGAAACTTATTCTCAGAAACAGTTGTTGTCTG
CTGATAATTTCCTAAAATGGTTGCAGTTCCAATCTGATGTTGGATCTGTCAGTAAGGCAT
TACAAGTTGCTGAGCTTGCTGTGCAAAAATTCCCCAAAGATCTGAGAATTTGGCATGGAT
TTTTGGATCTTCAAATATTGAATGACGTCGACTTTGACACTGTCTATGCTTCTTTTGGAA
AAGCCTTAGATAATCTCATTTCACAGAACACTTGGCCATTATGGGAATCACTTTTAAATT
TTGCTAAGAAATGTCAATCTTCAGAGATAGAACTGATTTTTGAACGAGGTAGGTCACAGC
CTAATATGGACTTAGTTGGTAAAATAAATACTCACTATTTGAAATGGATTTACGTCACTA
GTGGAATTTTGAAAGTAAGATCAAAGTATAAAGAACTGTCCAAACAAAAACCTGTTTCAT
TGGATTTTTACAAAGAATTTATTGCTTTGGAAAAATCTCAAAAGAATCCAAATATAGACA
GTCTTCGAATTGTTTATGAAGATGCTGTTCAAGAATATGGTAAAGATATTCCTGATTTTT
GGCTTCAATATATTAATCTTGAGTCAACTCATCCAAAAGGGAAGATAGAAAAACTTTCAA
GTATCCATTTCAGAGCTATAAAAGTTTTACAGGCTGAAAAACTTGAAGAATTTAATCTAA
AATACATATTAATGAGAACTGGTCAGCTTAAGAACTAATATTCTTTCAGTAACTCTGCTT
TTTAACTGAGGATTTTTGTAAATAAATATTTTTA
>comp3526_c0_seq1
AAATAGGTTAAAATCAATGAAGAAAACGTGTTTTTCAAGAGGGAGAGATGTTGGGACTGT
GCTTATGAGGTGTTCTGGTTGTGACAGCAAATTTAGTATGGAATTACCGAGGAGTTACGT
CCCCTGAGCCTACTGTGATTGGCTAATTTGGTTGCTAAATTATTATGGGATAACACTGTA
ATCTGTTCAAGTGGTTCACTGCTGGTAATATCATCACTGGTCTTCGGAGTTGTCGTTTGT
TTATTATTTATTTACCTTGTTCCAGTGCTAAACACACAAAGGTCACATGGAGTTCACCAG
CCTGCTCCAAGTTCCTTGCCCTGAGGATGAGGGCCGCACAATGGAAAGACTGA
>comp3529_c0_seq1
AATAATAATAATAATAATATGTAATTTGCAGAAATATAGTATATTTTGTACATTTCTTTG
CTTTTTTTTGCTTGCTCTTTTGTTACCAGGTAAAAAGATTAAAGACCTAATTAATTCAAA
TATGCAAATTGTGGTAATAGCTTCAAAAGAGTAATTAAAAGTACTTACTTTAGTAACTTA
TATTTACTTTGTGACTGTATTTGATCTACAAATCTTTTTTGTTTGCTTTCTTTATTATTG
TTACTTTTTTTTTTACAAACAACACTTTTCTTAATTTATTTTATTTCATAAAACATTGGA
ATCTACAACAGTTGAACAAAGCAACCAAAACTGAAAATTTAGCCATAATTCTTAGATGCT
TAAATGTTTGTCAATTAACATAAGCCACTGCCAGGATTGTTGAATGGTTGTAACAACAAC
AACAACAACAATAA
>comp3532_c0_seq1
AAAACAAACAAAAAATAGAAAACTTAAAGCAAAAAGAAGAAAAAAAAAAAGAAACGAAAA
TGCAAAAAGAAACAAAGAATTATTTCAGTAACAGCTACTCGGTGCCTTTAATTTGACAAT
CCTCGTAAAAATACAGCTTCCGGTCATCGGAATATACTTCCGGTAAGCTTAATCACAATA
AATCCGTTTTGTCTAATATGACTTTTACGTTCGGAAAAAAAAACAAGAACAAATAAACAA
ATAACGAAAAATAAAAACAAAAACAACAGAAATAATTCGAGGAA
>comp3534_c0_seq1
AAACCACTAAAAAAATTAGTAATAATAATGATAACAATAACAATAATAATAACGATAATA
ATCTGCAAGAGTAATTATGTTCCATAGTCTGTAATGTTTTACAGTTCAGTTCTCTCGAAG
ATGAAATGCTTTAAAGCAGTTTTATGACCGAAATACGATTCCCATTGACACACCTGCATG
GAGTTACACCTCCGTTAATAATATACATTTACATACATACATACATA
>comp3536_c0_seq1
GCAAACATCTGAGACTCCTCAATATATCACAAGTTTATGCAGCCGATAGACATTGGCCCT
TGAACAGCAAAAGCAATACAATCTACTGAAAAAACGTCTTAAGAGAGAAAAGGACCTGCA
AATTATTGAACAAAAAATGCAACAGCACAAGAATCTTTTGAATAAGACTGAAAAACGGAC
CAGAGTTGCAAAAGAAACTGAAAAAAGAGCAGCGCAGTACAGGTGGAAATTCCAGCGGAA
GAGATAATGGTACAGAACAGCTTCTAGAAGAACCAGATGGAAATTATTTACTCTTTTTTA
GAACATAATAAAGCATTATTTCCTATTAAAAAAAA
>comp3536_c0_seq2
CTTCCCCGTCTTGTAAACATTCACGTTGTGCGTCGTCAATGTTTTGTAATTAAATAATTT
TCATCTTAATTAATAATCGCACAAAACATTACTAATTATTTACAGCCATGTCGTCGTTTA
AAAACGCTCGGAAAAGTGGACAGAAAATGCATAAGGAACGTAGTCAGCCATCTACTCGAG
AAAAACTTGGGTTTTTGGAAAAGAAGAAAGATTACAAACGCCGAGCTACTGAGGATCAGA
GAAGGAAAGCAGTTATAAAGTCACTGAAGGTGAAAGCGCTGAACCGCAATCCTGATGAGT
TCTACTTCAATATGGTTCGCAATAAAAAAGTGGACGGTGTTCACCAGCCACGAGAGAGTG
CTGAGAAGGTCCATACAGAGGATCAGGTGAAACTAATGCTTTCGCGGGATTTGAAGTACA
TTCGCATGAAACGAATGACAGAATCAAATAAAATCAAACGGTTGACTGCTGAGCTCCATC
TTTTAGACACAGCCGATGAAATTAAGAACAATCACACAATCTTCGTTGACACAGAAGCTG
ATGTGGAAAAGTTTGATGCTGCTGAGCATTTCCATACGCATCCATTACTCGTTAATCGAA
GACATAACAGAATAAAGACTGACCAGTTGCAGCAGATGGACATTGGCACTAGTTTAGATG
AGCAAACATCTGAGACATTGGCCCTTGAACAGCAAAAGCAATACAATCTACTGAAAAAAC
GTCTTAAGAGAGAAAAGGACCTGCAAATTATTGAACAAAAAATGCAACAGCACAAGAATC
TTTTGAATAAGACTGAAAAACGGACCAGAGTTGCAAAAGAAACTGAAAAAAGAGCAGCGC
AGTACAGGTGGAAATTCCAGCGGAAGAGATAATGGTACAGAACAGCTTCTAGAAGAACCA
GATGGAAATTATTTACTCTTTTTTAGAACATAATAAAGCATTATTTCCTATTAAAAAAAA
>comp3537_c0_seq1
ACTGCCGTTCAAACCGAAAAGATCTTTATATCGTGAGCTAAACGTTATTCATGACGATGT
TATTCATGGCTTCACAAGCAGAGTTCTTTATAGAATAATACAAAAAGACAGTCATGCCAA
AGTTAGCTGTAATTAAATGAACAACCTCCTATGTAATTCAGTACTGAATTTAGTTACTAA
CTCTAAGAAAGGATGAGATATCTGCAACGCAGTTTTCTGACACCGCCAAAAACGTATTAA
TCATATGAACGGTAAATCCATAAAGACATCCTTTTCGTTTCAGTTATCTACCTTGACTTA
AATTGCTGAGATTCTCGTCAGTCTTAATATATGTTGACGAAACATTATTACTTTATTCCG
ATGAAATCTATAGCATCTATGTAGTTAATCAAGTAATGAACTTCAGATCTGACTGAAAAG
CGTTATGCCAAGTAGTTGTGGCGAATTGACACAATGGTTGTTAGAGACGAGGGTAGCATG
ATAAACTGAAGTAGAGATAGCGGTCAAAATGCTTTAAAGATTGCGGATGTCATTTCACAG
TTACACCAAGCAGATAAAACATTAATCAAAACTAATTACCCTGCAGATAAAATATTAATC
AGATTGAATTATCCCTCTCTAACACAAGGGAACAAAGCAACATAACTGAGTTTCAAATGT
GTAATAATTCAGTACAAGAGTATTATGATGGCTGATGGTTATGATGATGATGATGA
>comp3538_c0_seq1
GGGCGTTTGGAAGCATCTATCTATTCTACCCAAATTTCACTCACACATTACTGGTCATCC
CGAGTGCTATATTTAGAAGAAACATGACCAACCTATTGAATTGTGCGCCCGAACGGTGTG
AAACTTGAGCATGTTAACCACATGTTTACGTTTGCATTGCTTTGAGTTATGCTTGCTATT
AATAGGCATTGAGTACAATAATTTCTCTACGTGTTAAAATATGATTGACGTTTTCAAAAG
CTCTTTATTGCCTTGTGATATTTACTTTATTTTCTGTTGATATATTTCATTTCGCCGATA
TGATCTTTTTATCTCTCCGAAGGTTTGATGACGTAGGAACCACATGAATAAATATAATTC
GAATATTCACCCTACTCTCAAATATTCGTGGTCTTGGAACTATCTATCTTACAAAACATT
ACTAAACACAGAGGAGTCCGTCTTTTAATTTAGATATGACCATTAACTACAAAGACAATT
TATTCCAAACAATAATCATAAAAATGAAATTTCATAAAACGTTTATCTATTCTAAACACT
TTTCGTTTTAAATATACGAATTTACGTCCCTGTCATATGACTTGATTAAATCGGGATTAC
ATTCTAAATTAATTACATACAGAAGATTCGTCGTAGGCGAAAAGAAATAATAATATGAAG
ATATATCCGCCCTTCTTTTATTGATTGTATCGTTTATAGCGAAATATCGATCTGCGTCAC
CAGACCTCTACTACCTGATCATTGACAAATATGCAATAGAATTTGTATCCTTGTCCAGGT
CGTAGAAGTCAAAAAAATATACTGTATAATACCAGCAGAAAATACAAGAAAAAGACAATT
ATA
>comp3539_c0_seq1
GGCAAAAACAAGCGGCGGTTGATGCTTTTTTCATCATCGATCTCCTTGCTAGGATTTCTT
TCTAGATTTTAGAGTTGTTTAGTATTTTAGAGAAAAAAGGAGATTTTTTGGCATCGCTTA
TAGAAGAGGCAACATCGACAATAACAACAACACTTTAAACACAATCCACAACAACAGTTA
TAACTAACAAACTGTAACCATGAATAATAATTCATCAGTAAAGACCATGTACCGAAAATC
GTCTTCGAATATTCCGGAAAGGAATTCAGTGATCTTTCGTAAATCTCGTATGTACAATAC
AATGAATGCTCAGTCCCCGTTGAGTTTAGGGACAGGAGTGGCGAGTTCGATTTCTCACAA
GGGTGTCACTGACATTAGATGCAATAGAGAAAAGGAGAAAAAGGAGTTGCAGGATTTGAA
CGAAAGGTTTGCCAAC
>comp3542_c0_seq1
CAAAATCAATGCATATTTAGATATGATAGAATTTACAAGAAAAGATGTGCTAGATGAGAA
TTTTATTAGTTGTTCTGTTTCAAATTCGTTAGGTTTTTTATAATCCCTTGAACTTGTTAT
TTACAAAAATTATACTGATTAGATCCACACACACACATGTTATGATGTGTGATGATTTTC
TGACCAGCATGATCGCTTGACATGCTGATAGTATCAACTAAATCTCCTTCAAATCACAAC
CTTACTCTTAAAAAATAATTGGTACATTGAATGCCATCTTGTGCATGCTGTGTCAGGAGG
TGAGAGTGGGTTTGAATGGTTATGATTGGAACACCTTTGATCATGAATTTGTTTAATCAA
AACTAACCTCAAGTTTAAACAACATTTATTGAAGAAGAGACCAAACACAATGAAATAGAA
ACCACAAATCAACTGGTAGGTGCTTTGAATGAAACTTTTTTTTCTTATAAATCAACAGAG
CAACTTGGATTTCCGTTCCTCGGTAACTTTTATTTTTCTCCTCCTTGTTTTTACTTTTTC
TTTTTAAGGCAGTTATAAGCACACCACAAATGTTTCATTTCCAGCAACAAAATTTGGGTT
ATCTGTGTGTTAAAAAACAAGAATGAAAGTCAAGAACACAGATAAAAAGAAACAATTTGT
GGTACTTTTCTCACTCCCCCTTCAATTATTTCCACCTCATTGAATCTCTTTTTTTCTTTC
TTTTTTGTTTTTTTCTTTGGTATCTCAGGTTTGTTGTGAGACCTTTAAGTTTAAACTAGT
TGATTGGTTACTATGCTGAGCAATGTTTAATGCCAGCTACTAATTCACTTTGTATTGTGA
ACAAACTATGTGATAATTGGGATAAAAAGAAAAATAAATTAATTTTGACAAGTG
>comp3545_c0_seq1
ATTATTATTATTATTACTAATACTGTTACTTCTCCTAGGGTGACGGCGTGTCAGAATCGG
CAGAGCAGCAGGAACGTATAACCTGCAGTGATTAGCTCTGTGTCTCTACCTTAGGAGTCC
AAAAACGCTGACATTGACTTTCAGTTTGGTCCTTCGAATGTCAACAAAAATTAATAAGCA
TCTCCAAACTTTTACTGGCCTTGTACCTATGTTTGAAATCTAATTTTCAGAGCACTTGAA
ATTAGAATTGGTGGAATACAGAACCCAAGCTGGAAGCGGGGCTTGTAGCATCATCTTCAT
CCTATCTTTTAAATGCCGCTGAGCTCTATTTTGCACACTTAGTGCAATAAATTCAAATAA
CATGCTGGTGTCAATAAAATCGAGTATAACCTTTCATATAAATGGTCTAGCATTGGTGCC
TATATGAGAAACACG
>comp3550_c0_seq1
GGCATCACCAATTCCATCAGCATTGATAGCAAACATAGCCTCAGCTTCCGGCAAACAAGG
GGAGTCATAGATCTTGCATATTCGGGTTTCACCACGGCCCTTACGGAGATACAACCTTGT
GGTAGAAGCATGGGCAATAATATTGCCACCAATAGGCTTTTTGGGATCTGATGTAAACAT
AGAAGCCCCATCAACTTGGGCCACTACTTGGTTGGTAATAACAACAGCAACACCAAACTC
ATCAGCAAGACGTAGTAAAGTGCGGAGAAATCTAGCAAGATGCATCTGTCTTGCGGATAA
TTCTCCTCGGCCACTGTAATCAGTACGGTAAAGTGCTGTAGCACTGTCAACTATCAACAA
AGCATACCTTGATTCTGTCATCATGGCTGCAGCTTGAACTAACAACTGTGTCTGGTGGTC
ACTATTATATGCCCGAGCATAAGCAACATTGTCTAAAACATCACTACCAGATAGTCCGTA
TCTGTCTGCTACAGCCAGGAGTCGTTCAGGACGGAATGTTCCTTCTGTATCAACATAGAG
AGCTTTTCCTTCACCACCACCCATGTCCACAGGTAGTTGACATGTGACAGCTAATGTGTG
ACACAGCTGGGTTTTCCCTGTACGGAACTCACCAAAAATTTCTGTGATGGATCCAGTTTC
AATACCACCTTGCAATAATTTATCCAGTTCTTTGGAACCAGTGGTTACTTGGATAATTTC
TGAGCGCTTCTGGTGAAACTCTGTGGCTGTTGTGAAACCCATCGGGACAAGTTTAGTAGC
TTCAGTCAATATTTTGTCTGCTTTTGCTTCACTAATTCCTTTGATGTTCAGAAGACTTTT
CTTAGGAGCAAATGCTACTGACTCAACTGTATAAAAGCCAGCTTCTTCCAGTTTCTTACA
GTCATTGGCACTGATACCTTGGCCCTCCAATTTTGACAATGGAAGAGGACCAAATGCTTC
TTCAATGGCATCTTCTGATATTTCACCAACACTCTCAGCTTGAGCAGACATTTTCAACTG
AGAATATGTCGGAGAATGACAAATGTAGAAGAGATATTAGAAAGGAGAAAGTATCACAGA
CTGAGTTAGTTGGATATCCCGC
>comp3551_c0_seq1
TTTTTTTTCCTGATTTACTACACGAAGTTATCTATAGGAAAATAGTAATGAAAATTATAA
TAATAAACACGCCGCTTCTTTGAGAAACATAGCGACGTGCACTTGCGTATAAACGTAAGT
CTTTACACATACACACAGACACATAGGTGTTATAAGTTTGTCATACAAAAACCCGCGAAG
GAAGAGGAAGCGCAACTGGAAGATATAAACAAACTTATTCATACGTCGGTAAGCATTTGG
TAAACAATTCTAACTGCGGTTTTCTCGCTGTAGTTCCCGGCGAAGAGAAGAAAGTAATTA
ACCAATTATTTATATACGTGTTATACATGTACGCGTGAGAAATTCTTCAAAAGATATCAA
AAACTTCCCAACATGGCTGCTTCTAAGATGATGCATTACGTCACAGCACTATGAAATGCT
TTCCAACAAGCTAAGAAAAATATTAAAGACAAAACACAGACAGAAATGCCGCGGGATATA
ATTTTTGTACAAGAAAAATATAATTAAGGAATCGGCGATCAAAGTTCACTGAAAATAGCT
TGTCGTGATAAACAATGAATTTCTAGACAACATATAAATTTAATAGACCAGAAAACAAAA
CTAAATTAAATATCGTTTGTGAAACCAGTGTGAGCATGTGTTGTTGTTGCTTTCCGAG
>comp3552_c0_seq1
TCTTTTTTTACGGATATTTAAGTGAATATTATTAATTATCTTGTGTACCCGGCACGGAGC
ATAATTCGGGACTTCCGATACCGGGTTTCTCCTGGATTACGACCTGGAAATATTTTCATC
CAGTCATACTTAATAGCAAGAATTACTGCAAACAATTAAAGAAAAGGACACGATGTATGG
ACACGGAAAATATATTGTAACTAAATACACGCATACACATACCCCCACCCCCCGCATGAG
GCAATGATTTAGCCATGTTAAACACAAACACCTAAATACACAGACACATACATTTCAATA
AATGTAATTATCTCCTGAGAGCCGATGAAGCAATTATTTCATCGACTTTACTAAACATTC
ACAAACAGTTTTTTATATTTCTACGGAGATGAAATTTCTCGTTTATTTTTGACATAAAAC
ATTTTTGTTTTTTACAAAGCTCTGTGACTGAAGTAAATGTGGAGACAATCACCCGACATG
ATGCACAGCGCAGTTTTTAACACAAACAATAACATATCACTGTTGGTTAGCATTTGGAAG
ATACATTCTCTAAAAGCTTTGACATTCTCATGCATAATCATTGGAGTGTTAGCTTTGCTC
CATCAAGGAATCAAATTCTTGCTCATATACACAGAGGCTGAAGATATCCATAAACATTTG
ACGGAAGGAAGTCGAGGCAGGATTTTCACGAAACGTCGAATATTACAGACTTTACTTCAC
ATGATCAAAGTAGCAAATGGTTACATTCTCATGCTTGTCGTTATGACTTTTAACACATGG
ATATTCGTGACAGTCGTCTGTGGTTTGACTGTCGGTTACTTCTGCTATGGTTGGTCTATA
CAGGACAATTCTTCACATAGACCTATTTCCAAGACAAAATCAAAGTCTAAAAGCAAAAAC
AGAGCCAATGCCAAAACAAACAAAGACAGAGGTCAGACAAATGGCCAAACGAACAACCCA
CCGCATCTGCTGAGCCGAAATGTCTTGTATCCTGGCGAACACATTAGTCATTTTATAACA
CTTCTAGATCAAGATTTAGATGTTACAGAAGTTTAACAAATAAAG
>comp3554_c0_seq1
GCTGAATAGGTTTTTTTTCTATAGTAATACTTACCTTGGATTGTCGGCATGGACAACAAT
GGAAAGCGACTGAAGAAATTCTGGATTATTTACCAAAAATATAGTTAGTTGCTGTGATAT
ATTTGGGCAGACGAGAAAACTGATTTGAATTTCAAGGGGAAGATTAAAATTAAAAATGGA
TGACAATACAAAAGTAATGTTGAAGCTGGCTACTTTCTTAGCTCAGCAGAACAACTCTCG
CGTCAACAATACAGGAAACCAAAACCCTCTTACAGAACTGGCTACCCAACTATTGATGAA
TAGCACTAGTGAAACCCTTGCCATACCAACGTCTCTGCAATCACACCCAGCAAAACAACT
GCCATCTCATCAACCAGACAACAGCACCTCTAGCATGTTTCAAACACAAGCTTCACCAGT
GCCTATCTCTCAGAACACTTCATCAAATCACATGAATAATACTTACAGTGTAAATGCTTC
ATCACTTCAAGGGAACATCGCAAATACAAAGAGTTCAGTTCCTAGGGCTAATGAGATGAT
GTCGCTGAACAATACTTCAAACAAAGACATGATTCCAGTAGCATCCCCAATCAACAGAGA
TTCTTTTAACGTAATGTCCCCTGTTATGGATCAAGAAAACTTCTCTCCTATCAACAGAGA
CAATTTCCCCATCAGCAGGGATACATTTAACGTGACAACTGCCAACTCTTATCCTATCAA
CTCACCTATGAATCACGACACATTCACCACAGCTTCTTCTGTCAACCGAGATTCCTTTAC
AATGTCATCCGCAGTCAACAGGGAGTCCTATCCTGCAACATCATCTGGAAATTCACTCTC
ATCATCCCCAGCGACCAACCGGGAAATGTTAACTGTAATGCCGCCAGTAAATAGAGACAC
GTTTTCTGCTGCTTCTCCTGTCAACCGAGAAACGTATCCCAATAATCCTGCTATGAATAG
GGATACATTTAACGTCAACCGAGACAACATGAGTGGGAATTGTCCTGAGACAAGAGATTC
ATTTTCTTCAGATTGCTCTGCTACTAGGGTCTCCTTTAACATAACATCACCAAGAAATCG
AGAAAATTACACAAGTACTCCAGTTATTGGTCGAGACTCGTATTCGGTAACCTCCCCAGT
TAATAGCGACTCTTACGGATCTGGGATGCCAACGAGCCATGAGTCTTACCAAGTCAGTTC
TCCTTCTAACCGAATTTCTGAAGATTCTGCTATGAACTCTTTGAATATGATGCGAGGGGA
TATCTCCAGAAATACAGCTTTAACAAGAGTTCCTGATGAGATGAATATGAACCAAGTGGA
GGACATGGTTGTCACTAGTGGCGGTGGTGGTGGAAGTAGTAACGGTAGTAGTATTAACAG
CGGTTTGGGCTCAATCAACAGTTCAATGTCATGCAACCTGTCTTCCATGAACTCTTCTTC
CAATGAAGTGCATATAAACTCTTCAAATAATTGTGCCTATTACAAGCGACCGATACAAGG
AGAAAAGGGACGATCGTATCCCCAGCCAGTCATACTTCGATCACGACCTCGTCCTGTTAA
AGAGAGGTCTAAAAGAGGTCCCAAAGAGAAGGATTATTTCAGAACTGCTTTCTTTTGTCT
ACCAAATGTGACAGCCCGACTCCCACGCTTTACGTCCTCTGATCCTCGTGAGCAAGACCT
TGTCCTCGATTATCAAAAACAAGGTTATGGTTTCCCAGCAAAAGACTACTTTGAAGGCAA
ACCTCAGAAGACTTATATTCGTCTCAGTCATGATGAAGAAAGTTTCCGTTGCTTTCTGTT
AAGTATTTATCCGAAACTTGAGGGAAAGTATTATGAACTTTATAGAATTGATCGGCAGAG
AAATTTGGTTCGCATTGAAGCTAAGACACCCCGCGGTATCAAGAATGCTAAATACCAAGG
AACGATCATCATTTTGCCCTACCCTGAAGCTTCAAATCCACCATCAGCTGTTGTGCACAA
CCCAAGTAGTATTGGAGACTTTCCTGTCCAGCTATGCAATGATTCCATTGAAAATATTAA
TGAAAACAATGAATGTGAAGAAGAAAACATGATACCATCACCAAGTGTCTGTGGTTCCAC
GCCCCAGCAATCTCCTTTCATGCCACCAAACCATGAAGTAGCTACATACGATCATAAGGA
ATCCTACGAGTTATCACCTCCATCTCCAGAACGTGATATCAAACCATTTCAAAGATTTGA
TTCTGAAAATTCTGAATTATTTCAAAGAATTTCCCTCATAAAGCAAACTCTTTCCGAAAC
GAGAAACTTGAAGATGGATAAAAGGTCCATCGTTGGAAATCTGTTGGAGTTGTATCGTGC
TGAGCATACCATCTGTAACTATGACATCCGGGTCACATTTAACAATGACCCCAATCTCAC
TTTATCGAACGATCCATCATTTCAAACCCGTCACATGTTTTGTATATTCTGGAAGAAAAT
TTTCAACAATAATTTCGTCGGAAACGAAGAATACTATCCAGTCATAAGTCCCGAGGCTGA
AGACGATATGTTTGAAATTCTCGGCCGCATTCTCGCTCATGGATTAATATTATGTAACTA
TTGGCCTATCCAGTTTGCTGTGGCATCAGCCACCTACATGCTCTGTCAAGGCTGCTCTGA
TGAGCTCATTTTGAAATCATTCACCAATTGCCTCAGTGGATTTGAGCAGAGGATTGTCAT
GTCAGCCCTAAAGGAATCTCGTTCCCAAATTGGAGAACCAACTTTCTCTTCCACTCTAGA
AACCAATTTATCAGCATTTCTATGGACTAACGGTTGTCAATTAGACCGACCTGGTCAGCT
TCCTGGTATTTTGTTAAGCATAGCCAGAAGTTACCTTATATACCAACCATACTGGGCACT
TGTGAAGCTGAAAAAAGGAATGGAACACTGCAGCAATAAAGTATTCAAAGATTGTTCTGA
AAGCGATGTTGAAAATTTATACAAAACATTAACACCTGAAGCATCTCAAATTTGCAAATT
AATCAAGTATGAGTTTAGTCAAGAAGAATCTCACCAGGAAATTGAGAAAACATTACAGAC
TTACTTAGAAAAATTACTTTGGGAAATGTCATTAGTTGAACTTGCAAACTTGTTACAATT
GTGGACTGGTGTGAACTGCTTGTCACAACAAACTTTGTTTGTGAAATTTGTGAACACTTC
AGATCAGTTGCTGTTTCAGAATCATAAATCTCTGCTCCGAATCCCTCGCAAAATACAGAC
ATTTAAAGAATTTACAGAATCCATTCAATTACTTCTGGATGGAACATGATAATTTCTGTT
TGCATGAGGGAGGAAAAAGATTACCTATTCAT
>comp3555_c0_seq1
GACTATTGCTTGACATTGTTGACATTCAGAAGAAATATAACCAAAATTACTATATGGCAT
TCATTCACAACTCTTTCAATCACATACTAAATAGATTTGGACTCTTTCATTCTAAACTAC
ATTTTAATATTGCATTTTGCTGTCAACAAACTTCTTACTTTAAAAGAAATTTAAGCTGTT
CTTCTTCTGCTCCTGTTATAAATTCCTTATTATCAAAATATTACTATATCAAGTATAATT
ACCATAACTTTAAATTATCTCGTTATGGAACTAATATTATTTGTACCACAATGTTTATTA
CACCAATATCATCTAAGTCATATCAATTTCCTGAAATTAAAGAAGATGAGCTAGAAGAGA
GTTTTGCACGAGGTACCGGACCAGGTGGACAAGCAGTTAATAAAACAGCAAACTGTTGTG
TTATTAAACATATACCAACTGGTATAGTTGTCAAGTGTCATGTGAGTAGATCATTGGAAG
TTAACAGAAAACAAGCTCGTGAAATAATGAAACAAAAGCTGGATGTTTTCTTACATGGAA
AGGACAGCTTCTCAGAACGTAATAAAGCAGAATCTGCTGTTAAATTAGCTAAAAAGAAAA
GCAAAACCAATAAACGTTTAGAAATGAAAAAAGCATTCAATTTGGAGAAAGAAAAATAAC
CATTGCCATGAACTCAGGTTTTAAATCTTAACTGCAAGAATAAATCTATGTCTTTTGTAA
AGATGAAAATCTAATAATTGTAATATAATCTTGAAGTTATTGTAAAACTGTTCTTTAATA
CGATTTCTA
>comp3557_c0_seq1
GTAAAAGAGTAAAGAGAGTAGGAGACACATACATTGTCTACTCGTCCCATTATATATTTC
TGCCTGGCCGTTGTGCCTTGCTCCATTTGAGAGGAAGGAGAGGGAATAGCTGCCCTGTAG
TAAATTTGGTAGAGGTGGATGAAAGTGGTAAGCATGACTCACTTGAATGAGCCTGCCCTC
AGTGTGCACTTGTCAGCCTGAGAATGTGGGCTACAAGAAGGTACTTACCCTTGGTAACCA
GGATCCTCCTGAATTAGTAGTGTTCCTTGACTGGCTCTGTGTGACAAGCTTTCTTCTTGG
GACATCACCATATCTTTATATATAAAAG
>comp3558_c0_seq1
ATATATACATATATGTTGTGTTGAATGAAATGGCAAAAAAGAAATCAAAAGAAAAAAATT
AATGATAAATGAAGAATTGCATTGAAAAATTAATGTTAATTAATTATTGAATTATTTACT
TAACTAATTAATTGATTGATATGTGAAAACTAACAACAGCATGAGAACATATGATGGAGA
AAGAAGCTGTTATAGTCATGATGATTAACGAACAACCAACAGGAGGTCAAGAAATTTGGA
ATATTATTAATTATAATGAGATAGAAGAAGAGGGAAATGAGATGATAAGGAAAAGGAAAT
CAATATTGCCCCCACCACGACCACCACCACCAGCCTGGGATGGATGGGGATGAAAGGAGA
AAAGAAATGAGATTAAAAACAAAGACATAGATATGTACATAGATATATTTGAGTGTATCT
GTGTGTATACATATATAGA
>comp3559_c0_seq1
TTTTTTTTTTAAATTTTCTAGATTTTTATTCTATGCATAAAGTGTATTTATTGCATATAT
ACATTTAAATACATCAACAATATCTGCATATTGGTGCAGGGCTGGAGAAAAAATATTCAT
GCATTCTAAGTGTAAGAGTCCAGTTCACCAGGGAAATATCACAGCAATCACAGATGCAAG
TATTATCAGCTTGGTAAAAAGGAAAGTAATCCCAATCGAAAGATTGAAGGGTAGATCAAA
GACCAGAAACACTTGGTTGCAGTATATTGGTTGTTTATTGAACATACAATTTGCAATAGT
AATGTATTGATTCCAAATGCAGGTGGGAAAAGGTATGGGAAAAGGTATGGGAAGAGAGTT
TAACATTCTGGATTTTGAAGGACAACAAACATTCTAATTGAAAGGGAAATGTAGAGTAGC
ATATTTTAAGATTGTACAATGGCTCAAGCAAAAAGTTGGTGGGCAGCATTCAGGAAGTCA
TATTTGTATGATTTTTTTTTTTTTCAGTTCTAAACAAATTCAGTTCTTCACCAATAAAAA
TCCAGTTGGTAATATCATATAGCACAAATTCTTATATTCAAAGGATAAAATACTGGAATT
TATTGTTTACCAAACTTTTTTAAAATAGCAAATAAAATTAATAGAAAATAACAATAATGA
ACATTAACTGTATCTATTGTTACTTATCAAAAAGTAATTTAAATATTTAAATACATTTTG
TAAACGAAATCATTCGCATGTAAATATTTTGAATAGAAATATGTGTTAAATATGCATCAT
TTTATTGTTGCATCATTAAAATCACTGGCTTTTTGTCTGTAAAATATCTAAAGTCCCAGA
CTTTTCCCTATAATCAAGCACCTAAATCTCTTCTGCTTAAGTGCTTATATAAAACTTAAT
TTTAAACCAAAATATCAATTCCATTAGAAAATTAAAATGCATGAGAATAATATAGTTCTG
GAGTCACATGCAAGTTATAAACTCTAATACTAAATTATAAAAATAATCATGCTCTGCTAA
ATATCTATAAAGCCAGGTTAACATTTATCTAGTACTCAAAAGGACATTTTTTTTCATATC
TATCTGAAATTGCAACATTTAAATAATATATTAAACTTTAGTGTTAAGTAATTAATTTTA
AAAAGGTAGTGTATGTATGTGTGTGTATATA
>comp3560_c0_seq1
TGCAAAGCAAGGTGTGCGACTTTCTTTGCATTTGTTGTTTCACTTTTCTATTTAAGACAA
TTGAATTGAAAATATTCTAAAAAATGCCCTTAATAATTTATGGTAAACCACTAGGTGCTG
CTCTACCACGTCCACTTAAAGAGTTGTGGGAATTTTTTCCTCCCTTAAAGGAAGCTTCAA
TGAAACTCCGAGATATTCCAGTGAAATTGTTAAACCCAAAAGGTTTGTTGTATGTTGGAC
AGAAAGAATATGCTGGGACATCTCCTGTTGACAATTCCATATCATACCTAGGAACAGATA
GTGCTACAACATGTCACATTGCAGTTCTAAGGGAGACAGGCTCTGGAGCCACCTGTATTG
GTCATTTTGATGGGTCAGCTACTTACAAAGGAGTTCATGGAATGTTAAAAAATATAATGG
ATATTGCTGGATCTGTGACTGGCAGGTTTGAACTCACATTAGCTGGTGGTTTTAACGATG
AAAAAAGAATATCCTCTCAGATTTCTGATGAATTGTTATATGAGTTCAACAGTCATCCCC
AAGATGTCCATCTCATGTGTGCAACAATCTCAGATATGAACACTGTTATGAAAGAAGGTA
CACCTTTCCCTGTAATCTATGGTCTTGGGGTGGATATGAAACATAGAGAAATATTTCCTG
CCACATTTGTAGATCGAGGACCTGATTATCCATTAAGAAATGCTATGAGAATGTTTGATT
GGCAGGATTCTTTTCCTTGTATCTATAACTTTCATCTCCGAAGAATAGTTGTGCAGCCTT
TCAACTACTGCGTAGATGATGTAAGCTGTGTTGATAAATTTATAAACCTTACTGATAAAG
AAATTCTTATGAAATTTTCCACATCTCCTAAACAAGAGCCACCCAATTTTGTTGAGGACT
TCCGAAATACTTTTATTCACATCAGAATACATCCAACACCTATGAAATCTCTCTTCAAAA
ATGGACTTCCCCGCTATTACAAGCAATCCCCTGAAGGGATGTGGGTGGATTCTGGTCACA
GTTATCGATGATGTAATTAACCCTAATACAACAATAACAACAATAAACCAAGAGCCAACA
TATTACCTTATTCATCTTGGATAATTTTATATTTTACCAACAATTTTCATCCTTTCACAT
ACTTCACTATCTTTGTATTTTCATACCTTTACATATAATTTCTCTATCTTTGTAATTATA
TTTATTTGTATTTTTATTCCATAACAGATCTGATCCTAAAAGTGAATCCAAAACTATTTT
AGAACTTGTTATTTCAGTATCTAAAACAATGGTACTATTTGCCAATTTATATTGGTAAAT
GACTACAAAAATGCTATTTTGTATTTATTTTTGATCCATGCCAATGACAAAATGAACTTA
CCAATATTTAGATACCTCACTCATTGATTCATCGCAATATTTCATTATTCTTAATCTTTA
ATCAACTTTGGAACAACAGAGCCTAAAAGAGGCAAGAAACCCAGATAGTGGGACATTTTT
GTGCCAATTGGAATTGAACCTGGTTAACCTGGTTTTCATATTTGTCTCCATCCTTTTATG
AAAATTTTTATTTTTTGTCTTTTTCTTTTATTCCACATAAGATAAATGTAGATCTAAGAG
TGTGTGTGTGTAAATGTTTGTATATATGTGTGTATATTTGTGTATGTGAATATGTTGATG
TGTGGATATGTGTACAAGTGTGTGATTATATATGTATTAGAATGTGTGTGTGTGTGTTCT
CATGTACACAAGTGTTGGAATGTTTATTTTTGTAAAATATTTTTACTTAATTCTATTAGA
CGGACAGAAAGACAGATGTTTGCTTATGCACATCTGTTAGTGCGTAGATAGGAAGACCGA
TTGACTGACCGATAAACAGTGTGTCTGTCCATTAGACAGATTTTTTAACAGTCATATAGA
CAGATAGACAGACACATAATTTATCTGTTTACATCTATTAGTGAGTAAATAGGGAGATGT
ATTGACTGATGGTCAGACAAGTAATTTATCTACATACTAGCAGTATCGCCCGGCG
>comp3562_c0_seq1
GCTTTTATTCTCATGGATAAGAGATTTCTGAAATTAATACATTTTTATATAAATTGTTAG
TGCATATAATGTCACAGTCAGATGCTTTAGGTTTTTTTTTTTGCTTTGTTTTGTATTTTT
TCCTGTTTTCTAAAAAGCAATCTCTGAACTATGAAGAGGTAATTACTCTGACTTTTCTTC
TATAATGGACAGCAGCAAATAGAATAATTACGATATGCAGCCCAGATAACATCTACCTTA
AACGTGAAATAAATGTTCCACTTAGCAAGCTGGAAAACTGAAACAAGCAGAGTTAAATCC
CTTGCGTGATGGAAGCACAACACAATTGCTGTAACTAGGTTTGAATCAAGGATGTCCATG
ATATCAAATCAACAAGCATTTTACCTGTGGAACAAATTGTTTCAGCAGATTAGATTGATT
CAAGCAGTGTAATATGCTAATCACCATGTAACTATTGGTGTCTTTACTAACTTCAGTACA
TATCTATACACATATCTGTACTAATCTCTCTCCCTTCATATACA
>comp3564_c0_seq1
TCGTAGAAGTTACGCCTGAAATATGTAATTTTTGGCCTGTCAGAAGGGAGGAGTAGGAAA
CATATCGCAGAAGGAAATATAGTACTAACGAAGAAGGATATAAGGATCACAGAACGGACA
GATAAGTGCGTGCAAGAATTTAGTCCAATTGCAGCATCATGCAAGGTAAATCTAATTTCA
TGTAAATTACTAAACAAGTGTTTTAGTATTTCTTTTTCCATTTGAGATAAGCAAATTCTA
CAGAAGATAGCTTTGTTTGTGCAGAAATTAATAATTGAGTAAAGGAAAATAGCACACACA
CAAGAAAAGAAAATTACTAAATTGTAAAGTACCGTTTTGAAGAATGGTACGCTTATTACC
AGATTTATAGTATGGAAAATAGAAAAACTGGTTAGATTGTGGCGAGAGAAAGGAGTTGTT
AGAAAGAAGACAAAGATGTTTTGTAGAAAGCACTTTGTTAACATGTCTGTATCTGCAAGC
TACAATATATATCTGCACTATGTGTTAGCTATAAACTGAGTGATTTGAATCGTTGGAACA
ACTTAATTTGGAAGGATTCTTGTGACAAGTAAACTGTACATATGAATAAGAATGTGATTA
TAAAAAATATAGGATTATATACACCCCCACCATATGTGTATGCAAGCTATTGTACATTTA
ATAGTATAAGGTAATATACAAAGTACATATGTACATCCATATATATTACG
>comp3565_c0_seq1
GATTTACCACAGATATCACACTGGAACAGTTTCTCTCCTGTATGAATATATGTATGAGTT
ATAAGGTCACCTTTTCCGGAGAATGACTTCTTACAGAAATCACATTGATAAGATGGGTTA
CATACATCCATTGGCTTCTCATCAATAAAACCAGTCCTTGTAGACTCTGATTCACATTTA
ATATTCTCCCCACACAATTCATTTTCCATCATATTTCTTTCTTTCACCACAATGTATGGA
TCCTTTTTTGCTTTTCAGTTTTAACTTTTTATTCCACACTGGTATTTATTGTGATATATT
TCACTGAACTGGAATTTTTGTCAATATCTGAAGAGGCTGAGAATTCCTTTCTTATTCCAA
ATACATTTTAAGGTGAAAACCATCTTGAACACATAACAGACAGTGAAGTCAAGAAATATC
ACAAAGAATTTCAGTTAAATCAAATAATTCACAGCAACTCTTCCACAGATATCTCTTCTG
TATAAAAAACTTCCTTTCAACTTTCAAAGACAGTAATGTTGATGTATCTCTCGTATAAAA
GTTTCTTTAATGCCACTGTAATTTAGATGTCTTGAGGAGATTAAAGGTGAAAGAGGAATG
GGCGAGAAGTAAACAAGAGAATGGCGAGGAAAAGTGGTGTAGTGAAGAAATAGAG
>comp3566_c0_seq1
TTTTTTTTTATGTATGTAGATATTTATTTTATGAAATATGACTAACTCTTTGACTCTCCT
TTTCACACACCATGTACAGGGATTCTTTTGTGATTTTTAAATGTTCTTCTTTTTCTTGCC
TTTTGAAGTCTTCGTTTGTTTCTGATGCAGTGTTTTAGTCAATGGCTTCTGAGTTTGCTT
CGAGGAGCTTTGCTCTGCTTTCACAGTCTTTTTGTTGCTCTCTCTTGTTGTTTGTCCTGC
TGTTGATGCTGCAGCCTTCTCTTTAGGAAACCTGTTAGAACGTGAGAGGAAAGCCTCTTT
TCTTTTTTTCATTTCCTCTCGTCTTTTCTTTCTTCTTTCTTTTTCTCTTTGATCTGGATC
CTCTCCTTCTAAGATAGCTCGTTTGCGTTTATGTATCCATTTATATTCCCCAAAATTTCT
TTCATCCAGCACAATTTCTGCTTCACTTTTAGCCATCATAACGTCAACAAGAATTTTAGT
AACTTCCTTTTCATTGACTTCATACAGGCTTAGTTTAGTATTTATATAACTCTCAACAGC
CTGGATAAGTTTCACATCAAACTGGGTGACAAAAGATACAGAAGTTCCTCCTCGTCCTGC
TCTAGCTGTCCGGCCGACACGATGTACATAGTTTTTGGGATTGTTTGGAATGTTGTGATT
AATTATCAAATCTACCATCGGAATATCAAGACCTCTGCTGGCAACGTCTGTTGCTATGAT
GATGCGCACTTGACTAGATTTGAACTTGGCCAGGGCAGCCAATCTATTTCTCTGAGACAT
CATTGAATGAAGCACCACGCAGTCAATGCCTATCTCATTAAAAATCATTCCGATTATTTG
ACAATATTTGCATGTATTGGTAAATATCATAACAGAACTGGTGGGATGATCTTCTGTGTA
CTGGTCAACGATGTGGACCATGTATGCATCTTTCATGTCAGCCGGTGTCAGTACATATGT
TTGATTCAATTGTTCGACAGTTGCCACACTTGATTCTGAATGCCAGACAAATGGTTTTTT
CTTGGATAGTTCAATAACTCCAGATAATGACTCGGTGAATGTAGCACTGAACAATAGTGT
CTGCCGTTTTTCTGGTAGCACATTGAAGATGGTTTCCAGTTGCTCACCAAAGTTATCTTC
CAGGAGACGATCAGCTTCATCCATAACCAGAAATCTCAGCTGATTGAAATTAAATGTGTC
ACAGCTCTCCAAATGGTCAGCAAGTCGTCCTGGTGTTGTAACGACTATGTGAGGTAGATC
AGTAAGTTTCAAGCCCTGATCGATCATATTGATGCCTCCAGTGATCACTGTAACACGAAC
ATTAATAGGTTTGCCAAACACTTCAAACTGTTCTCCAATCTGATAAGCCAGCTCCCGTGT
TGGTGTCACAATAAGAGCAAATATTCCATATGGATCCTCGGAGAGAAGTTGGAGGATGGG
GAGTGCAAAAGCTGCCGTTTTCCCACTTCCGGTCTTGGCACTTGCAAGACAATCACGGCC
TTTCAGAATTTCCGGTATGCAGTTGATTTGTATGGGAGTCGGCCTGGAAATCCCGACCAC
CTGACACTGATCGACCAGCCACGAATTAATTCCAAGCTCTTTGAAAGTGGTAACAGAATC
ATCCACGTGTTCTTGGTCGGCCATTTTTGTTGTG
>comp3568_c0_seq1
TATATATATGTAATGGGAAACAAATTGACAATTCAGTGAAAATTAAAAGTTTGGAAAAAA
AATAAAAAAATAAAAATGTTAAAATTTGAAGGAATTTTTAATTCAAAATCATAATAGTAA
TATGAAGATGTAAAAGAGAAACAAGAAAAACAAGAAAAACTATTGAAATATAGAAGAGAA
ATCAGGAAAAATAGGGTAAGAAACTACCACCGAAAAAAAAGTACAAAACAAAAAAAAAAA
AAAA
>comp3569_c0_seq1
ATGTTCTACTTTTTTTTTTGTTCCTCTTATCACATCTGCATACATTTATTTTAAATATTT
GGAAAAATTTCTACAAGTTAGTTTTTTTTCTTCACCGAGATATGGTCTGTTTTTCTCTCA
CAGGATTTCCCTTGATTAATGAATTGTTTTGCGCTTTCCGTGAAAATAACAACAACAATT
AAATTTATAAAGATTGTCAAAAATATCGCCCCAAATGTGCTAGAAAATGTTGGAGGGTCT
TTCTCATACAATGATGTCTTCCATTCTACTATATCTTCGTAAATACCATCCAGCTGCTTC
CATGAGACCATCATGATACAAATATGAAACAACTGGTGACTGTGTCCCAAAAAGTCGAAT
TTTCCAGGGAAGAAACGCTGTGGAATGTCTGAACCAAAGAAGAACCCAGCCATTATAAAC
CAGATCATCTGTTCTATGTGATGTGGGAGGCCTTTGTCCCACTCCGATGTCAAAATCATT
AATAAAACCCGATGTGCGATTGGTAAAATAAGTAATGCATAGATTCCGCCAACAGAACCC
AGTTGCCAGACTTTTCGAATAAATGGGTAAGGTCGTTTGTACCGCACTTTTGAAATACTG
CAACAGAGACACACGCAAACACCAAGGATCACTCCAACAGGAATGATCCAGCTCTGCAAA
ATTCCAATGTTGAAAGACGGAAGCATGCAGTAGTTGTAATGAAGAATAATACTGCCAATT
CCATAGAGACCAATTCCAGCATAATCAAACATGAAGCATGTGTAATGGGCAAGTTCAGAA
CGTGATTGCAGGCAATGGGCCAAGCTGCTGCAGAGATATAAAATGACAATACTTATAATA
CCTGAGGTCAAAGGCCACATGTAAGGGTCAGTGAATAGGCTGAATTCCTTGGAGAAGGTC
ATCATTTTCTTGATGACAAGGAGCATTGCAATGAGATGAGTCCATGAGTTCAGACATTCG
TTATGTATTTGAAATAAGCTGAGAAAGTAGTAAGTCCATGGTTGGTGGATGTGTCGGAAA
CCAGACAAAACATGTGGTTCGTGAAAGAGGAGGGGAACATGTTCTTTTGAAACAGTTGGC
TTCATTAGTTGTACCATTTCTTCAGCTGAAGTATTTCTTGGAAGTCAACCGTGCTGGAAA
TTAGGGGCTTGTCCCTCTTCATGGTAATAGGATTGGTAAGAAACTGGGTATTGTTTTGAA
GAGTACATCACCTTCGTTATTATCTGCTGGCTTTTTTTTTTCTCCTTTCTTTTTCTCTAT
ATGTCAATCTTCTTCACTACTGTACATGTTTGTATATATGGTCTGCCTGTGTGTATATAA
ATATCTATATGCATGTATGTATAGCAGTACGTATTTTCGTGTACATGTGTGTTTCTTTTT
TTTCTACATTGACGGCTTCTGTAACGG
>comp3571_c0_seq1
TGCATCGATACCGTAATTTGATAAAAATATACCAAAGCTGAAATTTATTAATATTTCGAG
ACAGTTCGGCCTTTTATAATTGTTTCTTTTAGTAGTAGTTACAAAATATCGTTAACACTG
GACTAAATACAAAATTTCAGCAAAGTAGCGTTGGGTAAATTTTATATTTCCACAAATTAT
AAACAAACTTTTCGAAAAAAAACAACGCTACCTCACTATAAGTTAACATATAGCAATGAA
CGAGAATTGAGATAGAAGCGCTTGCTTGAAATATTCAATAAAAAAAGAAGTTTCAAAATT
GTATTTTGATAAAAATATTACAAAGCTGTAATTTATGAATATATTTTCGGGATAGGTCAG
CTTTTTATAATTGCTTTGCTTTAGTAATATTTATATTATTTTAACTAATAAATAAACAAC
AATTTCCTACAGATTATTACTGAATGAAATAGTAGGTGGATTATTTTTGTCATTCTTTTA
TATGTCCTCATTTTATTTCATAAACCAAATTCTCTGTATGAGTACCTTGATCTTTCCGTA
GCGAAGATTCCTTATTACTCTTCGTCGTCTCTTAATTTCCGTAGGCCTAGTAATAATTTG
ATGATTCGGACTTCCTAGCCGGACAAAAGATATATACCCACAAATGTAGGAAAAATTTCA
ACGTATTGTAAGATTTCATTTTTTATCCTCGTATTTCTATAATACAAACACACACTCATG
CATACATATGTGCACATTATACACACATG
>comp3572_c0_seq1
GGAGAAGCATCAAGTGGTGGGACGTAATGTTTAACGTTGTAAGCGGTCTTCAATAGTATT
TCCACATGGTTTAATGTAAACTACAACTTTCAGTGACAGAATGGCATTAAGGTATCTTTT
ACGTCAGGTGCCATTGCATTGCAACAGAACTAGTCCTCTATTGCAGTTTATGTTTCAAGC
CCTTCCAAGAGGGAGTAAAAAGTATGCACTTGAACATCTTTCGGGTGTGCGCCTTTGTGC
ACAGCTACCGGCACCATCAATTACAGACACTAAAGACACCCAGAAGACTGATTCAAGTGC
AAGTGCAGCAGAGAAAATCAAAAACTTAGATGAAGAGATGACGAAGAAATTGAAAATTTT
ACAACTAGAGTATGAAGTCATGAAACAGCTTGGATCTTTTAGAGTTCCAGACAACATGAC
TGATGAGCTTTGGTTGGAGATGCTTACTTTCCCGACAGTCAGTGCCCGGAAAAGATATTA
TCGTTATCTAAAAAAAGTTGAAGCTGCAAAACTCGGAAGACAACTGAAGAGACAGAAGAA
GCTTGAAGACAGCCTGGTTAAAGAACAAGACAAACCCAGCCAGTCAAAAAATACGATTTT
TATGTTTATTCGCAAATCTACCATAAACTCATTCTATTACTCGCGGTTAGCCCATGCTAT
GATGTTTGGCCAACCGATTATCTTTGATATGAGCTTTGAGAATTACATGAGAAAGCAAGA
TGTTCATCGACTTTGTGAACAGTTTCTTATGGGCTATGGATCAAACAAGGTCCACCCGGA
TCCTTTCCATTTTGTATTAAGCGGCAACCAATCCAATAGCATGTTTCAAAATTGCCTGGA
CAATACTAGGGTCAACAAACACGAAGAGGAGCATTTTCTGATGACCAACAGTGACCAACA
CTATCTGAACCTTTACCCAAGGGAGAAACTGGTGTATCTAACACCTGATGCTCCGTCAGT
CTTGCAGACTTTTGACCATGATGCCATCTACGTTGTTGGCGGACTAGTAGATAAAGTTGT
TCCAAAACCATTAACAATGGCAAAAGCCAAAAAAGAGCGGCTAAAAATGGCTAAGCTGCC
CCTTGATAACTACATCAGGTGGGGATGTGGAAACAAATCTCTGACTCTGAACCAGGTAGT
TGATATCCTTCTGGAAGTAAAGAGAGGTAGTAGCTGGACTGAAGCCTTTCGGCATATTCC
TCAGAGAAAAATCCGTTATCTACTTAAAGACTGAGCTTTTACCAAATGATTGTAGATTGT
CACATCACCAAATTCTTTACACATCCAAATTCTATTGATCTTTGATAAACTTTATTCATG
GAGAAAATAAATTAATC
>comp3574_c0_seq1
ATATATATATATATAGAAAGAAAATAAGATGGCAAAGGAATAAACTATTGTATTATGAAC
TTCTTTGGCTTACAGCTGTTTCTGCTATCTATAAGATGCAGTTGGCTCAGAGCTGAGTGC
CTGAGTGATAATATATTACAGCTTCACCAGAGCCTTGAATATGAAGTGCAGTTTACTGGT
AATACTTTTGTCCTATACATATATATATGT
>comp3581_c0_seq1
TATATATATATATGTATATAAGCACACACGTGTGCATACACATATATACATTATGAAGGT
GTACCTGCCAGGCAGGTGTTTTGGTCTGAGACCCTCTGCTGAAACTATAAACAGCGTGGA
AGACATGCTAGCTTTTCAAATAAACGCACAAAAACAGTTGACCTCACCAAAACATTAACG
ACCATCTTGCAGTTTGTGCGACGAAAAAATTTCATGATGAATAATAGATGTTTAAGCGAA
GTCAACAGACCCTGTGTGTTTAATAGCTAATATATGTATTCCATAACACACATGCGCTTA
TATA
>comp3583_c0_seq1
ATATATATGATGATGATGATGATCTAGCCTGACTGCTATCTATCATTCCATTTAAAGGTT
ATAAAATTGTGTGTGCATATTTTCAATATCATCTGGTGAAAATCAATATCTCTATCTATT
GATCTCGTAAAATCTTTTAACAATGTCGTTTAAAGTCATTTCAATATTGAAAGCAATTCA
TAAATATATATTTGAATCATATTGTTTAATTTGAGGGTTACATCTATATTTGAG
>comp3584_c0_seq1
TTTGTGTGTGTGTGTGTGTGTTAGTGTTCTATTAATATGATTCCAATCGCATCTCTTAGA
TGCTTTGCAAGAATATAATTTGACCGAGGAAGGACAAAAGGCAAGGTTAAGCTGACCAGG
ATTTTTACTCAGAATGTAAACAGCCACCATTAAATGCCGTCTGACATTTTGTTTGACGCA
CTAAAGGTTCCACCAATCCAGAG
>comp3585_c0_seq1
ATAGATAGATAGATAGATAGAGAAGATAGACAGACAGATAGATAAGAACTTATTTACTCA
GGTTGCGGGAAAAATTACCCAGGCGATCGTATTTGATGGTTTGCAACGAGGGTCGACCTT
CTTCAATTTACTGTAAATTAACACCTCCATATTATTCACTTACTGCTGGCTCTCACGGTG
GAGGACACAATTAGAAGAACAATTCTGAGGACAGCAGCGTATATATGACTTCAGTATTTT
GTTTGCTTATAAATATGTATATGATTGATGATAGAGAGTAACCTAAATAATATTGGAGTA
AAAGAAAAAATCTATGACAAAGAAGAGCACCAGTGTAAT
>comp3586_c0_seq1
GTGTGTATGTATATAAAGTGGGAGAAAAGAAAAATGTCTTGTTATCTATGCATATGCCTA
CATGTACACGCACAAACACATGGTACACATACACACACAAATTTCACAATTTTATTGACT
ATAGTCATACATTCTTTCATTACTAAATTTTGTGATAATTAAATTTTGTGATAATGCAAA
TTATTCAAGTGAAATAAACAGAACAATTACGTATCTACGGTACATGAATCGAATAATTTA
TTATCTACGTGTACGGCTGTAAGGCGCCAATACATACATACATACATACAT
>comp3586_c1_seq1
TACATACATACATACATACATATTCTTGTATGTAAATCGAAACACGAAAGTAAATTTTGT
GTCAATACAGATGTGAAATGGGGAAGGCGACCCCATGCTTTTCCCAAGGGCGTTAATGCG
TGGGTTCGTGGGTTGTTACAATGAATCTGTGATTGACATTATGCTGATATCTCAGATTGC
TGGTAGCTTACCTTATAACGACATTAAATGCTCTAATGATTTTTTTAAATGGCAGTCACC
AGGCTGATCGGTCTCTCCTGCTATTGAACTTTTTATCATCTTCAATAATTTTCATTTTTT
TATTTACAATAAAGCTTTATATAAAAACTAAAAAAAAAA
>comp3587_c0_seq1
TATATAATATGCTAATCAACTGTTGAATCATTGAAAAACTGAATACATCTATTATATTTA
GTTGTTGAAATTTGTATTTATTATCAATTAATTGAAATTTCTACCCAGTGACTTTTGCTT
CAAGTTTACGTAATCATTTCTGTGCCCTGTACGGTTTACATTGATCAACTCGGGTTCAAA
GAACCCTAATGCTCTACAGCCAAACTATCACATCCAGAAACCGCCCAGAATGCAAAATGC
AAAAATCATGCTTGTTGTAAATCACATCTACATACCATACTTACATACATACATATTTAC
ATACG
>comp3588_c0_seq1
TTGAAATTTATCTGGTTCCGTTTGTATATTTACATGTTTAATATTTTGTTTATAGTATTT
AGTTTACAATATTCTGTCAACTAATTAGCTCTTACAATGAAACTTTAAAACAATTTTAAC
ATAAGAAACATGTCTGAACGTGGCGTTGGCAGCTCATCGTTTTGGGAGAGTCAAAATTAC
TACGGTCGATCGGGTGTTCCTTGTGGTCATCCTCGTCGCTACGATAGCGGTAATGTTGTA
CGTTTACCCTCTGACTCTCGGACCAAACTCACCAACAAATACGATCAAAATACAGAGACA
GAAGAAGAACAACAGATTAAATACTTAGCACAAAAGCAACTTGATACTAAACTGACAAAG
GAGCAGTACATGTCTCATCAGCGAACTTTCGTTGAAAAGGTCCTTTATAAACCAAAAACA
GCTGAATTGAAAGGAATCTGCTCTTTGGACTCTTTTAATAAAATTCAGAAGCAGGATGAG
GAACTTGAATTTCTTCGGCAATGTGGTTTGTCTGAAGATGAGATCTGTCTCAAGAAAGAA
CATGATTCTGCTGCAGAAGAAATACCAGCCCAGAAACGGAGCAGATATGGTATGAACCCT
AGTGTACAAAAAGAAATTATACAGAATATAAATGAAAAAATAAATGAGAAAAAAGCTAAT
TCTAAAATTCCTAATTCATTTAATGGGGCACGCAATATAAGCCGACTTCGGATGGAATTG
GAGAATGCTGTTAGAACTAACAAAACCTCTCTAATGAACTGTTTAATTACCACAAAGACC
AAAGACACTGATGTATGTGAAGAACACCCTATTAATCAGTTAAAAGATATTTCTGATAGT
TTGTTGACTAAAAAACGCAAAATCCATTCTCCAGTAAAGAATGGCACTTTCGACAAAACA
GAGACCGATGACACAGAAATAAAGTCAGAAAATATCTCCAAGGGTGTCGAAACATTACCA
GAAGAAAATCACACAGTCAATCAGGTTTCATCTGATGAAAATTCCAAAAGTAACAGCTTA
GGTCTTACACATATCGAAGATGAAGTGCAACCTATTTCAAAAGAATTGATTTCCAAAAAC
TGTATTTCAACAGAAGAAATTCTTTTAATCAGTAGATTCAAAGAATATCATCCTGGCGAA
AAAAATAATACTTTATATTTGAAAAATCTTTCTAAAAAAGTGACTGAATATGATCTGATG
AAACTTTTTCTTCACTTTCAAACAGAAAAATTTCCCATTCAGTATAAATTGCTCTCTGGT
AAAATGCGAGGACAAGCATTTATAACTTTTGAAACTGCACACATTGCAGAAGAAGCATTA
GAACTGGTTAACGGTTATGTCTTGAAAGGTAAACCTATTATCATACAATATGGAAAAAGG
CAATTTTAATTTATTTTCCTAAAAGACG
>comp3591_c0_seq1
GTAGAAGACACTTGCCCAAAGTGCTAGCAAAGTTAGAGACAGCTGTTTCATAATTTGTAT
CCAATTACATCAGCAACACATACATAAATATACAATCAGATGCACATTAATTAATGAGCT
GTAACATAATGAATCAGATTGCTCATCAGAACATTTTATCAATAGTAAGCATTTAGCCCT
CTAGGCTCTGATTGATAATTATACACTCACCACTATTATGATTCTTGGAATTTCAGGAGA
GCAATGTCAATTTTATACCCTAGTCTCAACCATTGCCTTTCTTGATAGCTGGACACTGTG
TATGAAGCTTACCATGGGCTATATATATACACACACACACAT
>comp3594_c0_seq1
GTCATGGTGTTATTCAATTTTTACAATATAATCTCTTCAACAAATAATGTCTAATTTAAT
CTCACATTTTCGGTTGAGGAATTATAAAGACAAAAATTCTTCATCATAACTTAGATTTGC
TCTTATGATGTAAGTAATGAAACTTAGACTTACAGCACTTAGTATTTTAAAATCAAAATG
AGTATATTTAGGATTTGAAAAATATTCCACTGTTTGTGCTTTTAATGTTTATTGATAAAT
AAAGATTTTTATTCTGATTAAGTCTTAATTATAATCTCTTTTAATATTTTAATATGGCAA
TGTAATATGCTGAGGACATTAAAATTATATAAATAATACTTTTAAATAGATATTCTCATC
GGTGAGTAAATGTTAATTAGTTTTTAGAGTAAAGCTTTTAAGTTTAATTATTTCAAAAAA
GAAAATATTTGGATTTAATTTTTAGTAACACCCAATGAAATTTGTTAAAAGATTTTAATT
TTTAGGGATAATTGGGTCACCATAATTGCACTGTGACTCAATTCCTAAATTGTATGATGA
TCCACCATTCTTGTAGGCACTTGTTACAATACGGAACCATCCTTGTTCACCCCAAAATGA
TCCCCAGGAATTTCTGCCAAGCCAATATTCAATACCAGTGCTATTATCAACTCCCCAGCC
AACAATGGAAATAATATGGTTTATCATTATTGCTTTATTATATTCTTTGTACACACCACC
AGCATAATCCTCAAATCCATTTGTGACCATCATTCCACAGCTGATTGGTCCTTTTTTATA
TATTTCTGCCTTCATCTTTTCAATTCCAGAGACGCTGCCATAATCAGCGACATACCAGAT
GGTGTAATTTTTGACTGGTGCACATTCTCCAAACGTTTTACATGTGCCACATCTATTAAA
CTTTGGGCAATCTTGGTTCTTGGCTTGGTAATTGTTGCAAGTTTCATCCACTAGCCCATG
GGCATGAGCATAAGCATATACACCAGTGTCATCTCCACCTTCGCAGCTGCCTGCATTTGC
ACAATCAATGACTTCCTGGACAGATAAGTAAGCAGGAGGCCAGGGGTAAGATCGATGAAT
GTTGATTCTATCAGCAAGTGCACTGGTTGCGCCCATGGCCCAGCAGGATCCACAGTATTG
TGGAATATGTTGGTTACGGTTTGTGCTTGCATAATTGATACCATTCATGTTACGCCAATC
CCAACTCTTGGGAATATCTTCATATCTTAAGACTTCATGTGGACGAGCATAAGTTCTGAC
TTCTCTCGGATATTTGGACGAAAAATTGGATTTGAAGCAAGGATTCCGTCGCAGCAATTT
CGCTAAATCACCACCTAAAGTTACTGAAGCACAAAAAGTAAAGAAAATTACCAGTGACAA
AACAACAAAATGATTCATCGTGGAGTTTGATTCACCTCGAAGTTGACGCTAATTGATAAA
GTGTTCGTCTGATACTACCACAGAG
>comp3595_c0_seq1
TTTTTTTTGAAAAGTTATAGAGACTTTATTATTATTATAAAGATTTTAACATTTTTAGAA
TTAATTCATTAAGTTTTTGCAATAACCACTCGGAAGATATTTAAAGATATTTTGTCCATA
ATTATAAGAAATCTAAAACTTGTTTGTCCAGATTTGTAAGAAATTTAAAGCTTGTATGAC
TGCTAGCAAAGTCCTTGAAGAGTTCAGACAGTTTCGTTAGAGTTAATTAAAAGATTCTAA
AAATGCTTTACAGCAACGATAACACTGGTCATATACAGGGTAAAACTCAGCTTGTGTATC
AAAATATGGATCTGGAATAATGACGACTTTCTGTGGATCCCATTTTCCTAAAAGTTCTAC
TTTTGCTTTCTGTTTGTTGCTGCCACAAACCATGGACAGATCTTGCATATTTTGTTCATC
CATTCCAAAGATATAGTCATACGTTTTGAAATCACTTTTAGTAATTTGTCTTACAGTATG
TCTAAAATTTATGGCGTTTTCTTTCAAAACTTTCAAGGCTCTTTCATCAGGCTGTTTTCC
AATGTGCCAATCCCCAATGGCTGCACTATCAACTTCCCACATGTTATGTTGATTCTTTTC
TTTCAGCAGATGCTCGAAAATGGCATGTGCCATTGGAGAACGGCAAATATTACCTAAGCA
AACGAACAAGACTTTCTTCTTCTCTCCGTCCATGGTGAAGTATAGATATAGAGTGCTCTC
CCTTGTGAAATAGAGTGTAGCAGCCGGTTGCAATATCAGTTTGCGTGTGTTTGTTTTTGA
TTTCTAACGGTGAATGATGTTGTTTAGCCCCATATCAGACCTATTCCGGTTACGCCAGCT
GTAACTGTCCAGTATTTTCTATATCCAGAACTAGGTCATCCAACTTGCCTCTTTTAAAAG
ACAGTAGGAGGTGATGTGAGGAAGATTTGGCCACTGTTCCTGGCAGGTCGTAAAAAACGT
AGCGGCTCTCTTGTTGACGAGCGTCGCCTTGGAAGTGACAATTCACCGTTAAAGTTTTTA
AACATTCATTTGATTATCATTTCAAACTGAAATTTTCTTGGGGAGCAGAATCACTAGCTT
ATTTTAGGTAATTGGTGCCGTCCTAAAAGACACACCAGTATCACCATATCAATGATCGTT
TTCGATTTTACTTCTTTATGTTTGGTACTTTATCAATCTAGAAATATCGAAAGGTAAAGT
TTACTCTGTTGGGATCTAAATCGACATGGAAACCAATTTGTAGTCACACGACCTGCAGAA
ACAGCAACCAAATTTCCCTTAAATCATACCAAGCTGTTTTAAAATCCCACACATTCTATA
GTGTAGATCATGTGGTGGAATGCTAAAACTAGAATGCCTTTGATCTTACATCCGCTTGAC
ATAGGCAGGGATTGTCGGAATTGTTAGAGTGTAGAACAAAATACATAGCAGTATTTATCC
TGGTTCTGTGCACTTTAGTTGATTTAGCAAGGGAGCATGTTCTTGTGTAGACCTCCCCAC
AATTCTTTTCAAGTAAGTTTCACGTCAAGCTAAGTGAAATTGTTGTCGGAGCCAGTGCTG
GTGACATGTAGAAGGCACTCATGGCAGTGAAATGTAAAAGCAAAAACAGACTGAGGCCAG
GGGCAGTTCTCTGGCTTACGAGTTCCAGTCAAACATCCAACCCATGCCACCATGGGAAAC
GGACATTGAATGATGATGAAGATAATAATGATAAACTTCCTTCGTACAATCGTCACATTT
AGTGCAACAACCCTG
>comp3596_c0_seq1
GTCATTGGACTGTGGCCATGCTGTGGCATCAACTTCAACCATTTAGTCAATTATATTAAC
TCCAGTTCTAGTTATTTTAGCTTGATATATATTTTATCGATCTTTATTTGTTGAACTGCT
TGGTTACAGGATATAAAAAAGGTAACAACATAAACACTACCAGTCTTTATTTAGACTATA
GACACAGATACTTATACACATATACTTATATATATACATACATCATCATCATCATTTAAT
CTCCGCT
>comp3599_c0_seq1
ACGGAGTGCTTCCATCCATCCAGTACGATGTTCTTACGAAAAAAAGTATCTCTTCATCGT
CTTGGGACTGTAACCTTTGACCTTTGAAGCTAATCTCAGTATTCCTAATGTAACAAAGTC
TTTGTATCCTATTGACAAGTAGCCAGGTCTGACTCCAGCTAGCAGATCATCTTGAATTTT
TCTTACAAACATGTGTATTCCTGTGATGAGTCTTTTGAAGTTAGGATTTCTTGAATATCA
TTTACCTACCACTGCTACAGCAAAAAAAAAAAAGCTTGAAATACCTATGTTTCCAAGAGA
AAATCCAATCAAATGGACAGCTTCCTCTATAGCCTCCTGAATTTCCATGGAGATTTTTAG
CAGCATGGGCTTTCTCCAGTCTGTACAGAGGAATAATCCATGAAATTATTGATCCATCAG
TGAAGTGCTATCCTTTTCTAGTTGGGGTCACCAGTATGTTGTGGTAAGATAGCTTGTTTG
TATGGGCCACCTTTGTCTCATGAATAGTTGCCTGGTTGTGGTGAGATTATTACGGTTTGG
GCTGTTGTTAACAAGAACAAAACTTGCAAACATTTTGTAATATATTTATTTAAAGAAAGG
CTGTGTGTATGTCTG
>comp3602_c0_seq1
TTTTTTTTTTAAAATTAAACATCCTTTATTAAATTTTGTCTCAAATATAATAATGCACAT
TAATGCAGGAGACTCCGGTGTAGAAAGTCATCAAAAAATATTTTGGGATCTATAAATTAT
ATCTTGTAATTCTAGTTAGCAAGTGTTTATGCAAAGCGATGTATGTAACAGATTTGAAAT
ATATTGAAACATCGATCAGGAGATGGAAAGTATCCTGCTCTTCTATTGGCCCAGTAAGAA
AATTATAATTTTGTGTACCATGTATGCATGCATGCATGCATGTGTGTGTG
>comp3603_c0_seq1
TTTTTTTTTTTTTTTTTTGGTTAAGAATTTCTGGTTAATTTACATGCTTAAGTCTTTTTG
CTCGACATAATGTGTCTTCGTTTCTTCCTATTTACGTTTTTTTGATTTTGTTTTTCCTCT
CTGCCGCCTCTTAACCTGCGAGAGAGAAAAACCCAAGAAAGAAACAAAAAAGAAATGAAA
GAGACGAGACGAAAAAATGGGATACATTTGTTGAAAAAGTTCTTGGCATTTTTAAAACAA
AACCAGACCCCCACCTTTTTCTTTCTTTCCCCCCGAAAAATGTAAAAAAAATTTTTCCTC
CCCATCCCCCGCCCCACTCCCTGGAAAATATTTTTCTTTAAAGAATTTTTCTGTATTCTT
ACTGAGCCAGTACTATTGAATAAACGGGCTGTCCAACTGAACTAGAACCAATGACCAGAA
ATCTTTCAAACTTCCTTCATATATCAAAACTAAACCATCACAAAAAAAAAAAAAAAAAAA
A
>comp3605_c0_seq1
GTTGTTGGATAACGCATTCAGATTGGAGTGAATTTTGTTAAGAGGGTTTTACTTCTCATT
CTTTCTTACTATATATCTTATCTCTCTCTCAAACTTTTCTCATTTTCATTTACGATATCT
GTTTCGTGGTGAGAAACTTTTTCCACGCACGCACACACACTTGCGTGTGTTTGTGAAAGG
AGTACGAATAATTCAAAATAATATTTTCTTTCCGTCATGTCACTAGAAACAAAACTCACG
ATACCAGAATTCGAACTTTGGATAAAGGCCTCTGTACTTGACAAGACTAGCAAAGGAGCC
TGTCCTTTATGTCAACAATGGTATATGGTTGCGTATATTCTGGCAGAAAACAAACTTGCC
AGTTTCAAAGTCATCACAGTACCTGACAGTAATCCCCCTAAAATTCTTCGAGAAAAAAGT
TCTAGTGGCCTTTTTCCAGTTGTGATTGGTGTCACTGGTGCAACACAGGATGGTGCCTCT
GTACAGGGATTGGTTGCTGACGAAAGTTGTGAACTTGAACAGTTCTTCCAGATGTTCAAG
TGCCCATTACTGAAGATGGATTCTTCTGAGCAGATTGTTGCTCTTAACATATTTCTCGAC
CTCAATACAACCTTCAACAGATTCCTATCAACTGATTCAGATAGAAGACTGAATGAGATA
ATGAGTAACTTAAATAACCATCTGAAAGAGAATGAAACCAAGTTTATGATTGGCGATGAA
TTGACATATGTGGATTGTGTTTTGTTGCCACGTTTACAACATGTCAGAGTGGCTGGCAGT
ATACTGAAAAATTATGATATCCCACGCACCATGATTTATTTGTGGAAATATCTTCGAAAT
GGTTACGAGGCTGAGGCCTTCTTTAATACCTGTCCAACAGATCCGGTCATTATCAGTCAT
TATCAGAAAAAAGTTGCTTTCCGAGGGAGAGAAGCTAGTCTTATGAAAGAGACAACAACA
CTTACAATCCCAAATGATATTATATTGGACACGAAATCAGAAATGGAAGAAGTGGATGAC
GTAGAAGTACAGGACGTAGAAGTACAGGATGTGGTAAATAATGTCGATGAATTGTCAGAG
ATGACCTCAAACATTTCTGTTGAAAATGGCAATGGAGCTGTTGATTACAATTATGACACA
GGTGAGGTGAATGTTGTTAGTGATAATACAACTGAGGTCATCGTACATGAGGTTCATGAA
GATACTCCAGATACAGTAATTGTAACATCTGATTTGGGCAACTCAAACCATAATGACAGT
GATGAGAATCCAACTGACTAATGGAAACCATTCTTCACTATTTGATTGAGTTTTTTTTTG
TTTAATTTTTAATTATTGTTATTTATATATTTACAGATTTTCTTATTGAATTTTTTTTTT
TTCATTTAATGATTAAATCAACTTAAAGAGAAGAATAGAGTTGTACAGCTTTCTTTTTAT
TTTTTATCCTACTTCTTATGGATAAAATAGCAACTGACACTCTGTCTTCCCTTTGAGCTA
TTGTATCTAATAGCAGGTTATGCCCTGTGCTCACTTTGTAAGAATGATTATTCACCTATA
CATACATATACTCACGCACACCAATATATATGAGGTCAATCTCTTCTGTAAAAATTAAAC
TAGTTAATGCTGTTGATTTATGTCCTATAATTTTTATTTTGTATTTTTGTTTCAATCCTT
CGAGAAAAAATTGAAAAACAAAATTTTAAAATTAGAAATAACAAAAATGAGGTGAAAGAT
GACACTAACATAATTTTATTTTTTTATAATTTCTAGTTTATTTAGTATATTGATTCCAAA
TCAAGAGAAGCCATAGCATACACTGAAAGAAATATAGAAAAACTGCTATGCCTTAGTTAT
ATTATGGCTGTATCATATATTTTGGCTTCCTTATGATTTAATGTAATATCTTGGTGGAA
>comp3606_c0_seq1
TGTATATATATTTATATATCATGAAGCCAGTCCATTCAGACATGTTTTTCTTTTTCCATA
TACTGTATTTCATATTCTATGAGTGGTGGTATTTCTTGTTTTATGTCTTTCATCTTTTAT
ACTATAAGACACAGAAACCACTTACTTCAGAGGCACTTGACAACATTTACTGCATTGTTG
TATGACAAAGACAAACTTTGTCAAATGCTCTGCTTAAAACCCTGTTGATGACAGCTTGCA
TCAGACAGCCTCCGGTTCTGTGATAATAAACCTCTCATATGAAGAGTCCATATTCAAACT
GAAACTTTCCAGTAGAATTTCAAGTGATGCGCTCATTAATTTATGTACCAAATACAAGAT
TAATAATAAAGTTTTCAGTTGTTTTATTAAAA
>comp3607_c0_seq1
TCTTCTTCTTCTTCTTCTTCTATTTCTTCCTCTTCTTCTTCTTCTTCAGCTTCTGGCTCT
TCTTCCGGCTCTTCCTCTGGCTCATCCGAAGCATGGATTGTGTCTAGAACTTTCATGGTT
AGTTTCCTTTTCTTTGGCAAAGAAAGAATTTCAAGAAGACAACCAAAAACGTTCGACCTT
GGAAGGCGAAGAAACAACACCGGAAGTTTAAGGGAGGTAATTACGGACAGACTTCTCTGA
TTTCG
>comp3607_c1_seq1
TTTTTTTTTTATGATCAAGTCAATGAAACAATTTATTTTAGACTTGTATTTTACATGAAG
AATTTACAAAAAAATTGTCTGTTGATCTAAATAAATTTACAGCTTTGTAAAAGCCTCTAC
AAACTCCTTCATTATTTCAACTTCGAAAACAATGTTTTTGCTGCGCAATAATCAACACAA
TGAAATAAATCCATTAGTTCTTCAGTACAGTCTTCAGTTGTTTTAGTGCGAGAATTCACA
CGGTCATTACAAGTATCTAACTTCTCCTGATACTTTGAACAATTAGCCTCTCGACATTTA
TCACGCAAAGCGTCGTGGATATCTTCTAATT
>comp3608_c0_seq1
TGTATATATATATTATATACTGTATGAATAGTAAAACCGTCTGACGTGGTTATGTTTAAC
AAAGGAATTATGAAAAGTGACAATAAACTGCCAATTTTGTCGTTTGTCACAAGAAATGAT
GAGGGATAAATAAATGATCTGTGTTGAATATTGAATCAAATTGTCCATTTTTAAACTATC
TCCTCCCTATACCGGGACTCTTTTGAAATCAATCAATGTGAAACTCTTCGTTTGATTGTG
GGTTTAATATTTAGATACATTTGGTGTTCCTTAATGGCGTATTAATCAAACATTTGTCTA
AAGATCCAACGTATTTGCGATTTTTTTTTCTCATTAATACATGCA
>comp3614_c0_seq1
TGTATGTATGTGTGTATTTAGATTTTGCTTTCAATGGTCAGAATTATTAATGCGGTCTTC
ATAATCAAACACCTGCGAACGTGAATATAGTATTTGAAACTGTCTTACGTTTGTCTTTTA
CAAATATTCAGCAACACACTACATGTCACAGGATTCTCACATCGTAGAATAAACCATTTC
GCCTGATGAAGAGGAGCAGAACAGCGAAACGTCAACAATACAGTGAATATAAAATTCTTT
CTTACAGCTAATTTGAAAAGCACGTTTGGAGATAAATAAATTTTTTGTAAATATAAAAAG
AAACGAAATATGTATTAAAGAATTTAAAATTGAAAAAAAAAAA
>comp3615_c0_seq1
TATATATCAAGGTTTACAAATACATGGTTACTTGGCTATTGTTGTCTTCATATTTCATGA
TGAGATGTTACGATTCCAGTCTCATTAGCGCATATATATTCGGCTGTGTCTTTTTGTGCA
TGTGCGTGTGCGCGTGTGTGCGCACTTGCATGTGTAGCAAGAAGTGCTTCCATTCAGGAA
TTCATCATAAGCCTACTTAACACACGATTAATTAAATTTTAAATTAATAACATAGGAATT
GCTAGAAAAACAGCTACCATATATCTCTGCTGAAGCTGTCTAAGCTGACCATTAAATGAA
AGGCGGACTAAGATATTTATGGCGATCTCTATAATTGTATGAAGTTTGAATTCACAAATG
GGACATTTATATATGTTAGAAAGTTTGCTCAATTATTCAAAGCAGGGGTTTCTCACAGTC
TCATCTCAGAGTTCCTTCTCCTCTGACTTTCAAAAACTCTGAAACTCAAATATAAATCTC
CGGCTCCAAACTATTTAAGAATTTCTGAATGATACAGTACAGTTATGTTTGGTTATAGTT
GAGCCAACATATATATGTAGGCTTTTATGAACCTATTGCAGTGTGCAATAACATTCTGCC
AGTATTTTAGCCAAGAAATACTGAACTCTAAGTGCAACTATGA
>comp3618_c0_seq1
AAAAAAAAAAGAAAAAAGACAGAGAAAATAAAATAAATAAATGGATGAAAAAAAAAAACA
CAACCAAACAAATAAACGAAAACATAACGAAAAGAAAGAAGACGGAAAAAAGTCATTCCC
AGACAACATGTTTATTAAAACTTGAATGTACTTAGTACAGTTGTACAAAACATTCATAAA
TATACCAAGCTCAACTAAAATGTTTCAAATAACTTGTAGCGGTGAGAAAATAAATATGGC
TGCCATACAGTGAATTCAGCCAAGAAGGGAGTCACAAGCATTCTCTGCTCCCAGGTCACT
TTCCGACCTGGGACATATAATTTTTTGTTTTTGGTTTTTTTTTTGTTGTGTGTATTTTTT
GTTTTTGAAAACTCCGCAATGATTTGGAAGTTTTTTTTTAATTTTTTGTTTTTCTTTTAT
TATATTTATTTTAAAGTTCTTTCTTTCTTTCTTGCTTTCTTCGTTTTGTTTATTTTGCTT
TATTTTTATTTTTAATTTTTTTTTTTAAATGTTTTTGTTTTGAGGGGGGAGAGGAAGATG
TTCTAGGCAGGTGCACTATAATAATGATGATGATGATA
>comp3621_c0_seq1
CACACACACACACATACATCATACACACACAAATACCCACAAGCATACACCTAGTAAAGA
CTTGCATGTGTACTCTTTTACAGATCTTATCAGAAGTTCACAAAGTCAAATTCCCTGATC
ATTTTCAGTGACACACTAAGACAACTCTCTCCTCCATCCCATTGAGCTTGACTTTCATCT
TCCTTCACAGTAAATGGCAAATGGAGACCAAGTTTATATTTGGGAGTCCGTAGATCTAGA
AATTTAGGTTTCACATCCAGTGAGATATCTTTCATCATGGTATTTGGCAGTTGAATTTTT
ACGACCATTCTTTCACAACTGCTGCTGCTTGGCGTTTTATTGCCCATTTGCAGGAAGATG
TCTTCTGTTCTTACATTTTGGTTGTAAACTATTGAATATTCTGGTTGCGGCCGTTGATCC
CACAAACTATCAAATTCAGATCCTTCAGGGATTTCATCTGCACTCCAAATATCCTTTGAC
TGTTTTGTATCTTTTTCAGCAGTGCCATCTTTGGAATTCTTTTCTGGGCCAACGTGACCA
GGGCCATATGAATGACCACCACATACAGTATCTGAGTCACTATCGCTGTCTTCACCAGGT
TGCCTCAGCAGATTAGCCAGTGCTCTAATATCATACTGTTGGAAAGCCATCTCAGGATTG
CCAAATTCCTTGAACTTAGTTGTTCAGCTTTAGTTTTAGCTGGATGCTTCCTTGAGCTGT
TTGTTTGAAAAAGTGCTCACGTGGTAACCTTGGCAACGGATTAAGTTTTCCAGTTTAATC
TCGTTTCCTTTCGTTCTTCCCGATTTATTTCACGTGCAGTTTTTTTTTCGTGGCTAG
>comp3622_c0_seq1
TATATTCGTTCCACATAGGAATATAATTTAAATATTTCAGGAATTTTTTTCCAGTTGTTG
AAGTAGCATGGAGATATACATGAAATTATAAGCAAATTGTTTTCAGAGATTATTTTGAGG
GGGGCAAAATGAGCAAATGAATCTAAACGCAAAATGAGGGCTATTAAGACACACAGACAT
TCCAAAGATCATATGATGTCTTTGAAATCGGAGAATACATATCGAAGATTGATTTCAAGC
CAAATATATTTTGAGCCTACGAATAGAATACCAAAAAGCACCATCCTGCCAAACATTTAC
GGTTTTACGTCCTCCGTTGTGAGGATGACAGTTTCTTTGTTGTATTTTTTGTTTGTCTTT
GG
>comp3623_c0_seq1
TATTTGTGAGACACATTGCTCTTACAGCATTTAGTTGACTACCTGGTTTGTCCTGAGAGA
TATTGGTCACTACAGTTTGGTCACTCTAGGTATACCCTTCGTCTTGCAATCTATGTCAAA
CACTCAATTTTTTGTCACTCGATGGGAATATGTATCGATAATGGGAACGCAGGGAAGGAT
ATCTAGTTATGAAGATGAATCAAAGGTTGAAGATAAAATTTTAAAATATATTGCTTTTCA
TTAAAACAAACAATTCAACTTAGATTTGAAATTCTAAATAGAATTCTAGACTTTGCTACG
CTTAAATCTTTCTTTAAAATATTATTGAAAGAAGTTTCTTTATATTGTTTATATATTTTT
CATTTGTATTAATTATAGACTTTGGAATATATACCCCGTTATTAACAAATATGATAATGT
GAAAGTTCTAGGGGTTGTCTTTGTCACCCGCCTAAGATAAATATTATATTAGCTAATAGA
AATGGCGGGATATTTGTTACAATTGCAGCATTACAATGATGATAAGCATTTCCCATAATT
ACTGGGTTGATGTAAATTATGCGCAAAATCCCAAATCTTTCTGAATGAAAATTTGTCGCC
TACTGATAAAAAGCAATCATGACACTTAAACAGTTAAAAAGAAAAGCACACGCACAATTC
AGATACAAAGAGATGTATTCATTCTTGCATGAACACATGTACGCATGCACACGCGTACAC
TCATAATAATCAATAAGGTATTAGTTAGAATGAATTTAATTACGATTTACATGAATATAT
AGTCAAGCAATGGCAGAAACATTCAGACTCGAACATTTAGCTAAACAAAATCTATTTAGA
TATTCAATGCTGTAACATACATATGTATGAGTGTGTGCATATTTACCTGTACTCAGTCAT
ATATACATAATATAAATATATATTTTCATTTAAGATATGCTACATCAGAGGACAAATAAC
TTACAACAAATAAGATAAATTTTGAAATCTGTGACTTGTGTTTCAATGATTTGTGTCTAA
AACGTAAGTATCTTTGGTTTATATCAGCCACGGAGGTATTCTTTCTCCTCATGTTGTATC
TATAAATTTACACTCGAAATGGCTGCAGTAGATTAATGGAACTTTAAGTAGACTGTTAAT
GTTAATCCTCCAAACCGAATAGAACAAAATCATAATCGGTGTATGGTGCTAAAATTAAAG
CTTGCTCACCCGCTTTGAGAGAAAGGCAATCATAACAGTCGGCTTGTAGCCAACAATCAA
TATTTCTACAGATGTATTTATTTGTTCTTATGTACATACATGCCTACACACATATACATA
TATATGCATATTCATGCTTTGTTTTCTCTCTCTCTACCTCTCAATATCTATAATCTGTCT
CAATTTAAGAGGAGCAGTTTTATTGCTCTCGAGAGTAATTACTCGTCGTTATAACAAAAA
CTATTATGAACAAAGACGTCTTCCAAGTGCCCAAGACTCGAGTGATTTACAAAATCTAAA
GAAAATAACCTGAAACAATCATTTGTTTTGGTCAAGCACATGTATATAATCCGTTCTAGT
TCCAACTTTGTTTGCTCTTTGTTGAAGCATTGGTATCTAGGCAAAACATATGTACATAAT
TTGTTTGGGGCCAAGTTTGATTCCTCATTGTTTAGGTATATGTAAAATTGCACATTGGCA
AGATAATGAAGCGTAGGTAGTACAAATTAATCCCAAATGTCATTTCTATTGACGACCAGA
GATGAAAAAGACAATTGAACATACGTTAATTACACTTTACATAGCAAATATTATAGACAA
TTTACGTTGATGTGTTTGAGTGAATCTATATGTATGTTGTATATATACACTCGCATACAT
AAATGGAGGAATATG
>comp3624_c0_seq1
ACACACACACACACACAGTTTCCTAATTTGTTTAGCTGAAGCATGTAGATTACTGAAATA
GCATGATCACAATAGAAAGACTGAATCTTAATCTTCAGATCTGAACTTAATTCCTTTAAG
CTGTTAATTCAAATTTTCATCTCTTTGGCAAAATAGTTACAGTGGTTGGTCAAGCTCGTT
ACAGTAAACAACACGAAGCTCACACAAGCCATTTGAGGTAAGACAGCTGAGCTAAAAATC
TTCCCTGATGTAAAAAAAACCTTGTGATACATTGATGTTATACCTAGGTCGAAAGCTCAC
CTGTTGTAATATCTGAACATTAAAGACTTCCTACATTAGATAAGTCACATCATGCATGAA
AATTTCTGATAATAGGTGTTACTTCTACATACATGTGTATGTGGAAGCAGCATGTGTGTG
TGCATGGGTGGGTGTTACTGCATGCATAATTGGGTGCAAATGTCTAATGGAAATAAAAAG
TTGAATTTGAAATGCAGGAAAAGTAAATATAAAAATGACAGAAAATATTTCTTTTTAATA
AATTATATTAAAACAAGAGAAATTGAAGTTTGTAATTGTTAAAGAAAAAATAGTTTACAA
AGTAAGAAAATTAATAAAAAGTTGGGTGTATGTGTGTGTGTGTG
>comp3625_c0_seq1
GCAAAGTGTAATTAATTTTATTTTCTCATAATATATGTTTTCTGGAATCAGTTGATTAAA
CGTAATGTTTCACTAGAGATTGAAAAATAATTCTCAAAATATAGTTATTAATCTCAAATC
GTTCATGCAATATTGAACAATTTGTCTTCAGATTTTTCGCTTGTTTTTATTATTATGTTA
CAATATGGCAGCCGACCATCTGTTTGGAAGTTTATTGATTATTTCAGAAACACCAGTCAT
TAATAGGAACGAGTGTTAGCTTTTGTAAGTTGTGAGAATAAATTGTTTACTCTGGAAATA
TTGTCTGTGTCAGTGTTTGGTGGTTGAAACATCTGCTGCCGAATATATTTAATTACTTTT
CTCGAAGACGGTGAAAATTATCTGACAGAGACGAAATCAATCTATTGTTTGTCTTTTTGG
TCGACCCTCACCGTTTTATCAATTGCAGGATTTAAAAAGTGCTTGCCTGTCAGATCTGTA
TAATTCTGACAGTCTTTCACAGCAGTGTCAGGAACCTTCTCCAAATATGAATATTGTGGG
TGGTGGTGTACATAGACCGGGTTGTTATCTCGAAGATTGTAAGCATAAAGAAGAGTCCAA
CGGCGCTTGTCACTTTTGTTCTGGTCTGCCATATGGATCAGGTTAGAATGGAAGAAAAGT
GTGTCACCTGGTTCCATCTCGACATAAATGTGTTCATACTTGGTCATCACCTGTTTCAGG
CGTTCTCTATCAATACCCGTTTGACCAGCAACCATAGAATGGTCAATGCGGCCACACTTC
TGGCTTCCACGTATCACCTGCAAGCAGCCGTTTTCTTTGGTGCATTTATCAAGTGCTACG
TAAACTGTCAGTAAATCAGGAGTCAAACAGCCATTGTTGTACCAATATCCATAATCTTGA
TGCCAGAGATGCCTACCACCTGAAAAGGCATCCTTCATCATGAGTTTTCCATGATAAAAG
TACACTTCACCTCCTAGAAGCTTTTCACTTGTTCCAGCAATTTTGTTACATCTTGCCAGC
ATCCCCGTCACATCGTTGCCAGGAAAGCTCCAAAGAGTCATTCTGCTTTTACTTCCGACA
TCGTCGTCAATACCATAAGCATGGCTGCAAAATTCACTTTCAGTCAAAGTTTTGTTGATT
TTCTGCAGTTCTTCCTCATTAACGAGACCCCTGACAATGAAATAACCATGCTCATCAAAA
TCCTTCTTCATTGGATCTGTCAGCTCAAATATGCCACCCGGAAAAGTGTAATCAGCCACA
GCAACCATCTTCAATCTTCTCAAAGAACCACCAAAGTCCAACTATGCACTCGATGCGAAA
TAGGAGTGAAAGAAGAATAGGAAAAGCGCCAAATATATTGAGTTTTGTTGCAGCTGTTAA
CCTTGAACTGTGAAACTAAAATTCGTAATATCACCCAGATAGAATAAACGGCAAACTTCA
CTGACAAAATGTTA
>comp3628_c0_seq1
GTAGTAATAATAATAATAATGAAAGTAATACAATAAGTGCATTTCATTGCATGGAAAGAG
TGTTTTCTTTTCTGTTTGTGTTGACTGCATGTCAGTCTGTCTGTGTGAGTGTGGTGCTGG
TTGTTGGCCAAGTTTCTTTCATCTTGGTACAAATATTCCTGCAGCAGTTGTCACAGATTT
GGGGGGAAAAAATAAAGGAGACAGAAGAAAGCTAGGTTCCTCTATGGGTAGAGTATGGAA
GGAAAGGGGGGAAAATATATGTGTGTGTGTATGTGAGT
>comp3629_c0_seq1
TTTGTCTCCTCTATGTTTAGCCCGTTGAGGGTAATAAAGAAACATATCTTCCTTGAGAGT
TCAGTTCAAGTGTGTAAACATCCACAAGTTCGGGTTGAGTGCTACATTGGAAATATTCTG
ATTTTCTACCTGTTCAGGACCACAATGTGTGTATTAGGTCCAAGAATTCCAATACACTGC
TTAATTCCAGATCTGAAAGTTTTAGCAGGTATAAATACATAGACAGGTTTCTTTTATCAA
ACCACCTGCCCAAGATTGAGTTGCTGTCTCGCAGACTTTGACATATTTTCTGTTATTTTG
TTCCATACCAGCAGCATTAATTGTAGTTTCTGCAGTTAGGGAGGATGATGTCTTAGTTTT
CTTTCTTCTTGTTTCATTTTTTGCATCAACCTTCTTCACGTTTTTCTTTTCATTTTTTTT
CTATTATTTCTTCACTGTCCAGCAGCCTTATTTAAAGTATATATAATGCATAAAGAAACC
TGAAAGATTACTTGGAGATAAATGGGATATTTTATAAATATGCCTAATTAAAGTATCGTA
GAAGCGTGAAACTATTACTAGCCCTTTTGGTTGTGTATTAAATTGATATCTACTTTTTAC
TGGAAAAAAA
>comp3632_c0_seq1
GCCTTTACATGTTTATCTCACTTAATCACAATATTCAAGTCTATTTTTGCACTTTCTCAG
ATTGGTTTGGCTTCATCAGCCCGGCAGTTATACATACCTAAAAAACCAAAGATTGCTCTT
ATTGGCAATCTTAATGAAAAGTGACAGATGTTGCCTTGGTCACTACAATTCCACTTCCTC
ATATGTATACACAAACACAGCTAAAACTAGCAATGAATTACCACACGAAAATACATTCTG
AGACACTTTCCTTCGTTTTTCAAGCCATTTGAATTGTTGTAATCAACCTGCTCTCCAGGC
AACGATGAAATGGTGCTTGTGTCAGAAATGTTGGAGTAAAACCTTTTCTAGGATTTTCAA
TTGGTAAAAGCTTCTTTGGTTCCACTTTTGGAAGCAAGTTATTTGCATTTTGTGATTCTT
TGTCGTTTTTATTCATTCTGGAAAATAAATAACAAAGAACGCTCTCTTTTTGTTCCCACG
TGAGGTCTTTTACATCTATTTGTACATCTGTAATGTTCAGCATTTTTGCTGCATCAAAAT
CATTGTAGACATTGTTGGTACTAGATACGGATTTTGTAAACGTCCGGATTTTGGGGTGTT
CTGTTTTACCATTGTTTGCTTCCAGCAATTTGTGTTGGTAGGCCTGCTTTGCTTGCTGTA
TATAGAGTTTCCGGTTAGCGGCAATTTTCTTTCTTACATAATTCAAAGATTCAGCAAAGA
AACTCTCCAGATCATTCCGTTGTTCCAAGACACCTCGTGCCAACCGTTTTATGTGGGACA
ATTCCTTAGATTTTGCTTCTATCACTTGCTGTAATTGAACTACCTCTTGTTTGTTACACT
CTGTTTCCTTATGACACTCTACAACCAAGTCATTTTTCTTTGTCTCAAATTCTTTGACCA
TATCACTCTGTGATTTCTCCAGGTCTTCAATTCTTTGCAGCAGCTTTTCGTTCTCAGTTT
TGTAGTTATTCACTTCTTTAACTTTCTTGTGTAATAGAATCTTTTGTTCTTTCAGTTCCT
GCTTTACAAACTCATATTTTTTGACAAATTTGTTGTTAGACTGTCTCAGACTTTCAATAT
CCTTTATATGTGTCAACAGGGCTTCGGAAAGTCTGGCATTCTCTTGGTAAATTTGCTTTG
TAATATCGTTTAGATTCTTGATAGCATCCTGTCGGGCTTCACGCCTGAGTTTAAAAGTTT
TCTTATTCGTTTCTTCTTCAAATCTAAACTTATCTTCGAAGAATTTCCTTTCAATCTGTT
CAAGTGTTTTCTGGTGTTGGTCATCTGTGATTCTAAAAGCTTCTTTCATCTCATCTATTT
CCTTCTGCATTTCATCTCGCTCTGCAGAAATATGACGGACTTGTTTGAGGTCATTGTGAT
AACTATCCGCTTCTCGTCTTTTCGCTTGTAGCTTATCTTCAAGATTGTTTAACTGTTCCT
GGAAGTCAACAGTCAATATAGAAATTTCTTTCTCATGCTTCTTTTGGAGTTCACAGACTT
CTTTTTGTAATCGGTCAATAGATTCGTCTTTTTTGCCATCTTGGTTTTTCAGATAGTTCA
GCACTTCGATGGTGTCCCATTCAACCTGGCAGATCTGACTTTGCAGGGATTCATTTTCCA
TGAGCAACTTAAAGGCATATTCCCTGTAATGTAATTTGGTTTTCTCTGCATTGTTTAACC
TAATCCCCCAAATAGCTGAGTTGGCGGCTGCAAGACCAGCGTTGCTTTCCCGCTTCTTTT
TGTCTGTCTTTCCTTTCACCATTTTCTGCGGTTTAGCCACCAGTTCAGCAAGTTAAATTT
TTCAAGGCATTAGCGATATCCATTAGCGATACAGATAGCGGTTAATTTGTGGTAG
>comp3633_c0_seq1
GTCGGTGACCGGAGAGTGATCGGGATGAACAGCCGAGAGTCAATGGAGGTTTTTCTCCTT
CTTTTGTTTTGCAGCCAAGTGATCCATGCCAGTCCACTCTTTGAATTTGGTGTTGGTGCA
GGAGATGATAAAGCGGAACATTCCGAAGATGACTATATTATTTCGTTGCCCCACGATATT
TATTTTGCTGGGATGCGTTATAAGCAATTGCATGTTACTCCATTTGGAAGTTTAGGATTT
AAAAAGCAAAAGTTCGAACTTGTCGACTGGGATGGTCCAAGGGAATATGATGTGCAAGAC
CCCCCTTTTATTGCTCCTCTGTATTTCGACTCAACCTTCTCTGCAGAACAATTCAGTCGA
CAAGACGAAGGCATATTTTTTCGAGCTGTCACCGATCCAGATATCAAGGCCAATGTTACG
AATATCATACAACAATCTATGGTAGGAGCCGAACATTTCAACTCAAGTGTTGTTGTCATC
GTGACTTGGCAAGGCCTGATCGACCGAAAAGATTTAATGAATGGTGTTCTGGATAATTCC
AACACATTCCAGTTAGTTGTCGCAGCAAACAAATATGAAACCTACGCCATGTTCAACTAT
AAAGAAGTTAACCCAAAGAAAAAATTCTATCACGCAGGTATAAATGCAGGGAATTATCGT
GGTTGGACTTCTGTTCTTCCCGGGAAGGAGAAAACCGATCTCTCCACTTTACCACATATT
TCCGGATTCGATGTTCCAGGCAGATTTTTATTCCGAGTCTCTTCTGATCTTCCAGAACGA
GGTGGCTGTACTAACATTACTAGCGAACTGCACTTGAGCGTATCAACAAGGTTTATCGGA
ATGTTTGGGGGAGAAATGCTCGAAGTTACAGGCTTGTGTTTAGAAGAAAATACAACTGCC
CGATGTACTTTTAGGCATTTGTCTCAGAAAGAAGAGGTTTCTAATGGCATCGTGATCAAC
AAAGCAAAAGTTAGATGTCCAGTACCACGATTTCTTTTTAGAGGAGAAACTACGCTGAAA
GTACAGCTAGACACCATAGATTCTTCCATGCCATATACTGTAGTGCACGTTGTCTTACCT
AAACTAAAGCCCGAAACGGTTACCACTCTAAACCCTAACGACTGGGACAAAACCGATGTT
GAACGCTTGCGTATTTTATGGAAGCCACACCTACTTAGTTTGGACTACAAGGCTACAGTC
AATATAAATCTCATTGGTTATAAAGAAGATAGACATAAGCCACAATACAAGAAGCTCGCA
ACCATCAAGAAGAACCACAGATTGTACGAAAGCCGGTTGGAGTTTAATCCCAGCAAATAT
TCCTGTAAAGGATCTGATTGCGATTATGAAATAGGGCTCATAGAAGTTGAGCTTACAAAC
ATATCGAAAGCAAACACTCATGTGTTCTTAAACTCTAAAATAATTCCCCTAGGATGGTAT
ATAGCTCCTACTTTACGTCGAAAAATTGGCGCAAACTGGGCATCGAATAAATGTGAATTG
ATGAAAAATGATGTAAGTTACAACAGAGACTGGCTTGACCATTTGATTCCGTGCCCATGT
AACTTGGACCAAGCACTAGCAGACTTCGGCCGTTGGTTGACCCAACCCAGTTGCAATATA
TTTTCGAATTCTAAATGTCGTTTCCACGAAGGAGCAGTCCACTGCGTGAAATCAACCTGT
CCAACGAAGAGAGCTGCAGGGAACCAATGCTGCTATCGTAAAGATGGAAGTCTAATTTAC
AGCAGAGATTCCCATCATGGCAGTACTCCAGACAAAGCTGCAGCTTTTGGTGCCTATCCT
TACGCAAAAGTAAACCATGTACCACAACTATCTCATTGGGTCTGGGATGTGATTCCTTAC
TATCATTGTTGCCTCTGGTCAACTAGCAATTGCGACGTCTACATGAACCTTCGCCCAACC
AAAAACTGCAATTCTTATAAGGCGCCATCCACAAGTGTTCTATTCGGAGATCCTCATGTA
ATCACATTTGATGGGAAAAATTACACGATGCAGATCCTCGGCATGTACTGGCTCCTTCAA
TCAGACGATAAGAACTTCCTGCTTCAAGGAGATTTCGATCGGTCTCCCAACGTTGCATCT
TCTGTGCCCAAACAATTCACCAGTCTGGTAGCAGTGGCTATACGATCCCAACAAGAAAGC
AACGTTGAAATAAGAATGAGGTACCCTCATACAGATGAATATGTCCTTGATATTTCCGTA
AATAATGAATATCTACACTTTAATGAGGAAAATGGATATGCTCAAATTCACAGACAAGTA
GCAATTATTGATAATAGCCGAAAAGGTAAACAAGACAATTTCACTATTCTAACCAGTTCC
GGCGTTGGAGTTCGAGTGTCTGTAAAATATGATATGATGCAATTGGTTGTAGTCACACCA
CCAGACCTTAAATATAAAGTTAATGGGTTGCTGGGATCCTGGAATGATAAATCCACAGAT
GATCAACCACGGAATATTACTCACTGGGCCGTTCTGAACAGAACCAAAAGCTTGTTTAGA
CATTTCAGGGCACGTGACACATCATTTGTAGGAGGTAGTTTGGCTAATTTAACCATTCCA
ACTGACGCAGAAGTTTTATGTGGTCGTGAACGTTTTAGCGAAATTTGCAAATACGATTAT
GCTGTTACGGGAAATAGAAACATAGCCCATAACAGCAAGAATATTGCCCGATTATACGAG
TATCTTACAAAAAGCCAGAAAACACGAAATTCATGTGGCCATCTTGATGTAGACAATGCC
GTTATCGACAATTTCAACTACACTGTAGGAAGTAAGGTGAAGATAACAGGATGCAAGAAG
TCGTATTTCTTGAAAGGTCATGACACGTATAAATGTGAAATAAAATCTGAAAATTCCCTT
CCGGAATGGAATCCAGAAGTTGACGCTAAATGTCTTCATCGAGAACAAGCTATAGCAGAG
ATGGCATTAATAATAGGCGTTATTGTGGGTGCTGTGGTATTAATAGCTTTGATAATTGGA
ATTGCCTGTTTTATTAAAAGGAGGTCTTCAAAGAAAGAGAAACCAATATCAGTCAGCAAA
GAAGAAGAGAAACAAGCAGAGAAAATGCTTGCACCAGAAGGAGAAAGAGCGGAGATACGT
GACATGGAATGTCAATATTCAAAGAACTAGATATGTGCTAAACCTGTACACACACACAAA
CACACA
>comp3635_c0_seq1
ATATATTGCATTACTCTCAAATAATCTTTGTGGTATAGCCTCAAGAGTTAACAAGAAAAT
TTGACAACATATCAATTAGGAATCTGCCTCTTTTGGGTCCCATTCAGCTTCATTGCAATC
AGACCCTTTCGTGCTTTCTCAGTTGAATTTTTTTATATGTCACTAGTTATCCGGAATACA
TCATCAACTGGCTATAGATTTGGTGATTGGTGTTTAACAAATTTACTTGTTGAGCTATAG
AGAATATATAATGTTAAGGCCTTGCTCTAAAATAATACATACATATGTAT
>comp3637_c1_seq1
TACTATTATTATTATTATTTTTAAACATTATCCATAATTGTTACAGTTTACAAAAGAACA
TGCAGGCTCATTAAAACTGAGATAGTATTTTGTTAGCCTGACTGGAACCGACTTCGTTCT
CATACCTATGGGAGAGATATTTCGCCGTTTCCGTAAAATCCTGCAACAGGTTAAATAATC
CACGGAGGTGAAACTTGAACGAATTGGCCACATTTCTTGGTAACTCTTCGCTGCCACTGC
TATTTGAACCCACTGACGCGCAATCGTCTTCGTCGGAGATATCCATAGTTGATGTCGAGT
CCACTTCTTGATCTTGGTCACGGTCTTGCTCCGTCGGAGACTCCAGACAGTCATCTTCCA
AGTTTCCGCATGTCACTTCTTGTTTAATGGCCTTCAACATGCTGTAGAAGTTGTACAAGT
TCTTCGCATCGGCACCGGTACCCATCAGGGTGCTTTGCTCGGCGGAATACCGGCGATGGT
TGGTGGTGTGCGGTTTCAATTTCAGGTTCGAGTTGAGAGCTGGGATGCTGGAGATTGAAG
CTGCGGGAGACGGCGGGGCGCTGAAAGAATGATAAGGGTCAGAGTTCGAGTTGATGATGG
AGTCCGAATCCTGCGAAACCTCCATGTCTCTGAGCCGGCTCGGGATCATGACTGTCGAGT
CCATGTGGTTGACGGCTGTTACGAAGTTGCTTAGGGCGGACACGATCGACTGGTGGGTCA
CCCGTTCTTCGGAGATACTCATGTGACGGACGGAATGATTCATTGTGAAAGCAAGAAATA
TATGTATGTATAATAATAAATATTTCAATGAGGAAGAGAAAATAGCTGGATTGAGAATAT
ATCAATATTGAAAATCGCAACAGAGACGGTAGTGAATTTGAATGATAATATCCTTGACAA
CTGCGCTTGATTGTGTCTGATTGCTCGTCTGTGCTGTGTTTTTGTTTTTCTTTAAACTGA
CGGAAGAAATCCGACAGTGTTTCTTAATGAATATTTCATGGTATTTGACTCAGAGGTGTA
TATATGGAGATTACGATGAGAGAAACGGCGAAGACAGAGTGCAGTGAGGGAGAAAGAAAG
GGTGAGACAATAGTGTGCTACAGAAAGAGTGAGAGA
>comp3639_c0_seq1
CGGACGTTAAACGATGATGATGAAGTAACAATTATGCACCAATAGGAGCAAAGATTTCAA
TTTCCTACAGCCTTCTGCAAATATGTTGCCTTGTCCCAATGTTCAGAAAATAGTATTGCA
GATGGCAAAAGATAATGAAGCAAAAGAAATGGTTGATTTTCAGATTAATTCCTTACAGTA
ATTAATTTTGTCAAATCTTATTAAGCTTAACTTTAAGGTGGGGTTGATTAATTATCAGTT
AAATTCTAGAGTTGATTTAATTATATAGACATCAAGCCAATGAGGAAGCTTCCACATAGT
GGCTTAATCCACTAGAAACAGTGACCATATTTTCCTCATATCATACTGTATTATCTTTAA
AAAGAGGACACATTGTTTAATTTCAATTAGTCTTAATCATCATAAGGTGTCATATTTCCA
AATATCTTCATTTGTCCCAGTCTGATTTGAACTAAAATTTGGTGCCAATCAGGCTGAACT
GATCAAAACATTGTGTAA
>comp3640_c0_seq1
ATCACAAAGTGGAGTTTGATATCCTCAAACTGGACCTTAACGTATGAAAGAAATGTGTCC
AGCTGATATGCACTGGATCACTAAATTTATCACGTTTTTAAATAATCACTGAACAAGTAT
TTTATATATCTGTAGTTTCATTTGTTGTCAGTAATAGTTACAATTAATTGTCCAATATCT
GCATTCTACACAAAATATTCAATAGAAACTGTCAATGAGAACATTTAGTAAACTTGCTAT
ATTTACACTTTTTAAGCTTCTCTTTATAAAATTCCAATTGCAAAAACTATTCATTGAACT
TTGTTTTTTAAAGATTGTTTACACAAGTTTCATAATTGTATTAATTACAATTTCCAATAA
TGTCAAAATGTTTACCAAATTTACTGATAGTATAATATTCACATGATTTCATACAAATGG
TGACAACTCTTGGCAAATAAATTATCCAAAAACATTTAGTTGATCTCAGTTCTACAGCAG
GCAACTGTTTTAAATCACAACCGGTTTGACATTAAAATCAAGAGTCACTATTAACAACTA
CTTCTGGTCAGTTCTCTTTTAGAGTTACTCTTGTTTTACTTTATCATATGAGAATAAAGA
TTAATTTACTAAGATAGATGAAAGATTAATAAGATGAAAAACAAAGAATACAAACACATA
CAAAAGAAAATTATTATATTTTTTGTAGACAAGAATATTGTAAAA
>comp3642_c0_seq1
TATCGCGACTTCGCAATCCAATAATTCCACTTTCCAGTGTAGTGTCATTAATAACTACTG
TTAAAAGCACACCTAACTCATCAAACATCACATACTGCTTCTCAAGAGAATTAGTAGTGT
CTAAACAATGAAATACTTGCAGTTCCAGGTCTTCAATGTCTTTTATAATACGTAACGCCA
TCTTTCGTAAATAGGAAACTTTACTCCCGCTTACACTGACACCGATTTTATAAGGCACAA
GTCTTCTGTGAAGCTTCAGTATGCTTCTGGTTTTGGACTCAGGACGGGTCTTACTTTTAC
TATAAGTGTGAATATTCTCTTGAAAAGAATCGAGAAGGAAGGCCAAGAATGCTCTCTCTA
GAATAGCTGTAGATTCAATAACACATGGTAAGGAAGCAGAACGTCGAATTTTACTTTGAG
CAGATATACCCGACAAAAGCACATCTTTTATACCTTGGAGAGGATAATCACGCCAGTTTA
TAATTGTTTCAATGGTGTCCCAACCCCAAGGAAAATGGAATTGAACTTTAAACAGCTGGA
AAGTTTCATTATTGACATTTAACTGCTGTGGATCTGACAAAATAAAATTGGAGGGAAAAC
GTGCATACTGACGCCACCATTTCAGTCTACGCCTATGACAGTCACTAAAGGAGGAGACGA
TAGTTGTGGATGGACAGAAATGTGTAACAGTCAGCTCTGTATTTTCGGACGATTCTAAAA
AAGACAGGTTCTCACCCGATGTTCGCCGCGGATCAAAACAAACAGATGTGTGGGCTACAG
AAAACGATAATTTTTTGCTTAACTGTTTAGCAATGACAAGATAGTTTTCGGGACACCGAT
GCAGTATAGATGAATTGTAATGTTCCACCCCTACCCTAGTATCTGATGGAGTTTCCGCGG
TAATGGATTTTGAATTTTCCACCCAGAAAGTCTCCTCGTTGTTGTTGTAGAGGACGTATC
TTCGCCATTCTTGTAAAATGTTATGTCGAAGTAATGCGCCGGGCGGTCCATAGCTGTAAA
CATTGTGTGTATGCTGATTTTTCAAGAA
>comp3643_c0_seq1
GAAAGAGAGAGAGAGTAAATAGGGCTGGGAATCTTAGATGTATCTATCCTGATACGATTG
AGAGCACAGCAGAGTGAAACATGGCGCTTGTTGCTATTGGACGGAATGCTTGTTCTTGCG
CTGCTCGATTAATGAGCCGATCCTCACCAGTAATAACATCATTACAGAAATACAGACATT
TCAGCCTGTCTTCTCGATCATATTCTGAGAGATTTTATAACAAGTCCCATGAATGGATTT
CCTTTAGTAATGGTGTTGGAACTATCGGGATTTCTGATTATGCTCAGGATGCTATTGGTG
AAATAGTTTTCGTATCGTTACCCGACATTGGCACAGAGTTAAAGATAGGACAGCAGTGTG
GTGAGATCGAAAGTGTGAAATCTGTGAGTGAACTTTATAGTCCCATGTCTGGAACGGTTA
TAGAAACCAGCTCGGTTGTAACTGATGAACCAAGTCAAATCAATGCATCTCCTTATGAAA
ATGGGTGGTTGATGAAGATTGAGGTGAGTGACAAAAATGAATTAAATGAGTTGATGCCAG
AAACTGCCTACCAAGAATTCTTAACAACATTTGAACACTAAGAGGAATAAAGAAATCAAG
AGAATAAGGAACTCAGGGACATCAGAGTAGAGTTGCTGTAATTTCAGTCATATTATTTGT
TCATCTTGATTATTATATTGTGTATCTGTAATCTGGAATGTTCTCTGCAGAATTATTTTA
AAATGAACCTTATATGACTTTTAAGTATTAAAACAAAATTATAAGAAAAAAAA
>comp3644_c1_seq1
AGAAAGAGCTTGAGCGTGGTAGATGGTGGGAACATATTCTTTGATTTGAGATATTTCTTC
ACATTTAACTACTTTAACAGTTTAAAGCGCGAATATAACAACGAAAGATGACTTCAGAAT
CAGAGAAAACCTCGGAGAAAATACCTGAGAATAGTAAATCAGATGATAAAACTGAAGATA
TAATACCAGAGAAACAAGCCTTAAACCCTACCCCTGATAAACAACATGCTATGGTCATGG
AGAAAAGTGTTGGTTTATTCAGTGCCGTTGCCCTGATTGTAGGAACAATGATTGGTTCTG
GTATTTTTATATCCCCTAAAGGAGTATTGATTGGAGGTGGCTCAGTGGCTTTGAGTTTGA
TAATTTGGTTTTTATGTGGTCTCTTAGCTACTTTAGGTTCCTTGTGTTATGCTGAACTAG
GGGCTGCCATCCCTAAATCTGGTGGAGAATATGCATATCTTATACATACCTTTGCTGCAT
CACATCCAACCTGGGGTCCTGTACCAGCCTTTTTATTTGCTTGGTTAGCAATGTTTGTCA
TACGACCAGGAATGGTATCGATAATGGTGATGAGTCTTGGAACATATGCATCAAAACCAT
TCTATGGTGACTGTGAACCACCAGTTGTGGTTGTGAAACTTATTACTATCACTGTATTAG
TATTTATTGCTTTCATCAATGCCACCAGTGTGAAATTTGCAACTAAGATTCAGAATGTTC
TAACAATTACCAAGATAGCTGCTATCATCATTATCACTGTTGGAGGCTTTTATTATATGG
CAATAGGTAAAGTCGATTTTATTTCTGAAGGTTTTCTGGATACATCTGTAAACCCTTCAG
ATATTGCTTTAGGATTTTATAATGGGCTTTGGGCCTATGATGGTTGGAACAACTTGAATT
TTGTCACTGAAGAATTAAAAGACCCTTTCAAAAATTTACCTCGTGCTATTATGATTGGAA
TACCTACAGTGACATTTTGTTATATATTGGTCAATATTGGCTATTTTACTGTGATGTCCA
AAGAAGAAATACTCATGTCCAATGCTGTGGCTGTGGTTTGGGGAAAGAAAGTTCTTGGAG
TAATGGCCTGGATCATGCCAGTATTTGTTGTACTTTCCTGTTTTGGTGCTGCTAATGGCA
GCTTGTTCTCAAGTGGCAGATTAAACTTGGTTGTAGCAAGAGGTGGACACTTGGTGAAAG
CCCTCTCATTTATCCATGCGAAACGTCGTACACCAATCCCATCAATCATTTTCACAACAG
TTGTTGGTATTTTTCTAATTATGGTGTTTGAATTGGGTAATTTGATTGAGTTCTTTAGTT
TTACTGCTTGGATATTTCATGGCCTTACTTGTCTCTGTGTTATTATTCTCCGCCGTACAC
AAAAGGATCTTCGCCGACCATATCGTGTACCAATATTCGTGCCAGTCCTTGTTATTCTTG
GATCAATCTATCTGATTGTTACACCAATTATCCTAAATCCAAGAATTGAATTTTTGTATG
CATTTATGTTTGTGATCAGTGGTCTTCTTGTCTATTTCCCATTTATTCACTACAAACTGA
GATTCCCTTACATTAATGAAATTACTGAAGTTGTCCAAAAAATATTGCTGATTGCTCCAA
TTCATGCGGAATAAGTTGAAGACAATAAATGACAGGAATTTGATCTCCACGGAACATCAT
ATCAACTTCACAGTTCTTTAACAGTT
>comp3647_c0_seq1
GCGGGAATCTGCAATACAGAGCAGATCTGAATCTGGTGGCATGAATCTGTCACAATGAAT
TCAGTGTGTCTTACACCATTATTGAGACAGGATTTCTCTGTGTAAGATGTCAGCTGGTTC
TCCAGCTAACTGTGAGAGATTTTCCTGGCAGTCTGTTCCATCCCTTTTGTCTTTATGTAT
TAACTTCGTAGCTGACAATTTGGACTTGGTTGAATCATTCCAACACTTTCCTGACCTTCT
TGGTAAAGAAATCTTCCTTGCTGCCGAACGCAATGAACAATTTGCTCAACCAGATCCCAC
TGTTATCCAACGTCTTGAACTCTTTTCCAAAGCCTTCAGTACTGAATTTCTACAGAGTTT
ATATTTAAGTCGAGAACATCTGCTGGTGAACTATTTGTCTGATGATTTCCTTCTGTTTGC
TGGTGTGCAATCCTTGAACCTCAGCCACTGTGGATTATCTGATGACCATGAAATTTTATA
CAAATTGAGTTGTTTCACTAACTTGAATACTCTATCACTTCAAGATAATGCCTTAACAAG
CCGCGGTTTGCAGAAACTGACTTTACCATTGCGGATGTTCAACCGAGGACCAAAATTACT
TAAGGCTCTTGATCTTTCAGAAAACCCTGAATTAACAATCCATGGTATTCGCTACTTGAA
AGCTTACCCTTTGCTTTGTGTTCTTAACCTCTCTAATACAGCAATTAGTAAAAATGATAC
CAAGCTGCAATTACTGTCAATGAAAGTGTGTATTCCAGAGGAAGGTGTATCTGGTGGACT
AGATAGCTGTTTTCGTTTACAGACTGAAGGCTGGGCAAGCAATGTAATCAATACTTGGTT
GACTTGGTATAACAACAAGAGCAAACGACCTCGGTTGGGAGAAAATTCTTTCTATTCAAA
GCAGAGGTTAAAATTTCGACTGACCAAATGTGAATCCTACCCCAAACCAAGATACCAATT
GATTTTGAAGAAGTGAAATTTGATTCATTGCTCTACTTTTGTATTTATAATAAATAACAT
TAATA
>comp3651_c0_seq1
TCTCCGTATAAAACTTCTCGTTATAAACTGTTCCCTCTTTCTATGCAAAACCTTCAATGA
CTATAACATCTGCTGCACTTTCTCTCTCTCTCTTCCTCTTCCTCCTCACTCATATCTGTT
AGGACTGATTAAACTCAGATGTAGTCAAGGGGTGCATTGAAAGTTGCTTTTTATTTATGT
ACAGTTGGTGTCATCCAGCATCTGTGGCTCCTCGTTATCAAAGTACTTCTCTTCTTCGTC
TTTGTCTTCTGTATCCAGGTCATCGTACACAGCGTTGTCATCAATTGTACTGTAGTCATA
CCCAAGATCCTTCCCATCTAAGAATCTTTCTTGCATTATGTGAAGGAATTCAGCCCGTAA
CTCTTTCTTCTCAGGTTTGGAAAGTTTCCTTTTGGCAGGTATTTCAATTTCTTCATCTGA
GTCTGAGTCAAATTCTTCAAAACACTCTTCCTCTTTGTGTTTCAATGAGTAGTAAAGAGC
ATTCTCCTGCTGCTGTTCAATGTGTCTTAGAAGAAATTGAGAAAGAGAATTTTCATTCTT
GGCCATAATACTATTAGCCTTTTCCACTCTTTCCTCTTCAGTTAGATGTTGCCCAATGAG
CTCTTCATATAACAAAGGATCGCGAGATTTCATGGCATCTTCAGTGAAGTATTCATCGCC
TATGGACATCATTTCCATCAGCGCTTTGTACCGTCGGTTCTTGACTTTTTTCCGTTTGTA
ATTTTTACTATCCCACTTTTGTATCTCACTGAGATGAAAGTCTATTTCGTAGTCTCCAGC
ATATTCCTGGAAACAGGGTATGTCTTTCATGGCGAGATGCTGTTTGAAACGAGCTAAGAA
CAGATGGGGTTTATTTTCAAATATTTCACGAGCGATTTCGTATTTCTGACTTGGGGTCAG
GTCTGGCTCATTTCTCTGTTGGTGTTTAAAGTGCGCCGATGAATGAGCTAGTCTCTGAAG
CATGTCTTCAACATGAGGCTTGAGATCCCTGTTTGAAGCGGGTGGCTGAATGAACTGTGA
ACCTTGATCATCACTATTACCCTCTAATGGAATATCAGTCAAATTATCCCCAACAACAAC
AAAATTTAATCTTTCTGACGATTGTTCATCAAGAAGCATGCCTGATTTAGAAATATCTTT
ACGATTATCATTCTCTCCACCACTTATTTGAAGTCTCTGTATATCAGGTTCTTCAGAAAT
GGCTTCTTCAACTTCCATTCTCGTAATGTAATGTTTATATTCGGAAAAATCAACACCGCG
AGGACAACGCCATTTTGTAAAAG
>comp3653_c0_seq1
GTTTGTGTGTGTGTGTGTATATTGGATATTGTGTTTGTCTAATGTCAAAATATTAACCAT
TTACAGAATTATTGACTTGATCCTATTAATCATTAAATTATCAATTTTATAACGAATTGG
ATATTAATTACTTCTTTGTAATTAATATTTATAGTTTTTTGTCTAGGTAGATACTGCCTA
CCCAGATACTGTCTACCCAGACAGTACATCGTTGTTTCATATGTGTGTGTGTGTGTGCGT
CTAAGCATTGTCTCTGTATTATTGAGTATGTACAATATAAACATACTAATACTCTGTCTG
CTCTGGAGAGATATAAGCTATTTGTTGAGTTTGGTTTTAGATGTGTATGTTTGCTGGTTT
TATGTAATATTATGGTTTATTTTTTTTTATATTATTTTTTATTTTTTGCATTCCTACAAA
AATAGGAAATTGTGTAAAGATTGCTTGTACATAGTGAATAGGATAACAAACACTTCTAGG
AAGGTTTTGTACAGCCACCCTCTCAGTGAGTCAACAATAGTTTTGTTTTGTTTGTTTTTG
TATCTTGTATCTGTGACAAACACAGTCATCTCAGTATAAGGCTGGCTGTTTGAAATCCTA
CTTACTGCCATACACAAACATAGGTGCAAGAGTGACTGTGTGGTAAGTAG
>comp3656_c0_seq1
AGAATTTAAACTTAGAACATAAAGGACCAGAGCTAAATGCTATCTGACATTTTCTTTGAT
ACTCTAAAGATTCTGTCAATCTATTTCCCTCATATTTTAAACAGATAAAACACATTAGAA
AAGAAATACATGTTTGTTGCCAAATGAATTTTGAGTCAATGTAGCTCAGTGTGATATTTA
GAATTTGTATTAAAATCAATATTAGCATGTATGACACTGCTGAAACAAAATGCTAATTCA
GCAACATTATCTGTCGCTGGCACACAGTGACATTTCGCCACTATGAATTCTGGGAAGAAG
AAACAACACAGCCATGAAAAAATTTCTTCAAGGAACTCTTATTTATCTTAAACATTATTA
TAAACATTAGTTTGAGCCAAAAGAGAAAAAAAAATTATCCAATTTGGTGCATAAAATGTA
GAACAACACTTTTTGATGAAAATTTTAACGCTTAAATCATTTATAATGTATTTCTTTCTT
GAACTTGACGATTTTAAACTAAAACACAAAACATCTGCAATA
>comp3658_c0_seq1
TAATGATAATAATAATGTTATATCTGAGGAATGTCAGCCAATGATGGCGGAATCTAAAGA
AAAATGATTCAGAAAATTGAATATTTTTTTCTTGGAACACGATATCCGTAGCTGCTCACT
TGGCAGTAGATTTTGTTTTCATCGGCCGTTCTGCTCATTCCTGCGTTCAAATCGCGGCTG
GTGTTTCGGTCCCTGAGGATCGATATGTATTTTGTTTTCGGCTCCTTTTTTTGCTCTTTC
CCCGCACCGCCCTCCTCTTCTCCCATCACTGCTTACTCAGCTTTGAAGCCGGGCCATTTT
GTGAGCAAAGGATTATTAAAATAAAGTGAAGAAAATATAGGCGCAGGAGTGGCTG
>comp3660_c0_seq1
GCCACACTACACAAGGACAGATAACCATTATTTTTCTTTCTTTGAATTTTCCGGAATTTT
CTCTCAAATTCGCTTCGAAAATGTACCAAGTGTTTGTTATCAAAGAAGGTTACCAATATT
CTGAAGTTGGAGGTGAAGAAAATGCCTCTGGGACAGTCACCTTTGTAAATGGACCCCATA
AAATAATTGTTGACACCGGAAACCCATGGGATAAAGAGGATATTATTCAAGGTCTTGCCA
AACATGCTGTGCTCCCTTCAGATATTGATTACGTTGTGTGTACGCACGGACACCTGGACC
ACGTTGGCAACCTGAACCTATTCACCAATGCTATTTATATTGTATCTTATGACATCTGCA
TTCGAAACCGATATTTGATGCACGACTTTAAAGAGGGCATTCCTTATGAAATCGATGATT
ATGTTGAAGTAATTGCCACTCCTGGTCACACAGGGGAAGACGTATCGGTCATTGTCAAAA
GCACACCTCATGGTGTTGTAGCCATCACAGGTGATCTGTTTGAATGTCAGGAAGATCTTG
AAAAACCCCATTTGTGGCAACAGTCGAGTCAAAAGCCAGAGTCCCAAGAACAGTACAGAG
CTGATATTTTAAAAATAGCCGACCACATCATTCCTGGTCATGGTCCCATGTTCCAAGTAC
CAGAGTCTTGCAAGAAGCAAATACAGATGGTATTACTCAATGACTAATTTCTCTCACATT
TCCAAAATATCCCAAATTTATTTGTTAAGATCTTTATTTGATCAATAAAATCTATTACAC
ATGCTTGAGGTCACCAGTTTATTTCATTGACGAGGCAGCAGAGTTACCAATATCTCTAAA
TGTGTTTCGGTAAATAAATAATAAGTGACTAATTGTAAGAAGATAAACAGAGATTAAAGA
TGTTGATAAATGTTTAAAGATTCACAGAAGACGAAACAGAGTCTGCATGGGTTAACGATT
TTGAAAATGGAAAATGATTGTAAGTTTAAAAATCAATAAAGGAATATTGAATAATGAAAA
AAAA
>comp3662_c1_seq1
GGAATATGTATATGATTATGCGTGTGTGTGTTTGAGAGAGAGTCTGTGTGTATGTTTGTA
TAATTTCAATAATATAGGAAACTTTGAAAATTCAAATAATAAAGGCTATCTCGAAAGGTT
GTTTTGTATTACTGTAAAAAATAATTTTTTTCTTAGAGGCTTGTAGATTTAAGACGGAAA
TAAAATGTCCTCATGAATTTTGAAGACAAGTTATCAATTCCAATGTTTTGTTTTTCTTCT
GATTGTTTTCTTTTTTTTTACGTTTGTAATAGCAGATTATTTTAACAATATTATTTTTTT
CCCTGATCTAAAAAAAAAAAAGTTGAAGTCAAATTTCTCTTTGTTCAATCCAGCGGCAGT
TTCCATAAGCAACTTGCTTCGCCATCACTCGGCATTTTTTGACATTAATGGGGAGATAAC
AATGGTTGAAACAATTGGAATGTCATGACAGACCAAATTTATACATTATAT
>comp3665_c0_seq1
TATAGATAGATAGATACACACACACATATATAGATATATCCTTTACCTTTTGTGTTCACT
GATGACTCTATTTATGAATTATAGTCTATGTACAATATTTTCAATAATGAGTGATTATTG
AAATGTTAATTATCATGATATTAATTTAATGAACTGAAACCTCTATCAGGGTATATGTAT
AAAAAAAAAAGATGATCACAGAGTATAGCAAAGAAAATGTACCATGAATGTTGTATATTA
GTATATCATAAATGTATGTATGTGTGTATGTGTTTTTAGGTATATACGTGTAAACACACA
CACATACTTGTATGTGTATGTGCTTTCAGGAGTATGAACGGGGTAAAAAAAAGTACTCAA
TATATGTGAGAGAGTTCAATTATTCATTCTTTGCTTTGTCTGAATGAATACAGATGCACA
ATGAAGTTGGAGTAGCAATTAAGCAAATCATCAGCTACAAATGAATA
>comp3667_c0_seq1
GCATTTCCAAAGATAAATAACAAATAAGAGACCTCCCAATCATTTTATATAATTGAAGTG
CTGTGTTGGCTCAGCTGGAAGAATATAAAACCAAACAATCTGAGTAGTAATAAGATAAAA
ATGCAACAGTAAGAGTTTATGGGACTATTTTAACTCATGGATTTCAATGAATTATTTAAA
TGATTTATGTATTTTACTTATTAAATATTGTCCATCAATATCAGGCATTGCTGAATATCT
GAAAAGGCACGATTTATATGTAAATATAAAGAATATATGTAAATATTCTTCAATGATAGA
TTGACCAACAGAAGAATTAAAGCTAACCTAATTAATCATTGATTTGTATTAACCAAGTTT
TGTCCATAAATTTAAAACAGAAACCATTATATATATA
>comp3669_c0_seq1
TATATATATATATATACGCGCGTGTATGTAGTTGCACATTCGTGTGTTTCCTTGCTAAAA
CCAGTATTTTGTGGAACAGGGTCAACGTTAACTGTGAAACCTCAATTACCCCACCCCCTT
GCTCCCTCACCCCTCACCCAATCACTTGATCTAATGGCGTGAAAGAAAATAAAAAATAAA
ATGATAAAAAAAAAACACTAGAAGCTTGTGTTTTGTTCGGAATGAATCTGGTG
>comp3672_c0_seq1
GTTTGCCAAAACCTATTGTACGCAAGGTCACGAATTAACATGGCTGCAGCTCGCGATTAT
TTGCAATTATTCGCTTATCTTTTGATATTTACGTCATGCTGTGGTATGCTGAAAGCAAGC
GGTGAACTTATCCGTTTGGCTGACGGTTCAAAAACTGACGGTCGCGTGGAATTATTTCAC
AATGGGACATGGGGAACGATTTGCGATGATAGCTGGGACAATTATGATGCCAAAGTTGTT
TGTAGAATGCTGGGTTTAAGCGACGGAACCGCTTTCACTAAGGCCTGGTTCTCCCAGGGC
AAAGGAGAAATATTCATGTCAGAAGTACAGTGTTTGGGGTCCGAATTATCTATTTGGGAA
TGTCCATTCAAAAGAGAGCACTTTTGTTCTCATCGTGAAGACGCTTCTGTTGTTTGTAGT
GAACGTCGAAATGGCAGCAACATAATTACTACGACTGAAACGCCTAAGGTTTCAAACACT
GGAAATGGTTCGGGAGTGCGACTAGTTGGAGGTGACAACAATACCCATGGCCGTGTTGAA
GTGTTCCATGAAGGAATATGGGGCACTATCTGTGATGACTGGTGGGATGTACGAAATGCT
ATCGTGGTGTGCCGCATGATCGGATTTAGTACTGGCAAAGAACATAAGCCAACGCCTGGA
GACGGTCCTATATGGTTAGATGACGTGAAATGTAAAGGATGGGAAGAAAAGATATCTGAC
TGTGACAGGAAAAACTGGGGTGATCACGACTGCTTCCACAACGAAGATGCCGGTGTTATA
TGTCAGTAAAATAATTTCAAAATGGTTTTTCCCATTATGGTTATTAAAATACTTATTAAA
AGTAATATAAATGGATAAACATGCATGGATAAACGTATTATAACATTTTAATGGCGAATA
AAATATATTTACTCTGCTCAAAAAA
>comp3676_c0_seq1
GTGCGTGTGTGTGTGTATATGTTAATGCAATTGAAACAATTGTTGGATTTGTAGGGTGAG
ATCGGAAATAGAGATGTGATTTTCTTTGTATGTATTTTTTTGTTGTTAAATACTTTGAAT
TTCTCAAATGGATTGTTGGATTTACCTGGGATATGTATTCTACTTACATTTACTGGTATC
TGATTAAACATTTAACCAAGTTCTTTTAATACTGAGTTCTTTATTGATATCTGCCAGAAT
TTTTTAAAATCTTATTTTTTTCTTTAAGTAAGAAACTCAGTATAGACACAGTATGGAACA
TCAGATTTGAACAAATAAACTTTGCTGCATATATTAATTTATCTCCTATTTATACATCCA
TCCACGTGTGTTTTTACCTGTCAGTTTAGTTGCACCATGTGTGACCTCCCGACACCACCA
ACAGACTCCAACAGTCTGTATCTGTAGCTCAGGTAACCTTAGCGAGTCAACTTGCTTGGA
GCAGAAGAAACAGTAGTTACAGAAATCAGAAGAGTTGACAATAGCAAACAAAACCATTGA
GTATTAGCAAACTACAAGAACTTTAATTAAGAGGTGAATAAACATTTATGGAATAAAAAA
A
>comp3677_c0_seq1
AGAAAAAATAGATTTAAGTGGTTTATTGAGATGGAAGGAATAAGATCATTGTGGCATAAA
TGGCAACATGGTTTCCTGATAAGTTTATAGATACATATTAAAAACCCTGTCAATAAACCT
GTTTCTCTGTATCAAATTTGTTTTTTAATGTCTAATATTGTTTACATTAAAAAAATAACA
ATTTTTTGTAGATCATATTTCTTGTTTATTCTTTCTACTACTATTGAACACATTCCCATT
CTGACCAATATGACATTGGAAGTCATGATTCATCATTCAGTCATTTTTGTCAGAATACAT
CAACACATCTAACATTGTTAGTATAATGATTTCTACTATATTGTTAGTATAATTTCGAAT
AAAATCATTTATATAATGATATCTAATAAATTATCAATATAACAAACTCTAATTGGTTAC
ATTTCTATTTCTTCTTTAAACAAATATATATCAAAATTATTGATTTACAGTAAATCTTTT
ATCTATTTTTTTTTTTTCACTATTCATTCTGCAAATACCGCCCACTACTAAAATATTTGT
AAGCTGAATAAATTGGTTTCCTATTAAGAAAAGAAGTTTAATGTTTTGGGCGGGATTTTT
CATCCAAGATTTGTCCAGTGAGGACTTCTATTGACAATGTTTTGACCTTCATTCTCCTCA
GCAAACCATTACATTCCACTTTTAAACTATTTATACTCAATAACTTTTGACAATGCAGAG
ATCTTCACTACTTTCATCAGATCTTACTGCTTGCCAATATATTTATATTTGCTTGTAATT
TATTCTGTAACGCTATCAATTTTATATTACTAATTAAATAGTTTGATATTTTATTACTGC
TAAATGGTTTATTGGTTATCCTTTGTAGAGATCAGGGTACCAAATGGATAATCCCAAAAT
TTACTGGAAATACCAAAACCATTGTGTTGGTGTACATAATGATGCAACATATGATAATGC
TTGAGTTCTTTGAAGTAAGCCCCGACTGGAGAACCATGGTGTAGGTAGTAGTGGATCAAA
TCATAGATCAAATAGCCCATCACAGTGCCAGAAAACAAGGACTGCGCCACAGCCACGGGG
TAGATCAGTAGCAACATGTTATATATACAGAAAGCAAATACTGATGCTGGGACGGGTGGG
AAAACTAAACGTGTTTTGTCCAGGGGTGCCTTGTGATGTTGTCCGTGTAAGATGAAGTGC
ATTCGAATGAAGAATGGTGAATTGATAACAGGACGTAAGTGAAAAAGCCAGCGGTGTATC
AAATATTCAAGTAGGGTCCACTGAAACAGTCCTGCTATGTACAGCAATAGGAGATGGTGG
GATTTGATCTCGATACCTTCTTGTAGAAATGGAAATCCTAAAATCTCTGTATGGACGCTA
ATATTTTGATAAGCTTGGTACATTCCAAGGCACATAACCGGTATCCAGATGACAGGTACT
AACCACCAAGGGGCCATTGAGAAAAACTCACAAAAATCTGAGTGAAATAGCCTAATATGA
TGTTCCTCTGGTTCGTGTACCCAGTCAAAGTATTTGTCACCCAACTGATCGACTTGCTCC
AACATGGGCTTGTTCCAGTCAACAAGGACAGTGTTCTGAATCTGTTCAGTGGAATTATTC
CGTTTACACATCGACTGATCATTTTCATTAAGGTAATCATTATTAATTCTATAATTCTCC
AGTATCCTGAAGGCAGCTTGAGAATGTCTGTGAAAACCGTTTTCTGATGCGGTCATTAAA
CGGCCAAGATCCTCGTTACGGTGTTTGTACAGAATTTCAGCCCCTCCAGGGTGCAGACTG
ATAAAATCGGTTATATCATATTGTTGATTGTTTTTAGTCATCAAAAGGCGCTTCTTGCCT
TTATTGTAATTTGGAATATCGACTCCGGCTGCAGCCAGCCGCTCCGGCATCGTGCTACTT
CCAACCAACGTAGATCCAGTTTTCACAAAAT
>comp3678_c0_seq1
GGCGACAGTCGGCAAAAGTCCTTCGAAACGGAAATCAACAAAATTAAAAAGTTCCACAAG
CAGTTCTTTGGGTGCCCCTCCAGCATCGAAAAAGAAGAAATCGAATCCTATCCCTCCTCT
TCCGCCAGTAGAAAATGAAGAACTAGAAGATCCAAATATGACAACAACAGAATATGTTGA
GAGAATTCCAATTTTTAAAGATCCTAATTTTGTGCATTCTACAAAAGGAGCAGCTGGTGC
CAAGAAAAGAGGATGGAAAAACCTGAAACAAATAGTAGCATCTGAGCGAGCTGTTCAATG
GCCAGTCAGTGCTGTCACTTACAGTAGCATAGAGGGACCACCATCATTCAAACCTGCAAA
AAAATATTCAGATATATCTGGTCTACATTCTGATTACAGAGATCCACAAAGCAAGTTACG
ATATCATAATGTCAAAGAATTCTCTCAACTACGAATGCTTCCCAGTGATTTAGTTACTGC
ATATTTAGCTTTACGCAAAGCTAATGCACCAGTTCCATGAAGAATCCATTTGTTTTACAA
CACATTCTCCTTCATTCATGTCCTCATTATGTATGTACATCACAAACTCTGCAACATCTG
TATGAAAATTCTTATCACTTATGGAT
>comp3679_c0_seq1
GCAGAAAATCGTTCCATCATTACCAAGAACTGTATTAGAAATCGTTGTCGCTGTCATCGT
CTTCTTCAATCATTTTGTGTCGTAGCACAGCACTGCCTGGTGCTGTTTTCGATTTCACTG
CTATTTCAATATCTTCATCGTCATCAAGATCACCCTCATTGTTATCATCAAGATCAATAT
CCGAGTCACTGCCAGATTCATCTTCTGAGTCATCAATGAACATTGAACCTTGCACATGAG
CTTTTCTCTCACTATGTGTCAAGCTGGCACCTTCAGGCCTTGTTCTGCTGTGGACAGGTC
GAATTGGACGTTGAACCTGACTATCATCTAATTCAGAACCACTGTCTAAGACATCTGAGG
TTTGGCTGAAATCATCGTCTTCGTCATCTTCATCAAAAATATTCTTGGGGTCTCTTTCAA
CTTGGCGTAATGCCTCGGCTGTCGATTTCAGAGCATATTGATTTTCTTTCACTTTATCTT
GTTCCATTTTACTGTATTCTTCAAGTTGTTGTTCAAGGTATGTGAGATTGCGGAACTTGA
TAATGTAAGCTTCGTATAGTTTCTCTAATTCTTGTTCCAGTCTTTCATATTCATCCATAT
AAGCAGGCCTAACATTTTGTAAAGTCTGCAATCTTTTCTGATTTCTGTCAAGTTCTATTT
TCCTCTTTTCAATTTTGTTATCCAAAGTTGATTCATCGGCAGCAATATTCTCCAACATAG
CAACAGTTTTTTGAATATCACTCTGAACTATCTTCATTGATGCATTTATTCCTTTTTCAA
CTTCGTTTATTTCCAGGGGCCGTGCAATAACAGAGGATCGACTTTCCTGTAAATCAGCTT
CCTTTGCCAAGAGGTCATAGAGTGTAGCTCCTTTTAGTGTTATCTCTGATGCCAATTTCC
GAGCTTCTTTTAAATCAACAATTTTAGATGATATATCAAAGGAGATTGGACCACTTTCAT
TGCTTTCAGTATCGTCCAATGAATTAAATTCATTAGTCTTCATAACATTGTACAAAACTG
ATGTTATTTTCAGCAATTCTTTCACAGCATAGCCATCAGCTTGGTAAAGTTTTTTGCTGT
TTAACTTCAAATGAGATTTTATGGCCATAAACTCTGTCACAGATCTAA
>comp3680_c0_seq1
TTTTATTTTCATTCCTGTTGGACCCCTCTTATTTGTCCGTGACAGCTTTTTTCCAATTTG
GCAGCAATAATTTTCTTTACCGCTGTCCCCAAGCTGGAGCAATCATTTAGTTGAGCTTAA
AGAACACATTCAGTTATCAGTACAGGAGCTAACACCTGAAATGTTTCAAAATGTGTTTCA
CAATGCTCAGGAGAGATTTGAAGTCTGCAGGAATACAGACATGTTGAAAATTTTTAATAA
AAGTTTGACGTAAGATTTATAAATCTTTTTGTTTTGGTATTAAACAAAAAATTACCATTT
TTTAAAAATTTGCTCAATTTAAGTGAAACAGATCTGAAACACCCTGTATGGTGTAGCGTT
GTTAGTTGTTGCGTTGCTAGAGTAAATATTAAAATCAAAGGTCTTCTTGCCGTAAACATC
CCATCTTTCCATCAAGCATATTGTACCAAGGGGTATATTATCCAAAATGTATCTCTCCTT
TATAGGCGTGGCTGTGTGGTTGAGCAGCTTGCTTTCCAACCATGTCGGCTTGGGTTCAGT
CCCACTATGCAGCACATTGGGCAGTTCTCTTTCATTAACCCTTTCGTTACCG
>comp3684_c0_seq1
GTCTAAATGCCGTCTGTCAACAACGATCTGTCGTCTCCGTCCACGAAAATAACGTCAAAT
CAATCAAATATGGATGAGCAGTGTGAAGAGCAATTACATATCGGAATTCTTGAAATTCAG
GGTGGCTTTTCTGAACATAAGGCTGCTCTGATAAAAGCTGCACAACTTATGGGAAATGAA
GCAATGCTAAAAATCTATTCTGTACGCAAAGCTGAAGATCTGCTTTCCAAACTTTGTGGT
TTGATTATTCCTGGAGGTGAAAGTACTACGATGGGTCTCTTCATCACACGCAACAAAATG
GCAGATGCCCTACAAGACTGGATCAAAGATGAGAAACATATTGTGTGGGGAACTTGTGCT
GGCCTGATCATGTTAGCAAATCAATCAGAGAAACAGAAAATTGGCGGGCAGTCTTTGATT
GGTGGACTTGATATTGTGGTTTCTCGTAACTATTTTGGCCGTCAAGTGAACAGTTTCCAA
GGGAAGGTGAAGATTGTGGATAAAAGTCTTCTCAAAGAAAACACACCTAGTTATTTTGAA
GGAGTCTTTATCCGTGCTCCTGCAGTTGTCAAAGTAAACAGCCCCGAAGTCTCTACTCTT
GCTGTTCTTCCACATTCGTCAAAAGAAAAATCTGACACAATTGTAGCCGTGAAGCAGAAG
AACATAATAGGCACAGCATTCCACCCCGAGTTAACAGAAGACCTTCGGTGGCACGAATAT
TTTCTGAAAATTATCCTTTCTGTACAGAATCATTGAAAATGTTTGATTGCAATTTGGAAT
ATGATATTTTTGAATGTTTGATGATATTAAAATTACAATAACAA
>comp3685_c0_seq1
AAAAGATGGGCATATTTTCCTTCCAAAATTTAAACATCATATGAAAGACCAAAAACAAAT
GAGCCAGTTTACGGGGGGGTAAAAAAAAATTTTTTTTTTCGATTTCTATTCTTTTCCTTT
TTTTTTTTTAGAAAGCTTATAAAATAAGATTTAAATATTCACATTAAACAAAAGTTAGTC
ACTCAGAAACTAGGCCCAAGATATGACAGTGTTGAGGTATTTCTTGAATATTCAGAAGGA
CCATTTACATTTTTCAAAGTTCACTGTAATTTCTTTTTTAAATGGAGGGAAGGGAGACTT
GATTTTTTTTTATATAAACAAATAGGAATGATGGCAGTTTTGACACAAGTTATTTTATAA
GACACACACACACATAAACCATGTAAAATTTCACTTAATATTTAACACTAATAATAATAA
TTTCTACCATTAGTACATGGCCATAACATGAAGGAAGGGGTACAGCCAACCTAATCAACT
TCAGTATATAAATGATACAAATGTCATTTGAACTAAGACCATAAAGAGATGTAACTAACG
GTAGAGATTAATTCAAAGTATGGTAACACTTAGAAATTGAAAATTAAGAGCAGTAAGAAA
TTATATACAACTAGGCTAGTGACATGTGTATGTATTGAATAGTGTTAAAAATGATTCTAC
AAAAATCCTTAATATTGCCATGCTTCAAAATAAATTAATTCAGCAGTATCTCCTGTTTGT
ATAAGCTCAGGAAGTTCGCCTTCCTATTGCTTCAAGGTAAAATGCTGTAGTGAATTTTAG
GTATGTTTTTATTAATAATTACAACTCAAATAAATTTGGTAATGAAAAGAAAGTTTTAGT
ATTTAAAATGTTTTTGAAATCTATCTTATAGTCATAATTTTCAAACTGTCAGTTTTAGTT
AATAACATCAATTTCTTTAAACTAGATAGGAGACCAGTATTTCTAAGTCAACCTTGGCAG
TATTAAATTCAGAATTATAGGAGGAGGAAACTAAATAGCATAAAACATGTCATCTAGTTC
TGCCATCTCACCATGTTCATTAATATTTCCAAGCTCAAAAGAAAAACCATTTTGGGAAGG
GAAATATATTAGAAACATTAGACATGATGGTCAATAACTTATCTTTATAGTGTGTGTTTT
TCACACATGCATTTGATTCAAAGGTAACAGTGAGACAAATGCCAATTCTGGAAGACAAGT
TTATAAGCATTGATTGCACAAATTACAGTTTATACTGTAGAAATTACAACAGACATTTGT
TTAGATCACAAGACAAACACAAAACATTTTGTTGCTCACTTTAAAATAAGTACAGTATAC
AACCTCTGTAATTTTGAGAGCGAGATTTTACACATCTATTTGAGGAAACACAAAGAGATG
TAATGTTGGTTCTCTTGAGAGACCAAAAATCCAGATGCTAGTTGCAGCAGTGTAGAAGTG
CCTACAAACAAAGCAACTATTCTCGCTATCACTATTTGATCTACTATGATATTTATAACC
AGTTTTGCCACAAATTCTATTTCTTTCATGATTACAGGTAAGGAAAGAATAAATCCAGTT
TTGCTTCAATGACTGCCAATTGCACCAAAGGAAATATTCCTAAATTGAAAATATATTTTG
TGTCAGTCTGATTCAAAACTGGAGACAAAATACTTAATCAGCTGCATAAGGAAACAATTT
GATTTAGGAGGTTACTGTTTGTATAGTTACTTTTTTTTTCAAAGAAATTTATAACTTATT
CCTGGTGACCAATTTAGGTATAAATCTAAAGAAATTGTTTTATTTACATTGAATCTTATG
CCTCCTTTATGTTTTAATCACCATATAAATCAAACACACATTTAAATACTATCATTACCA
GGCATGCTCTCAACACCTCATCAATACAAAAACCACCTGTCTAGCATGACTAAAGGAAAT
TTATCAACAAAATCATTTTTGGACAAGGAAAATATAGAAAAGTATAAGACCTACAAACAC
AGTGAACTTTGGGAGATCAACAGAAAGAGGTGTGGTAGACAGAGCTCACTGGCTATACTA
ATTTCTAAAATAAAGGGGGATGGGGGTGACTGAGAAAATGAGGACAACAGATTAATAACT
TTTGTTATGTGTAATTAACAAGACTTAGCTACCAGTCCTCAATCCCACCTCATACTATCA
CTCACCATCTCAATAGCACTGTAGACTCCTATCAAATCACTTGATTATGCCCAATAAATT
TTACATTTCATATTTAATTTTTTTTTTTCAAGTTTATTTTATTTAATTTACATTTCTTCT
TAATAAAATCTTTTACGTTTTCCTTCTTGGTGTTTCTGGTAGGCATAGATCAGTACAAAA
GCACCAATCACAAAACCAATGACAATTATAATTAGTGTAATTATTTTCCATGCACTCCAT
GATGAAGGGTTGACAGCTACATGATCTCTAGGTTGAGCAGAGAAATCTGCAGAAGGAACA
ACATCTTTAAAATTTTCTGCATCCACTTCAGGAGCCTCCAATTCATAAAATTTGACTGAT
AAGATATCATGATTATCTGCCAATTCCCCAGTGGCAGCTGATACTCCAACATAATAACCT
GTTGGTAAATGTACCCCTTTTACTGTAAAGCATTCTTTCCAAACATTTTTGTTATCAATA
TCTATATATACAAATAATATGCCGTCAATATATCGTATAGAAATATGGGTGTCATGATCT
TTATTTCTAAACTGAGCTTCACAACCAGAAAGTTCTGTATGGGTGCCATCAGCATCGTGG
TCATATGAAAGTGAGCCATTATTTACCATGGCTGATATATAGGGATGGGCATGATTATGT
GGTCCATTATGGTTGCTATACGTATCAAGAAAAATTGCTAGCCCAGAGAAATAATCACGG
TTTCCAAATACAGGACCAAGTTCCATGCGATCTCTGGTGTACCATATGCTAAAACCATCT
CCATAAAGTGTTCGACCGGCTCCGTGTACTTTGAATTGTACATGTAATTCCCAATTTCTA
ACTAAGACAGGCTGACTGTTCCATATACCACCCTGTTTGCTCTGATGGTCACTTGTTAAC
CTAATGTAGTTGTTTGTTATCATAGTAGATCCTGTAATATCCCACAATGGGATATTCATG
CTTGGACCTAAATAAGGTTTAACAAGCGTGTGTTCTCTTTTCAAATAATCTTTTGTGTTC
CATTCTCCTAAGACTGTAGAAAAGATGGTTAATAAAAGGGTGAAGAGACAACATTCGATA
CCGACCGATAAGGAAGCCATATTTCGTCGAATAACGTGAAAAACGTGATTCTATCCCAGA
ATGCCGAAACGCTCTGTTACCTTTTCAGTGTTGG
>comp3686_c0_seq1
ATATAAAGAGAGAGAGAGAAAGACTGTGAGAGAGATCAGCTATAGCAGTTTCGTTTGCCT
CGAATACAAATCGTTGACCTTAGGTTTTTAAACATTGGAGCTACATCTGATGCAACCAAT
CTCTATGTTGGATTCAATGATGTACAATACGATAATTTCTTTATCCCTTTGAAAACAGTC
TTTACATATTTTTTGATTGACAAATTGGAAATCGATGTAATTGAAATAGCCGTTTAGCTT
TGAAACTGACATTACACTCTTAGAATTACACATGCGCGCGAGCGTGCCCACACACACTCA
CACTCACGCAGAGTAAAATTGAGGAAAGAAAAGAACATTTGCACACATACACACACAAGC
CTGGGTTGAGCTGTTTGTATCGCTCTAGTAATAGGAACAAGATTTTACACAAGCACGCTG
CAATTTTCTCAATAAATCAAAGTGAAATATGTCCCCAAGTCATTGTAGATATGTTGAACG
AAGAATACTGGTGTGTGTTATTCACGGTTTTGTAAATTCAACATGCTAATCAGGGACAAT
GGGGCAGAACAACCAAAAGTACTAAAACAATATCCATTATTAGCCATATTCTTATGCATC
AATATTTCTCTATGTCAGTAATACAGACGGATATTGCACACGTCAGGTAATATCTTTTTG
GTAAATTAGCTTGCGAGACATTCATTCTGTGTCAGGAATAATACTTGCATTTTAATCTAA
TATATATACTTGCTGCGTTCCTGATCACAATAGTCAATGTTATTGCCGAAAAAGGGATAC
AGGAAATTTGCTAAAACAAAATGTAATGAAAATATTACATATGCGTACATGTGTGTGTTT
GAGCGAGAAGCGTGTGTATGTGTTT
>comp3687_c0_seq1
GAAAAACAGTACCCAAGAAATAGTTAGGTAACATTCATAGAAAAATTCCACGGTAACGAC
ATTGAATGAAATAAATAGAAGATCGAACGAAGGGAGATAACCTTGCTTAAAATGTTTCAC
TTCCTCTTCCTACTACTCTTCCTCCTCCACACTGCCGCATAAAAGCGAAAATGGCTTCTG
ATTCAAGCGATGGTCGTGTACAGAAAATGGAAGTGGATTACTCATCCACCGTCGATGAAA
AAGTACCAAAATGTGAAAAAATGGCCAAGCAAGGAAATCTGACTGAGGCCATAGATATGT
TATTGTCTTTAGAGAAACAAACTCGAACTGGTGCTGATACTCACTCAACCAGTAGGATTT
TGGTAGCCATAGTGAAGCTTTGCTTTGATGCATCTAACTGGGGACTACTTAATGAACACA
TTGTGCTACTTACCAAGAAGCGTGGACAAATCAAACAGGCTGTAACAAAAATGATTCAAG
AAGCTTGTACCTATGTTGAGAAAACTCCTAACCAAGAAGAGAAACTAAAGTTGATTGATA
CCCTTAGAACTGTAACTGCTGGTAAGATTTATGTTGAGATTGAGAGAGCTCGCCTTACTC
GTATCTTAGCCAAAATCAAAGAAGATGAAAACAACATAAGTGAGGCTGCCAACATATTAC
AAGAACTCCAGGTTGAAACTTTTGGTTCCATGGACAAAAAGGAGAAAGTGGAATTTATTT
TGGAACAGATGAGGTTGTGTTTGGCCAAGAAGGATTACATTCGCACCCAGATCATCAGTA
AAAAGATCAGCACCAAATTCTTTGAGGAAAAAGACACTACAGATCTAAAGCTGAAATACT
ACCAGCTGATGATAGAACTTGATGAACACGAGGGATCATACCTTGCCATCTGTAAGCATT
ACCGAGCAGTTTATGACACCTCTGCCATCCAAGAGGACAAAGAGAAAATGGCATCGGCCT
TGAAATGTGTTATACTTTACCTTATTTTGGCTCCATATGACAATGAACAGTCAGATTTAC
TTCATAGAATTGGAGAGGAGAAGAATCTTAATGAAATTTCTAAATACAAAGAGCTGCATA
GTTTGTTTACAACAAGTGAACTTATTTACTGGAAACAGTTGTGTGCTGATTTTGAAACTG
AATTGAAAGAAGGTTCTAAAGATTGTCCAGCTACACATGTTTTTGATGTTAACTCTCCTG
CTTCCAAAAAAAGATGGCAGGATCTGAAAAATCGAGTTGTAGAACATAATATTCGTGTGA
TGGCAAAATATTATACCAGGGTACGAATGAATAGGATGGCCCAACTGCTTGATCTCTCAG
AAGATGAAACTGAAGAATTTTTGTCCAATCTAGTAGTCAACAAGACGGTTCAGGCGAAAA
TGGACCGTCTCGATGGTATCATCAATTTCCGGCAACACAGAGATCCGAATAACATTTTAA
ATGACTGGTCTTCCAACATAAGTCGGTTGATGCAGTTAGTAAACAAAACTAACCATCTCA
TCACGAAAGAGGAGATGGTACATAAGTTGCATTGATCTACATGTTTCAACATCATTATTC
GTTGGCTTCTAAGAAAAAAAAAAGAAATTCTTCAAATTTTTCATTTACTGAAAAAAAAAA
TATAGGGAGACAGAATGCTTGAGTGTGAAAGTCCTTAAAACATTTTTTTATGTTAAGTAT
GATGTTTGAATGATTTTAAAACTTATAGATTTTGAAACTGTTAAGTTTTAAAAGATAAAA
AAAAAAGACAAACTTATGAATTGAAATTATAAGTTTCAATAAATCTGATCATTAAATAAA
>comp3689_c0_seq1
GCCATTTCTCGGTGTAACACCACATAAATCCAAAATGCAGCTGTTTGTAAAGGCTAATGA
GACTCATACCCTCAGTCTGACGGGGAATGAAACTGTTTTTGATATCAAGAACATGCTTTT
CAATTTGGGTGGATTTGATATCAATGAGCAAGTTTTAACATTCAATGGCTCCCCACTTGC
CAATGACTTCTCTGTTGGGTCATTGCAAGATATGAACACTCTTCACTTGGATATGAGAAT
GCTTGGAGGCAAAGTCCATGGTTCTTTGGCTCGAGCTGGCAAAGTGAAGGGACAAACCCC
TAAAGTGGAGAAGCAAGAAAAGAAGAAACAGAAGACTGGTCGTGCTAAGCGACGCATGCA
GTACAACAGGAGATTTGTCAATGTGGTTGCTGGTTTCGGACGAAGGAAAGGACCAAATGC
CAATTCTTAGTGTTCTGAAAATGTAAATTACTAAACTTGTAATAAAATAATTAAGACATA
AAAAAAAAA
>comp3691_c0_seq1
TATTGTTGTTAAAGTGGTAGGACAGAAGGAAAAAATAGTAATAGATTGATAAGATAAAAT
ACCCTGTTCTCTATGGATGCAGCATTTGACTTCTTGGGAGTTGAAATCCTGCCAGGTCAA
GCTGCTGTTTTTTTTGTTTTTTTCCCTTCTGGTGTTGTTTTAATCTGCTATGATCTCTCC
ACCATACACTCACTAATCCAACCATTGTAGATCTGTGCCAATGTAAAAAAATGATTAAGG
TAGTGACCTGGCAGAACTGCGAGGATGGTGAGCAAAATGCTTAGCACTATTTTGTTCATC
CTTGCATTCTGAGTTCAAATTCACCTAA
>comp3692_c0_seq1
GTGTGTGTGTGTGTGTGTATCTGCATATATAAGTAAATGTCGGTCTCATACTGGTGCAAA
ATGAAATTTAGAAAAGAAATTAGAAAAATAGTTCGTTAGAGGAGAATAATAATAATAATA
TTTCATTGAGAGCGGAATGTGTGAGTCGCTACTGAGTCTCCTGGAAACCGAAATTGAAAC
ACCAAGTACCGACTCACACAAACACAGTTCGAAATATGTAACACATGCACACTTATATAG
ATACACACACACACACACAC
>comp3694_c0_seq1
ATATATATATATTATATATATATCTTTCAATACATAAATATACAGACATATAGATACATA
AACAGAGATAAACCCACCACACACCTCCAATATATATATATATCCTTGTATCTATATCTA
TCTTATGCTATCAAATCAGCATCTAACAAAATATGCATTAGGAAGCAAAGCCGAAGTTAC
AAACGAAACACAAGACATCTGAAATTAAATATGTAAAATACAACGCATAACAGAACAAAT
GAAATAGAGTAACGAAAGGAAGATGGTTATTAAATCCTTGATTGTAATATGAAAAGCTAA
AGAAAAGTTTAATCTATACTGATTAAAAATCACGAGAATAAGAGAGAATGAATAAGTGAG
ACTGAGTGAAATATAAAATTTTTATCAACGAAATCTCAGTCAGATCTTCCTTTAGTACAT
GATATAATGTTTTAAACAAAATCTGCATATTGTATACAATAGAAAGTTATGTATACGACA
CAAACAGAAACGATATGATATACAAGACAGGCATAATGCTGTTATCTGCTTTACATTCAC
AAGTAAAATACGTTTTTGTAATAACTTTAGTATAATCAAAATTACAAAATGAAAGCATAA
ACACATAATCAGTCAATCAATTAATCTATCAATCAATCACTCAGTCGATGTGTCTGTCAG
TAAAATAGTTTACTTCAGATATTCACGAAACACTTCTATAATATATTATGTTATCTCGTT
GCTTATAGCCCGACACTACATAATCCAAAATCATTTAATACACGTTAGTTTGTTGATTTG
TTTTGTTTTTCAGTAGCAGCTCTCACCTGGCCCACTAGTTACAATTATCTATCAATGATG
TCTTCCATATTCTAGTGTTAATTTCAGTTCGCTCATTCTTGCAACAACACAATTGCAGAG
GGGAAAATTAACAAAAGGTATGAAAACAGAATGGCAAATAAAAACGAAATGTGTGAATGT
ATTTTTTCTAACGATTGTAATGTAAACACTCAGTATAAAAGTCCCTCCACATCTTCTACG
GAAATGGGTATTAACTAGGACAACATATATACATACAATCACACACCAACAATATTTTGA
GGATACGACAGGGACAACCTGATTTTCAAAAATATATACATATATATATA
>comp3695_c0_seq1
AATAATAATAATAATTGACCGTTATTGACTTTTCTGTTTCAAAACGTCGACGTAAAGCTG
AATAAGCTTTTTGATCTGTCGGCAAATTATCTTGGATTTGGATAAGATCAACTTCCTTCA
ATACTTTTTGTGTAGACATCTGCACATTTGTGTTTTTCAGCATCTAGAAGGTCTATTAAG
ATTGTATATTCATCCAACACTTTCTTCAGTTCAGCAACTTTTTCTTTGCAATATCATAGG
ATAACAGTGTATTTCAATAACAATTTAAAAAAAATATCGACAAATAGGCGCAAGAGTGGC
TGTGTGGCAAGTAGCTCGCCCACCAACCACATGGCTCCGGA
>comp3696_c0_seq1
TTTTTTTTAAAAATAATACCGGCAACAATTTATTTCACTTATTTTCCCCCCTCATTCAGT
TATATATGTTAACCAAAAAAAAAAAAAATCGGTTGATTTTAATATGAAAATGAAGAAAAT
TCGATTAAAGCATGTTTTAAAAAAAAATTACAATATTTAAAATTAAAAGTTCGTTCATGT
CTGTAAGTTGCAGAATCCAATGCTTATATTAACATTGAATTGTTTTTGACTAGGCACAAG
ATCTCAGGTTATGGTGCAGGAAAAAAATAAGATGTTTCATATTTTTCTTATTTTTCCAAG
ATCATTGACGGCGAAAATGAAATGAAAAGGTTTCATTTTATGAATTGAAATCGTGTCACG
AACTCTGCTCGCTAGGAGCTATCTTCATTTTTATAATTTGTTCTACAGTAGTCAAAACAA
TATTATATCAAATATATCTTTTGTTGCGAGTCCATAGATATTGAACTAAAGCAGAGAATG
AAAATTAAAAAGTTCATTAGCTTTTCCGCAGTGTTCTTGAGTTATTTCCCTTGGATCATC
AAGCTTTCAGCGTTACGTGTTCCAGCAATATCGTTACGATACACATGACACATTGGAAAG
TGCCCGAGCAATCCATAGTCCGCGGTCAATATTCTGGAATGCCTTCGATAAATTTTCGGA
AATCTGTTGAGATTGTAGTAAACAACAACCCTTCTCTACTAAATCCGTTTTAGTTGTCTC
AATATCTTCCAGTTTAACTCCTTTGGATGCATCGTCAATTAGGTGGGTCTGAAAGCCCAA
ATGAAGGGCATCTAAGGCTGTGTACTTAACACACACGTCATAGGCAATTCCGCAGACATA
AACATCGGTCACGTTGTGGCTCTGCAAGATGGAAAACAGCTGTGTTTGGGAAGCTCTGTT
GTTGTCGAAAAAAGCCGAGTAGCTGTCCACGTCGGTGTCAGTGCCCTTAAACACCTGCAC
TGAACCCGGCGCGACATATAATTCTCGATGTAATTGGGCACCCCAAGTTCCCCGGACACA
ATGCCGTGGCCAAAGTACCTGAGACTGAGCTGCTGGCAAGCTAAAAGTTACTTTGTCATA
CAACTGGATTTCTTCAACAGAACGAGTAAAGCTGGAGTGTAAAGTTCTTGTACGTAGATT
GTCGATAAAAGATATATGTTTGTCATCATGCCAGTCCAATGAATACACCACCAAATCAAA
TTTTACCGACTTAATAAGTTTGTTAATTACAGGGACGACATCTGCTCCATTCTGACCTGC
AGGACATTTCTTTAATGATAACGTTCCGTCGATAAAATCGTTTTGGACATCTATGATCAA
AATAGCAGAAATTGGTCTTATTACTCGGTTTAGCCATACTTGCCATCGATTTTCCTGTCT
ACCCAACAGATGATCTCCATCTTCATCTAAAAGTTCTAGCAATTCTCTGGATATAGAAGC
TGCACAGCTGTCCGATTCAGGGAAAATGTCCTTAAGCATTTCGGTAAATTCATCCAAATT
CAAAAATCCGTCTTTGTTTTTATCATAATGAACGAAACAGTCGTAGCACCAGTCTTTCGA
ACCATCCACTTCATCTTTCGGGGTTTCCCCTGGTTGCCGTCTGTATTTATCTAGAAAATT
CTCAGTCAATCTTTTATTATGACTAATAACATTAGGCTTTTCAGACATTTCAATTAAAAA
AAAAACGATAAATATATTATTTGATGAAACGTATAATTTTAGACGGAAAGTTATTCCTTC
CTTAGTCCAGTATTAGTGATGGATATAAATTTCTATTACATCGGATGTTGAATATCGAAA
GCTGATGTATTTATTGTTATTTGCTTAACACTTCTTTCTTTCTCTCTGTTATTAACAAAG
CAGAGAAAGTAACCAAAATATGCGATGTGCTCAATTTAAACAATGATCGCTGACTGACTG
GCGCAGAGTGAATAATCAAGAGGTTCGTGTATACATCATCAGATGAACTGTGCAGGTTTG
TTTAGTTTCTAAGGCCGATCACTTTGTTCGACTACTAAACCCACCAGTTACGTAAATAGT
TAAACAGTGGTATAGCAAGAACAAGGAAATAACAAACGTAGTAG
>comp3697_c0_seq1
TATATATTTAGTTCTCTTTTTAAATATAAAGAAATAAAAATGTGATAGAAATTTATTTCA
AAAAGGAAGACTGAAGATGACATGTTTTGTTGGAAAATGTGAATTAAAAATAAATAATAT
AAATGAAAATGGAGTAAGGCTGTAAGAATGGCAAAGTCTGGAAGATATCAAAATTCTGTG
AAGAAGAAATAGTTGATGTCTTCAATATAAAACAATACTCTCCAACAGCTTTCCCATCAA
AGTTGAAATTTTATGAGAAGTTAAAATTGTTAAAAGCTTGTATACATAGATACTTAATCT
CATGGGAATCAAACTGTTTAATCTTTACTTTACATCTTACTCAAAACATTTTTCTTGTTA
GCTAACATAATTTTAACTTTAAATTAAATGATTTAGCCACTGAAGTTGTCCCAAAATAAA
TCTTTCGATAAAAATGTTTGATGAAAATCTTTTTTGGACCCTAAATATATCAGTGACAAG
GATATTATGTGTGAATATATAAAGTATAAAAAGATGCATGAGAATGTCAAGCTGGGTAAC
AGAATTTAATCATGAAACTGATAAATTGAAATTCATGATTTACTAATCATGAATTTTGAT
GAAAAAAAATAATAGAAAAAAATGCCATTATTTAATATTTCCTAACTTTATTGGGTTGGC
TGAACCATTGAAACAAATGAGAGTCAGTAGAAGAGGTTTGCAGAAATAGGACAAATTTCT
TCCAATGGATTTCCAGTTTATTTCTTGTGGCCAACTCAGTCAAGTGACAGAACCCAAAAG
TTGAATCAATCAAGATGAAGTTGATGACACTTTCAATTAGATTTCTAAATATATAAGAAT
AATTTGCTTTAAATGTAGAAACTAGGTGACACAAAATTATTTTTTTAGATTCAGAACCCT
GGAAAATCTCAAATCTTTTTCACTTTTAACTTGAACAACATTAACTTTCAAAAGTGTGAA
ATTTGTAAAATCTACTTTAAATGGTTTTTGTTGATGTCTTTAACTGCAGAATAGCATTAC
CATTAGGAGATTTAGTTTCAAACCAAAGAATACCAATATGGACAGGTATTACTTCTTTTC
ATAAATCTAGTACCGCTAATCTTTGTTAACACTTCTGCAGAATCATTAAACTGTTGTCCA
AAACTTAAAAAAAAAAAA
>comp3698_c0_seq1
ATTATTATTATTATTTATTTATTATTAATTTTTTTTTTTGGTTTTTGTTATTCCACAGCC
TCTTCATCTTCTTCGTCTTCTTAATGTCTTTATTCAAAATTTCTCTCTCCCCCGCCACTA
AACCATCATCTAAGTTTCTTTACATAAACATTTTTCTAGTGCTTTCTTTTTTTTTTCTCC
AGCAGCAAAAGTGATCGTCTGCTGGCTTGCTTGTTCCCTTATTTGGTCATTATATGCTTA
TATTGGTCAAAGCATAAACGGATTTCAGAAAGGATTACAACTCGATTTTCTTTCTTGCTT
TCTTTCTTTTCTTACACCGTCGTC
>comp3698_c1_seq1
TTTTTTTTTTCCATTTTAGTCTTGAATAACATTTATTTACAATAGAGAAACTGATGTTCT
GGTCACTGTAAACATCATCATCATCATCGCTAAAAAAACAAACAAAACAAGATAAATAAC
CAAACATACATACATATACCCATAAAAAATATAACCATAACTTTTTTTTTATCGCACCCC
CAAAAAGGGGCTCAAAAAAAAAAAAAACACAAATCATCTACCAAGAGAAATATAAAAAAA
TTCAATACTTTCACAAACATGGTTGTCAACAACCAAGGTTTTCGTAACGTTCGTC
>comp3699_c0_seq1
ATCCACTCACACACATAAACGTATGCATTATGTACGTGTGTGCATTTATGTATGTAATGA
TTCTGTGTATGTTTGCATGTGTATGTTTATATCTATTTGTACATATATGTATACACACAC
GCACTCACACATTTCATGAAGGTAATGACTTTACATATCACTTTTTACCGTTTCACATTT
CTTCTCTGCGCCATTAAGCACCACTATACATCACTAAACGCCTATATACGCATCCTTCAT
ATA
>comp3700_c0_seq1
TTTTTTCTGAAGTTAAATGAGGCATTTATTGAATGAACCTTGAAATTTTATTTGTTTTGT
TTATTATATTCAAGTTGAAGTTCTTGTAAATTTTGCTCCAACATTTCAACTTCATCAAAT
TTTTGGGCTTGTTTTGCTTGTTTAATATATCCACGAATTATTTCTATCTGCTGCAACATG
GGATCATTTGTATTCTGTGAATAAGAAGAAATCTCAGATGGCTTCCAGCCTTTACCAATG
TTACCATTAGTTTCAGTTCTGGAAGCTTCCTCTTGAGATGGAGAATGATGCTGTCGATGT
TGAGAAAAACTGCTTGTTGATGAATCAGAAGACTTTTGTTGCTCTTGAGCTAACATGGCT
TCTTTTCGTTCTAGTGCAAATTTTTGTTGCATCTCCACAGTATGAGAATTTTTCATCTTT
TCATATTCTTCTTGAGATGGAAGTTGTTGAATTCCACTCAAGTTCTCTTTCAAAAAGTTA
CTAGAAAAAGTACGTATTGCTCTTTGCAAGTATAGTTGTCTTAGAGGTGGAGATGTTTCA
TTGTTTACACCCAGTGTCAAAATCTTTTTACTTATTATATCAATATATTCATACAGTTTT
AATAGTTGACAACGCAACTGATTTGCTTCATTTAGGCTGTAAGTCGATTCACCATTACTC
AAAGATTCAACCATTGGTAAAAATCTGGGAAGTTGTTGTTCTGCTTCTTCGATACAAGTT
CTTAATTTTTCATATAGCTGGACAATGACAGGTTTTAAATTTCTTTGTTCAACCAGGCTA
TCACGTCTTTCAAGAAGCCGTCGACAGTCAAGACAAGTACGAATATGTTGTTCACCCTCA
GCACTAAACATGGAGTTGAGACTTGTATCACTTCCGGAACGTTTTAAAAATCCACTTTCT
TTTTGGAAGTTAAAAGCTGGATCTGTTAATTTTTTGGCAAATGAAAATGACATAAAATGA
GAGCATCTATCACAGACAATTCCTCCACATAATCGACAATGGTGTCGTCTGCGGGTGACA
ATAAATGTTCTAGCACAAGAAGGACACATGGGCACATCTGCATCATTTACCCAAGGAACC
ACAGTTTTTTCAAATACTTTTCGCTTATTTGGGTCAGTAGGTGCCTCAGGACTTATTAGT
TTATCAAGCCTAATAAGTAACTTGTTAGTTTCTATCACAAATCTGTCCACTCGGGCATCT
CGAATTGCTTTGAAGGTTTCAGTGTGACTTCGAGAAATTCCAACTTCCTGAGGCTCCCAG
AAAAAAGGATAAAGTCCAGGTATGAGCGCATTTGTACTTGATTGTTCTCTGTCATCAAAA
GAATCTTCTTTTTCCCCAAGCATATCACCCAACAGTCGTTTTTTGGCCTTTTCAAATAAG
CCTTTGAGTTGCTGCGAAACAGCTTTCTCTTCAGTTGTGTGTGCATCTTCAAAATGTGTT
TGCAATTGTGTTACAGAAGAATAGTCTTTTAAACAGATGGGACAAATGAACCCTTCTCGA
ATATCAGTGCTTGTCATCTTCAAAAATATCAGAATATCTCGGTGGTAAACTCCTCCTTAT
ATTACTGTGCTTATTTGACGAAAGCTGGCCGATATGGTATCACATCGTTTGCAAAAGATA
ATTAAGTTGGATTAAACGATTAAAAGTAGGTCAGAATAACCAAATGTTATAGGGTAAATA
GATCTAAAACAGTACTCCATTTTATTGCTAGGTTATAATGCAATCTAGCAAATTAAATGG
TTGCTGCTCATCTACAACATTCAGTGCGGAGCTG
>comp3701_c0_seq1
AGCTACTTACCACACAGCCACTTCTGCACCTATAATTAAAGTTTCCTAGCCATTATTATT
CTCCCATTTTTTTCAGATATGGTGTATCTAAGACTACATCATCTGATGTGTCCTTCCTTT
ATTTTAAACAGTAGTGTGTGATGGGAGGGAGATTTTACTGCTCCCTCTGGTCACTGATCA
TTCAGACCATATTGGTCTCTCCAAGCCCTTGCAATGACTAACTGTATGAAATAAAATCCA
CCACTGTTTTATATTGTACTCAAACAATTTACTCCGTTCTGTATATAAAGTTTATTTTAA
GTTCTAAAAAAA
>comp3702_c0_seq1
TTTTTTTTGAGAATTCATTTTCTTTTATTTGTCAAGAATTAAGTCTTCATTTTCCCAAGG
AATGTTTGGCACTTTTTCATGAGAATATTTATTGATTCTGTGAAAAGGATATTGGCAGGT
AGAGCACCAGTCGACTCTACAGAGAAAATAAAATGGTCTCGTACTTTGCTGAGGCGGACG
GAATTCTTGAGATCATCATGGCGCAGCACTTCACGGCTGCAAGTGTCTTTCCTAGCATGA
GCAACTCTGGCCCTTTCTACACCATCTACAATATCAATTTCTATGACACCTGGCGAGAAA
CATGTCTGCAAGCGGCGAGCCTGTTCTCCATACACAGAGTTCAACAGGGTTATTTCAGGC
AGCAAACGATAAGATGCAGTGGCCACTGGTGAAAATTTTATGTGGTCTTTTCCGATACCT
TTGATGCAATGCATTCGTAAGTCGAGTTTCTGACCGGGTCGAAGTTTAGCAATGAGAATA
TCGTCATCAACAGGACGTATGTCTCCTTCTTTAAACAGATCAGCTTGATTGCCTATAGGG
ATCCACTTCATATGTCGACTGTAAACTTTATGGTTTATATATAAATCATCGGGGTCTGTC
GTGTCAGCGTTGGGATTTTTACTACATTTTATCTTCAATTCGAACACTATGGTATCGCTG
GGAGTTCCGTTCATATCTCCTTCACTTACGTACTCGAAGAGTCGGGGGTCTGCATATATC
GGGATCAGACCAAGTCTGTGAGCTAGTACCTCGTCTTGTATGATAGAAGTATTATTGTTA
ACGAAGACTTTCTCAATAGCCATCGTAGGGACCTCGGAGATCAAGATACGTCGGAATGCG
TTCACGATAGCAGCATCAATACCAACCATATCGAACTCCAAAAATTCATCGCAAAGACGA
ATTATGTCAACTTTAAAGTTTTTTTTGAAGTTTCTCAAATTCAGAGCGTCATCATAACCT
GCATATGATCCAGGGAAGTTAGTACTGTGCGTATTATCAACTGCATACTCCTTCAATGTG
AGCCGCGTGCGGATATCTTCTATCACGCCCG
>comp3706_c0_seq1
ATATATATACTTATATATATATAATTTTAAATAGTTTTATGATATATTGTTCATTTTTTA
GTTAGCTTGCAAAATAGTAGTGGTAAAAATTGGTTTATGTAGCTACATAGATAAACTGAA
AGATATTAATCTCTCGAGGGTGTTCTACAAATAAATTCGAGTTACCTGCCATGTCATTTG
GGAAATGTTATGTGCTGTTTCTGGATAAACACCATTAGTTATTTTAGATTTACTGAAATC
AATAAACGTAAACCACATGACAGAAATTATTTAAGTCACTAGTATCTTATACATAATAAA
AAGAAAGAAGAAAAACCGTGAGAGGGAAAGAAAACAAGGCTAATGTAATATAAGCATGAG
AAAGCTATGAGAGTATTGACCAAAAATTAAGCTGATGTAAATGAACGCAAAAAGAACACC
CCATGACTATTGCCATTTCTTGTTACTGTTTCTAAATATGGAAGACAAAGAAGAAGAAGA
AAAAAATATATAAAATATTTTTGTAATAATATGTTCTCTTGCATTTTCATAATATTCCTG
CCAAAATGTTCGATGTATTGTTTAAACTCTGTCAGTTGGGTTTTTTTTTTATTCTTTTTT
TTTTGTTGTTTTCAAGAATTTAAACTGAATTAAAGAAAATAAGCTAAACACTAAAATTTG
AATGAAAATAATTTGATTGCCAG
>comp3708_c0_seq1
AAAGAAAGAAGAAAAGAAAGAAGGAAGCATAACAACAACACTAATTTCTTGGTGGTGCAA
AGGGTCTTCTGAAGAAAAAAAATGAATAAAAACCTGTTTCCTTTGATCAAAGACCCTCTT
TTATTAAACCTCCAAGAAAAATTCATTGGCAAAGATTTTAAACACCTTTTTGTTGCAAGA
AAGAAAAGAAAAGAAAAAAGAGAAATACATTAAAAGAAAAGAAATTTTAAAAAAAAAA
>comp3711_c0_seq1
CCATAGTTCACATGACCATTGAATCTTATACTGTTATATAGTCAATAGTGTTATTTACGT
TAGAGTTATGGTATTTTCGTTGGTTCGTTAATGCTGTACATGTCTGTTTATATATCGATA
CAGACGTAAGCACTCAGACACATCGTTTAATTAGTTTTAAAAAGCAAAACAAACTACCAC
GACTCATTATAAATTGAAGAATTGCGTGAAATTAAGTAAACATGGCGAGCTTACGTGGAC
AAGAAATTGTCAGTGTTATATCAAACATTGAAGATTTAGAGAAAGGTGCTCAAACAGCCA
CTAGTACACTGCAGAGACATGCTAATGATATCAGAGCTAACCGTATCAACTGGCAATGTT
ACCTCCAGGGCCAGATGATCTCTCAGGAAGACTACATGTTTGTCTCAAAGTTTGACCAAA
ACAACATCGAGGTTAAGAAACGCATGTTAGCTGAAACCCCTATGCAGTTTGCTAAAACAT
TTATTAATTTAATGAACCACATTGCCAAAGATCAAACCTTGCAATATATTCTCACCGTTT
GTGATGACATTCTGAAGGAGGACAAGTCTTATGTCGAGATCTTCAGAGATTACGCCCGCA
AGAACAGGGAATCAGTTTGGACCCCTTTCCTGCACCTTCTGAACAGAAGTGATCGATTCA
TAGTTAACCAGACCAGCAGAATTATTGCCAAAATTGCTTGTTGGGGTAAAGAACCAATGG
ATAAAAGTGACTTAGAATTTTATCTTAACTGGCTGAAAGATCAACTGAAACTCCCTAACA
ATGAATATCTACAGACCGCAGCCCGTTGTCTTCAGATGATGCTCAGGATTGAACTGTACA
GAAAGGCCTTTGTTGACGTTGATGGCATTTCAACTATCGTCACTGTCCTGGCTGGAAGCA
AAGTTGGGTTCCAGATCCAGTACCAACTAATCTTCTGTCTCTGGTCTTTGTCATTCAGTC
CAAAACTTGTGGAGAAAATGAACAAATACAATATCATTGAAATTTTGTCTGATATTCTCA
GTGAATCAGTTAAAGAGAAAGTCAGCAGGATCATTTTATCAACATTCCGGAACCTTCTAG
AGAAAACTAGTGAGAATGATGTCATTCAGGAACATGCTTTGGCCATGGTACAATGCAAGG
TACTGAAGCAGCTGGAATTAATTGAAGCCCGCAAGAATGAGGATCCAGAGTTTGAGGATG
ACTTGAAATATCTACAAGAGAAATTGTTGGCTTCTGTCCAAGACTTGAGTTCATTTGATG
AATATTCTAATGAAGTAAAATCTGGCCGCCTTGAATGGAGTCCTGTGCACAGATCTGATC
GGTTCTGGCGAGAAAATGCAATGAGGCTGAACGAAAAGAACTATGAGCTTCTTAAAATCT
TAGTTCGATTACTTGAAAGCAGCAAGGATCCACTTATTCTCTCAGTAGCAGCTCATGACT
TTGGTGAATACGTGCGCTGCTACCCCCGAGGGAAGAATGTGATTGAAAAACTTGGTGCCA
AACAGCTTGTGATGCAATACCTCACACATGAAGATCCGAATGTTCGTTACGAAGCCCTCA
TAGCTGTCCAAAAACTGATGGTACACAACTGGGAATACCTTGGCAAACAACTTGAAGGAA
GAGAACCGGTGTCATCACAGCCTGGAATGGCTGCAGTGAAGGGTTAAACAATTATAGCTG
ATTAGCTTTTGCAATAAAAGCTTTAATCAAGCAGCAGGATGAGCCTCTTTCAAAATACAT
CATGTACATCAAAAAAAATTGAATGTGTGTATATGTAGATAAAATATATGTATGTATGTG
TGGGGGGGG
>comp3712_c0_seq1
GTTGATTTTTTTTTATTTCCTTTCATGCCCTTTTTCTATTATTTTAATTGTATTTTAATA
AAATTCCTTCATTTACTGATTATCCAACAAATAAGTCACAGAATTTCTGTCTGGCATTCG
CAGAAATGTTGAAATGGAATGAAATATAAATTAACAGCAACAGTTGTAGACAAACTATAT
TAATAATTTTCTCAAATTTGTATCCAAGAACGACCTTCTAGATTGATTAGATTAAAAATA
ATCGGAAAGACAATATCTTTAATTACAATCTCTTCGTCTGTGTTTTAAATAAACAAATAA
TAAAATGCTTACGGAGTTAAAATTTTAATTCAGTTATTTTAATTAGTTGAGAGGATCGAT
ATAGCTTGTTATGCCTCGTTATATAATTCTTGTGGAAGGATATAAGAAATAGGGGACGGA
AAAACAAAACGAGAGAAAAAAAAAACCGCTTTTTTCCTGCACCTTAACTTGAAGAAATTC
AAAGACGTTTTAGTCTTAAGAATTGTACCGGGAATTCCAAAACGTAATACAACTTTAATT
ATAATAAT
>comp3713_c0_seq1
TTTTTTTTTAAATATACATAAGTTTATTCCCACTGTTTACAACTTACTGCCTCTCCTCTG
GCTTATTGAAGACATATGTTAGATAGCATTTGCCGCAATAATGCCTATCAAAGTGTGAGG
CCATAAACACACCAGCTCCACATTCCTCGTTGGGACACTCACGACGCAAACGAGTGATTT
TACCATTTTCATCAACCTTGTAATATTTCAAAACCGCCAACTTAACCTTCTTCTTCTTAT
GCTTATTCTTTTTGGGAGTGGTGTAATTCTTCTTCTTGCGCTTCTTGGCGCCACCTCGCA
GACGAAGGACCAAATGAAGGGTTGATTCCTTTTGAATATTGTAGTCTGACAGTGTACGGC
CATCCTCAAGCTGCTTACCAGCAAAGATCAATCTTTGCTGATCTGGAGGAATTCCCTCCT
TATCTTGAATCTTTGCCTTGACATTTTCAATAGTATCACTGGGTTCGACCTCAAGTGTGA
TGGTCTTGCCAGTAAGGGTCTTTACGAAGATCTGCATGTTTAGCAACCACTGCAATGTAG
TGCAATGGCGG
>comp3714_c0_seq1
TAAAATTATAGTTTTTTTCTTTACGTCAGTGTTCTACTTTTCTAAAATATTTTCATGACT
AATTATGTTACATATTCATTTGTCTGTCTGTCATCTAATTTGGGATTGTATATAAAATAA
GATCACATACAGAGTGTATTAGCATGTATATATCATGCATACACAGGTTTGTGTATTAAT
TTATGTCTATTATATGCAGTTATGACAGTTTAATTTATACATACACATAACTCGCATACA
AGTGAGTTAAATACATTGGATGATTGTTATTCATGCTTCTTTTATACAATTAAGAAATAA
TAAAATAAATGTTGGTGTGTAAAAATTTATCACTGAATGTGTTCATCTGTGCAGGATTGG
AGAAATCTTTGATATTTTGGCAGTAACAAGTTGGGCAAAATACCTTGTATTTAGATCTCA
TGTTGATTAAAATACTGTTAAATTTTAGTGAGCCTTGTCAGTAAAATCACACCAGCAATT
GAATAACCATACTACCTCCCTATAAATTTGGCCACTTATTGAAGTATGGATCCTCAGCTT
TTCAACTTTTTCAGTAATCCTTTAATAAATAAAAAACAAATCACTTCAGCATTTTAGTGT
TCTGAATATCAGATTTATAATCTACAAAAAAAA
>comp3716_c0_seq1
ATATATATGTATGTATATATATATTACAATTTGCAAGACCAATATCTTGGCACTAAGGAA
ATTGTTGAATTTATTTTAATATAAAATTGGCTAATCTTGAGGTGAAGCAGGTAGAGAAAA
CTTTCTTGGATATTAATTCCTCCTCTAACATTTGACCGCGATTCTCTAAGCAATAAAGAA
TGGGGAGCAGTTGATTACAACTGAAAACAGTGAAAAATATCAGACAGGAAGAGCTGCTTC
CCTTTCGCATACACACACGCACACTTCCTCCCAGCACAAATTCCTTAATTTTAGGACATC
AAAAGTAACCCAGCTTTTCAGTTTGGTGGTTACCCCTCCATACACCAGGCTTACACTGCC
ACATTGGACAGTAACAGTGTACAAATAATATTTCATCGCTAAGCAATTTGTCTACACCTC
TATAGGGTAAGTGTATCCAAAAGTTGAAAAATTAGGTGAGAATTCAGTCAGACAAAATAA
AGAAACCAGCATGCTTGAATTAGAAATTACATTTCATTAACAATGCTATTCAAATAAAGG
GAGATGAGAGGGAGTTTTTATTTTCATTACATGCACATAAATTAACAGTGGCAACTGATA
GGGAGGTGTCAGAAACAGATGAAATTAATAAGCTAACAAAGCAAAACAAATAATACTAAA
ATCATGTAAGGTTGAATGAGAGTGGCACCAACTATATTTTGGTGCCAGAGACAACACAGA
TAGACATGCACAGAAATACCGACAAGATCAGAGTTTATGAAATGTAGGAAACCAGAAAGA
AGGAGAAAGTATACAGTTTTTGTATCACAAAATAATAAAACCAGCGAAGTAAACTTATTT
CTGGTTGGAGAATGAATTCAAAGATAGTGGCCAACGGTCATTTCACCAGCCTTTTCTTGC
ATGAAAATTCAACATGCAAGGCAGTAGTTATTGTGAACACAGTTGATAAATAGAACCCTA
TTAGACAGAATGTGCATGTATGCGTGTGTATGCTCATGTATAAAGACCTAGATTCATTGT
CTTAATGAGAAAAAGGTTTTCTGAAGTTGTATCAATTCAACAATATTTAATTATTGCTAA
GTAATAAAAAATATAACAATTAACAGCTCTGCCTTGACAGACAAAAAATCCCCAGCAAAA
CCACTACCATCAACCCACTAAGTAAATAAAAACAGATAAGTGATTCAGTGCCACAGAATC
CCAGCCAAATTACTACGGCTAGAAAATCAAATTATTCAAATAGTGACAATTTTTTTGGTT
TTTTACTAAATAGATTTTTAAATCATTGCATATGTTTTAAAAATAAATAAATAAAAATGA
AAAATATATATATATGTATATATAACTCTGACGAGTCCTTCCATTATAAAAAGCAATTTG
CTTGAAAAGAGGCAGTATATTTACCAGATGAGGTATATGGAGTGGAAAAGAAAATTGGAA
AATCATGATAATAATGTGAATGTTTTAATGTTGAAAAACAAAATTGATTCTCTCTCTCTC
TTTATATATGATATATATGATATATATATATA
>comp3719_c0_seq1
GATTAACCGGATGTAGAAATTTCGGAGTTCCCAGCATCTCTGTCAACATGGCGGTGATCG
GAGGACTTTTAAGGGCAACTGTCCCAAACATTCTATCTTTGTCTAAGAAAAATGTACTTG
GATATGCTCCGGCGCTTTTTGTTTCTAGCCGAGGAGCCAGCAAATGGCTAATGGATTCAG
AGTATTTAGGAAAAATGACAGGACCTGTAATGTACCCTGATGAAGTCAGTTCAAAATGGA
AAAATCTCCCACTTAACCCTCGAGGAGAAGTGAAAGAGAAGGAAGTTCAAAATGTGACTA
TGAACTTTGGTCCACAGCACCCTGCAGCTCACGGTGTATTGCGTCTCGTACTTACACTGG
ACGGTGAGACTATTGAACGTGCTGATCCTCACATTGGTCTATTACATCGGGGTACAGAAA
AGCTTATTGAGTACAAGACTTATATGCAGGCCTTACCCTATTTCGATCGTTTAGACTACG
TTTCAATGATGTGCAATGAACAATGTTATTCATTGGCTGTGGAAAATTTATTAAATATTG
AGATTCCAGAAAGAGCAAAATGGATCCGAACCCTTTTTGGTGAAATAACTCGGATACTCA
ATCATATTATGGCAGTCGGTACCCATGCTTTGGACATTGGTGCTATGACACCTTTTTTCT
GGCTCTTTGAAGAACGTGAAAAAATGATGGAATTTTATGAACGTGTTTCTGGAGCCCGTA
TGCATGCAGCTTATGTTCGTCCTGGTGGAGTTTCACAGGACTTACCTCTTGGATTGATGG
ACGACATCTTCGATTTTATTAGCAAATTTGGAGAGAGGCTTGATGAAATTGATGCTCTTT
TGACAGAAAACAGAATTTGGAAATCTAGAACAGTTGACATTGGTATTATATCAGCAGAAG
ATGCCCTCAATTATGGCTGTAGTGGAGTAATGCTGCGTGGATCAGGAATCAAATGGGATT
TGCGTAAAGTACAACCATATGATGCTTATGACCAAGTAGAGTTTGATATCCCAATTGGTC
GTAAAGGAGATTGCTATGACAGGTATTTAATCCGAATGGAAGAAATGAGACAAAGTCTGA
ATATTATTCATCAGTGTCTAAACAAAATGCCTCCAGGTGAAATAAAAGTAGATGATCACA
AAATTTGTCCTCCTAAGAGAAGTGAAATGAAATCTTCCATGGAATCATTGATCCATCATT
TCAAGCTATACACAGAAGGTTATAATGTACCTCCTGGTAGTACATACACTGCTGTGGAAG
CACCAAAGGGAGAATTTGGAGTTTACCTTGTGTCAGATGGATCCAACAAACCTTATAGAT
GTAAGATTAAAGCTCCAGGATTTGCTCATTTAGCTGCCCTGGACAAAGTTTCAAGGAAAC
ATATGCTTGCTGATGTTGTTGCCATTATAGGAACATTGGACATTGTGTTTGGTGAAGTTG
ATCGATGAAAACATAAGGTAGAGGGATGAGACAAATCTGTGAAGACCAGCCATGATATAT
TGAGAATTTATTTACTTAATGGCTTTTACATATATTTATCAGAGTTTTATAGAATGTCGA
TAGACTTTTATAACAGCTGTTCTGAAAAATAAACTTGTTGAATAGTCAAAAAAAAAA
>comp3720_c0_seq1
TAAATATTTAAACATGGCATCCAGACGTGTTTTGTCGGATGATCTGAAAAATATTGAATT
TGAGACAAGTGAAGGTGTGGAAGTTACTCCTACTTTCGATAATATGGGATTGAGGGAAGA
ATTACTTCGTGGAATCTATGGTTATGGTTTTGAGAAACCATCTGCTATTCAACAGAGAGC
TATAAAACCAATTATTAATGGCAGAGATGTTATCGCTCAAGCTCAGTCTGGCACTGGGAA
AACAGCTACTTTTGCTCTGTCCATTCTACAATGTCTTGATACACAGACCCGAGAAACACA
AGCTTTGGTTCTATCTCCAACTAGAGAATTGGCTGTTCAGATTCAGAAGGTTATTTTGGC
TCTTGGAGATTACATGAATGTGCAGTGCCATGCTTGTATTGGTGGAACAAATATTGGTGA
TGATATTCGTAAACTTGATTATGGGCAACATGTTGTATCAGGGACTCCTGGCAGGGTTTT
TGATATGATCCGAAGAAGAAATCTACGGACAAGGTCCATTAAAATGCTGGTCCTTGATGA
ATCTGATGAAATGTTGAATAAAGGCTTTAAAGAACAAATTTATGATGTTTATCGATATCT
TCCCCCAGCAACTCAAGTGCTACTTATTTCTGCCACCTTGCCTCATGAAATCCTTGAAAT
GACTGGCAAATTTATGACTGATCCTGTCCGCATTTTAGTCAAACGTGATGAGTTAACTTT
GGAAGGAATCAAACAGTTTTTTGTAGCTGTTGAAAGGGAAGAATGGAAATTTGACACTCT
TTGTGATCTTTATGATACTCTTACTATAACCCAAGCTGTTATATTCTGCAACACTAAAAG
AAAGGTTGACTGGTTAACTGAGAAAATGAGAGAAGCCAATTTCACAGTTTCCTCAATGCA
CGGTGACATGCAACAAAAAGACAGAGACGACATTATGAAGGAATTTCGTTCAGGAGCTAG
TCGTGTTCTCATAACAACAGATGTGTGGGCCCGAGGTATTGATGTCCAACAGGTATCACT
CGTAATAAACTATGATTTACCAAACAATCGTGAATTGTATATACACAGGATTGGACGTTC
TGGTAGATTTGGGCGAAAAGGTGTTGCCATCAACTTTGTGAAAAATGATGATATCCGTAT
CTTGCGAGATATAGAACAGTACTATTCTACTCAGATAGATGAAATGCCAATGAATGTGGC
TGATCTTATCTGATCAATTTCCAGCATTACTTCAGTAACTGGACATTTCATACATCTTTT
CTTCATTATGAACACAAGAAGTTTTTTTTTTTTTCCAAACATATGCTTTGTATTTTTAAT
GTTAATTTCTATTCACTTCATTGTAAAAACATTTCTCTCTAAATCTCAATAAAATATTCA
AAACAAAAAAAAAA
>comp3721_c0_seq1
GAATTTGAACTCAGAACGTAAACAAGTTGTAAGAAATGATGCTGAGCATTTTGTCTGACA
TGTTAACGCTTCTGCCGTTCCACTGCCTGAATAAAAATGGTTTCAAAATTTTAGCACAAT
GCCAGCAATATTTGGAGAGGGAGTAAGTCGATTGCATCAACTCCCAGTATGCAGCTGGTA
CTTAATTTATCGACCCCCAAAAGGATGAAAGGCA
>comp3722_c0_seq1
CACCCATCTTGTTTTATTCCTTTTGTAAATCAATTCCAACTAGTTGCCTTTTTGTTACTG
GAAACAAAATCAACCAAATACAGTTCACTGTTTTGGCGTTTTTCTTCTTTGTCTTTCAGA
CCATATTTGTTAAAACATCCAAACATCAACCCCAAGTTACAAAGCTGCCAAAAGTAATAT
GGAGAACAGGTTAAACGGACATCAGCTTATGCCAAAAGCCAGTGGAAGGAATAAACTCTG
GAGCATTTGGATTTAGCCGACTATTTGCAATCTGTTCTTTTGTGAGTGGAGTCGATAAAT
GAATGTCATTGAATCTTTCTGTAAGACAACTGTTTGATAATGAACTGGGTTGTTGCTTCT
CATTTAACATTTCTTCATAGGCTTCTTGCAGGCGATTCCATTCCAACTGCTCTTCTGTGA
TGGGTAGAGAAGTTAGCTGATCTGTTGTATTCAATTCAGATTTTAGCTGAGACCCTGATG
AGAAGAGCCACCAGTGCCCTTCCTTCAAGATTTCTTCAAGGATTTCTTTCTCGACCTGCC
GATCAAAGTTCTCTACACCTTCCTCTCCCATCCACATGTATTCTGAAAAATCAACTTCTG
ATTTCCCAGGGTCTGCTTCCATCTTAATTTTATTTGAATACTTCATATTTGCCGACATTA
GAGAGGAAAGTGATGAAAGTGAGACAAAGATGGTGGTGGTGGCGGTGGTAGTGTTGG
>comp3724_c0_seq1
GGGGAAGTGATCAGGGGGGTCATACTTATTTATTTTTTAAAATAAATAATGCACCAAGGA
ATTTCTGTTATATATATATATGTATCTTTATTGTTGTTATTAATCAACTATGTTTAAGTA
ATTGCACCCTCTACTACTTATAAAGATTGACATAAATATAATGGTATAGCATTTTTTATC
AATGGCTATTAGCATTGTATGGCAATGAAGTTTATTGTCTTCTGTAATGGCTTAGCATTC
TTTAACAAGACATGATCACCAGATAGTATATTGCCTTCTATATAAGTTACATAGTAAGTT
TAGTCATAGTTAACCACACACATGTATACACATGGTTATATTTACATGTAAACATCTGTG
CAGCCTCACCAACACATTACTCACCTTTAGTTATTGTATTGTTCATTATTTAATGGTCTA
GGCAAAAGTCTGTGTATTTTGTCAAATGAGTTCAGAAGTGACAAACAGCCCCAAACCAGT
CATGTCTGACCAACTTAGTCTGACATTAACAGACAAGCTGCTCTCCCATGTTCTTCTCTG
AGAGACTGAGCTTTTAGTGAAGAGTTCGCTTGTCACCATGGAAACCAACCATTTCCATGC
TATGTATCCATTTCTTTGCAATTGCTACAAGCCTGTAAACAACGTTTTCGATTCTAGAAT
GGTGGGGAAATTCCCCACATGCTTCGTTGTAAGCTTGGCTTGTGGTCAGTGCTGCTTACC
AATACTAGTTCTCAGCAAAGATTCTTGTTTTAGAAGTAAAATGAGTTGCAATTTTAAACC
AAATCCCCTACACATAATCCTTGTCCCTCTGTTTAAAATAGGGATCTGTACACACTTCAG
TCCCGTAGATAATATGTTTACAGTCCTTTAGGGAATAATCTCTTGTTAAATCTTTTTTAC
TTTGCTTTCGAACTTTAATTCCTTAAACAGGAACAAAAACTATGTAGTAAAAATCCAATA
CATAAAGTCAAGTAGAATAATTTGGACTGTAAAAATAGAGAAAATTCCAACTCATTTTGC
CCTTGGGGAAGGGCCATAGTTTCTTTACTTCTGAACTTCTTTGTTTTCCAACCTTAACAG
AAATATTAGTTGAAGCCTTGTTATTGTTGGCTTTCTTGTCACTGTCAGTTGCTGGACCTC
ATCTACAACTGGTAAGACAGAATAAAGTGGAAGAAGGCAATTAAATTAGACTTGTTAATC
TCATACCAGTATAATGTTACAGTTAATATATGAAGCAGTGATACATATTATTTATACATG
CGCGTGCACACACACACACACAC
>comp3725_c0_seq1
TGTGTGTGTGTATATATATATGCAGATGTACGACTATAAGAACGTGAAAAAAGTTAATAA
AGAATTTTATTATTGTTAAAATATAAACGAAATCCTTGTTTTTTTATTAATAACGCTTCT
AATTGACTCTTAAACAGTGCAAGCAATATTTGGTGTGATGTTAGTCAGAATTGTATCAAT
CAGTTGACACTCAAACCTTTGTAGTGGAAATTTGTGTATTAAAATTTTTGACGGGAATAA
AGTCTGTTATCCCAAAAAAAAAAAAA
>comp3727_c0_seq1
GGGCAATAAAGAAATAAGAAATATTTCTTACGGGGGGAGGGGGGGCAACAGTCATTGAAT
AATGTAAGACAGGTATCAGGTGTGGACCAATTTATAAACTGTGAGCAAGGTGAGATAATG
AGATAATGCGATCTCCCCACATAACTACTGATAAACTGTGAACAATTTTCCGTGAGGTTT
TACTAATGAGCTATGATAACTTGGCTCATTATCAATATTTTATTAATAGTAACAATTATC
ATACCAATTATTGTACCGAGTGAACTTATGCTTGTCCAGCTCCCTAAACTGCAGTACTCG
GTCTCCTATCTATGATATGATCTCATTAGAAGAGAGGCAGATTTTTCGGTAAAATTCAAA
AGAAGAAAGCCTTTTTTTTTTTTCGCACTGGCAACTATGGTACATCATGGAACAGCTATT
TTAAAGAGTATTTCTAAGGGTGTTAAGTTCCCTTTTTCATATACTGCTTGTATCATAAGA
ATTTTAGAAATGTTGAGAGAATGTGAACTAATTTGTTAACTGTGGAACTTGAAGCAGATA
ACGGTTTTTGTGTGTTTCTTA
>comp3730_c0_seq1
GATAACTCGTACGAAATGAGTCAGCAAGATTAGAGAGCTCTTCTGTTTCTGCAACAAATT
CAACATGGATCCCGGTCAGGAATCTTTGGTGGAGCAATTTATTAAAGTCACTGAAGTAGA
CAGAGATCGAGCCAAATTCTTCCTTGAATCTTCATCATGGGATTTAGAACTTGCCATGGA
GAGTTTTTACAAAGATGACCAAGAACCTGATATGTACGATATGTTTCCATCTGCACCTAT
ACCTGAAGCTGCGAAACCACCTTCTGGACCGTCATTTGATCCTACTCCAGTGACCCAAGA
AGGAAACCCTCGATTTGCCTCCATTGCTGATATGAGACAAGGAGAAACTGCAGATAGTGA
TGAGGAAGGACAAGCCTTCTATGCCGGTGGATCTGAACACAGTGGTCAGCAAGTATTAGG
TCCTCCAAAGAAGTTTATGGATTTATTTAAACAAGTTAAAAAAGATGATGATTCTGGGCC
TGAAGAGGACTTTGAATCTAAGTCTTCAGCTTTTTGCGGGACTGGTTACAGATTAGGGGA
TATGGAAAGTACCACCCCTGTTGTAATTAAAAGTGCAGCTTCAAACGAAAGCCCTGAAAT
GGCTAGGGTTTTGAACATGTGGAAGAATGGCTTCAATGTTGATAATGGACCATTAAGGGA
ATACACTGATGAAAGGAATAGAGAGTTTCTGGAATCCATCACCCGAAGAGAAATTCCACA
AGAACTCAGCAGAGAAGCTAAAGGAGGTAAAATTAATTTAAACATCAATGAT
>comp3732_c0_seq1
GTGTGTGTATATATATATATCTTACCTCACGGTTGTTTATTTTTCCATCACTGCTTCACA
CTACTACTCGTGTATTTGATCAGACCAGGCGGTCTACTAGCACAAACCAGTAAATAGTAT
TTACCAATTTATTATAAAGCTCAAGCTTTCTGTCAGCTCAGATTTACCTCCCTTCGGTAT
CTGCTACAGAAGATGACAAAAAAGCCAGAAATGTGCATTTAGCAGGCCACAGAGGAGTGC
TTTTTTATGAGCTGATAATGGTATGTTTACACATTTTACCAAAAGCAAGAATTTTTTTTC
TCCATGGTAAACTACAGTGGAATTGCCTTTAGAAGCTGAAATATGTCACAAACATATTTG
AACTAACCTAAAGTCTGTTTATATATATGTATG
>comp3734_c0_seq1
GTGGGCGGGTGGGTTTAGGTAATTAAGGTAAGGTAAGGTAAGGTAAGGTGGTCAGGTATT
GTCGAGATTTATTAAAACTCTTGGGTTGGGAGTGAAAAAAATGAAGGAAGTATCCACAGG
CTTCCAAGCTGTGGTCCCTCTGGTGGTTTCCTCTACGTCTTTGTGGCTTTTGAGTCATTG
TGATCGCAACTGTTGTTATCTTCACGACTCATCGCCAACTTCTTCATCTGACGAATAACT
GCTGTTGCATTGTAGGCTTGCTTCCATTTAATTTTTGCAAAATTCTTTTTCATTTGGGCG
CTGACTGATGCATGAATATTCTTGTCCAATGCAGTATTTCCACCAATCCATGGATGAGCA
AGAGCCTGTTTGCAAGTATACCGCATTGTGGCATCTTTACACATGAGGTTTTTTATAAAA
TCTGTTGCTGATTTTGAAATCTCGTCCCAGTAAGGGGAATCAAATTCGTATTCTGCCCTT
AGAATCTGTCTGAATAATTCAGCATCGTGTTCATCATAGAAAGGAGGATAACCACACAAC
AAAATATAGGCTATAACACCTATTGACCAACAATCGACCTCTTTGCCATAGGGCTGCTGG
GCTAGAACTTCAGGAGCTACATAACCAGGAGTACCACAGGCAGTTGCCATAATGCCAGAT
TCTTCAGTTTTTGAAAGACCAAAATCACTTATCATAATCTTTGAATCGTCAGCTGCACTG
TAGTAGAGCAGATTTTCAGGCTTGAGATCCCTATGTACAACACCCCGCTCATGCATGTAG
TCGACCCCTTCTAGAACCTGCTTGATTAATGCACTGGCATCTCTTTCAGTATAACTGCCC
TTTTCAACAATCCGATCGAATAGTTCACCTCCAGTTACTAGCTCCATCACTAGGAAGACT
CTCTGTTTGTCTTCGAACACATCCAAAAGTTGAACTATATTCGGATGTTTTAATCTCCGT
AGAACTTGGATTTCATTTTCCAAAGATTCTTCTTTTCCTCGTAGTCCATGCCTGTCTATG
CACTTTACAGCAACGAATTTGCCTTTTTCTAATTTATCTTCTGCCAACACAACTTCTGAG
AAGGCTCCCGTTCCCAGAGTTTCTTTAAATTCATAACGTTTTTTGATATCCGTATCTCTG
TTATGTTTCTTGTCAGCTTCGTGTTTTCTACTGAACAGTGGCATGACAGAATTGGTAAAT
ATCCACAAGAGTTGTTGATGGAAGAATTGGTTAGAATTAAAGCTATC
>comp3736_c0_seq1
ACATATATATGTGTGTGTATGTGTCTATATACTTATATACAAGATGGGATGTAGCTTTAA
AAGTAAGCTTTAAGATTGTAGAAAGCAGATCTTGTTTCAGGAAGAACATCCGTAGTTTAA
GTTTTTCATTATCCATTAACTCTGTAAAACCACAGGATATCTTTAGTTACCAATTTTGAT
TTCTTTTAACTAGACACAAAGTAAATAGAGAAATTGTGACGTTCATGGTTTTCAAAAGGG
CATTAATGGCATTTAACTGGGAAACTAAAATCATTTTCATGGGCTTGACTTGCCGAAAGC
TAACCTCTCATTCGATGATGAATGTCACATATGTATGTGTTACTGTGTTACTAACAGTGA
TGTCTGATGTAAACATGAGACCTCAACTTCATAGGGGCAGAGAAATGTAGCATTGAGACA
TTCATGCCTTTCTAAAAGACATTAGAAGCATAAGTGCATTGAAATAACTTCAACTAGGAA
TCAAAACTAAGTCACTGACTTGATTTGTTGGGAGCTTACCTTGTGGTACTCACCACTTTT
CATTAGCAATACTGACAAAAAAAAAAAATGAAAGTGAAAGCTAAGCTTTAATTCCCAAAC
AGCTAGATGTCTGAAGAATCTACTAATGGTAAAGGCATTAGCAACAATTAAACTTTAAAT
GATTCTCAGGAGTTGAAGGTTTCTTTCTCTTCATTCCTCTCATCCTGTTTCTGTTCAACT
TTAATCCCTTTAAAGTGAAATATATCAAAATGTTCGGATTATCTCTGAATCCTACAAAAT
ATGTTTTTTTTCTCTTGGCAAGAATAGTCAATTTAAAACAGCTTTTGAGAGTAGTGCTAA
CGAAAAAAATAATATTTATATTATTTCCTTAACTTCTGATTGCCAACCATCGAAATCACT
AAATAATAAATAGTTCTTGATTTTTAATGGAATTTCCAAGGCCTGTATGTCATTAGAAAC
TTTCCCACCCTTACCAAAAGTAGTGCGGATGCACTGCCTACAGTGTTCCATTAATGGCCT
GGTATTACAAGAAAGAGTCTGTACCATTTCTATGGTACTTTTGTTCACAGATGGCATTTT
ACGTAGAATGTGTAAATGACTTCGAAATGCGTTTAAAGCTTTTGACCCATAAGCTTTTGC
AAGCCAGATGATCAATGTCTCTTTTTGTTGATGAAGTACATGTTCCAGAGGACTACAAGG
TCCACAGGACTCCAAGAAAGTGGAAACCTGATTTGATCGAGCATTGGCAAGCAGCAATAC
TTTGGCCATATCAAGGTTTAAATTATCAATAGCAAACCAAAGTGGTAAGGTACCCACAGC
ATCTTCAATATCTGGGTCTGCGCCATACTGCAGGAGTAATACTACAAGTGGGAAGTTGTT
ATAGAAAACTGCTTCGTTAAGTGCTGTCATTCCATGCAAGCCTCGATGATTCACCTTACA
ACCATAGTCCAGCAAAAGTTTTGATGTTGAAATCTGTTGATGTTTTACAGCATTTACAAG
TGGCGTAATCCCATCATAGTTCTGTGCATCAATGTCAAAACTGCGTTCAATGAGAAACTT
ACAGATTTCTGTGTTGCCACCAGCAGCAGCAAAGTGCAGAAGCATGTCACCATTGGAAGT
TCTTTCATAAATATCAGCACCATTAGATATGAGGAATTTCAATACATCCATATGCCCTTT
GCTAGCCGCTACATGAAGTGGAGTGCAGCCAAGAACATCTTGTGCGTTAATGGAGGATCC
AGCTTCAAATAGTAATTTGCAGCATCCCAGTTTTCCTCGTTCAGAAGCCAAATGTAGTGC
TGTGCGTTTGTTATAAGCAACCATGTTGATATTGCATCTATGCTGCACCAATAGTTCAAC
GATTTTATCATGACCATTAAGTGAAGCCATCATCAGTGGAGTGAAACGACGAATGTCTTG
TGCATCAATCTCAGCCCCATGCTCAAGCAACAAACAGGTGCATTCATAGTCTCCATGTTG
TGTGGTCAAGTGAAGTGCAGTAACTGCACTGTGGCTCATATGATTCACATCACAACTTCG
ATTCAGCAGCATTGCTAAAACCTGATAATGGCCTTTTTCTGCAGCACACATCAATGGAGT
ATTACCAAAGTTATCCTCACTCTCAACATCAGCTTTAGCAGTCAATAAGGTCTGACAACA
ATTAATATGGCCATTACTGGCAGCCATGTGTAGAGCACTTGCTTCGTGAGATCCTCCTCG
ACGTACAGATGCATTCCATTTGAGCAAAAGTTTCACAATATGATCATGACCATTTGTTGC
TGCTAAAATCAATGGTGTATTGTCTTCAGCATTTTCAGCATTGGCTTCAGATCCAGACTC
TAACAAAGACTGACAACATTCTAAATGTCCCTCACTGGCACTGAAGTGAAGAGCTGTGTT
CTGTAAAGGGCCAACACTGAGATCAATTGTACAATCCCAGCGAATGATGAGATCAAGGAT
AGGGTTTTGTCCATATTTGGAGGCTGTTGCCAAAGGTGTAAACCCTTCAGAATCTAACAT
ATTGCATGATATTCCAGCCTCTAAAATTGTTGCAGCACAATTGATGGATCCAATTTTACA
AGAAAGAATCAAGTTCACCTTCAATTCATCTTCGGTGATCTCTTTAGCAGATATCATTCG
GCGAAGAGTTTTGCTATCATCTTTATAGAAAAGTTCTCGTATTCTATTCCTGTTTTCATC
TTCAACATCAGGCGATGACGATGTTCCAGCTTCGCTCATGTTTGATTGTTTATAAATTTT
TCGCAAATATTTTTAGGGGTGGAATTGAACAAAACAAAATAACAAATAACAATCTAAGCT
GCCTTCTTTTGGTAAACCTCACCAGTTTTACCGCAAGTTTTCTTTGTTAAATAAATGATT
CCGTCTCTTGTTCGGCCAGCAATTTCTGTATTTATATCCGATCGGATGAGAAGATGTTAA
TGTGATGGTTGTATGAATTAAACACGCACTGACTAGTAAGAAGGAGTAGCAACAAAGCTA
GCAATATACATTTCAACCGTCACTCCACACCCTCCTCTTCCTCCG
>comp3737_c0_seq1
TTTTTTTTCCGCTTAACAATTGTACTTTATTTGCCCAATTATTGTAATATCTCTGACAGG
CATTCCAACAGAAAGAATGACCACTCTCACAGCAGGAGATCAAGGAATCTCCCGATTTCC
CAAAAATATAGGCAACACCCCACTTGAGACAACTATTTCCCTTTCTTCGCCTTGATCTTC
CTCATATAAAATTCAAGTTCTTTTCCTTCAAGTACAATACCATCAGATTTACCATATTGA
CCTGGTCGTGAAGTGATTTTCGCTAATAATCGACCAGTCATGAATTCTTCTTGAAGAGCT
GGCTCAACTTTAGCTGTCTTACGCCGTAATGTGTATTTTCTTTGATTCTTTCGTGAACGC
ACTTTGTTAAGAACAGATTCTTCTTGTTCAGTCAATTTCACGCCTTTTTTCCTACCCAGA
GGCAGAGCATAATGAGCTTCATACCATTGTCGGAAAGGAGTACCATCAATTGTTACGATG
CAACTTTTTACCAAAGTCTTCATTCTTACCAACTCATTATTACTGGCATTGTATACAACA
TCTATAATTCTGCTTTTGCGGGTGATGCTTTCAGATCCCCAAGCAAAGTTGCCTGTGTCT
AGTCTAAGAGCTCGGAATTTTCTGTTGCCACCTCTGGTTCTTACTGTGTGAACTCTTCTG
GACCCCAGCTTTGTCATGGCAGCCGGTCTGCCAAGCTCATAATTCCGCTTCTTGCGGATT
TGAACCTTACGACCCCCAGTCGCTTTTCGCTTATGCCAATTCGCACGACTGATACCCATG
ATGGAGTAAGAAGTAAAAGGATCTTCTCATACGATCACGTTGAAAAATTCACTTGTTCGA
GATTAGCCAAACGGAAATGAGATTTGGTAATAGGTCATGTCCGGTTGTACCATGTGACGT
TATTGAGAAA
>comp3738_c0_seq1
ATAGATAGATAGATAGATAGGTAATGAATATGCGTCTATCTACATTTAATGTCTCGACGG
AAAAGGTCAAGTTTAACCACATTGCATCGTGATTATTCCTACGAGTTTCTAGCCGTTTCG
CCGGCGATTATAAAAATGAGAACGTTTAATTCGTTATATAAAATATTTATTGTAAAATAT
TTGAGCAATATATTAAATGTTGTGCTGTTGAAACTGAATTGAGATGATGAATGTAAAAGA
ATGAAAATATTATCCTCGCTTGAAAAACGGAAGTAGAGTTTGGTATTTAGAAATGGATGG
AAAAACAAAAAACCAATGCATAAAGCATAATATATATA
>comp3740_c0_seq1
AACAACCTTCATCGCAATAGAAAAATAGATACTTTACATTTTTCGTAAAGAATTAACAAA
CTAACAGCTTAAAAAAAGAGAGAATGGTTTACCATTCAAAGCTGCTTTATTCACCATAAG
GTTGAGAGTGGCGGGAATAGTGATTAGCAGTTACTTTCAAGCGGCAACTCAAGTAGTAGT
ACTAGTTGCTAATAGGAAGGCAGGGGGGACTACTACAGTGCTCATATATAAACCGTTATC
GTAGTCTGATGCAATAACTGTTGAGTGTGTCCGTAGACTGTGAAGGTGCTTGTTTGAACT
CTGACAGAAAAAGCACAAAATAATTTCTTTTCATTTTGTCGACACAGGAAAATATCAACA
TGACTATCGAAGCCTCTTTGGAAGGACAAACGGAAAACCAGCCTAAACAAGATACTATAG
TTTGTATGACCGACACTGGTGCGACAACTGAGACTGATTTGGATGATTCCAAAACTAAAT
TTATTGCTAATGGCGCTAACGATGATGGCGCTGTTAATGTCATGATAAAATCCCCAGATG
AATTTGGCGGCTTGTCGAAAGAAGAACTTATGAAATTTGCCAATGATCCGTTTTGGATTC
GTGCTCGTCTTATTCTTTTTATTATATTCTGGATTGGATGGGTTTTGATGCTCGTTGTCG
CCATTGTAATTATTGTTCTTGCTCCGCGCTGTCCATATCGTCCCGACCTGAAATGGTATC
AGAAAGATTTAATATATGAAATATCTCCTCGCTCCTTCAGTGATTCTAATCACGATGGTG
TTGGTGATCTGAAAGGAATTCAAGAGAAAGCTGGCTATTTGGAATCCATCCATGTTAAAA
CATTGTGGCTGCACAATATCTTTCAGTCTAAATACAACGATTCTGGCTATGGATTACTTA
ATCACACCGTTATTAACCCCATGTATGGAACTGAAGCAGAATTACTTTCAACAATCAAGA
GTTTCAGGAAGACTGGCCGTCATTTAATCCTTGATTTTATCATACTCAACACACACACAG
ATCATGCATGGTTTGTTCAAAGCCGTCAGAAGAAAGGAAAAATGAGCGATTATTACATTT
GGGCTGATAAAAACTTGGTGAACAATTTACCAACATCGGAGAAAAATGTCTGGCACTTGG
ATTCCAAACGGGATCAATATTACTTAGCAGTAACCGACAAAGACTTGCCCAATTTGAATA
TACAAAACGAAGAAGTAAGAAAAGAACTGAAATATTACCTACGCTTTTGGTTGGATCGCG
GTGTTGGCGGCTTTCACATCAATGATTTAGAAACTACTTTTAAAGAGATTTCCTCTAACG
GATCTTCGGTATTCGAACGTCAGCAGGTAATAGAGTTGTTAAAAGAGCTGAGAGTGATCG
CAGATGAATTTTCAGATAAACCGGGACGAGAGAGACTTTTGTTTGGTACAATGCCCGTCA
ATAGTAACGAAACGGCTGAATTCTACGGTGATGAGACTGAAAAGGCCCTTCATTTTATTG
GTGTAACTAATCTTGCTACATCTGACAGCCCTGCTTCGATTCAAGATGCTATACGTTCTA
CGAGCCAATATCTCCAAAGCCATTGGAATGGTTGGATTTTGAGTAGCAACAAATTGTCTC
GCCCCATGAGCCGTTTACATTCCTTCGATTACTTAAAATCACTCTTAACTCTTCAGATGC
TCTTGCCTGGGACGGCTTTCTGCCACTACGGAGACGAAATTGGCATGCGGGATGCAGTTT
TGCAGAATATAACTGATGGATTAAAAGACGACCAACCGAATAACAACTACATAGAATATT
ACAAATATCGTGCCCCTATGTCATGGTCCTCGACTAACGTGGAGTTCAGTGATGCTACGC
CATGGTTAATATCAGTAAATAACAACAGTGTAGCAGGGCAAACAGCCTACAACAACAGAG
ACTTATATCCTCCTCTGAAGGCCTTCACTGATTTAAATCTTCTACGAAGCAACTTCTCGT
TCCAGTGGGGGAAATTTGTGCCGAGTTTCACAAATAAGAATATTATCAGCTTCCTTCGTA
TGGCGAAGGGTTTCCCAAGTTTCTTGGTGGTCGTTAATCTCGGCTCACACAAGCATACAA
TTCATTTCAGTAGTTTTATTGAAGATGTCTCCTTGGATAAGGCCAAAGTTGTGTACCACA
GCTTGCCTGAGCAGCCTAAATTCAAAGTCGGGGTGACTGTCAACCTTAATACAGCACCAG
TTAGCTTACATAAGCATGAAGCTATTGTATTCAAGTTTGCGACATAAGTTCTCTTCTACA
CTCTAAAGTTACAAGCATTTATCTGTGGCAAACTTCATTAATTATATAGGTATGTTTCCA
AAATTATTTTTAACGTGACATTAACATTATTTTAAAGAAGTGTCTCATAATCGGTTTTAT
AGTTACCTCCCCTGTTGTAACTGGCATTTCATGGCGTTTGAAGCTCGAACAAAAATCTTA
GATCCACATTAAATGTACAAATAGACTTGAAGATTGCTTTCGTGTAACGAATGAAAAAAA
AGAAAAGACCCTCATAACAAATAAATAGCTTGATCAATGCAAAAAAAAAA
>comp3742_c0_seq1
TTTAGACTTAGCTTTCATTTTCTCCGTACGTGACCGAAATTATGCCTACGTGAGATTTTA
CAGTTTACAAAATTAACCTACATCTAAAGATTAGATTATTTAAAATACGCACACTATGTT
TGCCATGTAAACAAATATACATAGATATTTCGGAATTTTATCGCGTTTGTGTTAGTTTAA
CAACTATATAAGAGGTTAACTCAAACAATTCGACAGTTGGCTGCAGTAGAGCCTGTCAGT
CCAGTTTATGGTAAAGGCACCGAGAAGTGGTGGAACTGAAAAGCTCTCGCACGTTTTTCG
TCTTCGGAAGAATAGAACAATGACCACAATTGCTAAAAGCTTTTTTGAGCTTTCAGCCAA
AACTCTGAAAGGAGAACATATTGACTTCAGTCGCTTCATGGGTAAAGTTATCCTGGTTGA
AAATGTAGCCTCACTATGAGGCACGACGACACGGGATTACGTGCAGATGAACAAGCTGGT
CTCTCAATTTGCTGATAAGCTTGTTGTTCTGGGATTTCCATGTAATCAATTCGGATTTCA
GGAAAATGGAAATGGCGAAGAAATATTGCTGTCCCTTCAAAATATCCGTCCAGGAAATGG
TTTCAAGCCCGATTTTACAATCATGGAGAAAGTGGAAGTCAACGGAGAAAACGCTCATGC
TGTGTTCCAGTTCTTGAAAAGCCAACTACCTTACCCAAGTGACGATTCTACCAGTTTTAT
GAAAAGCCCTTCCAGTATTAACTGGGCTCCGGTGAAACGAAATGACATCTCTTGGAATTT
TGAGAAGTTTCTTGTAGCACCCGACGGTAAACCATTTCTTCGATACAGTAAATCCTTCCA
AACAATAGAAATCCAAAAAGATATAAAATCCCTAATTGAGAAGTTCTCTTAGGATGGGGC
CAAGGATCTGGTCTTAAAATGTTTTAGTGTAGCTTAGTTTAGTTTCACACAAAAATTCTT
TAGTTTCAATTCTCTGCCATTTATGTGGAAGGGTAAAAAATAATGACTTATTCCATAAAG
ACTGATGTTATGAAATTTCTTCCTTCAAAACTGAATTAAGTGAACATGACATGGTAACAA
TAAAGTTAAAAACTTGTTATCGTAGATTTTTATTCTCACTTTGATAAAGTTTTTCTAGTA
AATCATTTCATATAAATCCTTCTTTTTGTAATAAAAATGCCTATTTCATCAGCAAAAAAA
A
>comp3744_c0_seq1
GAAAAAATAAGGGAAAAAAATTGAGAGAAAAACAGATTTAGGAAAATAATTAATTGTTCT
TTTGTGAATGTAAAGAATTTGGGGGAAAAAACACAAAAAAAAAATGCGATATTTTCCGAA
TACAAATAATGATGTGGAGAGTGGGTCGCTGGTGACTATTAACAAAAAGAAATGGATCGA
TTCTATCGAAAATATTGTAAAATTGATAATAAATAAGATGCCGGCATCATCCTTGGAAAA
CTGCGATGGAGGTTTGTACGTCGGAAATGCCGGAGTGGCTTATATGCTCTACTGCCTGAC
AAAGTCCGATGCGTTGGGCGATGAATTAAAGAAATACTGTGCGGAACAATGCCGTGTGTA
TTTCGATGCGGCTTTGAACTTTGCCGAGAGCACCAACGATCGAGATCCTGCAGTGTCCTT
CCTGCTGGGCAAGGCCGGCGTATACTCCGTGGGCACTGCTATTTCTAGCCTCAACGGAGA
CCAGGCTCAGGTGGAGAGATTCATCAACGAGTACATTTCCTTAGGGGAGCTTTGTAAACC
CATCATCATATTTCCATACGGTTCCGATGAACTTTTCGTGGGCAGAGCAGGTTACCTTTT
CGGATCTTTTTTCATCAACAATGTTTTACAGAGAGAGGCTATTAAACACAATCTTAGTTT
GTGTCAGTCTATTATTCAATCAGGCAAGAAGTATGCTTCCAAACACGAGTCTCTTTCCCC
GTTGATGTATTCATATCATGGAACTGAATATCTTGGTGCTGCACATGGCTTATCATCAAT
TCTGTTGGCATTACTTTGCACTGATAATCTGTTTGAAACTTGTCCATCTGCTGAAACTGA
AATTAAACAATCCATTGACTTTTTACTCTCAATCGAGCAACCTAATTCGAACTATGCACC
AGCTATGGATGAAGTAAATATGGTACAAAAACGTCCTCTTTCAGAAGAATTAATCCATTG
GTGTCATGGTGCTCCAGGTATTATTTATGTTTTTGCACGTGCCTATCAAGTTTGGAAAGA
CGAGAAATACTTGCAAGCGTGTATCCGATGCGGAGAACTAACATGGAAAGCTGGCCTCTT
GAAAAAAGGCCCCGGAATTTGTCATGGAATTGCTGGAAACGGTTACGTTTTCTTACTTTT
ATATCGTCTTACGAAAGATACGAAATACCTCCACCGTGCCCAGTGTTTCGCTGAATTTAT
TTTTACCACAGAATTCCAGAATGGTGCCAGAACACCTGATGCTCCTTATAGCTTGTATGA
AGGTTGGGCGGGAACTGTCCTTTTTCTTCTCAGTTTGCTAAATCCTGAAACCGCAGAATA
TCCTTTCTTCAATGTGTTATCATAACTTTTTAGCTGCATCTACATTGCTCTGTGCTTATC
AAATTGTGCTTTTCTCTCTCTAAAAATTAATTTATGCCTTTATGCAAATGAGATACCAAT
TTACTCATATATCTAAAGAACTGCAATGAGAATAAAAACGTTAATTTTCATTTTGAAAAA
AAAAAA
>comp3745_c0_seq1
TGTATGTGTGTGCATGTGTGTACATGTGTATGCATACATGTATATATGTAAGTATGTACC
TTTGTATGTAAGTTTACTTCTGTCTACAGCAGTCTTGACGTCCTGGTGCAAATTTCAAAC
TCAAGCGTACAGTAAAATTATATGGTCACAGTATTTAGTTGCCTATTGGAAAGCGTGGCG
GCTTGTATGTGTATTAGTCATTATGTATATATTGAAAATGGCAAATAAAATTACTAAAAT
GTCCTAAGATGTTTTACCTGTGGTTTGTTCCTAAATTATGTTTTACTTTTATGATCCTAA
CCTTTTCAAAATTGAACATCGTGGAAGGATTTAATGGAAAAAAAAAAAAAAATTATGCTA
AGGGAGATGACTCTAAACATACCACAAGGGAGATAAATCCCAAAGCATAAAATTTCCTTT
TCAAATGGAATGCAGTAATGCAATAGTTAATTAATATATTTATTTATCACTTAATTTATA
TAGTTATTGTGTTGTTATGCTTTTATTTTTGTTTTTGTTGGAGAACATCGTAAATGAATA
TCCTAGAAGTCGTGCAAACTCATGTTTTACATTGCATACATTTAAACAACGCTTCATCAT
ATGTGTATGTGTGTGTGTG
>comp3747_c0_seq1
GTGTATGTGGAGAGAGAGAGAGGGAGAGATAGACAGACAGAGGGAGAACGATGGTTAGAT
GGATAGATTAAGGGACGTTAGATAAAGATATTGATGTTCGTATACTGAAATAGATAGGTC
TTTTGAAAGAGTATAAAATAAACGAGTGACTCGGAAGCGGGCAGGAGTTGTATACATATA
TGTGTGTGTGTTTGTATACATAGGTGTATGTATATATATATATATAC
>comp3751_c0_seq1
ATATATATAAAAAAAATTACAAATCAATAATAATGGAAACTGCACTTTCCTTAATGATAT
CTTCCCCTCTCTTTCTCTTTTCCCTGCCTCTCTCTCTCTCTCTTTTTTTTTCTTCCTTTT
CCTGTTCTTTCTGAATTTTACATCTGGGGAAAATAAATAAATAAATCAGAAGTGGAAATT
TTTGCATACCTACCTACATGAATTGGCTGTGATATTAATTGCAAAAAAATAAAAGAAATA
TTAAAAAAATACAAAAAAAAACTTTAAAAAAAAAGAAAAATGAGATATGGTGAAAAGATT
ACAAAAACTAAATCAATGAAATGAATAGACTTAACAATTATAAAAACAGGACAAAAAAAA
TAAGGGAAA
>comp3753_c0_seq1
TATATGTATGCATGTGTGTGCCTCTGTGTGTGCTTGTGTGTGAGTTTGTATATAAATATA
TGCATATATATACGCACATATATGTTTTTGTGAGTATTGATATATTGATATACGTATGTG
TGTGTGTATGGGTGTGTATGTGTAGAAGTTTATGGATGGAATTGTAGTCATTTATACATA
TACAAAAGGCGGTAAACTATATTTATTGAGAGAATGATTCATCGGCTCTTTTCCTTACTA
TACATATATGTATGCACGTGTA
>comp3756_c0_seq1
TGATTATATTTCTATGTATATTCTGTTCAAATACACTTGTTACAGAAATGTCACAACTTT
TGTTCATGTTGTTTAACTGGATGTATGGGACGAAAAGAGAAATATCACATATGAAATTCA
AATTATTGAATTACAAGAAAATTCCAGAATTAAAGTAAAGAAAAAAAACTAATACATTAT
TTGCTTATTTATTATATTAATGTGGGAAAGAAGGTGTTACACGAATACAGGCGTTAATAT
TACCTTTAAACGCTGTCGTTGCATAGCAGATGTGTTTTTATAGTGGTACCGAAGCAAAGT
TTATGCAAATTATAGAAATTTATAAAACGATCTTCCTTGGGTGGTAGTATGAATGACCGT
ATATTTAGTTATCCATTTAATGCTATTATACTTTTAACACGTGCCCATGGTGTCTTCCAT
TACAATTACCCTAGAAGGATCCAGGCAAAAACTAAAAGCAAGTTGTTTTTGTTTGTAATT
TAATTCTTAATTTTACAACTGCTGTGTATATAACACCTTCCCGAGAGTCGAACTAATACA
CCTGCTTGTTGGTTATACACCTATCTTCGGCTTTTGTTTTTCTGTAAATTCCAACTATAT
ATATGTGTGTGTGTG
>comp3757_c0_seq1
AAGAAACACAGAGCATCTCAACAGCAATATGGTAACGAAAGGGTTAAACCTAACAAATAA
AAAACAACAGTTTTGTTACTTTGTTTTGTCTAGAACTGTGGTTCTCAACTGGGGTCAATA
TGACACTGGGGTGGATGGGTCCATATGGGATTTTATTATTTATGTGGAATAAATTGGTCA
TAATCCTGCAATGTCCAAAATATTAACAATTTTTTTCTATACAATTTGTAATCTCTCTCT
ATATAAATGGCAATTTGTCTGTCTGTGTGTCTG
>comp3760_c0_seq1
ATGCATGTATGTATATTTCAGTTTGTTGTTTTGTTTGTGTTGTATTGCATTCATCTTGGA
ATGTGGTTAGAGATCAAGAATGTTAATTAAGGTGTGAATGTTTAACAATTCGGTGTAAGG
GGTTCGATTTCGGAGTGGGCTTAGTCTTTTTCTTTCAGTTACATATTTATTTAGTTGTAT
TTTTTTGCTTTTTTTCTTACATGATTTCCATTTTCTTTTTGTTTTTTTTTGTTTTTTTGT
TCCATATTCTTTTATATAATCATTTGACTGCGGCCATGCTG
>comp3761_c0_seq1
GGTAGTAAAGAAATAGGTATTTATAGACTTCGGCATATGTATGCGATTAAAAGATCCGCT
TCCAAGCTACATGACTGTGGGTTCAATTGCACTGCGTGTCACTTATATTGAACATAGTTG
TTGACTGGCAATTTAGTTCATAGACCCAAAGGGTATGGAAAACAAAATTAACCTGGGCAT
GATTTGAACCCTCTCGACTTGCAAATCATTCCACCAATTCGCCATCTTTAGTATCATGGC
ATATTAATATTGTTTTAGTACTGTTGCTATTATAATTATTGTACTTTTGCCTCCTCCTTG
TAGCAAATCAAGAAATTTTCATCATCATCATCA
>comp3762_c0_seq1
TATACATATATGTGTACGCACGTACAAATATGGCTGAAAGTTGAAAGGCAAAATAGAATC
CGGGATGTATTTCAGACTCCTAACCCTAGAGAGGTTGAAAGGACAATTCAGAAACTATGT
ACTACAGTTTGTTTGACCATTTTTGTGTCTGGCTTTCTGTCGACTGGCGACATTTTTACG
TGACAAGTTACAGCATTTACACGCTACCTCTTTCTATGTTATTTGTGGTCTGTTTTGATT
TTGCTTAGGCACAAAGACCTGTAAAAATGTAGAAAGAGAAGTTGTGTGTATGGCGACGTC
AGTTACGATTACTGCTGTTTGGACCCAAGGGATTTAAATTGTTTAAACTGGGTGTTATTT
GGCTTAAGTAATTATTTCGGTTTTAGCACGCGTGCAAGCGTATATACAAGCATATATATG
TGACATATGAGTATGTATGTATATATATACACA
>comp3763_c0_seq1
ACTACCACCATCATTATTATTTTTACTATTCCTAGACTTTTCTTTTGCTGTTTTTTTTTT
CAATGATTACTGGTTTTATAAAATAAGTATTTCAATTTTTCATAAAATCAAATTTATCGT
ATAATGAGAAATGGAGCCTAAACGTAACGCTGTGTGACACGTAATTTGTGAATTCCCGAT
GTCAGGGGGAAAATGGCCGATAACATTCGTAACAGATATTACCATAATATCAGTGAAGGA
AAAATAACTGATTCAGTAAACAGTACACTGAATTATGATTCTTGAAGAAGAGACTCGTTG
TCATTTTGATCTTTCATGTATATATATATATATA
>comp3765_c0_seq1
GTTAAACTTCCTTTCCGGTTTGTAATCTCTTACTGACAGCACAAGATGTTGATGCCCAAA
AAGAACCGCGTTGCCATTTATGAACACCTCTTCAAGGAGGGTGTGATGGTAGCCAGAAAA
GACTTCACTGGTGTGAAGCATCCAGAAATTGATGTTTGTAATATCCATGTAATTAAAGCT
CTACAGTCCCTCAAGTCTCGTGCTTACGTGACAGAGCAGTTTGCTTGGAGGCATTATTAT
TGGTACTTAACCAATGATGGTATCCAATACCTTAGAGATTTCCTCCACCTGCCATCTGAA
ATTGTGCCTGCCACACTGAAGAGGCAGACCCGCACAGAAGCAGTTCGTGGACCAAGACCA
AAGGCACCTGAATTGTCCCGTGGTGGCCCTTCATCTGACCGTGAATACAGGAGAGCACCT
TCTGGAATGGGTGGTGATAAAAAGACTGATGCTGGTCCAGGCAGTTTAAGAGACATTCAA
TATAGAGCTGGATTTGGCCGAGGGAATGTAGAGTAATGGATTTTGGAAATAAATAATTTA
CTGAGTTTAAAAAAAAAA
>comp3766_c0_seq1
GGTGGAAGCACATGGAGTGGTATACATAATGATGAAAATTAAACTATTGAGTCGAAATCC
AGATGATTATCTTCGAGAAACAAAAGATGATATACGCAAAGTTGCCAGAAATTTTGATCC
AAAATTTCATCCTTTTGAAGCATCACGCGAATATGTTCGTGCTTTGAATGCTACTAAACT
GGAACGAACCTTTGCCAAGCCTTTCATCGGTTGCCTCGAAGGACATAAAGATGGTCTCAG
TGTTTTGAAGAAACATCCAACATCGTTATCAACTTTGTTGTCGGGAGCTCATGATGGAGA
AGTAAAAGTATGGAATTTACCCACAAGAAAATCTATTTCAACAGTTCAGGCCCATACTGG
AGTTGTTAACAGCCTTTGCTTTCATCCTAAAGGGAAATATTTTTTCACTTGTGGAAGGGA
CAAGACAATCAAGCAGTGGAATCTAGATGAAGAATTTCACATTGAAGAAGACCCTACCAA
TGTTATTCTAGGACAAACTCTCTTTCATGCCATTGATCATCATTGGAAAGACAATATCTT
TGCTACTTGTGGAGAACAGGTTGACATCTGGGATGAATCACGGGCAGAGCCTATCCGTTC
ATACAGCTGGGGCGTTGATAGTGTCCAGTCATTAAAATTCAACCCAGTTGAGCATCACCT
TCTTGGAGCAACAGCTTGTGATAGATCAATTATACTTTATGATATGAGAGGGACAGCCCC
ACTGAGAAAGGTTTTGCTTCAACTAAAATCAAATGCCTTAGCCTGGAACCCCATGGAACC
TTTTGTTTTTACTGTTGCTAACGAAGATTACAATTTGTACAGTTTTGACATGAGGAAGCT
ATCTAAACCAACCAACATCCATGTGGACCATGTGAATGCTGTAATTGATGTTGACTACTG
CCCAACGGGACGTGAATTTGTCTCAGCTGGATGGGACAAATGCATTCGAATTTTTGCTTG
CAACATGGGTCACAGTAGAGAAGTCTACTTTACTAAAAGAATGCAGAGGGTCCAGCAGGT
CCAATGGTCTTTGGATAATAAATACATCCTCTCTGGTTCAGATGAGATGAATATAAGAAT
TTGGAAAGCACAAGCATCAGAGAAACTTGGTCCTCTGAAACCGAGAGAAAAAGCTGCCTT
TAATTATAATGAGAAGCTAAAGGAGAAGTTTGGTCATCATCCAGAAATAAAGAGAATAGC
TCGACATCGACATGTACCAAAATTCATCTACAGAGCTCGTAAAGAAATTAAAACTATGAA
AGACTCTGAGAAACGAAAGGAGAAACATAGGAAGATTCATTCCAAACCAGAAGAAGAAAA
ATCAACCAGACAAAAAGTGGTTTTGAATGTAAAGAAGTGAATGTAGAGGTGGGTGTAAGA
AGAATGAATGTATAGGTGGGTGAAAAGGAGTGAATGTATAATCTGTCAAAAAGAGTGAAA
GTATAGGCTGATGCAAGAGTGTGTGTGTGGTATAGATGGATGTAAACATGTGTAACTCAT
TCAGTTATTGATAAACATACACCTGTTTTTCTGTTAAAAAAAAA
>comp3768_c0_seq1
TTTTTTTTCAGTGATAGAATTATCCATCCGGAATGTAGTTTTATTGCTTTAACATGGTGA
TAACAAAATTATTATGTAATTATGAAAAAAAAAATTAATTTAAAACAAATGTAAAATGTA
AATAATAATGAAAGAATAAAAAAATAAAGAAATATAGTGGAAAAAGGAAAACAGATTGAA
AGAAAATTCAAGATGTTTCATTCTTTATTTTTTATTTAAAAAACTGCAAAAAAAAAAGAA
AAGGAAAAAAAAATTACATTAAGGAATAATTAAGCCATTTTCGGTTGTTTTTTTTTCTGA
TGGCTTACATGATGAATTTAATGTTATCACCAATTAAGACATTATATTAGCGTGAAGATA
TTAACCACAGCTCATTTGAGATCCCGGAGATAACCATGTCCACCAGCAACGTAACCAATA
AGGTTACGTAACGCTGTTAAGTTACCACTTCATGGTCTCCATTTTGAATCTTAATTACTT
TTCTCCTGCTCTATTATTTCTTTAGTAGGCAAGGTATTTTTTTCATTTGTCTCTGCTTTC
CTAAGATGACTCTTGTCAAAGGTTGCAATTTCAGTAAGATCTGGTTTCCCATCCATTCTT
GATTAGTTTGGGGGTTTCGGGTTTTCTGTGGCAAAAATGAGAAAAGTTGACCTTTTGCAA
AGAAAATTTGCTAAGGGATGTGCGTTGATAAAGAGGAGAAGAGTGCAGCGAACGACGTGT
GACTCTGTCGGAAAGAAAAAGGCGACTGATGAAGTGAGTCTGCTTTGCAGCGGTAGTATC
AGCAGCAGCAGCGGTG
>comp3769_c0_seq1
GTGTATGTGTGTGTATTAATGCAGATGGATGGATAGCACTTTTACTCTATTTCGTTATTC
AGCTGATATCTCAATTCCCAGATATTGTAGTACTTTAGTTATACTCCCCAGTGCTTCTAG
CAAAGACAGACAAGCATTGATTAATTGACATGATAAGCAAATGGTACACATTCCCAGCTG
CATCTCGAGTCGATTGCCTCTCCTCCCTACCTCTACAATATGTTTACTATAGGTGAAAGC
AGCTACGGAGAAAGGTTATGGCTAATAAAGTACGCTATGTTAACCATGTAGAATTGCAAA
ATAAAATGACTGTAGATGACAATGAATAATCGCAAAACAGCAGAAGATATGTAAAGATAC
ATAAACACCTGATGTTTTTTCATAGATTTTTTCATAGATAAGCACTAATGTCTCCTAACC
ATATATGATTTTAGATCTCATATGCATATTGTTAAAGGTGTGTATTTTCATACGTGCAAA
ATACCTATTTCTTTATTA
>comp3771_c0_seq1
ATAACTATTAAGTACTTTGGTTGAGATTAAAGTCCATTTATTTAGTATTGAGATTTTACT
CTGATAGCTAAAATGTTCTAATTATTATCTGAATTATGATCTGAGTTCAATTGCATATAT
AGATTATTAATTACTAAGGTGAGATTTTAATCTAATTGATTAAGTTGTTTGGTATCAACA
GTAATTTGTGTTGTGTTTATTGATGACTTAAATTTTGTAACTGATCATGTGTGTTGCCTG
CTTCTGTCAAGACACTGAAGTCAAGAGATAACATCTTGATCAAATTTTGCTCTGGGAATT
GGTGGTGATTAATTTGGAATCCTCTTTTTAGTACCAGTCAAATATGAAACAATGGCTACA
ACACAGGGTATTGATCTTCTGATCACAAAGCCATAATTTCAATCTAAGAACAACAATTGT
TTAGTACAACCCCAGCAAAAGACTCTTGAACTATGGTTTTTATTTTTATTTTCCTGAATG
TACAAACAATAGATTTTGTTCAGACTTCATGCTTGAGCAAAAAGAAGGTCATGTGGCTGT
AAAAGACAATTGCTCTAACAGTCAAACCATTCCACCTATGCTGGCATGGGCCTTAAAAAT
GAATGTAAAAGAGTTTGATTTTTTTTTTTTAATAAAAAATGTATCAATTAACCTTCTCAG
GAATGAATCCATTTAAGAAAATCTTAATTCCTGCAAAAGTTGATAGTGTCATATGTTACC
TAAGAATTCTCCTGAAACTATACTTTCTAAATGTAGCAAACTTAATCATTGTAGTGCTGT
TAACTAATCATAATTATTCAGATTATCTTAGCTATGATTGCATTTAAAATGAGATATTAT
TTAAGGATGAAATCTTAGGGATGTAGACTTAGGGGTTCAATCTACTGACCCAAACCTCAA
AATTTAGCAAGTCTAACCTCTCAGCAACTGGATCTGTCATTCTATATTTAAAATAATAAT
TATATTTTTGTTTGTCATCGTTAAGTATTTTTTGTTTTATTTTTTTACTTCAACTTTCTC
TGTTGTAGCACCTTCAAATAAATATCCTGTTTGCTATGCTGTATTTGAACAGCCAATAAT
AATAAGGCAAAATAGTTGAACAGATAGTTTTTTGATGTACAAGTTCATTGACTGTTTTTA
TATCTACACTATATTTCCATGTGTCTTGGAGTAAAACATTTTCATTCTAAGTGTCTCAGT
TCATCTAGTCATCAATATAGGTACAGCTGTTGTGAAAACATACTTAGACCTTATTCTACA
TTGAAAGAGCAACAGGAAGCTGCTCCAGTGTACCCTTTCCGACAAAATCCTATAGATGCT
TCTATAGAATCACCAAGTTCTGTGTTCACTCAATGGCCAAAGATGTGTGTGTGTGTGCGT
GTGATTATATGCAAGTACTATGATATGACAAAAAGCACCCAACGAATCAAGATACCATCC
TAGTTGGAGCTATTACACTTCAGATATGTATCATGCCTTCAGCCGAAATTATTACTCAAA
AGAAAGATCTGTTTCAATTTTTAGACTTGTTTTATAAAAAGATGGCAGTTTTTAATTTTG
TCCTAAATAAAAATTCGAATGTTTATTAAAAAA
>comp3771_c0_seq2
GGGAGAGTTAGTATTGTTGTTATTTGATCTCAGGTGAGTTATGGTCAAGAGGATATATAA
TCAGACGTATTCTATCCAGAACAACCTCGTCTTTTTGCCTATGTAGGAGCACATTGTTAA
ATGTGTTTTGTATTTAACATAAGATGTGATTTGAGGAAATTTAGCTGCTGTTTCGAGCAG
TTTGAGCGACTACGTTAGCGGCTCATCTGGTGGCGTCAGAATGAAGTGCTGGAAGTTAAC
CTCGTGTAGTTGGAAGAAAGTGGATCGATAAGACATCGGAATAATCCTGTCAGTCAGAAG
CGGTTTAATTCTCTTTCTCTCTGCCGTTGTTGTATATTCCTGCTACTGTTCATGGTTAGT
TTTTCTTTTTGCCCTCGTTCCGTTCGCCATTCATAACTGCAAAATGGCGCCCATGGTTGA
GTTAGCTATGAATGGGTGGGTGCTGTTGGTGGTCATCTTAGCTACCTATTGCCTCTATCG
ACACCTACAGAAGACATGGCGTGTGCGAGAGAAACACAACTGCTCTTCGTTGCAATGTAA
TTGTAAATTGTCGGTGTTACGAGCTGCTAGAAGGCAACTAACCCTTCACATTCTCAAGCA
GGGTAACAATGGTTTGAGCCGAATACAAAATAGTCTGAGTACACAGTTCCATTATTTGGC
TCCTGGTCAAGTTCATATATCGAACAAATATGTTCGCAACCCCACAGTTTTTCGTTTAGA
AAAAATACAATCCCGTCCTTGGTGGTATGGAGACCAGACTGCTGCAACGGAGGATTGTAA
CCATTTGAAATCATTCCAAAACGACTTGAAAATCCTAAGTCAGAACTTTGAAGAAATTTC
AGAAGAATTCTTTCAGGTTTGGCCGGATGATAGCAAAGTCCCAGGACGGTGGAAAGTGAA
TAATACAGATGAAGGTCGCTGGTGTGTATTTCATTTTTTGGATCAGGGACAGTGGATAAT
AAAAAACACTGCTCTCTGCCCTCGGACAACTACTATTCTCAAATCGCTGCCCAACCTGAT
GGCTGATACTATGTTCGGCCATATCTCTTTCTCGATTATGTACCCTGGTACTAAAACTTC
TGAACGTTTTGGTGTTACGAACACAAAGATCCGATGTCACATGGGTATTGTCGTGCCTAA
TAATTGCAGTTTAACTGTATCTAAAGAAACACACAGCTGGAAGACTGGTCACTGCCTTTT
GTTTGATGACTCCTACCTACACACTGCTGCTCACTATGGACACAAAGAGGATGACATCCG
GGCAGTGCTCATGTTGGACTTTTGGCATCCAGATATTACAAGTGAAGAGAGAACAGCTAT
GAAATACATCTTTCCTTCAGTTAATCAATAACTTTCAGATGACCTTTAAAACAATCTTCT
AACTATTATACTAGGTTCATTTAGTTGTATTGTCTACTCAAACCATAGATTTAAAAGTAT
GGCACAGTCGTTTTCCAAATATCCTCTGTTAGAGGTATCTTCACAAATCTTTAGGCTTTA
TCATTCTTACAAGCATCAGTTTTGTTTTATTTTCTCTGATTTTCTTCCTTTAAATTCTTC
TCTTCATTACACCTGACATTACATGATGTCTATGAATATTAAATATTATTTAATAACCAG
GTAAGTTGTATAAATGTCTTAATGATTTCATCTATTGATGCAAGGCATGTATTTAAGAAT
ATGACATGTAGGAGACTAAATTACCCTTAGTATAGTGATGTAAGATGGCTACATCCAGGA
ATTAAAACTACCTGACAACTTTAAGGCAACAAAACCTACTACCAGTGCTTAGAACAAAGT
CGTGTTACACAGAAAATTGTAAAGTGTAGGGAATTACTTTATGTCTGAAACTGTTGACCC
TTTAAATATATAATGTTACTTAATGACCTAGTTTATTCTTTAATCCAAGTAACTGTGTTG
GATTAATTTACAGACTTAATTGAGATCTTAATCCAGTTAACTTTTGCATTAGAGACACAG
TAGGAGTAATTATACAGTCTTAATTAGTAACTTATTTGAAATTTTAATCAAGATGATGAT
ATAAGGATAATTAAGAAATTAAAATTATGGTGATAATTAGGGACTTAATAAAGACTTTAA
TCCAAGTAACTATAATTTCTAATTTGTGTCTTAACTAAGTGACCTAGTCTAGATAACTAT
TAAGTACTTTGGTTGAGATTACTATTGCCTTTGTCCAA
>comp3772_c0_seq1
GCCATATATTATTTATTTGTTTTGGTTTTTTTTATGTTTTTTTTTCTATAAACAAACTTG
TAGTTTTCTCTCCCCCACCAACACCCCCTCCTCCAAAATATTCTGTCTACTCAGTTTTTT
CCCGAAAAAAAAAAAGAATATTTTTTTTAAAGATTGTATTAGAATGATTAGGGTGTTTTT
TATATACATATATCTGATTAATTTTACTATTAGTACTACTACTACAAACACTGATACTAT
AATTATTATTACTATTAATGTTTCTAATACTAATATCAAGTATATTCAGAATCCATTTCA
TAAATGTGCAAAGTAAGCTAAGATAATGGAATGATGTTTTAAACTCAGAGAGTATAGAAG
ATGCTATGGCCCCTGAGAATATATGTGTGCCTGCCTCTGTGCGTGTGTGTGTGTCTGAAT
AATTCGTCTGTGTATGTGTGAGCGTGTATTTATAATACACATAGAAACATATACATGCAC
ATATTTACAACTGTACACAAATACATATATATATATGTG
>comp3773_c0_seq1
TTACTTCCGTCGAAAATTTTCAAATCTTAATTTGTAACAATGTCAGGTACTGCCGGAGAT
TGGTGTTTAATAGAAAGTGATCCGGGAGTATTTACTGAACTGATTCGAGGATTCGGTGTC
AAAGGAATTCAGGTGGAAGAGATATGGAGCTTAGATTCTGACAGTTTCAAAAATTTAAAA
CCTGTCCATGGACTTATTTTTCTATTCAAATGGGTACCTGAGACAGAACCAGATGGCTCC
ATTGTACGAGACAATCGACTGAACCAAATATTCTTTGCTAAACAAGTAATTAACAACGCA
TGTGCAACACAAGCTATTCTCAGTATTTTGCTCAACTGCAAACATGAAGATCTGGAATTG
GGAGAAACCTTGACGTCTTTCAAAGAGTTTGTTCAAAACTTTGACCCAGCTATACGTGGA
TTGACTTTGAGTAATTCTGATGTTATACGTCAAGTTCATAATAGTTTCTCTCGGCAACAG
ATGTTTGAATTTGATGAGAAATTAGCCAAAAAGGATGATGATGTGTACCACTTTGTGGGT
TATCTGCCCATCAATGGACGCTTGTATGAACTGGATGGCTTGAAAGATGGACCAGTAGAT
TTAGGTGTTGTTGATGAGAATGCTGATTGGCTTGATGTTGTTAGACCTGTTATTGAGAAA
CGGATTCAGAAATATCACAATGATGAAATCCACTTTAATTTGATGGCCATTGTCTCAGAT
CGCAAAATGTTATACGAACGCAAGATGAAAGATTTTGAGAGTTCTACCATGGAGACTGAT
GATATCGGTAGTGAGATAAGCAGACTCCAGATGTTGATACAGGAAGAAGAACAGAAGATG
GCACGTTACAAAATTGAAAACATCCGTCGCAAACACAACTACCTACCATTTATAGTGGAA
CTGTTGAAGTGTCTGGCCAAAGAGGAGAAATTAGTACCTTTAGTAGAGAAGGCCAAGGAA
AAGGCTGCAAAGAAGAAGGAAGTGAAGGCTTGATATCAGCTACTCTTAATCTATCCTGCT
TTAATCATTCACCTGTTGGTGTTCATTAGTAAAAGGGCTGTGTCTTGTTCTTTATGACCA
CATCCACCGATGCTGTTCTTCGTCAACTGTATATGTTTTCCATTTTCAACACCAAATATT
TGATGTTTTCATATATTAATAAACATTTGACAATACCATACAATCAAAAAAAA
>comp3776_c0_seq1
TATATACCTGTATATGTATAAGACGGGCTGCTTTAATTTTCCCTCTACCAAGCCCACATG
CATTGGTCGGCCCGTGGCTATAACATTAGACACCTTCTCGCGGCTTCACACAACAGGATT
GAATCCACAACCAAGTTACGCTGCGTCAGAAAGGGGTGTGGTGTGTTTGTTTTTTTGTGT
TTTTTTTTGGGGGGGGGGCTTTTTTAGTATAGCTTCGGGTCGACTTTATCGCTGTGAGCG
AGATCGATGAGGTCGAAGCTGTTTGGGAACTCGAAGGATAGTGTTCTACGCGTTATTGTT
CACACCCTCCACACACGCCTTGAAATAAGAACTTGCAAAAAACAAAAACACAGGAGCTGA
GGCTAACGAAAAGAAAGGGCAGCAGCCGCCCGGTCCCCTTCTCTGTTCTTGACTAATGAT
TGATGAGACTAATGATGCAAAGAGGTTCTATTTTTGACTGGGTAAATAATGTCGCTTGTT
ATAACCATTTTCAGAAAGTTTTCGTCTTCCTCGAGACGTTGTGTAACTGATACCCAATCT
CCATTGACCAG
>comp3777_c0_seq1
GTTGAATACAACATTATATAAACACAGCCGCACCGTCTCATGTATTGAGCGTGTTGATGT
TAACCAACATGTTGACCAACAAAGTTGTCCCTTTCATTCGATCTCGGTCCCTTTCTTCCA
TCACCAACAAATACTTCTGGAGATGTCTACACCGTACCAATGTGTTCGAAGCAGAAACTT
CCAGTGCTTCACAACCTAAAGAAGAGCTTCGACCACTCTATCTAGATGCATTGGCAACAA
CACCAATGGACCCCAGAGTCATAGATACTATGCTTCCCTACATGATCAGCTTTTATGGAA
ACCCTCATTCTCGGACACATGCCTATGGATGGGAAAGTGAAGCTGCTGTAGAAAATTCCA
GAAAGCAAGTTGCTTCTCTCATTGGAGCTGATCCCAAAGAGATTATTTTCACAAGTGGTG
CTACAGAGTCAAACAATGTTGCAGTGAAAGGGGTTGCACGGTTTTACAAGTCCAGAAAGA
AGCATATCCTCACCACACAAACTGAACACAAATGTGTCTTGGACTCGTGCCGTGTATTGG
AGATGGAAGGTTTCGATGTCACCTATCTGCCTGTTCAGTCATCTGGCATTATTGACTTGG
AATTATTTGAGAAATCTCTACGTCCTGACACATCACTGGTTTCCATTATGGCTGTCAACA
ACGAGATAGGAGTGGTGCAACCCATCAAGGAAATAGGTCAGCTGTGCCGTCAAAAGAAGA
TCTTTTTCCACACTGATGCAGCCCAAGCTGTTGGTAAAATACCTGTAGATGTTAATGATT
TGAATATTGACCTCCTGTCACTTAGTGGTCACAAGATTTATGGACCAAAGGGTATCGGTG
CTCTGTATGTGAGGCGGCGTCCTAGAGTAAGAATTGACCCACCCCAAAGTGGTGGTGGTC
AGGAGAGAGGAATTCGAAGTGGTACAGTACCAACACCATTGGTCGTTGGTTTGGGAAGAG
CTTGTCAGATTGCTGAAGAAGAACACGAGTATGACTACAAGAGAGTTTCCATGCTGTCCA
AGAGGCTGATAGAAAAAATCACAGCAGAAACAAGTCATGTGATTAGGAATGGTGACCCAG
AGTCATCTTATCCGGGTTGTGTGAACTTATCATTTGCCTTTGTTGAAGGAGAAAGTTTGT
TGATGGCCCTTAAAGATGTTGCTTTATCCTCTGGCAGTGCCTGTACTTCAGCTTCTCTTG
AACCTTCTTATGTACTACGTGCTATTGGATCAGAAGAAGACTTAGCTCATTCATCCATAC
GGTTTGGTATTGGTCGTTTCACAACAGAAGCAGAGATAGACTATACTGTTGAGAAATGTA
ACAAGTTTGTGAAGGAGCTGAGGGAAATGAGCCCTCTCTGGGAAATGGTACAGGAAGGAA
TTGATTTGAAAACTATTAAGTGGACCCAACATTGAATGATATTGTGGTAGTATTGAACTG
TACACACCAACTGTTACTTCCAGGCCTGTCTGTGCAAAGTCGATGTGTCTGGCCCCTAAT
ATTTGCAAGAAACATACAAGTCTGACCTCTAATTGACAATATACACTCCTATGTAGCGTT
ATTGCATAATATTTAATAATAATAATAATAATCTATTTTTAAAGATATTTTGAGCTTATT
ATTTTTTGTTATTGAATGTTGGACAAAATGTCTAAGAGTATTACTGTATTTATTCCAGCT
CTTCATATCCTGAGTTTGAATAATTTGGGGTTTTGGGTTTTATTGCTATGAAAGAAATAT
AGCTGGTACTGTGTGATACCATTCAGTTCTCTGCATATTTATGACAAAATTTCAATCCTC
TGTTGAAGTATGTTTTTTTTTTTTTCATGTGTCTTTCAGATCTTTTTCCCAATCTATACA
TTCTAAAGATTGTAAAGTGTAAATGCATCAAAATTAGTTGTAAGTTTTGTGCTGATCACT
TACCAAAGTTGCCATATAATCATGGGTAAAAATAATTTGATTTGTAATTTTCTAAAA
>comp3779_c0_seq1
AACTTCCGGTTTTGCTTAAGCTCAGTATCAAATATTCGGATAGTTTATACAATATCAAAA
TGTTTAAACCTCGGTCATTAGCTACCAAAAAGCCTGCACCTACTGCTGAAGAACAAGAGG
CAGCTCGGAAGCGTAAGGAAAGATCGCAACGTCTTCAAAATCTTCAGTTACGAATGAATG
AAGCAAGGAAGCTCAATCACCAAGAAGTTGCTGAAGAAGATCGTAAGAAGCGACTGCCAG
CTAATTATGAAGAAAAACGAAAACGGCTGGAATGGGAAGAAGAAGAATTAAAAAAGCAGA
AGGAATGCAGTGCGAAAGGAGAAGACTATGATCAAGTGAAGTTGCTTGATATTAGTGCTG
TAGATGCTGAGAAATGGGAACGCAAGAAAAAAAAGAAGAATCCTGATCCTGGTTTCTCTG
ATTATGAAGCTGCTACATTCCGCCAGTATCAAAGGAATACCAAACAGATTAAGCCAGACA
TGGATTCTTATTTTAACCAGATGGAAAAAAAAGGGGAAGAATTTTTTCCTGATGCTAACA
CTTTAGGATTGCAGCAACACACTGACTCTGAGAAAGCCGTCGATAGAATGGTAAATGATT
TGGAGAAACAGATCAACAAAAGAGAAAAATACAGCCGAAGAAGACCTTATGATGAGGCTG
CTGATATTGACTACATCAATGAGAGAAATATGAAATTCAACAAAAAGTTGGAACGTTTCT
ATGGGAAATATACAGCAGAGATTAAACAGAATTTGGAACGTGGTACTGCTGTTTGATATT
CCATTAGCTTGTGCTGGTTCTCTATGCCTTGGTTTCCAGTTGTAATGCTGCAGAAGGTTT
TTTTCGAAAGCTGGTTGTTGATGATGTATTTATCATAATTTAACAGAACATTTCATCCTG
TGTAATTAGAGGGATTGGAAGTCTAAGAAAGTGGACTACTGTAAATAATGAAAGGAAGTA
TAATTTAATAAAAATATTGATGAGATTTTTGTACATGTAATTTTTTAGTTGTAGCAGATA
TACAGTTTCCATCAGGTTAAAGAAACTTTGCAAAAATACAAAAGAAAACAAAAAAAACAA
CAGAAATAAGGAAACAAAGAAAACTATCTAGTTTATGCTGGCTTAGGGAAATGGAAGTAT
AAATAAAATCTGATTCATCAGATATCTTGGATAGATTCCTAATCATGTGAGATTTGATCT
TAGGTCTGTAAATCCACAAACTATTTGTCATTTCTCATTTATTCTGGCATATTGGTGTTA
CTGTTCTCTTTCCTGATACCAAGTAAATAGAACCTGGAAACTCTACTGAGCCAACAAAGC
AGCCTCTATGCAGTTGTTCAATCTGCTCAAAATAGCAACCAAATTCGTTGAAACTAAACC
TACCATCTTACTGAAGGAAGGTCACATTAGTCAGTGTGATCCTATATACTTCCAAAACAG
CAGAATGGTCATGACTAGAATGCCTGTGATCATAGGTCTACAATAATGTACAGTGCAACT
TTGTCCTAATGACTTGTTGCCCATAAAATTATTCCAAAGGAAAAGAAAAACTGTATCTGG
TTTACAAGAATATATTGATATTAAATGGAAATGTGCATCTTTTCATTTCCTTCTGATAAA
AAAAAA
>comp3780_c0_seq1
ATTATTATTATTATTGCATTTATTCCTCCTTCCTCCCCTCCTTTTTTCCTAATTATCACT
GAGATGATACAAAACAAAACAAAACTGAAAAAAAAAAATGCAAATGAAACTTAACGAACT
TAAGACAAGGAAATCCGTTTTTTCTTTGAATATTTTGTCAATCACCTCTGCTGGAGGTGA
TTGATTGCAACAAGAAAAAAAAAGGACAGAGGTTTAAAGGACAACAATTCATAACTTTTT
AAAACATTATTTTATATATATA
>comp3782_c0_seq1
GCAAGCTTCCCACCACACAGCCACTCCTGCACCTTAATTTATTAAATGAACACAACTGAC
GAACGGTTACCTATGCTCACATACACAGAAGCAGAGATTGACATTATAATTTATTAATTG
GACACGACTGACATTTTCCCTTTCCTCATACGCACAAAGAGAAATATACTCACAGGTAGA
CATAGAACGAGAGAAGTATTCAAATGTTTGATATGAAATCAATGAACATCGAATCAGTCG
TGCCGAATAAATGGCACCAAAATGCCTCCTCCCACCTTCATAATAATGGTTACTGTATTA
AAATATTCTTCAATGCTCATTCCTCCTTCCTGAAATCTCTTTGACTGTCTGCAGGGACAT
TTATATGTGTTTTTGTTGTAAATAAACAATTATTTGGATTCTTTTCAAAAAAAA
>comp3785_c0_seq1
GTGGCTAAGATAGTGACACACGAGAGAATAATTACATATTAAGTTATTATTTCAACAAAG
TTTATTTATAAAATAAGGCATACAAAACTGAACAAAATGCAATAAAGGTATTTACAGGGG
AAATATTTCAGTATATGTATGTGATATCTATAGGTTTTTAACATAGGCACAAGACCAAGC
TATTTTTCTTTGTTTTGTTTTTGTGTTTGGTTTTTTAAGGTAGAGTCAAATAAATCAATC
CATTATTGATTGGTATTTGCTTTATCCATCTTAGAAGAATGATAGGTAGGAATAAAGCCT
CACAGGATCTGAATTCAGAACATAAACAGACCAAATAACTAAATTCCACATTGCATTTAA
TCTGTTACTCTAATGTTTCCCATGTTCATGATCTTCCTATGACAGATATATCAACTAGCT
ACAATTACCTGCAACTTCCAAAATGATCAAACATAGAATAGTTAAAAAAAACTTTTAGAT
ATTTATCACAAACGGGCTGATGTTTGGCTTGTCTACATCCCAGTAACTTAGAAGTTTGGC
AAAAGAAGACTAATACAGTAAGTACCAAGCTTAAAAATAAAATATATGGTCAATTTAATC
AACTAAACCCTTCTAGAAGATAAATTGTATGGGCATAGATTTGCAGTTCTATGATTGAAA
GAAGTAAAACAACAAAAGTAC
>comp3787_c0_seq1
AGTAGTAGTAGTAATAATAATATAATGTTTTGGGGGATTTTTATTTTCTTATTTAATCTT
TTGGGTTCTATCATGGCGATGAATCAAAAACATTTTCGTTACATTCCAAAATAATTCCAA
CACAAAATTCTGATGATATTCTAAATTACTCTAAACAGTTGCGATGGTGGGTGAGGAAAA
GGAAGATGTTGCCTTCTTTTCCTTCTTTTCAACATACTTTATTTTCTTGCTTTTTTTCTT
TAATCATTGTTATTACACCTGTAGTCTATATTAACAGTAGAGAACACCTTAAAAAGTACA
AGACAGGACAAGTACAAATTTTGGCGGTATCTTGAATTAATCAGCTATTGCCATGTTCTT
CATTTTGGTTTCATATCTGTGATCCAGGCGAGGGCCGCAAATAGCAATACGAATAGCCAC
GAGATGGATGAAAACTCAAGAACTTCATGTCGACGGTGGGAGATGAACTTTCGACCCAAA
AGGTTTAGAGTTCATAATCTACACCACTCAGCCAATACGCAGACAAAATGCGTTAACAAA
ATCTAAATACAGTTGTTTTTTTTCTTTTTTTCCGAATTAATATTAAACAAATTTCAGAAT
TTCTTTTCAGTCATACATTTTTTTCTTTTCTTTCAAAAATATTTACTAATATTTTGATTA
ATCTCTTTATGTGACAGTATTTTTAAAAT
>comp3788_c0_seq1
ATATATGCATTATATATGTATGTATATATTACAACATAACATGCACACAAATGTAATCTA
AGAATCGCTTAGTATTGTGGCACATAAGAAAATTGAGAATAGATTTTGGGAGGTTAATAC
TAAAATAATATTTTTCTAATGATTCAAGGGCTGGGGGTATGTGTACTCCCGTCCCAACCC
TTCTCTTTCAGAATTGGAAAGAAAATACCTTTCTTAGTCTATTGTTAGTCTTCTTACTAT
ATATATA
>comp3790_c0_seq1
GTCAAGATGAGAGCCCGTGGTCAGTTGAACGAATATAAAATAATCGGGCGAGAATTACCG
ACAGAGAAATGTCCGATTCCACCCCTGTTTCAGATGAGAATATTTGCATCTGAACCATGC
AGTGCTAAGTCAAGATTTTGGTATTTTGCCAGTCAACTTAGGAAATTAAAGAAGAGCAGA
GGAGAAATTGTTTGTTGCCACAAGATTTTTGAAAGAAAACCTGGGACCATAAAGAATTAT
GGCATCTGGCTTCGTTATCAATCTCGAAGTGGAATCCACAACATGTACAAAGAATACCGT
GATCTCACTGCTGCTGGAGCTGTGACTCAGTGCTACCGTGATATGGGAGCTGGGCATCGT
GCCAGGCCTTCAGCTATCCAAATCATTAGAGTGGAAACTGTGCCAGCCAAGAAATGCAGA
AGAGCTTACATTAAGCAGTTCCATAATGCCAAAATCCGCTTCCCATTGCCTCATCGCGTG
GAAAGGAACTTACAAAATCCTAAATTCACTACTAGGAGACCATACACCAATTTCTAATCT
GTTCAGAAATTGAGCCGATTGTGTACAATAAACAAAATTATAAGTGGTTAAAAAAAAAAA
>comp3791_c0_seq1
TTTTTTTTTTTAATATCCGAAGAGAAATATTTTTTTTTATTTTCAAGAAACAAATCAGTA
CATCTCAGTTTCTACACATGACTGGATACTTCTTTGCTAAACAGTTAGCTGTTTCAATAA
ATGTAGATTTTATTAAATGTTTAGTCTAACAATGAGCTTCATCTTTCTTGGAACTTCTTT
TTGACAGTAATTTTTCAGCCAAGACTGTTACAACCATTGCAGCAAAAGCATACTTAAAAC
CACATAAAGCAGAATTCTTTAAGTTCACTATAACAGGATTCCAGTTCTTTTTATGGTAAC
GCCAGACTTCATTTCTAATCCATGGATCTTTTAGCCCGTGGGAGGCCAGTCTCTTCTCTA
AAATTTGTAATCGTGGAGCATCTTCCACTTTATACTGTCTCCAGTCAGGAACTTCAAATT
TCACACCTCCCATTATTGATAGACATGTATTCTATGACCTCCGCCGTTTCGTGACTTTCA
CAGCGAAGATGGGTTTCTGTCTTAGTTTCG
>comp3793_c0_seq1
GAAATTTTTGTAGTTGAAATCGATGTGTTTACGAAAAGCGAAACCGATTCAACGGAATTG
TTTGCACGAGAGACGTTTGTTGTTTGTCACCGTTTTAGAGCGCGGGTAGCTGTGGCATAT
ATCTTATATATCGGCCTCCGTCCGCTACAATGAACTCTCGCCTTTATCTTCTAGATGTCT
CTGTACAAATGTACAGAGAGGGTACAAATCTTCATGGATCTATGGAAAAGATAGCAATAA
TGCTAGCCGGGTACTCTAATGCTACACGGCCAATTTACAGATTTAAAGTCTCTGGTGAAG
GACGAGTACTTGCAGTTTTTGAAGTGAACAACATCCTTGGATTGGAACGAACTGTTGCAG
GGCTATGGCGAATGGGTGGCGTAAATGTTGTATGTACACCGTTGCGCACCTATGAAGCTG
TGGCTCAATTTCTTGGTGTTGACGGATCTTTAATCTCACCTACTGTAGCACCTTTGCAGT
CAGTTGAAAAAAGTCTATATTGGTTAGAATGTTTGGGCAATCCTGGCTGTGACACAGTGA
ATGAAACTCTTGAGAAATGGAAAGATGGTGCTTCAGTTGTACTGAGCTACCGAGCTCAAC
AACATCTTGAGATGGACATCTACAAAGTTGTTGCTGAACAAAAGTTTCATTTATTCCTGG
CTGTAGAAGACCCTGGCGACGTTGATAAACTCTCCTTTATGTTGTCCTCAGTTTTGACAC
CATACGGAGTGAAAATCCATTGCCGAGCTCTTCAAGTCTTAGATGATTACTCCAAAAAAG
TGATGAAGGAAAATTTGTAGTTTACCAAATAAATTCCTTTGTTTTTAAAAAAAAAAAA
>comp3794_c0_seq1
TATACATGTATATATTTGTGTGTATAAGTTCTGTCATATTTATTATGTCATACATATTTG
CTTATTTGTCGCATATAATTTTACAAAAGCGTTTACTATGTATATATGGACAAAAGAGAA
ATATCTCGGTTGACAAACATTTTGTCAAGAAAGATGAAATTTTTTTTTTCACAGTAGTGC
AGATTGACCAGCAGTTCCATCACTAGATTCATCAGGAAATTTGTTATTGTTCATAATATT
TTTATTGTCTATATTCGGTGGTTGAACTGTTGAAGTTGTTGTTGTCGGTGGTTGCGTTGG
TGCTGGTGCTGCTATTGATGCCGTACCCTCTGGCGGTGTTTTGGCTGTTGTTGTTGTTGT
GGTTATTGTTGATGACGGTGATGATGATGATGCGGCTGAAGATTGCAACAGAGAAGAAGA
AGCATTTTTTCCAGTATCCATTGACGTAATTGTTAATGATGTTGCAGCTGTAGGTGTACT
AAATCCTTCAGGTGACTGAGTGACGTTGTTTGTCTGGCTGGTACCTAGTCTTTCTGTCAC
TTCTGCATCGGCTTCTTTGCTTTTAAGATGAGGCTTATGAGGTCGGCCATTACTAGTAAT
ATTTTTGGTCCACTTGTTCCGCCACTCTACAAAAAGTGTGCCACAGAACAAAATAGCAAA
CAGTGCCACTCCAATGCTTATACCGATTGCCATTTGTGCACCAAAGCTCATTATTTCCGT
TTTGTCACATTGGTGTTCATCACAACCGACCATACAACCACAGTCGTTGATGCCATCACA
GTGTGATGATTTTGATACACATTCATCATTGGAACACTGGAAACTGTTGACACATTCGAT
TAGTGATGATATATTTTCGGATGATACTCCTGTGTAGTGAGTATCCCAGGATGAAGCAAG
TCCTTTGTTGTTTATTAAGCTGTCACTCTTAAATTTAATCCATAATCGACGACTGGTTGA
ATTAACTACTTTGTTTGTTGTATTGCAGCTATACAGCAACTCTTGAGAAACGCTACTGCC
ATCTCGAATCTGAATGAAATCCCGACAGCTGTTATTTAAACTGTGACCGTTAAATTGATG
TATGGTCAATTGAACGATATAGCCATCTTTAGCTTCCAATAGCCAAATACAGAAGCTGTC
TTTTGGGTAGTTGCCAGGGTAACCCGGAGTCGTCAGATTTCCTGGTGAATAGACACGGAT
TTTGCCACCACATTCTGATCTCATATTAGCTGCAGAAGCTCGTGACATTAACGTTGTTAG
GCATACGATAATAATGAGAACCAACAGTGCTGGCCTGTATGTGCAAATCATGGCCAATAA
GACTAGTAGAAATGTTGTATATTGCTGAGCCGACGAAATTTTTTTCACTGTAAAACGTGT
CTCCCATAACACGGAACCAGCTCCAACATCGTAGCTATTAAACAGAGTAACTCTGTGGTT
CGATGTACATTCTACTTGTTACGACAACAGGCAGGTACAGATACCTATATAGTCATGTAG
ATACGTTATGAGTGAGCGAGTGAACGAGGGAGTGAAGGAGTGAGTGAATGAGTAAGTGAT
TGAGGTGAGTGTCTGTGTGTATGTGTGTG
>comp3797_c0_seq1
TTTTTTTTTTAACAGTTAAGTTTTTATTTCAAAAATGCTTATTTAGTAAAAATGTTTTAA
ATGTGTTTTCTTGTTAAGTTTTCTTTCTTTTGTTTTTAATTTCTTCATAGTGTAATTTAA
AGAGTTTTTCTTCTGAACCAATATATTTTTTTCCTACGAGATGCTTTAATTATATACTTT
ATTTGGAATTTGCCTTTAGCATCACATCTATTAAAAGAAAAAAAAAAAGTAATGAGGAGA
GAACAGAAAAAACCTTGAATAGATTTGATTGATGATGCAAGTTTTTAGTTATTTAACAAA
GCAAAAAAAAAAA
>comp3798_c0_seq1
TATATGTATGTATGTATGTATTTTTATGTACACAAAGTATTCATATACGTATATATATAC
ATATAATATATATCCACAGAGATATATGCATAAATATATACTTGTATAGTACATATACGT
GTATATGTACGTTTGTATATATTTTTGATTTTTCTTCTGGTTTGGTTTGACGCTCCATCT
ATTAATCTTGCTCCAATTTTGTGGCAGTGCGACATAGATCGCAAACAATTAAGCAAACCA
ATTAACTTTTGGTCCTTTAACCAATTATTCTATCCCCTCTGTAAGTGTATATATTTATAT
TTTACGCCACTAAATATACCTATGTAAAATTCAAAAAAAAA
>comp3800_c0_seq1
AGATAGATAGATAGAAAGAAATAAAGATCAATAGATAGATTTCTTAGGAAAATTATGATT
TTAATAAGCAAAAAGATTATTAAATGTCATCTCTAATTGAGGAATCAGATTTGGAGATAT
CAATTTATTCCTATATATATATTTGTTTGTTTGTTTGGTGTTTACCTGCAGCATTTCTAC
AGAGCAGCAGATTGTATATATGTATGCACTAAAACTTCTGAAAATCCAAAAAATGTGTGT
GTTGTGAATGTTCTATTTTATTCTTGGGTGCTTACAGCTTTGTATTTAAGGGATGATCAA
CTTTTGACTATTTTCAAGTTAATTCAGCAGAATTTTGTCAACATACCATATTTATCTTAA
TATTGTGTTTCAAAGATATTCTCAACCCAACTTCTTCATAGTCAATTTTCCAATGTATAA
ATATTTTATGATGACACCACAATGTGGCATCGATCATTCTAACAATTCTTTCTTCCTTTC
TTTTCCTTTTGAATACATTATTATTTTTTCTTTTTCATTTTTGCTTGTCTAATCTGTTTT
CAAGATATTTTTATACTGTGAGAAAAATAAAAAAAGAAAAAAATGATTAAAATTATATTA
AAAAATAAGACTATTTCCCTTTCTACTAATAATGGATGGCTGTTGTAAACCGTCTCTGGA
AGATAATTGACCAGTGGACAGTGATACTATTTGTATTTTTGAAGTTCTTGTCTTAAAGAA
GAAATTGGACTTTGTGTTTCAACCAGAAACAAATTGAAACTGGTTTACACATGGCTGAGT
GTACAACATCTTCTGTAATTGTTGTTTTACATTCCACAGAATTCTTACTTATGCACATGT
TATGTTGCTAACTTCAAAATGAAATGCATG
>comp3801_c0_seq1
TGCAGACCAATATACAGGATTGCCAAACAGTGGTATCAGAAGAATATTGGTTCAAATAAT
TGTAAAACTGGGTAATGAGGTGAGGGGTGGGTGGAGGGGTTCTCCATTCAAAAAGCAGGG
TGCAACTTTGCAGAAACCTACCTGTCAAACCCAGCAACTGACCTAGGGGGTGGGGTGGAG
CATAATAAAAAAAGCACACACACACATATGTATTATTCAAGGGAAACTAAAAGAAGAAGA
CGAAAAAGATGGGTAGGAAAATTATTAAGATTAAAAGGTATAATGTGATATTGCGTACAA
GCCCGTAGGTGTGTACTTAAACTTTACATGAAATTAAAAAAAAGGGAGAGAGGTTTTATA
CTTCTTAGTAAGGTTTGAGAGATTTACAAGAAATATAAGAGCAGAATGCAAGGAAGAAAT
ACTGAAAATAAAACACAGCAATGAAAAAAAAAAA
>comp3802_c0_seq1
ATATATATATATATAGAAAGAAAAAGTGATTAATAAATCCAGGCAGATATTTATAAAGCA
CTCAGTGTTAAATAAATTTGGTAAACTCTCTCAAACCATCAGATACCAACAAATGCAAGC
AGAATCAGCATCCAATGTAATTCTTTATGTATGACAAGAAAATCCAAATATCACTTCTCG
ATATATTTTCTGTTCTGAGATTTTTTTCTTATTAGAGACGTTGTTTCCAAGAATTCCAAG
GTTTTATGATCAAGGGAGATAAATCCTTGGAAACTCTGGAACTACACTGGAATCAATCTT
CTTCAAAGAAACATGGAAATATTTTTCATCTAAATGCCTATCAAGGAAAAATATTTCCAT
CATACATAAATATACCTATATA
>comp3803_c0_seq1
ACCACCAACACCACCACCACTACTGCCACTGTTGCTGCTGACCAGTGCACTCACTGCAAT
GTCTGATGAACTGCCTGCTCCTCCACTGGTGCTGTACATGCTTGGGTGGCGGCGTTCCTG
TTGCTTTCTAGATTCTTCATATTCTATTTGCTGTTTCATGAACATGGCATTCTTCAGGAG
ATCTTGAATGTTCTGGAAATGGACATTACTGTTCTGCATAGCATTTACAGCATTTTTAGC
ATACTCTGCATCAAAACAGGCACCTTGAACATTTTGATGGATTTCTTGGACTTCATGCTT
TTGCTCTACCAGTTGTGGAAGAGACTTGCGGACATGTTCTTGAATTCGGAAAAATGCTAG
GGAAGGTTCATTTGTGATAATGTGAAGATTTTCAGAGAATCGTTCGCTCACTTTACGTGC
TTTGTGTTCAAGTTCAGGTTCAAGGTTCTCTCTGATAGACTGACTCCCTCCAGAGACACG
CCTCAGTAAGCCGTCACTGCCTTGCATCTCTTCTGCGATGTGAACAAAACACTTCACTCC
ATCTTCCATTTAAAGGTAGCGAAGCCTCAGCACATAGAGCTGTCTGACTAGACAAATAGC
CAACTAGTTAGCCAGTCGGCTATTTGTCTACCCGACTAGGCATGTATATATGTATGTGTT
GGTGTGAGAGACGGAAAAGATGAAGAATGGAAAGTGGCGTCAGTTGATGTTGATGGACAA
AAGAAAAAAAAAGGGAAAAGGAACCAAATTGATAGGGAATTGTGGTTTGATTTGATGATG
GTCTTGAAATAGGTGTAACAGCAGTTGGAGGGAGGAGGAAAAAGATGAAGCGATCAATGA
GATGTCTCTTGCTGGAGCGATTGATGAAGCGATCAATGAGATTGTTGATACAATTTGATG
ACGGAGATTTTGAAGCCTCCCACCGCAACTAAAAGCACCTCCTCCTACTCCAGCG
>comp3806_c0_seq1
TATATATGTCGTCCACTCATTTTTTGTAGCTATTTGATTCAGTTGTGAACATAGTTGATC
CATGGATTTAATTGATCTTTCTGTCTGGTCAGATATGGGGGCATGCCCCATCGAGCATGC
CACTATTTGTCAGTAATTGCTTGGGTCTTCCTGGGAAGCCCTTCAAGCCGTGTCCGAGTG
GTCCCACATCCTCCATGGCCATGTGGCATGCTTGCTGACCAGCACCTGACCATCACTCCA
GCTGGATCTTCAAAGAAGAAAACACAGGATCCAGATTCAGAAAATCAACTGACATGACCA
TCTAGTCTGAGCTGACCACTCCTGGATCAGACAAGTAACAGGATGCACCCCTGTTTTTGT
TTTTGCATATACTTGTTGGATGGATATGAAACCTGACCTATGTAATACCTATTATCTTGT
GAAACATCCTGGTACCAAAGGAGTTCAGACAGTTCTTGAGGGCCCTGGACAATGGCCAAG
TCTCACAACCAATCTGTTTATAACCATCATTTATTTTATTTTAAATTTGTTTTCATTAAA
AGAATGTTTTTCTCCGTCTGTTTTCATTGCCCTGAATCTCTCCACGTTCCATATTTTTGT
ATGTTTGCATGTTATTTAAACAATGTTTCTTTTTTCTTTTGTTTTGTTTCTCTGTAATAT
TCCTCACCTGATATGTATGATATAATAAGTATAAGTGCTTTCTGGAAAAAA
>comp3808_c0_seq1
GAGAGAGAGAGAGAGAAAGAGAGTATATGTTAATTAATCGAATTGACTTGACTCACACCC
CACCCCAATAACTGGTTTGTCACTTAGTTTATGGATTCTCCACCCCTACCCCACCCTGGG
TAAACAAAAAAAAAAAAAAGTTGGCCCCAGTAAGATTTGAACACAGAATGTAAAGGGAAA
CATAACTGAATGCTAATTAAGCATTTTTTTTCTGACACTCTATCTTCAATTCTTTCCATA
ACTGAATGAGGATGATAATAATAACAACAAT
>comp3810_c0_seq1
TCTCCTCTTCTTCACTCCCTTGTGACTATCACCCTTTTGTTTAAACCCTCTCTCTCTCTC
TATCACTTCCTCCCACTTCCTCCTTATCTAAGTCTTCTTCCAACATGAAGTCAACATAGT
CTATGACGTCACATATATGGCCACTCTACTCTTAGAGTCGTTTACGTGAAACAGGCAAAT
TTTTTTTTCAGGCTGGAAACAAATCTTTTGACCGATTTTTTTTTCTTCTCTCTCCACCGA
CTACTTCACATGACCCTTTAAATCTGTCGATACCTAGAGAATTTTTAACCATGTTGATCA
CACTGAGAACGTTACAACAACATATGTTTAAAGTAGAGATTGATGTAAATTCAACCGTAA
AGCAATTAAAGAAAAAAGTTGAAGAAGATAAGGGTAAAGATTATCCTGCAGCTGCCCAAA
AGCTGATATATTCAGGGAAAATTCTTGAAGATGAGAAAAAAATAGTTGACTATGATATAG
AAGAAAGTAAATTTGTTGTTCTTATGGTAACTAAAAGTAAGCCTCAGCTGGCCAAAGTAT
CAGAGGGTTCAACATCCCAGGGAGAGACTGCTAGTGCTGCCTCATCAGAGAAGTCTGTAC
CTGCTACCACTCAGGGAGCATCAGCCACCCCTACATCAGACAGTGGCTCTTCCCAAAGTT
CGAAAGGCTCGCAAGGTAGTGAAGCAGACAAATCTACTGCTGATGCTAACCCTGAATCGC
AAGCTACAGAAATTACTTCAGACTCTGATGATATAAGTACTCTGGCAACCGAGACAGCCA
CAGCCCTGGCTGCAGCCATCGATGAACCATTATCTGTCTTGCAATCCGCAGAGAGTGCAT
TGGTGACTGGTCAGGACTATGAAAATATGGTGCTGGAAATTATGAAACTTGGTTTTGATC
GAGAGCAAGTTGAGCGAGCTTTAAGAGTCAATTTCAACAACCCTGATAGAGCTGTGGAGT
ATTTGTATAATGGAGGTAGTGCTCAGGATGTGGAGCCAGGAATAATGGAAGAGGCATTAT
CTGGCAGTGAAACTAGTGTAACCAGTTCCAGTGCTCCTCTTCAGTCTGCTACAACACCAT
CCTCTTCTGACAATCCTTTGGATTTTCTCCGAAACCAACTACAATTTCAACAAATGCGTC
GTGTTATCCAAAGAAACCCTCATGTCTTACCTGCCATATTGCAACAGATAGGTACAACAA
ATCCTCCTCTTCTACAGTTAATCAGCCAAAATCAAGAGAGATTTGTCCAGATGATCAATG
AACCTGTTGATGAAGGTGGGCAACCCGGCAATGTGCAGGCTAGCCAGGCTTCTGGCCAAG
TTGCTACTGGTTTCGGGAGTAATGTGGGCAGTGGTGGAGGTACTGGTGTAGGTACCGGTG
TCGGCAGTGGCGGAG
>comp3811_c0_seq1
GGCAAAACGAGGCTCTAGTCCTTTCAGTCTTTACCGCTACAAATATGACAAAGGGTACCT
CAAGTTTTGGTAAGAGGAACGACAAGTCACACACCCACTGTAGGAGGTGTGGCCGACGCT
CGTTCCACATTCAAAAGAAACGATGTGCTTCCTGTGGGTATCCAAATGCTCGTAAGAGGA
CGTACAACTGGAGTGTAAAGTCACGTAGGAGGAGAACCACTGGAACTGGTCGTATGAAGC
ATTTGAAATCAGTTTACAGAAGATTCAAAAATGGTTTCAGAGAAGGAAAGATACCAAAAC
CCCATGTGAAGAAAGGAGCTGCCCCTTCAGCTGCCGTGGCAACAAGTTAGGCTTGTTAAG
AACTGTTTAAATAAATATAAATGTAAAAAGAAAAAAAAAAA
>comp3812_c0_seq1
AGTAATAGTATTGATAGTAGCGGAGGTTTCGGTGGTGGTGCCTCCTTTCTATCCAGTAAA
ATCTCACATAAACAGAACAACGTGAATGATACACAACACACAAGTAAGGATGGAAGCCAG
AGGTTCTGTCTCACCTCTGACCATCACTACAATGTATTTTGGAATCTTACTAACCCTCCT
CTCTACCAGCCAACTTCCACAGGTGTTGGCATTCCTTGTGATAGATGGACCAAAAGACCA
TGGTGTGTCTGTTAAATCAAACACGACCTTCTTTTGCAAAGTGTACGACACAAACTTCTC
AGGCCCAGGAGATTGGGAACCATTTTTGATATCCTGGAGTTTCCAACCATTAAATGGTGC
ACCGACAACCATTCTGGAAGTTGAAATTCATCGGATGGAATTTATTCAACAGTTAAATAT
TAATGAGAATAAATACAGTACATCAAATGGTTATGAACTGCATGTTAAGTCTGTGACTTT
[truncated: 86,678,221 more chars]
