# Supplementary material for: Identification of LINE retrotransposons and long non-coding RNAs expressed in the octopus brain
Source: BMC Biol. 2022 May 18;20:116. doi: 10.1186/s12915-022-01303-5 (PMC9115989; doi:10.1186/s12915-022-01303-5)
Supplement: Supplementary file 3 — Additional file 3: Tab delimited text file containing raw reads counts for each of the assembled Octopus vulgaris transcript. [file 12915_2022_1303_MOESM3_ESM.zip › ADDITIONAL_FILE_3_octopus_vulgaris_transcriptome_counts.txt]

IZ10	IZ11	IZ12	IZ13	IZ15	IZ16	IZ17	IZ18	IZ20	IZ21	IZ22	IZ23
comp2532_c0_seq1	112	94	86	0	110	74	108	22	4	44	38	0
comp2533_c0_seq1	30	56	20	2	26	58	14	6	42	84	22	8
comp2538_c0_seq1	150	92	106	42	168	176	240	32	162	106	120	22
comp2541_c0_seq1	14	6	68	2	26	14	40	0	34	14	68	0
comp2553_c0_seq1	46	12	40	0	56	28	46	2	86	40	8	2
comp2561_c0_seq1	56	26	24	6	42	30	100	4	20	34	66	16
comp2562_c0_seq1	46	524	18	4	28	492	10	10	44	568	10	4
comp2565_c0_seq1	36	12	68	2	18	14	38	0	20	10	98	2
comp2581_c0_seq1	30	24	38	0	26	58	26	8	40	24	46	0
comp2582_c0_seq1	90	36	36	4	92	38	52	2	102	32	80	0
comp2588_c0_seq1	42	10	26	14	44	6	16	102	44	10	58	60
comp2593_c0_seq1	128	110	116	64	136	134	146	62	136	138	106	50
comp2594_c0_seq1	32	18	90	18	38	18	68	18	40	32	42	22
comp2600_c0_seq1	48	10	26	4	54	16	12	10	46	18	4	10
comp2601_c0_seq1	60	52	64	6	68	60	44	6	46	72	64	4
comp2605_c0_seq1	96	6	24	10	100	16	24	6	66	6	18	2
comp2610_c0_seq1	126	12	96	2	122	32	40	2	90	26	38	4
comp2612_c0_seq1	50	14	38	14	50	26	62	8	34	24	54	6
comp2614_c0_seq1	18	4	40	2	6	6	44	0	12	4	60	0
comp2625_c0_seq1	94	40	68	40	194	76	102	22	82	72	38	34
comp2631_c0_seq1	48	34	52	6	26	40	26	6	42	34	18	14
comp2632_c0_seq1	52	50	86	22	38	58	78	74	32	64	112	50
comp2633_c0_seq1	86	42	68	40	70	72	70	60	84	40	112	20
comp2641_c0_seq1	56	16	28	0	72	12	16	4	52	24	48	8
comp2643_c0_seq1	74	82	16	2	70	84	42	0	68	78	28	4
comp2646_c0_seq1	48	6	26	18	54	20	40	18	34	16	50	4
comp2649_c0_seq1	42	30	54	14	34	38	40	10	54	32	24	6
comp2649_c0_seq2	42	28	48	14	38	42	46	14	48	24	20	2
comp2652_c0_seq1	44	22	54	78	36	34	48	126	82	40	50	100
comp2655_c0_seq1	242	114	56	30	182	78	78	50	184	78	52	74
comp2656_c0_seq1	14	40	2	0	26	46	8	6	24	50	20	2
comp2658_c0_seq1	6	38	0	2	2	54	2	4	0	54	2	0
comp2661_c1_seq1	16	28	58	0	38	32	46	0	38	26	46	6
comp2662_c0_seq1	78	84	94	68	184	82	224	152	142	122	72	84
comp2673_c0_seq1	50	26	18	12	40	34	26	28	42	36	76	20
comp2680_c0_seq1	132	46	128	2	124	102	142	2	130	54	90	6
comp2684_c0_seq1	40	14	32	10	52	26	40	10	72	12	22	2
comp2686_c0_seq1	28	8	16	10	38	6	52	6	20	10	64	0
comp2693_c0_seq1	94	46	96	2	132	110	64	26	102	84	54	10
comp2695_c0_seq1	30	20	36	4	58	40	28	10	50	58	2	4
comp2707_c0_seq1	132	90	10	12	108	76	14	14	124	82	28	14
comp2714_c0_seq1	30	32	38	4	50	26	24	0	48	28	54	0
comp2715_c0_seq1	4	4	4	168	20	12	10	72	10	26	0	84
comp2718_c0_seq1	14	4	42	0	12	6	22	2	20	2	48	0
comp2719_c0_seq1	38	106	2	0	112	228	2	2	64	142	8	4
comp2725_c0_seq1	30	20	42	0	38	24	74	12	26	34	24	2
comp2730_c0_seq1	16	34	12	0	74	10	36	2	26	10	58	0
comp2738_c0_seq1	44	26	42	18	50	32	40	46	74	26	18	42
comp2742_c0_seq1	102	96	178	10	136	118	186	6	124	76	128	6
comp2745_c0_seq1	28	58	74	10	192	74	80	14	46	32	182	14
comp2747_c0_seq1	116	64	64	118	168	76	80	70	104	80	62	60
comp2749_c0_seq1	224	192	162	76	326	234	248	84	222	234	146	46
comp2756_c1_seq1	38	64	66	0	34	78	46	4	22	94	30	2
comp2760_c0_seq1	10	2	42	0	12	2	28	0	8	0	72	0
comp2764_c0_seq1	128	28	158	0	150	26	192	0	152	14	146	4
comp2774_c0_seq1	112	42	80	2	102	108	98	2	86	64	62	0
comp2781_c0_seq1	120	6	54	4	120	16	52	2	98	38	10	4
comp2785_c0_seq1	54	30	34	0	52	28	16	4	18	30	4	6
comp2787_c0_seq1	10	0	2	54	8	0	4	96	2	4	2	72
comp2791_c0_seq1	24	12	52	0	38	2	52	2	26	24	176	0
comp2795_c0_seq1	16	2	40	0	32	10	34	0	58	2	36	0
comp2800_c0_seq1	32	28	30	4	36	82	28	6	26	62	20	4
comp2811_c0_seq1	126	48	82	24	166	84	202	42	104	58	26	34
comp2812_c0_seq1	122	126	68	124	132	142	96	58	112	180	46	68
comp2814_c0_seq1	52	32	44	16	84	34	70	6	60	38	48	12
comp2827_c0_seq1	56	38	30	10	68	128	32	6	128	118	36	20
comp2835_c0_seq1	160	22	22	4	130	16	34	4	166	30	34	4
comp2837_c0_seq1	62	44	50	80	60	34	90	76	74	52	44	68
comp2842_c0_seq1	284	224	310	26	306	250	264	78	268	248	290	72
comp2848_c0_seq1	88	22	192	0	86	38	204	4	60	40	338	2
comp2855_c0_seq1	16	2	128	4	28	8	88	0	18	6	70	2
comp2856_c0_seq1	18	16	28	2	74	56	66	4	96	102	38	8
comp2856_c0_seq2	10	12	20	2	82	58	66	4	100	106	38	8
comp2859_c0_seq1	14	32	40	2	30	44	22	0	12	60	6	2
comp2864_c0_seq1	86	26	42	22	100	24	12	18	82	36	4	22
comp2865_c0_seq1	98	84	52	48	70	126	54	116	62	128	82	112
comp2866_c0_seq1	36	8	52	6	44	30	50	6	44	10	42	2
comp2870_c0_seq1	22	48	20	0	44	90	26	0	14	40	2	0
comp2871_c0_seq1	84	120	2	2	46	220	8	6	122	254	8	2
comp2876_c0_seq1	4	0	0	74	6	0	0	104	0	0	6	50
comp2878_c0_seq1	64	38	14	0	32	52	8	0	36	56	8	2
comp2881_c0_seq1	52	14	16	2	54	4	12	2	34	0	6	0
comp2884_c0_seq1	26	44	16	6	34	60	14	2	24	54	16	2
comp2889_c0_seq1	74	116	156	46	98	178	96	22	16	70	24	68
comp2892_c0_seq1	34	36	12	56	32	26	28	38	46	58	44	52
comp2906_c0_seq1	176	54	106	20	122	44	124	12	138	56	82	18
comp2911_c0_seq1	6	44	34	0	30	96	14	2	14	90	18	4
comp2914_c0_seq1	12	50	16	0	26	98	10	0	28	88	14	0
comp2920_c0_seq1	0	0	58	0	10	0	136	4	16	0	42	0
comp2921_c0_seq1	32	38	116	2	30	46	102	2	34	38	38	2
comp2923_c0_seq1	38	8	22	0	56	24	46	2	48	10	14	0
comp2930_c0_seq1	14	2	0	394	0	2	6	288	2	6	18	198
comp2931_c0_seq1	74	10	14	6	96	2	32	18	52	16	8	14
comp2942_c1_seq1	22	28	24	12	34	46	16	14	52	44	44	12
comp2948_c0_seq1	196	96	104	6	122	98	168	0	184	166	82	4
comp2957_c0_seq1	74	24	36	4	78	26	22	2	74	32	14	2
comp2959_c0_seq1	50	20	22	6	86	36	30	0	78	40	46	2
comp2963_c0_seq1	64	12	116	8	56	20	72	6	52	18	54	4
comp2967_c0_seq1	22	10	46	6	36	16	10	14	24	26	58	4
comp2978_c0_seq1	68	34	24	16	96	74	34	22	74	62	28	66
comp2982_c0_seq1	28	24	248	0	42	66	246	0	48	34	160	0
comp2983_c0_seq1	52	32	24	14	60	32	40	8	30	60	2	14
comp2990_c0_seq1	38	66	28	38	30	68	48	28	60	84	22	14
comp2992_c0_seq1	64	36	30	40	82	70	48	88	76	52	38	96
comp2997_c0_seq1	48	32	126	0	46	34	80	2	64	56	246	6
comp3000_c0_seq1	50	6	48	2	46	30	46	6	42	20	84	2
comp3002_c0_seq1	70	2	20	4	120	8	24	2	64	6	24	2
comp3006_c0_seq1	92	68	60	0	82	78	32	0	78	90	84	2
comp3007_c0_seq1	20	6	80	0	12	22	46	0	26	22	76	0
comp3010_c0_seq1	98	80	68	36	84	62	102	30	106	64	18	36
comp3011_c0_seq1	62	10	36	4	94	30	40	4	66	26	18	12
comp3017_c0_seq1	26	16	64	2	14	16	34	0	26	16	44	0
comp3022_c0_seq1	56	52	18	22	44	52	32	34	36	34	16	4
comp3027_c0_seq1	96	80	22	0	124	82	18	10	122	176	18	6
comp3039_c0_seq1	80	90	114	184	116	108	236	202	104	92	108	152
comp3042_c0_seq1	30	12	64	0	30	18	40	6	44	12	108	2
comp3058_c0_seq1	30	14	54	0	50	32	32	0	44	32	78	0
comp3067_c0_seq1	16	48	10	2	16	74	10	0	34	84	6	0
comp3069_c0_seq1	34	16	50	0	36	28	70	8	44	26	14	2
comp3073_c0_seq1	48	72	14	2	58	146	48	2	48	88	8	10
comp3078_c0_seq1	50	44	54	2	44	80	8	0	26	40	58	0
comp3085_c0_seq1	2	0	474	2	40	14	704	2	34	4	246	0
comp3086_c0_seq1	0	20	50	0	18	24	96	0	12	12	50	0
comp3093_c1_seq1	38	26	52	4	44	12	54	4	28	18	48	0
comp3095_c0_seq1	12	42	4	0	22	68	4	0	20	42	8	0
comp3106_c0_seq1	8	52	22	4	28	50	8	0	32	68	32	4
comp3108_c0_seq1	58	38	24	60	66	66	66	76	52	68	64	32
comp3115_c0_seq1	20	28	40	8	10	6	52	24	16	20	30	8
comp3115_c1_seq1	16	26	48	10	22	28	52	18	26	26	24	10
comp3121_c0_seq1	146	170	58	74	146	104	74	54	224	182	100	74
comp3135_c0_seq1	14	32	16	12	74	44	88	18	56	38	36	28
comp3138_c0_seq1	100	0	2	0	106	6	4	0	52	0	2	0
comp3139_c0_seq1	28	4	16	2	76	8	68	2	22	12	32	2
comp3144_c0_seq1	54	42	24	100	144	114	324	114	88	74	60	62
comp3153_c0_seq1	22	14	18	4	54	16	18	10	56	10	22	8
comp3156_c0_seq1	34	14	52	0	34	18	62	0	36	18	44	0
comp3159_c0_seq1	116	64	40	0	148	78	54	2	84	58	70	6
comp3160_c0_seq1	60	62	68	32	80	118	86	26	70	102	44	32
comp3161_c0_seq1	18	32	24	0	12	48	48	0	32	24	46	0
comp3166_c0_seq1	142	104	140	6	190	208	214	16	184	140	72	18
comp3167_c0_seq1	20	28	42	4	38	32	42	0	22	34	84	2
comp3171_c0_seq1	110	46	126	2	52	28	72	4	110	60	68	2
comp3187_c0_seq1	56	54	50	0	28	46	22	2	38	56	4	2
comp3193_c0_seq1	2	4	6	126	10	4	8	154	6	10	0	92
comp3203_c0_seq1	2	2	66	0	10	2	56	6	4	6	14	4
comp3209_c0_seq1	42	24	48	12	70	52	62	14	50	52	28	24
comp3213_c0_seq1	296	488	64	24	380	534	46	18	390	680	72	6
comp3215_c0_seq1	256	134	120	126	336	214	244	124	210	134	82	66
comp3216_c0_seq1	6324	4672	5550	7814	8246	6460	9002	6774	7210	6742	3004	5908
comp3217_c0_seq1	134	54	638	4	246	90	896	0	218	88	1996	2
comp3218_c0_seq1	494	120	290	58	608	170	332	46	608	204	378	58
comp3220_c0_seq1	594	242	822	4	574	284	790	10	606	230	630	6
comp3222_c0_seq1	122	122	76	6	134	170	90	12	138	180	34	8
comp3224_c0_seq1	322	82	150	278	308	108	218	312	292	130	64	172
comp3226_c0_seq1	706	78	66	0	686	102	54	2	506	92	78	0
comp3229_c0_seq1	18	50	20	294	20	74	14	200	32	72	24	234
comp3231_c0_seq1	56	76	22	10	92	44	48	18	96	84	28	6
comp3234_c0_seq1	22	2	118	2	26	0	118	2	20	0	32	0
comp3236_c0_seq1	72	30	44	10	50	20	68	16	36	16	74	2
comp3238_c0_seq1	98	80	102	32	104	58	124	36	70	48	60	12
comp3240_c0_seq1	26	24	44	20	118	62	62	22	20	36	50	10
comp3241_c0_seq1	62	62	50	44	74	98	42	54	82	102	46	40
comp3245_c0_seq2	30	38	34	4	68	88	54	10	46	64	48	6
comp3246_c0_seq1	1198	534	1134	258	1148	578	1468	402	1058	610	1454	270
comp3247_c0_seq1	246	236	156	196	340	364	314	254	192	366	84	168
comp3248_c0_seq1	468	58	40	0	462	70	34	2	254	78	0	0
comp3249_c0_seq1	276	52	206	4	318	52	266	0	310	78	672	4
comp3252_c0_seq1	132	26	104	10	150	46	98	6	138	20	120	14
comp3255_c0_seq1	188	512	176	48	322	466	224	60	146	582	118	42
comp3256_c0_seq1	76	64	66	22	130	114	146	24	144	116	66	18
comp3257_c0_seq1	208	146	150	192	334	268	356	166	250	244	120	166
comp3258_c0_seq1	80	96	50	16	70	84	48	16	80	80	48	10
comp3261_c0_seq1	518	298	268	58	520	272	436	74	598	342	434	104
comp3261_c0_seq2	456	240	238	46	438	220	370	60	510	290	402	94
comp3263_c0_seq1	102	102	78	14	94	120	108	34	72	132	10	50
comp3264_c0_seq1	66	62	146	6	88	82	124	0	72	116	96	4
comp3266_c0_seq1	370	422	240	336	478	592	528	364	350	608	154	322
comp3271_c0_seq1	88	104	80	2	120	162	104	82	90	222	24	10
comp3273_c0_seq1	184	84	268	0	174	124	164	2	206	92	446	4
comp3275_c0_seq1	108	12	68	2	72	28	36	0	102	16	18	4
comp3279_c0_seq1	46	34	24	8	84	56	28	10	58	60	8	10
comp3280_c0_seq1	278	262	142	96	236	238	182	156	262	210	76	62
comp3281_c0_seq1	330	236	14	8	184	200	40	2	258	172	34	2
comp3284_c0_seq1	198	162	124	148	298	246	218	206	244	212	82	106
comp3287_c0_seq1	618	220	512	16	640	270	510	56	652	276	900	54
comp3288_c0_seq1	12	0	44	2	30	4	42	4	24	4	82	4
comp3289_c0_seq1	162	112	116	92	162	154	178	78	164	150	168	84
comp3291_c0_seq1	46	28	32	38	42	50	36	16	42	70	66	32
comp3292_c0_seq1	244	32	312	2	226	40	208	6	170	28	364	4
comp3294_c0_seq1	82	78	24	16	88	64	44	14	84	94	16	12
comp3295_c0_seq1	1448	1408	986	1352	1914	1910	1736	1144	1452	2036	580	1220
comp3296_c0_seq1	178	286	98	164	208	272	94	152	134	238	90	96
comp3297_c0_seq1	34	14	20	2	72	42	28	10	54	52	70	8
comp3298_c0_seq1	50	6	6	0	102	22	0	0	54	14	30	0
comp3300_c0_seq1	158	74	270	4	266	110	318	10	158	92	392	12
comp3301_c0_seq1	248	230	154	248	264	276	294	154	242	210	378	192
comp3303_c0_seq1	398	154	150	18	382	198	110	48	306	180	88	62
comp3305_c0_seq1	82	38	190	14	168	64	112	24	96	108	216	26
comp3306_c0_seq1	130	74	270	2	144	150	270	2	122	100	204	2
comp3307_c0_seq1	188	114	102	164	298	124	242	138	274	146	60	154
comp3307_c0_seq2	172	96	88	154	258	108	192	122	238	132	52	144
comp3308_c0_seq1	24	20	78	0	72	48	112	2	74	44	210	2
comp3309_c0_seq1	292	248	296	304	326	318	378	272	292	340	138	222
comp3310_c0_seq1	22	12	814	50	98	18	1644	148	66	10	256	62
comp3316_c0_seq1	540	316	472	76	552	444	672	92	392	452	840	40
comp3319_c0_seq1	286	390	278	290	352	462	398	290	360	428	298	180
comp3320_c0_seq1	78	44	24	24	72	70	16	38	94	62	32	48
comp3322_c0_seq1	276	358	344	22	364	480	260	62	266	538	84	36
comp3322_c1_seq1	1146	1156	1310	104	1404	1660	1176	112	1162	1438	2200	108
comp3323_c0_seq1	504	374	410	100	540	302	540	122	462	362	450	100
comp3324_c0_seq1	720	1068	502	194	1002	1312	742	214	730	1404	446	190
comp3329_c0_seq1	54	46	90	2	86	64	78	4	68	68	124	2
comp3330_c0_seq1	112	38	112	52	118	40	174	72	158	56	218	14
comp3331_c0_seq1	388	484	310	78	396	382	366	78	266	566	176	66
comp3332_c0_seq1	26	16	30	20	52	40	30	10	42	30	46	2
comp3335_c0_seq1	356	398	382	230	474	528	530	196	358	502	320	170
comp3338_c0_seq1	338	548	196	208	396	476	178	184	206	354	108	106
comp3339_c0_seq1	650	296	928	56	864	430	1294	34	592	480	422	28
comp3341_c0_seq1	764	690	712	310	886	784	792	422	682	820	654	238
comp3342_c0_seq1	384	74	52	2	470	88	70	2	362	92	14	2
comp3343_c0_seq1	682	380	532	312	926	516	940	308	678	448	186	268
comp3344_c0_seq1	422	180	464	66	514	242	434	54	440	282	452	46
comp3347_c0_seq1	128	100	156	38	142	82	232	24	140	88	352	16
comp3349_c0_seq1	52	80	32	0	48	86	18	12	56	80	16	8
comp3350_c0_seq1	246	326	186	148	162	244	138	74	286	432	162	144
comp3351_c0_seq1	354	292	308	78	588	460	604	74	302	520	690	74
comp3352_c0_seq1	3980	4792	2358	1610	4254	4374	3482	1832	4412	4516	2156	1314
comp3353_c0_seq1	60	22	106	2	50	26	206	2	44	32	134	2
comp3354_c0_seq1	478	392	368	208	608	536	610	240	634	472	296	164
comp3355_c0_seq1	46	58	148	32	48	40	134	20	46	62	136	20
comp3356_c0_seq1	78	66	168	2	104	110	192	0	90	124	764	0
comp3358_c0_seq1	454	560	548	28	572	728	452	32	550	804	432	32
comp3361_c0_seq1	394	266	384	34	464	472	568	58	440	472	742	38
comp3363_c0_seq1	56	70	50	168	86	116	96	184	72	118	28	200
comp3365_c0_seq1	450	292	304	152	528	326	528	184	444	334	220	114
comp3366_c0_seq1	388	216	898	20	408	298	1012	16	440	178	400	12
comp3367_c0_seq1	302	300	162	142	340	458	282	134	370	330	86	100
comp3368_c0_seq1	44	2	2	902	10	2	22	1772	28	10	150	1446
comp3368_c1_seq1	2	0	0	54	6	0	0	96	2	0	10	132
comp3370_c0_seq1	176	74	160	4	114	94	144	22	150	64	44	12
comp3371_c0_seq1	94	54	128	4	102	72	166	2	86	64	100	0
comp3372_c0_seq1	780	518	508	448	804	558	946	718	718	596	290	270
comp3373_c0_seq1	200	116	342	2	248	150	220	8	274	120	214	8
comp3374_c0_seq1	1194	1448	1328	1362	2002	2714	2234	934	1686	2382	1024	944
comp3375_c0_seq1	182	264	240	14	150	302	140	14	154	350	300	6
comp3377_c0_seq1	974	458	930	24	1044	596	1372	8	1054	434	686	14
comp3379_c0_seq1	108	64	48	2	64	62	24	6	62	90	238	4
comp3382_c0_seq1	260	138	60	304	288	128	96	324	212	114	166	270
comp3383_c0_seq1	194	172	216	170	276	242	270	100	202	266	100	176
comp3385_c0_seq1	312	6	6	0	330	14	16	0	430	4	32	2
comp3389_c0_seq1	130	44	448	4	156	98	488	4	132	52	144	8
comp3391_c0_seq1	76	62	146	2	86	50	158	0	102	44	156	0
comp3392_c0_seq1	452	430	290	242	464	410	444	442	468	444	304	142
comp3393_c0_seq1	438	342	334	258	540	586	630	194	392	500	364	228
comp3394_c0_seq1	130	32	42	2	106	32	30	0	100	26	40	4
comp3395_c0_seq1	90	48	66	16	78	62	58	32	54	54	70	6
comp3396_c0_seq1	52	122	8	0	68	142	6	0	54	174	6	0
comp3398_c0_seq1	634	184	342	0	794	220	768	8	594	138	576	2
comp3400_c0_seq1	98	44	164	60	126	60	218	30	104	68	26	34
comp3402_c0_seq1	300	332	160	146	390	390	342	122	342	378	86	62
comp3404_c0_seq1	4938	3548	4000	5754	5978	4436	5830	5470	4550	4900	1882	5390
comp3409_c0_seq1	342	44	192	0	442	44	172	2	314	42	82	2
comp3410_c0_seq1	214	120	272	4	204	202	126	2	262	218	364	4
comp3411_c0_seq1	236	204	154	162	258	296	184	202	206	314	106	112
comp3412_c0_seq1	528	378	572	14	488	366	420	28	584	452	288	20
comp3414_c0_seq1	94	48	66	2	88	30	56	0	82	64	48	2
comp3415_c0_seq1	156	124	272	6	180	146	188	6	154	188	158	2
comp3417_c0_seq1	88	132	110	4	76	158	118	4	98	152	158	4
comp3418_c0_seq1	58	42	28	216	64	54	42	436	74	142	8	324
comp3419_c0_seq1	172	154	270	8	286	108	296	70	80	60	92	8
comp3420_c0_seq1	174	106	130	16	192	110	174	34	188	122	120	20
comp3423_c0_seq1	366	284	298	16	398	324	338	14	352	342	696	12
comp3425_c0_seq1	178	136	210	36	282	172	192	268	120	310	198	62
comp3426_c0_seq1	758	348	374	96	662	316	466	186	458	372	478	124
comp3428_c0_seq1	60	18	20	4	100	34	32	0	74	32	2	8
comp3432_c0_seq1	46	24	28	412	14	46	60	762	58	56	14	554
comp3433_c0_seq1	2944	2684	4960	160	2982	3352	4726	162	3262	3620	4870	178
comp3434_c0_seq1	362	256	310	138	344	186	406	196	404	180	490	106
comp3438_c0_seq1	62	58	40	6	112	46	64	4	70	84	62	4
comp3440_c0_seq1	1940	1686	1524	236	2774	2584	2922	296	2172	2834	1656	248
comp3441_c0_seq1	3492	2868	3062	5046	4536	4188	4714	4146	4328	4194	5372	4062
comp3442_c0_seq1	120	138	86	38	156	118	180	66	158	208	74	58
comp3444_c0_seq1	114	94	306	2	148	122	296	4	118	94	290	2
comp3449_c0_seq1	92	10	8	1346	20	18	52	1846	46	12	146	1632
comp3452_c0_seq1	194	38	194	14	220	48	118	2	178	36	70	4
comp3455_c0_seq1	242	84	660	2	256	108	836	4	296	108	452	0
comp3456_c0_seq1	144	174	102	16	176	160	94	10	150	210	52	14
comp3457_c0_seq1	50	14	36	0	44	46	28	2	30	28	18	4
comp3458_c0_seq1	42	36	32	2	30	26	14	20	60	56	138	6
comp3459_c0_seq1	128	104	102	124	164	144	188	106	158	140	128	66
comp3460_c0_seq1	66	78	404	8	58	74	310	4	124	98	270	4
comp3461_c0_seq1	76	40	72	12	86	62	50	14	52	60	24	6
comp3462_c0_seq1	238	238	248	98	276	248	392	100	262	214	126	68
comp3463_c0_seq1	62	34	106	2	52	36	94	4	70	42	108	2
comp3467_c0_seq1	46	48	28	14	38	42	34	8	40	62	32	10
comp3468_c0_seq1	90	12	36	0	48	14	22	2	48	6	26	0
comp3469_c0_seq1	26	32	28	28	48	42	46	64	50	78	2	38
comp3470_c1_seq1	48	10	28	6	48	48	40	0	70	18	6	6
comp3471_c0_seq1	52	26	70	20	86	28	78	34	56	54	22	20
comp3474_c0_seq1	52	42	88	2	36	32	60	12	32	28	16	6
comp3476_c0_seq1	132	38	124	14	164	108	134	0	198	92	204	2
comp3478_c0_seq1	146	110	88	184	228	170	148	170	168	130	56	90
comp3479_c0_seq1	64	10	88	0	58	24	56	20	40	2	28	0
comp3480_c0_seq1	50	14	10	8	42	18	18	12	50	20	10	14
comp3481_c0_seq1	462	232	904	440	492	264	1010	694	442	332	58	354
comp3482_c0_seq1	114	94	60	56	148	110	124	42	96	118	42	24
comp3483_c0_seq1	78	44	12	4	58	44	14	4	64	56	42	2
comp3484_c0_seq1	96	18	58	94	188	50	88	202	46	42	12	24
comp3486_c0_seq1	202	114	232	42	232	172	242	66	164	120	232	36
comp3488_c0_seq1	1192	1050	1320	864	1230	988	1656	660	1182	1204	540	646
comp3489_c0_seq1	226	270	182	100	286	294	340	138	216	260	122	116
comp3490_c0_seq1	110	38	196	38	140	64	196	20	108	52	130	20
comp3494_c0_seq1	332	942	166	94	622	1570	268	82	502	1466	158	88
comp3499_c0_seq1	510	458	654	834	638	666	734	922	628	516	1346	544
comp3501_c0_seq1	94	44	94	0	90	42	96	0	100	34	64	2
comp3503_c0_seq1	1082	204	160	6	1432	342	130	10	906	236	72	6
comp3507_c0_seq1	160	104	270	12	160	98	160	4	138	128	152	10
comp3509_c0_seq1	38	12	60	4	38	32	88	4	56	24	146	8
comp3511_c0_seq1	60	24	110	0	80	44	64	8	64	26	16	2
comp3512_c0_seq1	28	10	50	0	22	12	24	0	16	14	102	2
comp3514_c0_seq1	348	966	136	106	550	1918	156	90	314	1558	14	112
comp3515_c0_seq1	142	54	164	26	120	68	834	10	286	214	110	14
comp3516_c0_seq1	414	74	210	2	384	106	194	4	402	120	120	6
comp3522_c0_seq1	62	12	56	6	36	26	32	6	44	42	138	6
comp3524_c0_seq1	46	18	56	6	50	26	42	2	60	20	4	2
comp3525_c0_seq1	286	166	206	320	366	218	326	386	244	196	172	88
comp3526_c0_seq1	116	38	22	2	178	60	62	6	122	48	38	4
comp3529_c0_seq1	4970	5296	5462	110	5436	5708	5814	202	3854	5974	728	180
comp3532_c0_seq1	8	40	94	2	88	88	92	2	10	46	76	6
comp3534_c0_seq1	30	32	32	8	40	38	46	4	36	48	210	4
comp3536_c0_seq1	36	36	48	26	42	28	64	24	48	38	80	30
comp3536_c0_seq2	200	150	230	172	232	192	300	150	298	230	238	100
comp3537_c0_seq1	110	36	196	10	68	22	104	4	122	64	204	24
comp3538_c0_seq1	54	42	70	0	64	68	72	2	66	50	144	0
comp3539_c0_seq1	52	1766	82	20	32	1590	18	12	42	1340	4	20
comp3542_c0_seq1	208	102	180	6	284	112	200	96	194	236	98	12
comp3545_c0_seq1	494	34	218	0	534	54	156	2	422	60	104	4
comp3550_c0_seq1	32	22	16	64	64	38	86	50	48	40	14	54
comp3551_c0_seq1	80	60	120	2	72	64	154	0	66	46	98	2
comp3552_c0_seq1	64	34	64	14	72	52	80	16	56	66	58	14
comp3554_c0_seq1	1090	380	826	102	950	358	1260	154	984	262	1162	82
comp3555_c0_seq1	108	68	72	22	134	96	146	40	132	92	86	38
comp3557_c0_seq1	44	14	68	2	54	28	44	8	42	22	18	2
comp3558_c0_seq1	84	66	114	8	90	62	78	8	92	94	184	10
comp3559_c0_seq1	668	104	62	18592	210	142	348	22650	252	154	1744	12860
comp3560_c0_seq1	404	182	286	46	446	178	394	88	364	158	256	54
comp3562_c0_seq1	92	68	66	28	84	82	50	16	62	82	44	22
comp3564_c0_seq1	108	112	134	10	118	196	156	10	92	158	220	24
comp3565_c0_seq1	74	8	60	14	60	18	44	10	32	10	48	6
comp3566_c0_seq1	416	206	184	74	574	136	326	148	398	124	250	78
comp3568_c0_seq1	20	40	56	0	180	52	38	0	32	86	64	18
comp3569_c0_seq1	48	64	126	0	86	96	122	8	72	136	116	8
comp3571_c0_seq1	64	48	60	160	64	54	74	114	60	118	62	144
comp3572_c0_seq1	200	182	162	138	290	236	288	90	218	230	140	74
comp3574_c0_seq1	58	20	62	22	86	52	78	24	58	44	6	24
comp3581_c0_seq1	20	40	82	0	34	90	40	2	34	50	36	0
comp3583_c0_seq1	56	8	40	0	58	18	14	0	48	10	18	0
comp3584_c0_seq1	74	62	50	24	70	60	46	24	66	108	304	14
comp3585_c0_seq1	110	18	42	2	120	10	44	0	124	8	64	0
comp3586_c0_seq1	60	46	96	4	64	82	120	6	72	58	186	2
comp3586_c1_seq1	76	76	118	12	102	92	164	6	110	68	24	2
comp3587_c0_seq1	38	36	48	2	34	24	36	0	30	66	66	0
comp3588_c0_seq1	284	200	226	82	322	188	324	106	294	162	212	54
comp3591_c0_seq1	32	24	8	114	22	26	2	160	34	60	42	130
comp3594_c0_seq1	812	1476	554	254	948	1872	1018	124	904	2104	422	164
comp3595_c0_seq1	772	1176	474	1032	1020	1684	642	730	804	1538	372	834
comp3596_c0_seq1	126	18	18	0	158	34	8	4	128	12	4	0
comp3599_c0_seq1	68	28	104	32	90	52	110	56	66	30	124	38
comp3602_c0_seq1	64	64	82	34	82	58	84	40	62	68	90	50
comp3603_c0_seq1	6646	18098	4094	384	8918	22878	4912	1264	6450	26088	11362	668
comp3605_c0_seq1	378	474	206	780	378	382	762	490	364	586	240	416
comp3606_c0_seq1	106	20	104	6	138	24	130	0	104	18	36	2
comp3607_c0_seq1	196	374	228	238	364	590	502	212	256	588	112	210
comp3607_c1_seq1	564	898	648	624	970	1380	1350	458	642	1588	110	538
comp3608_c0_seq1	68	50	154	2	52	70	114	8	68	78	178	2
comp3614_c0_seq1	288	172	354	6	320	244	416	0	320	228	296	0
comp3615_c0_seq1	34	32	52	0	32	28	32	0	20	22	58	0
comp3618_c0_seq1	382	148	682	92	630	208	992	70	244	102	470	46
comp3621_c0_seq1	32	48	22	4	46	74	44	12	36	82	14	6
comp3622_c0_seq1	88	62	188	0	98	56	196	0	80	58	180	6
comp3623_c0_seq1	166	178	712	0	192	208	512	6	190	188	526	6
comp3624_c0_seq1	474	352	358	8	536	442	304	20	520	526	322	8
comp3625_c0_seq1	384	192	172	194	522	298	246	224	352	222	150	122
comp3628_c0_seq1	134	92	220	32	206	128	322	46	190	130	50	48
comp3629_c0_seq1	128	108	66	28	122	160	96	48	108	128	126	22
comp3632_c0_seq1	260	404	58	2	266	472	76	6	242	316	40	14
comp3633_c0_seq1	408	526	86	28	454	532	104	82	404	486	56	44
comp3635_c0_seq1	44	18	36	20	60	12	60	14	52	16	42	18
comp3637_c1_seq1	142	180	112	58	196	256	124	62	192	252	120	58
comp3639_c0_seq1	66	96	78	18	100	78	106	4	90	70	52	16
comp3640_c0_seq1	90	44	74	10	86	44	112	32	98	58	24	8
comp3642_c0_seq1	60	30	34	22	60	22	48	22	32	26	22	10
comp3643_c0_seq1	292	692	170	528	350	796	260	426	316	700	100	344
comp3644_c1_seq1	122	86	130	52	98	108	160	164	92	112	64	116
comp3647_c0_seq1	168	84	208	30	218	94	330	22	204	120	64	26
comp3651_c0_seq1	340	192	398	158	324	188	494	258	284	164	390	114
comp3653_c0_seq1	28	18	24	112	12	14	22	148	14	22	8	106
comp3656_c0_seq1	144	24	88	10	144	44	66	8	98	46	22	6
comp3658_c0_seq1	42	60	344	2	36	66	302	2	50	66	678	4
comp3660_c0_seq1	796	814	674	178	1004	976	932	148	1076	1016	748	150
comp3662_c1_seq1	64	36	24	8	106	74	76	2	84	72	120	2
comp3665_c0_seq1	84	112	122	4	86	148	62	2	66	132	36	6
comp3667_c0_seq1	50	44	80	6	54	22	98	16	38	36	66	16
comp3669_c0_seq1	38	18	56	20	48	26	74	22	34	30	20	10
comp3672_c0_seq1	208	84	358	32	194	92	1282	12	206	96	486	12
comp3676_c0_seq1	216	184	174	90	260	200	272	130	168	176	268	84
comp3677_c0_seq1	114	112	380	138	110	90	648	140	114	128	552	126
comp3678_c0_seq1	122	78	72	50	168	94	146	36	136	86	42	10
comp3679_c0_seq1	70	82	36	40	90	52	50	58	52	74	38	58
comp3680_c0_seq1	54	70	68	12	60	56	64	6	52	74	94	6
comp3684_c0_seq1	520	592	262	228	434	502	314	118	450	630	308	72
comp3685_c0_seq1	1144	686	1028	1278	1244	888	1486	1512	968	770	910	876
comp3686_c0_seq1	956	320	774	38	970	532	666	64	1038	506	438	72
comp3687_c0_seq1	2564	2848	1638	834	3166	2632	3006	986	2606	3036	1758	820
comp3689_c0_seq1	5946	5046	4932	7308	7758	6854	7372	7288	5624	6624	1498	6204
comp3691_c0_seq1	64	16	46	14	70	34	46	10	46	36	38	24
comp3692_c0_seq1	820	394	222	16	1342	766	226	14	902	632	686	12
comp3694_c0_seq1	2786	1204	3172	88	2940	1434	3312	86	2920	1672	3950	140
comp3695_c0_seq1	64	46	22	26	84	78	30	28	66	92	16	30
comp3696_c0_seq1	1158	2062	576	178	1206	2120	930	164	1088	2106	502	192
comp3697_c0_seq1	228	38	24	6750	68	14	80	7830	54	66	84	5338
comp3698_c0_seq1	468	274	654	36	786	644	960	14	724	568	3216	20
comp3698_c1_seq1	246	168	362	8	286	234	358	28	208	186	68	6
comp3699_c0_seq1	22	6	80	0	20	2	76	0	46	6	12	0
comp3700_c0_seq1	912	730	792	544	1294	774	1456	518	1018	904	442	368
comp3701_c0_seq1	84	24	50	12	76	18	108	8	60	38	50	6
comp3702_c0_seq1	326	278	178	154	466	330	312	192	372	284	150	58
comp3706_c0_seq1	396	426	398	32	430	658	344	26	408	658	498	22
comp3708_c0_seq1	64	86	156	0	128	114	168	2	50	112	20	8
comp3711_c0_seq1	6144	6502	5958	588	6740	7240	7230	808	6684	6982	5480	520
comp3712_c0_seq1	50	68	14	0	46	58	16	2	34	90	20	2
comp3713_c0_seq1	10464	6478	9766	12932	13532	9856	13458	9294	11748	9210	5810	9784
comp3714_c0_seq1	60	74	84	30	78	70	70	54	60	104	84	30
comp3716_c0_seq1	46764	59220	30064	7470	58046	77716	41120	8036	44716	83402	23956	7270
comp3719_c0_seq1	2702	3302	2294	2628	3250	3550	4302	2240	3004	3562	1300	1968
comp3720_c0_seq1	1790	1096	1234	488	1968	1014	2144	586	1792	1070	916	428
comp3721_c0_seq1	216	214	408	52	300	228	470	36	320	312	70	62
comp3722_c0_seq1	634	510	486	168	678	520	528	278	670	478	186	208
comp3724_c0_seq1	3434	3242	3090	3750	3594	3634	4306	4040	3338	3428	4606	3460
comp3725_c0_seq1	1878	2380	1476	122	2240	2316	1710	128	1918	2372	702	126
comp3727_c0_seq1	80	68	78	76	88	102	96	212	100	108	132	38
comp3730_c0_seq1	1150	1518	768	318	1494	1520	1540	346	1266	1604	544	290
comp3732_c0_seq1	148	136	106	26	190	146	138	34	142	148	42	30
comp3734_c0_seq1	7930	3770	5844	166	8688	4516	6980	158	7208	4310	9560	194
comp3736_c0_seq1	1372	1268	1450	950	1664	1330	2112	1242	1508	1216	1056	996
comp3737_c0_seq1	11776	8454	9084	11880	14498	9858	14628	11620	12328	9814	8994	9038
comp3738_c0_seq1	286	12	18	0	300	10	16	2	228	2	14	0
comp3740_c0_seq1	14628	10914	8234	3084	16330	9676	16304	4498	16732	8940	10106	3782
comp3742_c0_seq1	2088	3028	726	2102	3008	4188	1152	1748	2434	5028	378	2182
comp3744_c0_seq1	7332	14734	2894	1848	7528	15022	4578	2030	7308	17476	1784	1590
comp3745_c0_seq1	718	490	516	28	788	616	702	20	830	558	298	22
comp3747_c0_seq1	16	0	78	0	24	2	82	2	12	6	198	0
comp3751_c0_seq1	292	196	278	126	364	242	298	218	182	214	372	106
comp3753_c0_seq1	128	74	256	50	128	96	348	26	140	86	474	32
comp3756_c0_seq1	60	44	226	6	62	70	326	2	90	72	346	2
comp3757_c0_seq1	48	28	70	0	62	30	46	12	46	38	62	6
comp3760_c0_seq1	78	24	228	10	190	66	400	2	84	28	152	8
comp3761_c0_seq1	76	58	102	54	56	70	76	44	60	44	70	60
comp3762_c0_seq1	188	120	432	2	220	154	382	2	276	186	472	2
comp3763_c0_seq1	58	50	134	4	70	52	194	2	76	44	118	4
comp3765_c0_seq1	12400	6994	13314	10954	17942	11268	19020	8854	14878	11352	5236	8212
comp3766_c0_seq1	528	386	334	234	516	336	464	316	568	344	320	126
comp3768_c0_seq1	81466	125616	83672	8462	102160	177560	104278	5918	100352	191456	36044	6062
comp3769_c0_seq1	124	22	88	0	130	34	98	0	94	16	36	4
comp3771_c0_seq1	274	320	426	22	394	442	602	14	248	370	208	16
comp3771_c0_seq2	394	348	562	12	436	412	682	4	386	392	290	16
comp3772_c0_seq1	60	114	88	24	120	132	108	104	92	248	74	26
comp3773_c0_seq1	1900	1776	1410	448	2530	2084	2230	396	2502	2304	694	380
comp3776_c0_seq1	138	124	224	2	164	170	256	12	198	188	172	4
comp3777_c0_seq1	576	590	444	294	728	648	746	376	620	642	338	304
comp3779_c0_seq1	1358	736	1084	418	1488	722	1842	540	1376	770	692	260
comp3780_c0_seq1	72	82	96	34	116	146	136	34	52	134	0	36
comp3782_c0_seq1	54	50	72	34	96	58	138	32	94	66	116	38
comp3785_c0_seq1	104	30	826	12	218	102	772	6	190	46	318	2
comp3787_c0_seq1	146	10	568	4	262	48	870	2	212	22	486	4
comp3788_c0_seq1	6	0	6	118	6	8	8	188	2	10	8	124
comp3790_c0_seq1	4356	3084	3782	8020	5818	3958	6362	7472	5096	4142	2940	6742
comp3791_c0_seq1	1466	1766	1196	1724	2076	2426	1854	1246	1572	2562	422	1202
comp3793_c0_seq1	1442	1406	872	830	2022	2194	1402	670	1524	2310	412	762
comp3794_c0_seq1	836	762	552	32	716	902	638	62	714	842	466	66
comp3797_c0_seq1	48	46	28	6	50	66	50	44	18	42	16	8
comp3798_c0_seq1	172	46	210	10	256	112	276	2	222	68	526	4
comp3800_c0_seq1	360	340	372	20	492	374	454	142	352	410	166	30
comp3801_c0_seq1	40	24	60	14	42	46	38	26	60	38	92	16
comp3802_c0_seq1	354	362	504	16	334	358	398	10	296	466	34	8
comp3803_c0_seq1	2828	3066	1732	396	3540	3766	2876	272	2554	3208	1886	310
comp3806_c0_seq1	202	378	162	70	220	620	262	24	208	598	126	58
comp3808_c0_seq1	560	464	820	52	728	610	1098	76	496	644	734	60
comp3810_c0_seq1	3896	4150	3854	1486	4644	5432	5392	2186	4266	5400	3044	1768
comp3811_c0_seq1	4218	2546	3836	5456	5352	3478	5908	4314	4392	3490	2508	4132
comp3812_c0_seq1	456	202	1598	24	502	250	1668	12	444	198	1058	8
comp3813_c0_seq1	490	568	398	296	698	688	620	310	606	690	346	210
comp3814_c0_seq1	286	270	154	298	276	314	246	306	244	370	74	254
comp3815_c0_seq1	1212	608	3570	88	1144	676	9878	108	1166	708	4498	72
comp3817_c0_seq1	82	68	166	6	90	86	148	0	42	88	190	2
comp3818_c0_seq1	68	74	56	0	86	82	126	4	70	70	66	4
comp3819_c0_seq1	1258	784	552	308	932	768	1284	430	922	916	1288	220
comp3827_c0_seq1	316	430	302	318	428	552	452	360	310	542	152	256
comp3829_c0_seq1	1142	1114	2996	1494	1472	1276	3576	2614	1740	2472	6368	2852
comp3830_c0_seq1	9296	5594	8490	12458	12678	8206	14328	9574	10674	8474	5682	9320
comp3831_c0_seq1	8596	8106	8038	1488	10424	8908	13268	1808	10218	8274	9618	1108
comp3833_c0_seq1	232	420	58	188	434	432	206	124	520	490	274	158
comp3835_c0_seq1	224	136	504	48	192	156	404	24	202	170	1726	20
comp3836_c0_seq1	4344	4638	3172	1018	4854	4166	4520	1172	4294	4474	2038	690
comp3837_c0_seq1	72	86	186	4	88	74	226	4	64	92	14	2
comp3838_c0_seq1	130	64	134	2	184	80	200	0	86	94	24	0
comp3839_c0_seq1	612	148	648	10	650	192	710	12	524	224	1100	4
comp3841_c0_seq1	41026	8744	42618	5992	49152	10220	67458	5828	47604	10296	65814	5382
comp3842_c0_seq1	4798	4066	3006	1656	5386	3988	4906	2258	4566	3906	1396	1624
comp3843_c0_seq1	200	490	54	4	206	530	84	18	204	562	142	12
comp3844_c0_seq1	414	494	266	66	584	764	416	98	384	976	226	70
comp3847_c0_seq1	1604	1484	1768	554	2366	2608	2220	392	1782	2806	1812	292
comp3849_c0_seq1	306	252	462	78	368	352	532	76	438	470	1866	82
comp3851_c0_seq1	100	16	6	2832	46	6	46	3156	24	28	92	2262
comp3852_c0_seq1	634	672	374	204	760	684	608	174	662	822	72	130
comp3853_c0_seq1	58	40	194	50	76	52	204	44	52	52	154	30
comp3854_c0_seq1	2534	2406	2516	4054	3322	3612	3654	2554	2358	3840	1024	1994
comp3855_c0_seq1	2962	2928	3708	424	3190	3126	5178	472	3126	3198	3624	440
comp3855_c0_seq2	2900	2876	3672	420	3146	3106	5118	440	3084	3142	3650	426
comp3856_c0_seq1	5718	9238	2812	3114	6742	10896	7266	1886	6822	9894	2010	1648
comp3858_c0_seq1	5486	2574	4260	3816	6114	2866	6554	5390	5402	3240	2836	4028
comp3859_c0_seq1	626	584	446	352	906	854	842	290	590	856	274	154
comp3860_c0_seq1	1644	4538	192	272	2118	3306	150	240	2006	4978	258	208
comp3862_c0_seq1	228	128	300	12	242	202	250	0	260	202	338	4
comp3863_c0_seq1	264	250	332	94	398	266	532	102	180	224	448	60
comp3865_c0_seq1	2296	3744	1774	1506	3314	4486	3212	1376	2230	3574	1104	1050
comp3866_c0_seq1	8	4	40	0	36	6	76	0	24	8	28	0
comp3867_c0_seq1	430	350	328	2694	526	378	538	4092	426	332	396	1428
comp3869_c0_seq1	78	8	14	0	82	6	42	0	88	8	26	2
comp3870_c0_seq1	11928	8078	10846	14832	16772	11924	19132	11936	13796	13530	3222	12760
comp3872_c0_seq1	2784	2840	1934	378	3150	2730	2796	636	2692	2714	1780	364
comp3873_c0_seq1	380468	343746	541110	306664	676320	751978	437950	188868	480834	915224	512272	163670
comp3875_c0_seq1	352	82	196	32	508	126	278	22	380	86	434	22
comp3877_c0_seq1	1520	288	700	12	990	244	508	10	752	158	714	6
comp3878_c0_seq1	870	380	930	20	788	534	738	10	862	494	3926	12
comp3880_c0_seq1	78	142	304	2	98	188	292	2	114	216	570	0
comp3881_c0_seq1	538	324	468	226	790	468	688	152	636	424	264	126
comp3882_c0_seq1	6696	10448	2486	1220	5718	7452	3486	1536	6492	9874	1028	1170
comp3883_c0_seq1	1028	1232	858	574	1004	1374	1164	434	1158	1416	668	446
comp3884_c0_seq1	454	354	420	136	502	380	606	98	428	472	774	82
comp3886_c0_seq1	48	30	60	0	44	44	82	0	42	58	80	2
comp3887_c0_seq1	3548	3502	3590	1666	4624	5906	4774	1188	3938	6430	1340	1222
comp3889_c0_seq1	1582	278	608	8	896	232	570	14	1130	174	914	2
comp3891_c0_seq1	3890	316	1298	328	4328	494	1098	392	3138	318	666	580
comp3892_c0_seq1	224	250	182	64	348	318	298	116	230	304	174	70
comp3895_c0_seq1	444	28	1760	0	666	64	2264	4	448	56	594	4
comp3896_c0_seq1	208	3344	122	32	202	4628	148	24	244	5286	20	66
comp3897_c0_seq1	772	662	808	0	768	872	862	14	770	936	816	14
comp3898_c0_seq1	958	1214	782	426	1432	1732	1244	488	1124	1648	220	400
comp3900_c0_seq1	1304	1052	1476	214	1542	1084	1906	678	1244	1494	2130	304
comp3902_c0_seq1	1324	1362	810	1422	1636	1350	1374	1994	1266	1556	982	1416
comp3906_c0_seq1	3048	2388	2394	3464	2834	2358	2810	2722	2770	3320	2096	2750
comp3907_c0_seq1	880	758	804	1996	834	780	1176	2576	796	806	480	1496
comp3908_c0_seq1	1630	1852	2246	1612	2648	3392	3126	1130	2632	2772	1914	1246
comp3909_c0_seq1	2098	3868	1246	70	2440	3968	1468	126	1856	4972	864	122
comp3910_c0_seq1	1244	1160	1214	1602	1928	1612	1862	1234	1618	1686	806	824
comp3912_c0_seq1	560	470	562	314	704	570	646	212	618	488	396	208
comp3913_c0_seq1	602	924	384	570	852	1328	658	680	690	1110	94	420
comp3914_c0_seq1	934	84	236	138	1224	140	156	210	750	88	90	110
comp3917_c0_seq1	78	36	52	0	50	22	44	0	44	16	26	2
comp3918_c0_seq1	7394	4762	7726	11206	10768	7030	12144	9324	9272	7370	4606	7654
comp3919_c0_seq1	444	280	870	396	366	298	764	672	404	320	1830	382
comp3920_c0_seq2	2434	1472	2252	944	2344	1318	2880	2036	2224	1528	4018	824
comp3922_c0_seq1	198	174	238	152	236	194	300	202	178	176	322	78
comp3923_c0_seq1	4904	8212	3060	2764	5692	10964	3122	3068	4794	11570	2072	2204
comp3924_c0_seq1	4424	3662	3142	454	5288	4108	5178	548	4070	4446	1422	412
comp3926_c0_seq1	90	58	194	0	168	88	186	60	98	156	250	12
comp3927_c0_seq1	1968	1380	1782	88	2652	1704	2164	58	1960	1920	4108	76
comp3928_c0_seq1	854	762	1472	298	1170	966	2570	244	902	1000	920	314
comp3929_c0_seq1	30	22	4	78	36	44	20	182	38	60	36	82
comp3930_c0_seq1	128	82	78	38	128	94	140	30	120	82	20	26
comp3931_c0_seq1	946	536	490	2606	1042	488	800	2926	900	992	632	3268
comp3933_c0_seq1	184	254	250	6	228	276	264	8	192	338	166	12
comp3934_c0_seq1	224	152	268	72	322	246	344	62	190	182	298	48
comp3936_c0_seq1	7060	4916	6160	12438	9638	7362	9606	9462	7874	8262	4570	10604
comp3939_c0_seq1	318	338	342	338	486	574	478	294	332	498	386	252
comp3941_c0_seq1	7836	7460	8428	614	8944	8782	10460	640	7742	8946	6982	634
comp3942_c0_seq1	784	600	764	178	808	678	952	130	808	706	1050	106
comp3945_c0_seq1	270	272	232	186	338	328	440	180	330	356	174	166
comp3946_c0_seq1	2136	1704	2706	548	2812	2454	3268	400	2064	2712	1442	502
comp3948_c0_seq1	166104	145816	170104	127772	259986	288648	163670	84584	207924	351720	344088	78642
comp3949_c0_seq1	378	354	656	162	426	422	802	130	386	486	890	132
comp3950_c0_seq1	6270	3534	19188	156	10092	6072	29700	124	5764	5840	5562	148
comp3952_c0_seq1	338	308	288	226	416	396	404	214	380	480	154	186
comp3953_c0_seq1	26	20	62	2	14	10	68	10	16	22	6	4
comp3955_c0_seq1	74	50	66	50	68	50	70	48	60	22	54	44
comp3957_c0_seq1	2350	1804	2054	1758	2862	2316	2628	1420	2494	2542	1328	1442
comp3959_c0_seq1	288	378	258	272	378	570	366	232	376	642	144	158
comp3961_c0_seq1	6	50	12	0	2	58	4	0	8	58	10	6
comp3962_c0_seq1	22706	21004	23730	894	25212	22372	30952	694	20774	22882	15006	712
comp3963_c0_seq1	338	354	280	38	498	598	302	38	480	616	150	22
comp3965_c0_seq1	72	46	90	102	74	78	118	104	54	62	20	62
comp3966_c0_seq1	1454	1968	1354	1978	1550	2190	1866	2250	1204	2126	678	1142
comp3967_c0_seq1	1472	2054	926	60	1714	2180	1178	136	1128	2160	1354	68
comp3968_c0_seq1	2044	2230	1882	1880	3352	3798	3784	1544	2624	3298	2132	1568
comp3969_c0_seq1	4112	2498	3600	92	3806	2152	4506	108	5582	3636	7660	126
comp3971_c0_seq1	724	314	734	114	1036	460	1028	94	516	444	946	100
comp3972_c0_seq1	1124	678	630	86	1156	902	622	74	980	826	174	40
comp3974_c0_seq1	1158	790	904	212	1268	702	1502	268	1116	802	480	196
comp3974_c0_seq2	1372	980	1074	256	1556	856	1762	302	1302	950	542	218
comp3978_c0_seq1	1574	1726	1828	2318	2320	2754	3282	1338	2150	3062	1194	1470
comp3979_c0_seq1	214	158	396	78	292	176	470	86	260	168	1114	64
comp3980_c0_seq1	442	238	762	14	574	318	752	6	450	276	716	22
comp3982_c0_seq1	290	102	164	58	372	182	338	66	274	170	116	40
comp3983_c0_seq1	916	908	752	382	1336	1338	1058	322	1026	1406	622	360
comp3984_c0_seq1	286	144	396	16	304	176	440	12	266	182	438	16
comp3985_c0_seq1	1454	2082	1358	1622	2452	3296	2470	922	2180	3750	1056	1166
comp3986_c0_seq1	64	60	104	12	98	60	118	26	88	66	298	36
comp3987_c0_seq1	156	122	130	124	132	128	128	90	152	196	98	104
comp3989_c0_seq1	2454	2504	1548	268	2920	3028	2346	374	2378	2876	1250	302
comp3990_c0_seq1	1816	3078	1008	72	2094	4008	1154	60	2118	4542	1314	86
comp3992_c0_seq1	212	268	246	202	226	238	292	168	162	170	92	102
comp3993_c0_seq1	672	232	618	84	804	306	808	142	718	220	348	78
comp3993_c0_seq2	764	278	726	114	956	360	990	166	852	260	532	98
comp3996_c0_seq1	192	178	304	6	202	194	346	10	194	190	102	14
comp3997_c0_seq1	42	50	18	8	70	72	36	10	70	58	14	6
comp3998_c0_seq1	766	452	698	144	886	444	896	238	826	428	930	148
comp3998_c0_seq2	810	482	722	150	928	472	896	244	894	442	1028	146
comp3999_c0_seq1	496	180	1196	20	720	228	1208	18	426	164	558	12
comp4000_c0_seq1	2850	3112	1978	978	3600	3452	3420	1142	3284	4230	1120	694
comp4001_c0_seq1	744	794	364	344	764	892	640	614	788	812	284	346
comp4002_c0_seq1	1300	2490	1058	342	1422	2362	1470	402	1346	2682	1214	334
comp4003_c0_seq1	5250	2540	6980	114	5416	2830	9394	82	4924	2788	9576	116
comp4005_c0_seq1	662	208	612	52	848	280	714	52	748	330	1298	60
comp4006_c0_seq1	176	36	80	62	246	50	84	94	166	46	100	56
comp4008_c0_seq1	1328	1328	956	706	1532	1420	1590	516	1550	1632	614	678
comp4010_c0_seq1	928	1286	1510	46	1114	1810	1698	62	966	1830	3992	42
comp4012_c0_seq1	106	46	132	18	150	76	168	50	88	74	220	36
comp4013_c0_seq1	250	174	244	286	476	404	350	224	276	402	902	174
comp4014_c0_seq1	450	298	300	132	430	312	482	176	494	258	436	88
comp4015_c0_seq1	52	68	182	4	90	94	210	4	86	102	124	6
comp4016_c0_seq1	200	180	176	32	284	206	204	50	194	196	42	26
comp4017_c0_seq1	1358	1180	1628	64	1458	1424	1924	56	1454	1390	1846	66
comp4018_c0_seq1	120	118	392	88	124	86	684	30	112	108	254	60
comp4019_c0_seq1	156	196	128	116	210	226	168	158	132	220	50	86
comp4020_c0_seq1	80	68	160	8	160	168	222	8	120	120	12	8
comp4022_c0_seq1	2696	1894	3962	1480	3870	2804	5434	1336	3204	2672	5292	1444
comp4023_c0_seq1	666	138	388	6	616	172	308	4	508	136	720	6
comp4025_c0_seq1	180	438	102	84	222	578	156	142	198	540	70	50
comp4028_c0_seq1	7106	5916	5682	9764	8636	7126	8564	7184	7812	8488	3958	7088
comp4029_c0_seq1	56	32	56	214	26	34	62	152	24	24	28	88
comp4030_c0_seq1	804	780	616	32	926	940	816	74	786	942	488	40
comp4032_c0_seq1	252	164	180	86	314	234	326	100	226	208	146	48
comp4034_c0_seq1	90	256	8	20	118	152	12	8	70	268	6	16
comp4036_c0_seq1	16278	11312	13740	18522	23952	16478	25654	14578	17824	18446	13798	15070
comp4037_c0_seq1	6	78	4	0	6	110	4	0	6	114	0	2
comp4038_c0_seq1	1290	632	1096	40	1644	872	1414	26	1174	836	952	18
comp4039_c0_seq1	538	464	756	32	638	542	840	30	582	616	272	26
comp4040_c0_seq1	90	58	152	2	82	52	142	2	76	38	64	0
comp4042_c0_seq1	758	792	782	534	822	1050	978	602	614	940	360	424
comp4044_c0_seq1	42	18	96	34	28	8	34	32	58	42	122	44
comp4045_c0_seq1	96	12	6	0	122	40	12	2	82	40	4	4
comp4047_c0_seq1	50	10	74	0	54	22	68	0	44	20	182	0
comp4047_c0_seq2	68	60	50	0	50	66	40	8	42	92	108	0
comp4048_c0_seq1	374	274	276	94	460	282	514	86	376	298	250	54
comp4048_c0_seq2	200	162	144	48	238	136	296	44	180	156	154	24
comp4051_c0_seq1	124	44	92	24	296	74	150	42	174	64	34	24
comp4052_c1_seq1	112	16	18	90	148	36	46	106	104	40	14	72
comp4054_c0_seq1	484	486	318	102	622	708	448	72	642	706	496	42
comp4055_c0_seq1	544	512	528	136	598	480	630	164	466	472	272	126
comp4056_c0_seq1	292	210	456	14	322	224	644	34	236	260	234	14
comp4057_c0_seq1	3570	2754	2304	734	4322	2446	3902	586	4244	2800	2094	528
comp4058_c0_seq1	2622	2134	886	3920	3330	2026	1294	5122	3894	2848	1076	3442
comp4059_c0_seq1	2508	2810	1696	1218	3076	3138	2642	1062	2776	3676	1458	908
comp4061_c0_seq1	164	106	152	22	168	152	174	58	150	136	374	40
comp4062_c0_seq1	1592	610	744	17578	1412	742	1220	23226	1086	792	1080	10788
comp4063_c0_seq1	74	72	158	6	90	104	164	12	74	70	230	8
comp4064_c0_seq1	82	26	116	28	100	52	140	14	66	48	54	14
comp4064_c1_seq1	156	60	162	20	228	76	214	40	140	130	80	24
comp4067_c0_seq1	60	30	70	6	60	20	62	4	62	36	22	12
comp4069_c0_seq1	80	54	98	10	46	28	36	6	86	60	52	24
comp4070_c0_seq1	34	6	90	4	60	36	80	10	40	22	66	6
comp4071_c0_seq1	480	418	360	318	662	594	590	222	590	592	260	162
comp4073_c0_seq1	190	86	418	50	234	120	310	126	206	122	476	92
comp4075_c0_seq1	62	6	30	0	86	4	12	0	46	8	0	2
comp4076_c0_seq1	132	36	58	0	102	30	34	0	76	38	58	2
comp4077_c0_seq1	316	414	208	116	396	606	270	58	344	614	132	114
comp4078_c0_seq1	58	90	144	8	74	146	106	12	78	158	104	14
comp4079_c1_seq1	332	970	258	20	348	1008	310	26	356	1242	250	32
comp4080_c0_seq1	38	46	60	28	58	84	72	36	66	38	66	14
comp4081_c0_seq1	148	108	706	186	202	156	1092	184	220	204	726	94
comp4082_c0_seq1	472	386	380	594	566	468	522	614	572	562	242	336
comp4083_c0_seq1	90	26	56	14	74	36	86	22	108	40	96	2
comp4084_c0_seq1	320	336	246	120	422	406	416	116	434	394	172	98
comp4086_c0_seq1	62	24	54	0	42	22	34	0	48	30	114	0
comp4087_c0_seq1	198	210	204	98	210	158	316	100	138	230	60	64
comp4089_c0_seq1	340	330	288	276	462	376	406	244	362	406	170	252
comp4090_c0_seq1	6164	6676	4596	414	6478	5614	5968	374	5674	7224	1240	390
comp4091_c0_seq1	216	134	148	62	228	114	270	68	156	144	190	42
comp4093_c0_seq1	86	112	12	4	80	130	14	2	96	172	30	6
comp4094_c0_seq1	144	92	604	4	180	100	620	4	118	94	40	8
comp4095_c0_seq1	3550	2598	2526	620	4084	3468	3436	732	3508	3346	3164	644
comp4096_c0_seq1	8	4	12	32	34	10	14	72	12	4	0	72
comp4098_c0_seq1	340	228	348	236	324	244	370	364	418	264	114	340
comp4099_c0_seq1	1752	1092	1770	538	2080	1540	2242	712	1512	1230	3660	382
comp4100_c1_seq1	314	112	582	2	448	126	742	14	492	166	530	12
comp4101_c0_seq1	114	94	60	10	94	130	46	16	98	138	182	16
comp4104_c0_seq1	88	72	102	8	68	60	106	12	42	50	72	0
comp4107_c0_seq1	2246	930	1738	534	2442	1020	2050	806	2122	1044	1406	554
comp4108_c0_seq1	66	218	10	0	100	248	6	2	78	302	4	4
comp4108_c0_seq2	46	116	0	0	36	112	2	2	58	190	2	2
comp4109_c0_seq1	308	284	308	58	384	304	434	66	322	306	182	32
comp4111_c0_seq1	394	200	320	70	490	294	530	76	430	232	354	64
comp4112_c0_seq1	916	1010	662	836	1098	868	936	568	1076	1418	452	644
comp4112_c0_seq2	864	960	626	784	1004	778	882	540	994	1308	424	632
comp4113_c0_seq1	46	58	42	2	20	40	34	2	26	64	40	2
comp4114_c0_seq1	72	82	118	8	74	82	122	4	62	82	104	10
comp4114_c1_seq1	174	146	264	8	174	168	316	12	184	168	150	18
comp4115_c0_seq1	362	370	214	206	476	554	360	234	394	530	200	152
comp4118_c0_seq1	118	76	74	52	118	102	96	80	94	104	136	48
comp4122_c0_seq1	604	440	556	192	704	480	922	228	618	478	342	132
comp4125_c0_seq1	6452	41110	1672	66	6298	42230	1384	88	6796	42440	1322	474
comp4126_c0_seq1	50	56	50	0	26	58	22	0	32	38	126	0
comp4127_c0_seq1	266	60	366	2	268	66	334	0	270	64	102	4
comp4128_c0_seq1	92	20	38	0	96	38	40	0	98	24	172	0
comp4129_c0_seq1	1020	1114	686	290	1320	1530	964	212	1020	1506	1074	180
comp4130_c0_seq1	8	2	36	56	140	66	54	238	36	46	62	236
comp4131_c0_seq1	1434	330	304	324	1890	372	308	380	1354	322	500	442
comp4132_c0_seq1	54	68	38	18	58	110	44	14	64	82	48	12
comp4133_c0_seq1	56	40	78	6	52	54	98	8	62	40	40	12
comp4135_c0_seq1	450	498	370	96	532	560	460	120	498	704	474	132
comp4136_c0_seq1	2312	1594	1912	594	2348	1514	2270	668	2136	1570	1796	404
comp4137_c1_seq1	54	30	50	4	62	48	54	24	80	34	36	14
comp4140_c0_seq1	1006	970	750	572	1666	1212	1738	720	1288	1252	796	480
comp4143_c0_seq1	5632	4132	4616	7968	7824	5402	8068	6702	6808	5256	2546	6474
comp4144_c0_seq1	60	56	48	102	82	54	58	120	144	94	34	56
comp4145_c0_seq1	164	34	56	4	136	62	40	2	160	56	32	10
comp4146_c0_seq1	19572	15128	13566	7538	28920	23898	31620	8778	16784	22010	18292	4426
comp4147_c0_seq1	8	2	0	168	4	4	0	246	4	0	14	298
comp4148_c0_seq1	454	778	1044	40	426	748	958	34	476	884	1252	26
comp4149_c0_seq1	82	80	102	36	92	88	70	46	80	146	24	44
comp4150_c0_seq1	326	260	296	234	444	344	342	178	310	352	148	178
comp4151_c0_seq1	270	308	302	88	350	568	368	60	206	502	148	64
comp4152_c0_seq1	460	376	456	112	540	506	556	104	382	316	514	50
comp4153_c0_seq1	518	318	1390	198	600	312	1680	254	524	322	1862	136
comp4155_c0_seq1	532	634	280	378	568	646	508	414	668	768	238	240
comp4157_c0_seq1	44	52	106	8	66	108	108	2	64	68	202	2
comp4160_c0_seq1	396	108	464	24	458	142	606	14	360	146	834	14
comp4162_c0_seq1	14496	10000	9804	13492	17766	11038	19154	13518	15590	11352	4848	12094
comp4164_c0_seq1	142	236	378	0	184	288	382	6	152	304	180	0
comp4165_c0_seq1	8	0	42	0	6	4	20	0	6	6	60	0
comp4166_c0_seq1	142	28	126	28	164	42	156	36	142	52	316	22
comp4168_c0_seq1	118	10	8	34	108	18	12	20	58	12	4	24
comp4171_c0_seq1	92	126	96	10	152	188	70	2	146	164	164	4
comp4172_c0_seq1	3126	1974	2648	10568	3422	2512	3540	11976	3630	2998	1972	11120
comp4174_c0_seq1	9266	5142	7312	21494	13248	9074	12290	17390	12040	8052	4944	14506
comp4176_c0_seq1	58222	67300	16934	588	65308	64766	28372	636	61538	50058	28850	1050
comp4178_c0_seq1	310	262	214	112	332	282	384	236	272	286	334	122
comp4178_c1_seq1	772	670	536	324	778	704	1012	454	704	654	578	246
comp4181_c0_seq1	890	256	750	60	1070	294	810	32	854	322	302	24
comp4182_c0_seq1	322	678	744	28	286	774	720	34	272	954	894	22
comp4183_c0_seq1	2416	988	1344	14	2564	1254	1258	14	2268	1246	3316	38
comp4185_c0_seq1	378	292	328	12	412	294	318	38	400	350	172	38
comp4185_c1_seq1	318	248	290	12	336	272	308	28	280	358	290	26
comp4186_c0_seq1	492	446	636	40	578	572	934	48	398	476	48	24
comp4187_c0_seq1	236	80	166	2	262	110	110	14	240	86	176	10
comp4190_c0_seq1	946	542	558	278	1076	442	940	248	888	538	288	172
comp4192_c0_seq1	144	104	144	20	130	86	96	14	108	88	30	26
comp4193_c0_seq1	10	50	0	2	12	94	0	0	12	64	0	2
comp4193_c1_seq1	10	46	0	0	16	50	10	0	16	42	2	0
comp4194_c0_seq1	44	48	58	20	82	50	48	22	74	64	144	12
comp4195_c0_seq1	118	138	14	6	132	118	18	0	78	172	4	2
comp4195_c0_seq2	130	142	14	4	136	126	14	0	80	182	8	2
comp4196_c0_seq1	1210	1324	1262	498	1458	1766	1822	784	1334	1824	1142	652
comp4197_c0_seq1	408	566	434	52	360	586	594	94	318	804	1220	90
comp4198_c0_seq1	28	14	52	0	38	20	56	4	18	16	12	0
comp4204_c0_seq1	234	372	264	396	344	392	358	346	280	522	176	292
comp4205_c0_seq1	480	422	526	86	590	450	516	110	502	480	382	110
comp4206_c0_seq1	1396	1970	962	620	1800	2526	1246	528	1550	2928	1146	770
comp4207_c0_seq1	68	20	18	1266	40	14	44	1918	44	30	70	1488
comp4208_c0_seq1	19046	9520	12852	6366	23264	10022	21166	9284	17810	10354	17818	5556
comp4209_c0_seq1	316	118	602	42	238	100	362	16	416	184	1146	42
comp4210_c0_seq1	402	1118	226	88	508	1110	330	64	446	2284	90	86
comp4212_c0_seq1	378	314	136	308	340	246	200	318	250	360	46	254
comp4213_c0_seq1	90	4	2	0	74	2	4	0	38	2	6	0
comp4215_c0_seq1	174	160	138	178	294	238	272	234	198	246	146	100
comp4216_c0_seq1	566	360	306	228	622	386	538	384	454	332	626	166
comp4218_c0_seq1	1880	1444	1412	400	2192	1458	2660	530	1876	1432	1976	392
comp4219_c0_seq1	42	38	70	26	48	106	48	38	44	62	74	24
comp4223_c0_seq1	182	138	310	46	208	188	328	44	184	168	140	52
comp4225_c0_seq1	4702	508	234	125720	1368	674	2478	172790	1646	716	4822	136110
comp4226_c0_seq1	2252	2670	1860	300	2426	2398	2592	436	2328	2208	2092	302
comp4229_c0_seq1	838	238	1612	36	1054	396	1750	44	910	378	828	16
comp4231_c0_seq1	1108	580	1040	94	1468	602	1412	108	908	606	772	136
comp4232_c0_seq1	90	76	112	28	110	70	166	52	138	150	28	60
comp4234_c0_seq1	1714	1290	3232	82	1532	1224	2730	72	1736	1388	1398	128
comp4235_c0_seq1	900	1024	848	618	1108	1176	1416	678	984	1064	686	504
comp4237_c0_seq1	218	176	330	38	320	242	484	196	252	374	102	62
comp4238_c0_seq1	68	108	326	2	104	74	276	4	82	36	356	6
comp4239_c0_seq1	290	260	200	128	264	252	290	180	230	256	316	98
comp4240_c0_seq1	3766	4202	3206	1386	5202	6380	5430	1330	4108	6554	2584	1248
comp4242_c0_seq1	1020	964	918	952	1154	1080	1178	564	1076	1158	1044	858
comp4243_c0_seq1	110	46	176	22	206	120	208	38	128	102	54	12
comp4244_c0_seq1	4630	2944	3886	7644	6130	3642	6240	6576	4680	4280	2258	6544
comp4245_c0_seq1	290	198	238	196	332	244	374	178	282	226	92	92
comp4246_c0_seq1	316	18	84	4	318	28	30	2	264	30	130	6
comp4248_c0_seq1	186	106	228	16	250	142	342	24	162	146	408	46
comp4250_c0_seq1	5018	1014	1098	1104	6658	1188	1180	1528	5024	1172	1646	1498
comp4252_c0_seq1	318	240	468	44	588	280	570	32	496	398	188	344
comp4253_c0_seq1	92	52	338	6	132	70	564	8	122	48	1028	6
comp4255_c0_seq1	374	368	456	26	508	604	444	24	430	460	518	26
comp4256_c0_seq1	192	68	110	50	222	80	178	80	132	70	150	26
comp4257_c0_seq1	22	52	42	4	14	58	14	2	18	48	70	0
comp4261_c0_seq1	438	478	276	366	496	542	354	314	618	894	438	374
comp4263_c0_seq1	728	192	402	204	1060	200	566	210	616	236	308	248
comp4264_c1_seq1	10	22	80	8	54	34	70	4	36	36	130	0
comp4270_c0_seq1	1476	816	1654	146	1622	834	2650	228	1784	720	2474	198
comp4271_c0_seq1	118	68	104	78	50	26	84	50	128	80	42	62
comp4272_c0_seq1	52	8	84	4	94	18	104	2	70	16	64	2
comp4273_c0_seq1	180	76	132	38	178	50	216	26	124	64	72	24
comp4274_c0_seq1	76	44	50	2	122	86	96	6	80	86	40	0
comp4275_c0_seq1	684	658	318	856	924	954	642	530	720	934	324	486
comp4277_c0_seq1	34	22	72	0	40	54	30	2	36	52	116	2
comp4278_c0_seq1	3788	2854	3424	396	4020	3034	4832	518	3586	3232	4140	484
comp4279_c0_seq1	522	486	918	94	602	520	1052	64	490	488	2222	54
comp4281_c0_seq1	280	208	288	28	302	216	304	40	242	242	98	42
comp4283_c0_seq1	34	28	68	0	52	30	70	0	40	62	56	0
comp4284_c0_seq1	54	22	48	4	24	16	36	4	36	16	12	4
comp4287_c0_seq1	1000	686	628	192	1040	764	812	248	872	906	414	186
comp4289_c0_seq1	670	678	398	274	926	876	630	202	648	742	218	148
comp4290_c0_seq1	2742	2186	1452	1132	3102	2454	2470	1052	2796	2188	2384	702
comp4291_c0_seq1	466	180	558	6	466	160	798	6	396	158	878	4
comp4292_c0_seq1	48	28	22	4	98	38	36	12	92	72	24	12
comp4293_c0_seq1	1236	1152	1272	1764	1356	1544	1768	1054	1876	2156	1646	930
comp4293_c0_seq2	1202	1130	1244	1648	1312	1484	1766	992	1812	2092	1606	876
comp4295_c0_seq1	374	398	202	128	422	448	370	194	432	410	328	90
comp4296_c0_seq1	476	544	362	50	572	842	372	114	556	792	268	70
comp4299_c1_seq1	26	36	86	4	40	78	64	12	48	76	70	4
comp4300_c0_seq1	176	200	182	362	500	378	2362	814	564	364	1344	964
comp4301_c0_seq1	126	140	120	66	236	242	150	42	146	254	102	44
comp4303_c0_seq1	1160	814	1842	1760	1306	1184	2068	1940	1254	1056	796	1472
comp4304_c0_seq1	84	4	4	2068	16	2	24	1870	28	6	62	1850
comp4304_c0_seq2	64	2	2	1402	6	0	16	910	18	4	48	888
comp4306_c0_seq1	3846	3252	3320	1098	4078	2962	4246	1598	3980	3330	6028	1242
comp4307_c0_seq1	262	624	612	48	318	618	382	54	342	700	450	42
comp4308_c0_seq1	620	982	420	48	710	1062	462	56	662	1220	602	54
comp4309_c0_seq1	94	74	60	210	132	138	174	198	132	118	68	106
comp4310_c0_seq1	538	274	594	86	620	314	956	128	480	296	1282	158
comp4311_c0_seq1	804	754	580	1012	1060	1244	926	830	912	1136	440	898
comp4312_c0_seq1	184	46	250	38	236	104	278	14	234	82	110	16
comp4313_c0_seq1	1110	2462	844	114	1486	3234	1158	222	1084	3974	1254	110
comp4314_c0_seq1	102	40	54	32	132	82	120	34	100	80	40	30
comp4315_c0_seq1	300	192	230	286	420	312	380	254	384	310	156	186
comp4316_c0_seq1	148	182	142	104	190	262	196	104	196	246	274	94
comp4316_c0_seq2	174	208	148	108	222	310	228	106	216	252	274	104
comp4318_c0_seq1	42	36	126	2	46	48	70	0	30	64	18	0
comp4319_c0_seq1	72	114	54	50	98	116	46	48	70	130	14	16
comp4320_c0_seq1	132	64	106	150	128	106	180	174	130	76	38	94
comp4323_c0_seq1	68	110	106	2	102	116	70	4	74	126	96	10
comp4324_c0_seq1	7936	10392	8646	4680	13236	18550	13104	2706	10314	19880	2940	3350
comp4328_c0_seq1	846	1140	572	152	1140	1370	944	212	1136	1180	248	220
comp4332_c0_seq1	44	70	18	12	98	96	22	152	20	238	26	44
comp4335_c0_seq1	108	42	98	20	98	28	128	10	102	46	252	0
comp4337_c0_seq1	8	12	76	6	16	12	84	0	16	12	82	2
comp4338_c0_seq1	16	0	58	0	16	6	78	0	16	0	136	0
comp4340_c0_seq1	22	50	26	4	28	30	26	0	32	74	30	4
comp4341_c0_seq1	7208	5298	5526	2916	9924	7012	11326	2998	6798	5864	4370	1742
comp4342_c0_seq1	50	38	220	6	92	50	282	14	78	72	178	4
comp4344_c0_seq1	11704	16466	5698	4758	12912	17828	9440	6170	12320	17302	5830	4368
comp4346_c0_seq1	13482	12134	15562	1060	23748	18986	35834	750	24162	17614	44364	882
comp4347_c0_seq1	36	50	52	6	44	52	26	4	26	58	24	14
comp4348_c0_seq1	82	88	38	2	90	138	32	4	90	130	46	4
comp4351_c0_seq1	264	294	232	36	272	278	250	42	256	334	174	40
comp4352_c0_seq1	156	196	70	8	144	230	106	10	196	238	60	8
comp4353_c0_seq1	28	18	54	2	36	28	60	0	14	12	2	2
comp4357_c0_seq1	272	52	28	2	230	84	14	6	166	64	18	2
comp4361_c0_seq1	34	24	46	2	58	24	90	6	44	38	14	0
comp4365_c0_seq1	66	46	234	2	80	72	248	4	70	50	540	2
comp4366_c0_seq1	70	38	48	16	62	22	46	6	50	16	6	8
comp4372_c0_seq1	24	2	178	0	24	14	182	2	44	0	146	0
comp4378_c0_seq1	506	28	30	1634	634	32	44	1974	562	38	98	1352
comp4380_c0_seq1	22	12	58	4	28	16	78	22	28	18	34	18
comp4383_c0_seq1	96	58	62	16	92	96	68	28	88	110	80	10
comp4384_c0_seq1	38	18	48	18	54	10	54	28	36	18	38	20
comp4389_c0_seq1	76	140	56	40	106	198	66	96	84	182	78	32
comp4390_c0_seq1	1494	1950	1408	1792	2106	2812	2726	1420	1934	2666	1316	1416
comp4391_c0_seq1	80	46	74	12	56	30	76	4	56	46	42	4
comp4392_c0_seq1	124	156	124	14	122	178	94	14	94	154	32	6
comp4393_c0_seq1	60	12	26	18	78	10	34	16	38	6	36	10
comp4401_c0_seq1	56	38	106	30	54	30	92	24	32	28	36	22
comp4402_c0_seq1	104	210	118	8	74	258	48	4	106	258	114	2
comp4404_c0_seq1	20	22	120	4	30	22	172	2	22	24	66	6
comp4408_c0_seq1	26	18	136	0	18	18	104	4	22	32	60	0
comp4412_c0_seq1	38	70	16	14	36	74	34	16	46	90	16	16
comp4413_c0_seq1	66	54	52	44	86	60	54	36	50	76	16	56
comp4416_c0_seq1	44	54	12	28	40	78	22	8	56	68	30	14
comp4416_c1_seq1	226	376	86	94	202	416	168	80	292	578	126	124
comp4423_c0_seq1	1970	190	1420	80	2754	244	1536	92	1716	204	720	110
comp4424_c0_seq1	50	92	4	8	46	96	2	2	74	164	0	2
comp4425_c0_seq1	192	126	182	46	152	128	162	40	160	168	118	34
comp4427_c0_seq1	50	26	34	10	60	46	70	30	88	42	42	36
comp4428_c0_seq1	58	24	86	34	86	42	94	40	50	42	134	14
comp4432_c0_seq1	10	80	42	52	14	26	30	866	112	232	152	434
comp4435_c0_seq1	112	40	34	34	86	44	66	16	76	36	92	14
comp4440_c0_seq1	148	48	92	22	182	68	148	28	138	42	122	16
comp4450_c0_seq1	16	28	30	0	48	88	64	0	30	52	26	2
comp4451_c0_seq1	158	62	226	6	202	58	296	4	136	44	510	0
comp4456_c0_seq1	92	86	214	10	90	114	136	4	104	86	136	6
comp4460_c0_seq1	138	118	216	78	160	124	272	66	138	148	218	50
comp4460_c0_seq2	112	94	192	84	138	106	256	74	142	138	212	48
comp4464_c0_seq1	40	30	30	4	84	50	30	12	44	30	20	8
comp4464_c1_seq1	64	34	24	4	76	28	36	10	40	22	10	2
comp4465_c0_seq1	178	96	112	20	158	98	172	22	138	118	176	28
comp4469_c0_seq1	44	24	94	2	60	84	108	2	70	70	36	2
comp4472_c0_seq1	494	774	512	32	522	882	474	44	494	1050	1160	42
comp4480_c0_seq1	146	136	154	0	202	196	160	2	156	142	196	6
comp4481_c0_seq1	896	746	688	178	1048	886	1136	196	882	820	530	182
comp4481_c1_seq1	122	116	134	30	142	138	184	24	154	136	142	28
comp4483_c0_seq1	60	40	30	0	76	64	40	8	104	46	32	8
comp4484_c1_seq1	28	12	16	6	56	26	20	0	76	30	22	0
comp4485_c0_seq1	1698	2138	1234	2032	2024	2856	1732	1976	1728	2598	1622	1996
comp4487_c0_seq1	328	270	626	116	488	326	1132	172	556	342	672	92
comp4487_c1_seq1	48	44	114	24	68	54	172	16	58	50	130	16
comp4488_c0_seq1	3978	1930	3860	508	4742	2496	4612	706	4336	2492	2444	564
comp4489_c0_seq1	10	14	90	0	26	14	48	6	20	24	104	2
comp4490_c0_seq1	32	24	28	6	74	26	18	0	46	10	210	0
comp4493_c0_seq1	42	58	34	8	20	42	22	10	44	40	42	2
comp4496_c0_seq1	262	352	120	1242	298	428	218	1800	290	360	286	1516
comp4500_c0_seq1	16	2	2	434	10	8	18	548	8	14	20	474
comp4501_c0_seq1	126	86	158	2	204	110	240	0	158	106	370	6
comp4505_c0_seq1	38	36	24	28	46	32	26	38	52	52	16	20
comp4506_c0_seq1	630	756	356	112	634	982	426	136	626	802	346	90
comp4522_c0_seq1	208	276	166	166	242	292	244	278	258	348	92	90
comp4527_c0_seq1	118	516	116	10	134	642	90	34	144	716	68	40
comp4533_c0_seq1	76	42	64	8	106	82	82	8	90	116	8	4
comp4536_c0_seq1	216	4	4	0	252	8	4	0	214	2	2	4
comp4537_c0_seq1	70	8	16	12	66	16	16	38	30	6	4	30
comp4542_c0_seq1	82	60	60	2	148	70	48	2	94	62	14	6
comp4545_c0_seq1	1074	600	584	3818	1338	622	1022	3306	1062	1038	440	3404
comp4547_c0_seq1	218	266	290	250	334	348	388	192	210	336	106	134
comp4550_c0_seq1	856	522	772	102	1036	564	720	118	796	520	690	80
comp4551_c0_seq1	158	184	4	0	24	98	4	2	94	124	0	0
comp4555_c0_seq1	184	152	148	132	226	226	242	120	186	164	216	90
comp4556_c0_seq1	54	54	52	18	56	74	48	18	68	86	34	14
comp4562_c0_seq1	80	122	66	44	104	108	110	80	64	120	26	22
comp4563_c0_seq1	82	56	44	34	64	48	44	66	54	48	22	12
comp4565_c0_seq1	24	4	132	216	12	6	106	126	16	12	82	158
comp4568_c0_seq1	52	20	20	0	118	32	14	2	86	72	2	0
comp4574_c0_seq1	84	40	118	44	146	76	148	20	116	70	348	26
comp4576_c0_seq1	10	90	8	4	4	114	12	4	10	116	16	0
comp4578_c0_seq1	36	6	44	0	14	10	32	4	48	10	10	0
comp4583_c0_seq1	154	248	32	2	146	372	44	2	174	364	20	6
comp4587_c0_seq1	1454	2146	1016	206	1600	2590	962	394	1254	2576	798	252
comp4588_c0_seq1	544	338	524	88	586	422	492	164	568	446	514	80
comp4590_c0_seq1	482	92	342	16	582	124	366	14	438	128	398	20
comp4591_c0_seq1	58	82	36	36	96	104	60	38	86	86	56	12
comp4593_c0_seq1	36	10	20	32	62	22	32	10	40	10	76	14
comp4600_c0_seq1	66	18	66	6	36	32	32	10	72	40	96	6
comp4603_c0_seq1	26	48	52	46	36	66	26	46	26	68	10	24
comp4605_c0_seq1	40	44	12	18	52	70	34	26	26	46	10	8
comp4616_c0_seq1	24	36	46	6	34	32	64	10	32	54	32	4
comp4618_c0_seq1	62	48	130	8	52	56	70	2	68	50	18	12
comp4622_c0_seq1	766	16	6	4	1014	62	4	8	346	8	12	2
comp4623_c0_seq1	24	22	22	6	44	50	26	4	34	36	42	14
comp4626_c0_seq1	126	36	162	4	128	70	138	8	110	80	152	14
comp4628_c0_seq1	42	28	28	54	52	50	66	50	50	48	50	40
comp4630_c0_seq1	144	144	106	86	218	208	144	114	112	144	116	98
comp4634_c0_seq1	126	132	34	0	94	118	28	0	138	120	8	2
comp4635_c0_seq1	8	16	64	4	18	12	56	0	12	14	14	0
comp4638_c0_seq1	94	30	118	28	130	32	142	34	150	48	84	14
comp4638_c1_seq1	30	2	46	6	32	26	36	38	42	16	208	12
comp4641_c0_seq1	72	80	104	38	84	146	120	54	94	116	268	62
comp4645_c0_seq1	28	12	40	20	22	18	62	30	24	22	18	10
comp4645_c1_seq1	60	38	100	62	98	54	240	52	76	62	146	38
comp4651_c0_seq1	402	188	1118	12	424	170	956	48	372	188	1296	6
comp4653_c0_seq1	20	8	52	6	22	14	110	12	28	20	16	2
comp4661_c0_seq1	102	12	42	2	110	32	36	0	112	12	46	2
comp4664_c0_seq1	28	24	46	12	22	16	84	4	18	20	54	6
comp4665_c0_seq1	6	0	0	80	2	6	2	202	0	0	2	192
comp4668_c0_seq1	78	230	14	0	140	354	12	2	94	272	8	6
comp4672_c0_seq1	208	206	154	100	296	244	232	58	220	292	72	76
comp4678_c0_seq1	62	44	88	28	122	56	196	28	126	72	238	24
comp4684_c0_seq1	4	20	78	6	2	24	80	0	2	22	26	0
comp4697_c0_seq1	1138	318	984	58	1466	380	1678	34	1102	318	1824	22
comp4698_c0_seq1	26	32	36	122	38	44	54	92	54	58	14	132
comp4699_c0_seq1	1532	458	1234	426	1748	574	1730	516	1596	560	1148	396
comp4700_c0_seq1	26	18	48	0	32	28	42	2	20	36	70	0
comp4704_c0_seq1	104	150	80	34	170	170	112	34	140	148	36	20
comp4708_c0_seq1	56	42	60	10	44	32	62	12	38	40	38	10
comp4709_c0_seq1	26	12	32	6	84	16	54	12	6	10	20	0
comp4712_c0_seq1	72	38	68	2	82	48	50	4	56	32	34	0
comp4720_c0_seq1	56	96	48	6	60	96	34	2	62	126	50	2
comp4721_c0_seq1	228	172	194	22	284	152	280	28	248	188	112	22
comp4723_c0_seq1	56	52	58	0	52	110	26	2	66	88	16	6
comp4726_c0_seq1	36	8	40	8	50	16	52	6	30	10	60	0
comp4732_c0_seq1	50	38	32	18	34	38	42	10	42	52	80	8
comp4734_c0_seq1	52	42	54	20	78	44	50	14	54	40	104	20
comp4735_c0_seq1	46	26	60	10	52	44	68	22	66	36	22	24
comp4738_c0_seq1	178	72	136	46	218	72	214	84	202	94	196	40
comp4739_c0_seq1	134	86	144	6	144	90	80	8	114	106	14	6
comp4743_c0_seq1	1178	648	712	16	1986	910	924	18	1342	892	880	14
comp4744_c0_seq1	194	30	220	22	292	52	228	128	186	72	136	78
comp4745_c0_seq1	160	96	156	38	158	132	186	70	146	116	36	44
comp4746_c0_seq1	50	40	60	16	82	38	68	10	54	34	58	18
comp4752_c0_seq1	310	166	376	62	300	176	284	118	268	190	280	78
comp4753_c0_seq1	334	474	400	18	410	450	500	12	376	642	108	20
comp4758_c0_seq1	36	40	72	22	62	58	60	18	54	36	8	26
comp4759_c0_seq1	50	20	84	14	36	30	54	24	56	50	74	36
comp4760_c0_seq1	60	20	48	18	64	36	92	36	34	10	14	14
comp4762_c0_seq1	60	64	80	28	84	102	58	54	90	106	136	26
comp4767_c0_seq1	86	36	40	0	62	72	44	0	66	68	0	4
comp4768_c0_seq1	132	48	196	24	112	54	142	26	84	70	122	12
comp4769_c0_seq1	1296	952	1526	76	1410	1114	1706	60	1544	1504	3668	46
comp4771_c0_seq1	3262	3782	2608	614	3852	5064	2778	300	3024	4134	390	358
comp4773_c0_seq1	64	18	24	0	32	24	48	0	26	20	64	0
comp4776_c0_seq1	248	184	114	32	236	222	132	24	262	240	190	22
comp4776_c1_seq1	56	34	46	8	44	68	34	8	74	50	34	6
comp4778_c0_seq1	74	82	62	18	120	78	72	94	36	208	20	34
comp4784_c0_seq1	5626	3830	4272	6664	7030	4896	7384	5496	5366	5240	2220	6402
comp4787_c0_seq1	68	56	74	0	54	28	82	0	28	40	68	4
comp4788_c0_seq1	72	24	80	6	82	26	94	2	76	28	110	4
comp4790_c0_seq1	12	14	8	156	10	18	10	168	24	46	26	246
comp4794_c0_seq1	16	34	6	0	10	54	6	2	12	58	0	4
comp4795_c0_seq1	20	16	72	10	14	32	76	8	28	30	46	24
comp4798_c0_seq1	46	44	52	10	74	50	80	24	108	56	6	10
comp4799_c0_seq1	50	52	44	14	66	68	82	8	38	84	42	10
comp4799_c1_seq1	242	286	188	58	300	276	316	80	280	314	220	82
comp4800_c0_seq1	46	24	38	34	66	38	66	56	34	42	2	18
comp4801_c0_seq1	34	16	30	42	54	32	66	44	42	36	10	66
comp4806_c0_seq1	48	58	52	12	70	58	52	0	46	56	76	10
comp4807_c0_seq1	10	4	14	44	16	10	16	74	16	16	8	48
comp4808_c0_seq1	48	14	20	2	66	8	38	28	42	14	50	10
comp4809_c0_seq1	52	60	36	2	52	54	26	0	46	60	6	4
comp4813_c0_seq1	126	134	52	18	142	124	84	28	132	180	22	36
comp4817_c0_seq1	72	42	54	0	48	34	28	2	64	30	50	0
comp4819_c0_seq1	102	102	128	56	130	106	150	104	54	118	58	84
comp4821_c1_seq1	168	58	94	14	216	78	138	2	128	42	28	0
comp4824_c0_seq1	480	370	788	822	692	438	1236	964	484	454	2480	628
comp4825_c0_seq1	174	148	182	84	184	118	128	48	146	222	82	56
comp4826_c0_seq1	36	50	80	14	60	58	78	10	82	42	42	12
comp4827_c0_seq1	35000	18190	12556	304	31414	13784	17636	296	31312	12192	8592	396
comp4829_c0_seq1	170	346	74	6	188	512	46	14	242	718	114	10
comp4831_c0_seq1	18	12	100	0	48	10	96	2	46	6	74	2
comp4835_c0_seq1	54	68	16	180	92	50	42	134	94	166	14	158
comp4835_c0_seq2	72	126	34	404	196	104	78	298	152	286	70	280
comp4840_c0_seq1	18	28	84	34	124	60	64	34	46	88	190	32
comp4841_c0_seq1	152	116	142	58	304	198	270	82	228	166	688	66
comp4844_c0_seq1	230	202	286	10	254	256	376	6	182	220	296	20
comp4846_c0_seq1	44	22	52	26	92	32	64	28	66	42	0	10
comp4849_c0_seq1	60	34	50	16	64	48	50	24	40	42	10	26
comp4851_c0_seq1	46	16	96	0	44	24	112	4	42	16	300	2
comp4852_c0_seq1	174	272	98	88	160	214	84	60	230	380	104	66
comp4853_c0_seq1	64	124	68	224	70	110	72	256	64	138	24	96
comp4855_c0_seq1	138	66	172	24	266	102	290	32	132	120	68	22
comp4857_c0_seq1	96	100	40	10	88	96	38	4	74	106	52	16
comp4858_c0_seq1	132	116	140	6	104	146	96	10	140	146	92	2
comp4860_c0_seq1	202	226	94	410	128	88	104	410	74	30	58	306
comp4861_c0_seq1	78	6	26	0	142	12	20	0	94	12	6	0
comp4862_c0_seq1	180	194	160	84	262	190	246	108	240	152	64	40
comp4867_c0_seq1	320	90	164	6	356	106	194	10	184	116	472	6
comp4869_c0_seq1	106	20	34	12	130	56	24	4	94	46	20	0
comp4871_c0_seq1	598	446	240	12	394	310	210	4	508	330	214	20
comp4876_c0_seq1	298	206	408	274	352	194	474	264	438	280	1874	188
comp4877_c0_seq1	346	298	252	92	460	488	412	144	428	510	752	72
comp4877_c1_seq1	166	128	166	34	164	168	122	54	164	184	72	44
comp4878_c0_seq1	38	10	54	0	32	30	60	2	18	18	92	0
comp4878_c1_seq1	92	98	212	4	96	132	154	14	112	144	164	6
comp4880_c0_seq1	11358	9006	10164	9400	11932	10354	16664	9280	11292	10246	5684	8396
comp4881_c0_seq1	48	152	66	0	42	194	24	4	48	204	32	4
comp4884_c0_seq1	42	32	22	2	56	64	46	2	62	28	6	0
comp4886_c0_seq1	78	16	78	12	122	48	126	20	84	34	248	12
comp4887_c0_seq1	62	38	90	2	92	56	96	2	88	84	76	0
comp4888_c0_seq1	122	18	142	2	124	28	208	32	88	14	120	10
comp4889_c0_seq1	38	28	56	2	54	46	48	0	64	44	14	6
comp4890_c0_seq1	140	34	164	0	110	78	116	6	100	72	134	2
comp4892_c0_seq1	46	12	14	6	22	12	10	0	64	10	8	2
comp4893_c0_seq1	158	202	170	70	252	220	248	88	180	266	450	62
comp4895_c0_seq1	106	56	76	212	80	48	110	424	122	92	78	418
comp4896_c0_seq1	138	42	78	10	120	56	124	14	118	42	18	20
comp4898_c0_seq1	144	142	404	6	174	220	448	4	146	190	188	6
comp4901_c0_seq1	128	74	168	2	168	66	200	28	40	72	32	4
comp4902_c0_seq1	718	784	436	200	836	758	768	180	670	752	380	134
comp4908_c0_seq1	208	174	124	76	174	160	204	84	148	158	138	56
comp4910_c0_seq1	62	60	74	38	64	48	114	52	62	40	14	44
comp4911_c0_seq1	58	32	306	20	86	82	318	16	56	84	320	2
comp4912_c0_seq1	118	80	84	2	136	112	82	0	110	144	2	12
comp4913_c0_seq1	52	38	36	4	46	32	44	4	72	66	18	8
comp4916_c0_seq1	24	10	44	0	30	14	28	2	32	18	118	2
comp4919_c0_seq1	92	76	54	30	86	78	94	20	68	68	94	30
comp4922_c0_seq1	86	50	118	4	78	78	106	0	136	102	78	4
comp4924_c0_seq1	12	4	40	0	14	14	66	0	20	4	166	0
comp4925_c0_seq1	232	630	274	28	190	728	254	24	176	924	92	14
comp4926_c0_seq1	62	26	68	18	54	58	102	30	104	48	56	12
comp4927_c0_seq1	8	6	48	0	12	6	40	2	4	6	648	0
comp4933_c0_seq1	116	56	122	6	116	78	140	8	84	86	132	2
comp4934_c0_seq1	76	30	44	2	76	38	52	0	80	54	118	0
comp4937_c0_seq1	32	32	38	112	48	42	38	112	66	78	16	118
comp4937_c1_seq1	258	176	316	630	328	276	288	558	428	470	388	754
comp4938_c0_seq1	24	16	36	0	22	44	64	0	44	62	168	0
comp4940_c0_seq1	70	52	70	8	88	76	80	14	86	80	160	18
comp4943_c0_seq1	176	132	140	84	200	186	192	42	178	168	56	58
comp4947_c0_seq1	186	106	236	334	298	226	280	262	224	210	174	248
comp4948_c0_seq1	56	64	38	2	68	52	68	2	48	66	70	2
comp4949_c0_seq1	84	4	38	0	108	10	24	0	56	2	38	0
comp4952_c0_seq1	120	84	146	6	166	84	176	18	98	108	510	16
comp4955_c0_seq1	136	80	352	6	180	104	230	8	140	160	106	4
comp4956_c0_seq1	54	60	22	58	72	86	56	92	66	72	48	46
comp4957_c0_seq1	26	32	38	98	22	34	42	86	26	40	6	82
comp4959_c0_seq1	124	98	120	66	146	108	110	72	114	82	46	24
comp4963_c0_seq1	90	60	52	14	64	76	70	20	54	78	26	6
comp4963_c1_seq1	180	198	168	22	242	236	190	120	132	230	92	16
comp4964_c0_seq1	128	18	50	0	158	58	72	0	128	32	76	2
comp4965_c0_seq1	312	22	0	0	336	28	2	2	314	26	2	0
comp4968_c0_seq1	96	64	108	62	116	76	160	54	96	80	124	60
comp4970_c0_seq1	126726	112380	109002	110992	200794	211850	132438	80646	143582	261352	170666	70650
comp4973_c0_seq1	388	172	290	70	438	160	408	74	404	162	266	58
comp4975_c0_seq1	18	20	66	6	26	20	60	10	18	26	0	12
comp4978_c0_seq1	58	34	38	2	54	36	44	0	60	26	18	2
comp4982_c0_seq1	84	64	104	2	98	72	134	2	98	66	70	4
comp4985_c0_seq1	302	184	392	58	312	162	406	76	224	162	386	36
comp4987_c0_seq1	42	36	162	4	78	42	168	16	40	50	38	2
comp4989_c0_seq1	10	34	50	0	26	38	88	2	28	36	42	6
comp4995_c0_seq1	90	56	68	2	102	52	38	6	72	78	28	14
comp4996_c0_seq1	136	114	172	44	198	160	248	40	174	182	128	40
comp5001_c0_seq1	36	18	54	0	54	30	44	4	32	38	104	6
comp5002_c0_seq1	20	18	20	112	26	14	16	108	24	30	24	86
comp5003_c0_seq1	84	44	26	52	82	72	34	120	42	92	22	72
comp5004_c0_seq1	70	14	10	0	72	4	2	0	108	10	4	0
comp5005_c0_seq1	32	12	56	0	16	14	44	0	20	4	56	0
comp5008_c0_seq1	22	38	42	16	26	64	42	20	34	58	8	18
comp5010_c0_seq1	164	158	316	14	190	216	290	24	208	186	302	18
comp5010_c1_seq1	84	66	136	6	96	104	156	10	70	88	46	4
comp5012_c0_seq1	56	16	64	10	58	22	94	20	30	14	34	8
comp5013_c0_seq1	44	52	22	0	42	40	56	0	44	36	24	0
comp5014_c0_seq1	262	112	626	10	296	156	528	4	238	174	494	6
comp5016_c0_seq1	26	6	72	8	32	14	102	12	42	10	44	2
comp5018_c0_seq1	70	48	52	40	116	44	50	40	76	70	20	22
comp5022_c0_seq1	436	666	438	36	544	988	396	22	530	834	158	42
comp5023_c0_seq1	20	42	38	12	22	26	32	10	16	60	70	16
comp5024_c0_seq1	46	6	56	0	40	24	56	8	26	28	22	2
comp5025_c0_seq1	22	86	4	2	4	78	6	0	12	110	0	2
comp5026_c0_seq1	104	86	144	54	74	150	152	34	88	110	96	32
comp5027_c0_seq1	172	32	60	10	180	40	62	42	144	56	52	8
comp5027_c1_seq1	556	90	280	36	552	140	172	64	514	128	96	52
comp5031_c0_seq1	32	56	272	4	38	44	172	2	58	76	188	6
comp5032_c0_seq1	40	102	24	68	60	108	76	192	54	116	100	138
comp5033_c0_seq1	422	392	460	8	490	384	586	14	334	444	360	12
comp5037_c0_seq1	70	30	50	16	96	68	92	12	116	48	234	16
comp5038_c0_seq1	56	36	40	12	80	52	50	10	100	34	22	8
comp5041_c0_seq1	92	36	70	74	60	32	46	170	78	46	66	164
comp5044_c0_seq1	5790	4116	5366	7886	8608	6520	8908	6692	6630	6376	2224	5678
comp5051_c0_seq1	912	1302	616	646	1048	1568	898	544	1186	1848	792	532
comp5053_c0_seq1	130	224	170	2	144	336	184	10	160	306	226	6
comp5058_c0_seq1	48	60	96	10	72	46	142	10	32	46	30	4
comp5060_c0_seq1	92	40	152	2	118	72	100	6	102	58	192	4
comp5061_c0_seq1	60	14	32	2	52	8	50	2	50	8	6	0
comp5062_c0_seq1	98	106	114	12	96	90	72	2	110	88	110	10
comp5064_c0_seq1	506	382	444	112	736	540	470	140	618	612	252	94
comp5065_c0_seq1	1284	2554	1190	64	1792	3638	1154	106	1424	3890	1192	82
comp5070_c0_seq1	478	480	354	348	454	568	450	308	520	656	342	262
comp5071_c0_seq1	1110	658	1470	1800	1246	938	1920	1916	726	942	1130	1550
comp5073_c0_seq1	22	12	58	2	18	36	28	6	28	18	104	2
comp5075_c0_seq1	238	264	210	144	298	308	350	116	310	302	244	88
comp5077_c0_seq1	64	66	126	4	94	90	136	0	96	100	346	0
comp5081_c0_seq1	30	10	40	2	44	26	38	2	18	4	58	4
comp5082_c0_seq1	56	26	34	36	64	46	48	24	58	18	42	30
comp5083_c0_seq1	82	14	30	0	50	20	48	2	76	26	42	0
comp5086_c0_seq1	56	44	72	30	84	70	108	14	68	90	180	24
comp5087_c0_seq1	14	34	34	38	158	278	114	230	136	254	14	74
comp5092_c0_seq1	1096	1238	758	454	1176	1552	1058	440	1234	1502	1424	516
comp5194_c0_seq1	140	252	44	0	140	290	20	12	108	234	24	10
comp5213_c1_seq1	172	126	154	54	264	180	246	70	124	138	88	48
comp5238_c0_seq1	18	166	4	8	14	214	0	14	24	190	0	16
comp5259_c0_seq1	26	28	60	0	52	60	52	2	62	26	104	0
comp5264_c0_seq1	222	186	106	24	214	206	120	48	198	292	88	36
comp5293_c0_seq1	24	0	172	0	20	4	106	0	20	0	20	8
comp5314_c0_seq1	12	8	54	0	22	6	98	0	12	2	8	0
comp5323_c0_seq1	14	28	30	30	54	30	56	20	56	52	8	40
comp5338_c0_seq1	82	56	60	126	64	24	40	86	40	62	12	68
comp5345_c0_seq1	4	0	0	52	8	12	0	92	2	2	6	106
comp5385_c0_seq1	46	22	48	0	26	16	46	18	40	22	26	0
comp5425_c0_seq1	34	28	52	2	50	44	50	2	44	42	82	0
comp5530_c0_seq1	60	46	110	0	74	68	66	2	26	50	50	0
comp5572_c0_seq1	2	14	156	0	8	18	160	0	12	26	212	0
comp5590_c1_seq1	46	6	20	4	44	30	44	10	26	28	60	2
comp5608_c0_seq1	150	64	42	152	134	88	66	138	190	108	44	98
comp5631_c0_seq1	26	10	50	6	40	24	50	0	18	12	6	2
comp5637_c1_seq1	358	58	74	8	344	96	64	20	322	66	90	2
comp5684_c0_seq1	98	28	76	42	154	74	98	28	112	84	0	10
comp5686_c0_seq1	16	8	50	0	66	20	34	0	16	12	26	0
comp5770_c0_seq1	36	0	36	0	30	2	38	0	56	2	68	4
comp5871_c0_seq1	16	10	46	10	26	28	64	0	16	4	38	4
comp5875_c1_seq1	24	38	20	24	30	32	40	48	44	30	52	66
comp5918_c0_seq1	36	62	48	2	26	96	16	2	44	96	30	0
comp5992_c0_seq1	56	56	64	0	58	82	56	0	42	48	50	6
comp6034_c0_seq1	944	1096	654	1328	1194	1084	1260	1422	1006	1348	398	844
comp6060_c0_seq1	54	48	52	4	46	68	44	2	42	68	10	14
comp6064_c0_seq1	132	94	162	54	190	112	176	46	192	156	54	48
comp6096_c1_seq1	102	52	34	4	80	84	32	2	98	82	20	2
comp6099_c0_seq1	104	82	112	28	100	92	106	36	56	122	252	30
comp6100_c0_seq1	70	36	76	2	76	40	80	6	40	52	28	2
comp6100_c1_seq1	44	22	42	0	44	22	32	6	32	14	146	2
comp6101_c0_seq1	42	12	40	4	30	10	38	4	40	12	128	0
comp6103_c0_seq1	70	74	34	6	82	86	72	8	54	102	24	8
comp6103_c1_seq1	28	46	52	2	52	80	32	4	80	78	24	4
comp6105_c0_seq1	126	90	132	20	114	134	122	24	100	124	202	16
comp6109_c0_seq1	48	30	32	4	148	48	52	26	154	76	114	4
comp6110_c0_seq1	96	24	106	2	102	40	74	34	60	14	78	0
comp6110_c1_seq1	108	16	82	0	120	26	66	32	66	14	144	0
comp6111_c0_seq1	162	68	134	0	196	84	170	4	188	96	16	0
comp6115_c0_seq1	12	4	54	0	22	30	62	0	24	16	78	0
comp6117_c0_seq1	642	484	614	58	706	580	572	108	604	646	392	72
comp6120_c0_seq1	16	28	16	2	10	62	8	0	30	52	4	0
comp6123_c0_seq1	56	90	14	0	58	82	12	2	38	122	38	8
comp6125_c0_seq1	124	22	94	76	70	24	64	92	108	28	96	76
comp6130_c0_seq1	262	148	170	56	314	138	280	54	316	192	178	68
comp6133_c0_seq1	224	46	66	6	168	58	54	2	182	68	38	0
comp6135_c0_seq1	702	58	68	0	670	120	42	0	726	86	20	4
comp6136_c0_seq1	128	36	158	2	98	64	122	0	58	52	32	0
comp6143_c1_seq1	70	56	74	64	78	44	82	66	94	64	108	46
comp6146_c0_seq1	256	356	276	210	290	460	436	100	288	414	132	88
comp6147_c0_seq1	74	10	28	4	74	14	14	0	46	14	10	0
comp6147_c1_seq1	44	8	10	0	64	10	18	0	48	8	12	0
comp6150_c0_seq1	90	40	52	4	48	82	38	6	56	86	12	4
comp6151_c0_seq1	1248	96	390	4	1474	164	542	12	1046	208	686	6
comp6157_c1_seq1	50	32	52	36	74	26	58	32	50	30	54	8
comp6159_c0_seq1	238	158	156	94	234	232	324	114	250	208	148	68
comp6160_c0_seq1	26	32	42	4	62	16	40	12	58	44	32	38
comp6165_c0_seq1	80	38	68	136	52	34	62	272	60	48	68	188
comp6165_c1_seq1	12	4	16	58	18	16	24	132	20	10	28	82
comp6166_c0_seq1	68	30	64	8	110	46	148	4	74	74	84	6
comp6167_c0_seq1	116	64	144	4	178	76	140	26	104	122	60	8
comp6168_c0_seq1	42	22	34	0	48	54	48	4	28	36	42	8
comp6169_c0_seq1	46	42	170	10	40	32	168	6	76	54	138	12
comp6169_c1_seq1	52	46	214	8	74	56	314	12	66	90	48	26
comp6172_c0_seq1	66	32	148	2	108	52	124	0	78	44	256	4
comp6176_c0_seq1	170	74	182	8	136	108	126	10	106	130	130	16
comp6177_c0_seq1	170	92	372	26	206	110	336	8	124	108	280	18
comp6180_c0_seq1	122	144	50	50	144	218	112	58	174	206	106	84
comp6180_c1_seq1	42	82	24	16	42	80	36	28	70	94	40	34
comp6181_c0_seq1	70	62	56	8	68	50	94	16	32	80	20	12
comp6181_c1_seq1	890	736	738	122	1022	762	1168	90	626	902	758	82
comp6183_c0_seq1	44	38	78	4	116	76	208	2	30	24	420	2
comp6184_c0_seq1	44	24	52	8	38	22	68	2	20	18	42	6
comp6203_c0_seq1	336	402	438	24	322	490	372	44	342	490	496	36
comp6204_c0_seq1	58	64	122	6	62	94	136	0	80	58	268	10
comp6205_c1_seq1	30	28	62	16	44	18	58	12	44	30	60	6
comp6206_c0_seq1	232	124	144	12	240	176	156	80	182	250	266	26
comp6209_c0_seq1	222	22	146	4	286	34	166	6	158	10	282	4
comp6209_c1_seq1	640	84	498	30	938	88	668	38	472	100	716	52
comp6214_c0_seq1	24	18	142	6	30	36	68	0	14	20	30	0
comp6217_c0_seq1	68	62	22	4	72	54	44	2	62	90	16	0
comp6222_c0_seq1	86	174	28	24	70	120	34	40	94	196	96	42
comp6227_c0_seq1	62	170	46	2	38	266	42	6	46	240	22	2
comp6228_c0_seq1	14	12	2	2	32	52	8	0	44	34	100	0
comp6229_c0_seq1	220	50	124	2	284	62	156	2	244	44	120	0
comp6234_c1_seq1	118	68	226	34	122	80	310	14	102	78	420	14
comp6237_c0_seq1	158	120	130	72	176	144	178	36	192	208	118	40
comp6239_c0_seq1	298	162	264	28	358	202	198	4	250	276	612	6
comp6239_c1_seq1	90	84	108	2	84	82	64	2	138	96	58	4
comp6248_c0_seq1	28	8	110	0	48	12	180	0	52	42	160	0
comp6250_c0_seq1	560	220	316	2	500	370	266	6	536	296	1768	4
comp6252_c0_seq1	146	196	302	2	140	282	216	4	192	254	142	6
comp6252_c1_seq1	98	88	162	8	100	184	144	4	98	110	160	4
comp6258_c0_seq1	500	138	644	4	622	150	868	12	508	234	72	12
comp6263_c0_seq1	88	96	62	136	126	168	122	300	102	98	32	114
comp6264_c0_seq1	140	136	122	60	158	152	166	46	114	124	72	20
comp6265_c2_seq1	164	108	80	34	176	90	106	14	118	94	144	28
comp6270_c0_seq1	100	40	16	30	44	66	22	26	52	82	18	26
comp6272_c1_seq1	36	0	178	0	20	2	190	0	34	4	154	2
comp6276_c0_seq1	180	160	128	54	246	160	224	64	158	134	116	32
comp6279_c0_seq1	32	30	60	0	58	48	76	6	44	42	58	6
comp6279_c1_seq1	102	50	154	6	134	92	160	0	102	72	200	8
comp6283_c0_seq1	140	174	96	56	154	170	130	72	120	128	42	30
comp6283_c0_seq2	148	184	98	64	152	168	130	74	116	136	46	30
comp6285_c0_seq1	348	192	284	98	430	276	498	120	380	256	250	70
comp6286_c0_seq1	50	44	28	2	58	62	42	2	48	74	68	0
comp6288_c0_seq1	102	98	190	10	316	198	168	20	96	208	106	24
comp6291_c0_seq1	378	388	334	1884	598	502	694	1702	480	574	236	1664
comp6296_c0_seq1	140	72	180	42	168	86	174	88	86	80	104	28
comp6297_c0_seq1	156	148	190	46	242	274	230	54	188	208	190	50
comp6304_c0_seq1	200	138	152	192	306	168	298	130	226	224	112	90
comp6305_c1_seq1	344	262	336	100	346	218	458	134	232	188	202	96
comp6306_c0_seq1	180	182	248	6	178	172	158	8	220	216	190	8
comp6306_c1_seq1	282	264	280	8	278	370	234	10	284	326	340	8
comp6307_c0_seq1	388	90	458	2	430	84	666	14	360	96	888	4
comp6308_c0_seq1	1502	2148	1154	1504	2158	2880	1816	1126	1834	3074	1444	1338
comp6309_c0_seq1	76	36	146	4	84	48	106	2	74	46	104	6
comp6309_c1_seq1	188	70	332	10	118	114	184	6	192	104	288	14
comp6309_c2_seq1	48	20	54	0	32	30	46	0	56	20	184	2
comp6311_c0_seq1	62	64	84	28	50	80	134	54	58	58	26	28
comp6313_c0_seq1	100	78	78	2	110	94	84	4	130	118	174	4
comp6322_c0_seq1	146	54	144	12	164	34	232	10	160	54	232	12
comp6322_c1_seq1	122	54	124	8	96	40	168	26	92	40	286	12
comp6322_c2_seq1	62	10	62	10	58	24	104	8	64	20	12	8
comp6323_c0_seq1	86	34	96	8	102	56	104	4	114	78	434	16
comp6324_c0_seq1	2622	3272	1348	1268	3464	4274	2146	1036	2332	3360	660	734
comp6325_c0_seq1	246	188	300	30	360	416	388	38	362	406	130	26
comp6328_c0_seq1	90	6	88	2	134	12	84	0	138	4	166	2
comp6328_c1_seq1	42	12	52	0	58	2	28	0	62	4	44	0
comp6328_c2_seq1	116	138	70	18	240	140	118	408	58	386	150	100
comp6331_c0_seq1	144	94	58	788	162	68	108	796	142	98	50	830
comp6332_c0_seq1	44	44	136	4	56	54	138	2	66	62	188	10
comp6333_c0_seq1	124	52	224	4	110	78	120	6	98	82	130	0
comp6336_c0_seq1	372	272	286	166	376	290	334	260	358	300	238	126
comp6340_c0_seq1	22	16	32	10	56	28	52	2	42	6	2	2
comp6341_c0_seq1	148	124	106	8	124	148	112	4	108	84	108	2
comp6342_c0_seq1	10716	7582	8024	11128	11992	7342	13498	11526	11368	8094	7308	9146
comp6343_c0_seq1	444	220	414	54	472	268	468	58	350	262	196	54
comp6345_c0_seq1	122	78	134	10	214	78	214	70	68	128	150	12
comp6346_c0_seq1	60	72	242	0	64	122	230	10	88	112	220	6
comp6350_c0_seq1	106	100	228	2	116	102	280	6	132	118	240	8
comp6350_c1_seq1	40	30	106	0	40	54	92	2	50	32	464	4
comp6351_c0_seq1	46	48	32	0	38	50	50	4	38	40	34	4
comp6357_c0_seq1	182	90	130	56	156	98	152	98	148	142	68	56
comp6358_c0_seq1	68	20	66	18	90	38	72	22	76	46	160	16
comp6359_c0_seq1	80	130	116	14	64	198	80	16	94	128	190	20
comp6359_c1_seq1	50	100	116	14	62	108	56	14	76	172	56	12
comp6363_c0_seq1	0	4	0	60	0	0	2	216	2	0	6	124
comp6365_c0_seq1	180	102	172	40	198	122	164	42	104	160	108	60
comp6365_c1_seq1	52	16	58	12	22	14	14	2	0	20	2	14
comp6367_c0_seq1	62	24	84	2	54	40	70	4	68	26	62	2
comp6370_c0_seq1	22	42	26	4	22	68	28	6	44	68	98	4
comp6371_c1_seq1	38	8	34	2	66	44	104	12	34	40	80	6
comp6373_c0_seq1	24	12	334	0	44	28	240	2	62	32	312	0
comp6375_c0_seq1	122	56	112	18	98	82	98	16	110	90	122	16
comp6376_c0_seq1	136	86	18	4	166	128	38	2	118	114	0	2
comp6377_c0_seq1	32	38	80	2	36	48	62	0	38	54	96	2
comp6378_c0_seq1	8	18	66	0	16	20	48	0	22	10	130	2
comp6379_c0_seq1	208	428	54	580	194	510	82	924	234	472	104	764
comp6380_c0_seq1	38	0	102	0	36	2	116	0	36	0	270	0
comp6380_c1_seq1	58	2	298	0	140	16	422	0	128	8	260	0
comp6382_c1_seq1	84	88	102	144	172	120	168	116	130	122	286	170
comp6384_c0_seq1	422	408	450	4	474	402	504	20	364	516	168	26
comp6386_c0_seq1	46	32	58	14	80	58	74	12	54	36	66	4
comp6394_c0_seq1	72	14	42	6	56	4	30	22	70	34	248	0
comp6397_c0_seq1	530	298	108	16	640	370	156	6	606	362	144	8
comp6397_c0_seq2	866	496	146	22	930	570	186	10	906	568	196	8
comp6398_c0_seq1	22	36	30	2	60	46	18	2	24	52	8	0
comp6399_c0_seq1	146	50	252	4	256	68	394	4	140	70	774	8
comp6401_c0_seq1	132	156	90	10	162	156	124	0	84	162	54	6
comp6403_c0_seq1	248	120	222	26	388	126	268	34	490	146	78	38
comp6404_c0_seq1	32	14	62	2	54	22	80	10	54	20	40	0
comp6405_c0_seq1	136	20	16	0	152	32	16	0	122	26	18	2
comp6405_c1_seq1	64	14	10	0	54	22	6	0	54	12	0	4
comp6406_c0_seq1	22	20	28	2	56	72	56	0	72	50	72	4
comp6408_c0_seq1	224	148	176	92	272	140	244	84	256	90	428	68
comp6408_c1_seq1	13782	8442	10690	9652	13640	7588	17036	13650	13360	7584	11836	9802
comp6410_c0_seq1	48	32	46	60	58	10	34	56	74	38	40	30
comp6410_c2_seq1	118	50	48	60	134	56	58	66	104	40	116	56
comp6411_c0_seq1	60	12	16	4	68	14	28	4	44	16	32	2
comp6412_c0_seq1	72	38	550	42	86	62	512	92	122	86	534	36
comp6413_c0_seq1	342	322	248	130	414	338	314	264	286	342	238	90
comp6414_c0_seq1	166	122	176	34	216	166	106	72	152	184	80	68
comp6418_c0_seq1	336	270	356	68	396	296	442	98	308	316	190	78
comp6420_c0_seq1	116	52	64	58	146	88	88	66	110	114	30	78
comp6421_c0_seq1	58	26	32	2	48	44	42	6	44	52	116	6
comp6422_c0_seq1	262	284	300	24	456	332	344	18	280	422	330	14
comp6427_c0_seq1	82	38	166	6	72	58	222	0	76	60	302	2
comp6429_c0_seq1	74	72	48	4	58	104	42	6	72	118	22	8
comp6432_c0_seq1	40	34	44	0	34	44	36	2	28	44	132	0
comp6433_c0_seq1	652	210	654	40	866	260	868	58	666	304	1848	78
comp6433_c1_seq1	178	54	98	24	188	66	172	18	112	96	42	26
comp6437_c0_seq1	130	144	114	6	82	206	120	14	150	196	56	4
comp6438_c0_seq1	82	46	72	0	66	72	86	2	108	66	36	2
comp6443_c0_seq1	34	48	42	2	16	68	48	0	30	100	18	0
comp6444_c0_seq1	98	6	10	0	192	4	10	0	60	10	10	0
comp6446_c0_seq1	272	344	166	76	288	316	230	108	284	374	128	92
comp6448_c0_seq1	30	62	60	4	54	98	72	12	52	38	12	6
comp6448_c1_seq1	140	180	186	18	240	240	196	12	174	256	36	16
comp6449_c0_seq1	136	54	124	34	154	72	92	30	126	68	68	34
comp6449_c1_seq1	84	46	48	12	64	38	66	14	94	58	26	20
comp6452_c0_seq1	58	78	76	0	46	102	60	4	64	134	58	2
comp6459_c0_seq1	12	12	96	0	34	4	74	0	26	6	18	6
comp6466_c0_seq1	128	110	116	18	190	96	168	50	160	92	224	52
comp6469_c0_seq1	86	20	62	10	78	24	78	12	70	28	28	10
comp6475_c0_seq1	22	22	50	6	16	24	62	16	22	22	98	6
comp6485_c0_seq1	66	90	42	6	104	104	32	10	80	92	112	4
comp6485_c1_seq1	146	160	78	12	140	194	96	8	126	288	58	22
comp6496_c0_seq1	50	50	30	6	16	26	2	2	34	54	6	2
comp6499_c0_seq1	208	182	172	244	480	382	456	308	230	300	140	180
comp6500_c0_seq1	82	24	152	30	90	48	384	8	56	42	72	10
comp6501_c0_seq1	68	22	24	2	66	14	18	2	64	26	52	0
comp6506_c1_seq1	10	12	166	0	14	26	92	0	24	12	48	0
comp6506_c1_seq2	14	12	210	0	14	26	94	0	38	14	56	0
comp6508_c0_seq1	6	80	0	0	0	178	0	0	16	124	0	6
comp6512_c0_seq1	94	58	54	96	132	76	78	84	72	92	32	40
comp6516_c0_seq1	54	44	58	2	74	64	32	0	30	102	12	0
comp6519_c0_seq1	1324	1096	802	236	1714	1376	1012	298	1380	1402	554	296
comp6519_c1_seq1	72	48	30	14	84	80	32	18	40	82	0	16
comp6519_c2_seq1	1194	926	668	226	1504	1144	846	276	934	1156	528	238
comp6523_c0_seq1	32	44	40	8	72	70	42	14	52	44	42	8
comp6524_c0_seq1	34	26	32	2	78	40	26	0	64	60	24	2
comp6526_c0_seq1	176	80	304	40	266	172	294	66	224	160	82	50
comp6530_c0_seq1	74	38	80	24	88	64	104	74	74	54	138	40
comp6532_c0_seq1	72	8	24	2	80	42	60	12	60	24	16	2
comp6533_c0_seq1	330	304	398	102	402	398	562	92	372	328	568	114
comp6535_c0_seq1	64	44	64	10	58	78	68	8	56	54	128	14
comp6535_c0_seq2	116	126	110	24	136	170	104	30	112	160	70	14
comp6537_c0_seq1	96	38	90	44	106	68	126	44	66	60	146	42
comp6539_c0_seq1	44	64	28	24	82	88	50	152	20	154	26	26
comp6541_c0_seq1	46	16	204	0	80	24	190	0	60	22	200	0
comp6549_c0_seq1	70	46	48	8	78	48	50	22	90	50	20	12
comp6549_c1_seq1	230	128	190	46	222	170	230	90	254	174	90	56
comp6557_c0_seq1	56	30	42	12	112	78	70	40	100	60	68	28
comp6559_c0_seq1	4	2	2	38	0	4	6	106	4	14	16	138
comp6559_c1_seq1	26	16	4	156	10	12	12	396	22	40	94	484
comp6559_c2_seq1	4	4	12	56	8	6	12	184	22	18	18	262
comp6564_c0_seq1	126	52	138	38	152	76	168	60	132	74	62	38
comp6564_c2_seq1	90	46	110	18	88	38	124	48	50	52	204	30
comp6574_c0_seq1	24	8	40	0	16	20	40	6	16	8	52	6
comp6581_c0_seq1	88	96	62	12	132	126	54	32	88	134	64	18
comp6582_c0_seq1	34	32	8	110	38	22	16	224	64	82	16	192
comp6583_c0_seq1	44	8	10	526	2	10	8	538	6	4	18	434
comp6588_c0_seq1	54	18	40	14	66	42	60	22	38	28	44	12
comp6590_c0_seq1	42	40	96	2	20	40	100	4	44	90	142	2
comp6592_c0_seq1	38	16	18	90	28	32	22	84	28	10	50	72
comp6593_c0_seq1	216	230	104	56	246	206	98	100	178	250	92	94
comp6594_c1_seq1	106	34	108	12	154	38	52	6	158	42	32	6
comp6602_c0_seq1	46	18	620	0	40	98	340	6	62	72	426	4
comp6603_c0_seq1	28	14	24	10	72	64	54	16	58	60	134	18
comp6605_c0_seq1	36	12	14	2	54	16	52	10	32	12	44	2
comp6615_c0_seq1	92	70	142	40	98	72	214	16	102	82	58	52
comp6616_c0_seq1	112	76	42	24	102	84	70	22	130	154	54	32
comp6623_c0_seq1	10	12	174	20	30	20	222	24	26	22	256	16
comp6629_c0_seq1	22	42	24	0	30	50	22	6	30	82	4	4
comp6632_c0_seq1	58	12	32	6	62	20	28	0	64	22	32	2
comp6633_c0_seq1	22	24	58	2	40	44	34	0	78	32	116	0
comp6640_c0_seq1	150	212	68	16	152	294	112	12	158	210	38	8
comp6642_c0_seq1	12	2	40	2	16	4	50	6	14	8	134	6
comp6647_c0_seq1	46	20	36	0	72	38	44	0	48	28	30	4
comp6648_c0_seq1	58	22	42	4	58	28	40	4	36	36	188	2
comp6656_c0_seq1	48	14	32	2	44	26	44	0	64	16	46	0
comp6657_c0_seq1	292	26	202	8	302	40	102	14	284	50	200	4
comp6662_c0_seq1	34	14	42	0	34	12	26	2	24	18	116	0
comp6665_c0_seq1	44	58	28	2	32	76	28	0	36	108	0	0
comp6666_c0_seq1	54	60	40	2	108	116	64	8	80	118	76	8
comp6668_c0_seq1	248	86	426	114	266	108	466	128	264	82	392	112
comp6668_c1_seq1	86	22	148	28	86	32	114	24	92	36	266	30
comp6679_c0_seq1	66	52	42	20	70	84	48	24	60	84	28	22
comp6682_c1_seq1	30	26	12	82	18	38	8	98	44	54	18	62
comp6686_c0_seq1	22	4	8	54	26	14	8	90	10	14	44	58
comp6687_c0_seq1	30	46	74	0	38	68	32	0	42	74	14	2
comp6689_c0_seq1	48	58	56	78	74	40	62	78	118	70	30	48
comp6693_c0_seq1	404	80	156	98	336	74	92	244	354	80	226	180
comp6694_c0_seq1	100	68	134	18	146	98	90	16	122	88	312	10
comp6695_c0_seq1	92	10	40	0	72	8	24	0	64	8	8	0
comp6697_c0_seq1	102	70	14	4	162	110	6	12	200	178	6	4
comp6697_c0_seq2	122	78	22	4	184	122	6	12	200	180	4	4
comp6704_c0_seq1	74	88	60	4	90	114	64	2	64	144	28	6
comp6706_c0_seq1	114	54	146	6	100	112	120	6	172	84	132	10
comp6708_c0_seq1	246	212	158	68	286	190	266	70	224	178	108	40
comp6713_c0_seq1	1650	398	3304	50	2254	652	4726	16	1744	566	1260	26
comp6722_c0_seq1	60	28	38	6	46	22	36	20	40	30	110	8
comp6728_c0_seq1	76	48	62	4	82	60	54	8	86	50	24	18
comp6731_c0_seq1	212	88	154	0	168	138	86	2	138	152	58	8
comp6733_c0_seq1	310	272	206	4	276	352	154	8	308	298	174	12
comp6733_c0_seq2	328	288	224	4	314	360	178	8	328	342	198	12
comp6737_c0_seq1	18	12	64	2	22	16	84	0	32	16	180	0
comp6739_c0_seq1	282	266	180	62	300	386	190	98	274	370	154	78
comp6740_c0_seq1	60	24	30	14	50	32	66	8	52	46	34	4
comp6749_c0_seq1	96	230	36	24	118	208	68	10	88	200	24	8
comp6753_c0_seq1	260	200	330	4	268	158	420	0	250	146	230	4
comp6754_c0_seq1	252	140	184	40	308	190	360	72	298	258	218	36
comp6759_c0_seq1	20	0	2	238	2	0	14	422	2	6	46	376
comp6762_c1_seq1	44	8	116	2	60	28	98	0	64	46	174	2
comp6764_c0_seq1	64	320	54	2	28	278	38	0	56	370	16	8
comp6765_c0_seq1	112	24	48	0	98	30	50	4	118	48	32	4
comp6766_c0_seq1	80	18	36	0	70	40	36	4	72	24	28	0
comp6768_c0_seq1	82	74	156	4	118	144	110	6	116	118	152	2
comp6769_c0_seq1	130	68	200	10	206	90	214	16	156	84	216	8
comp6769_c2_seq1	74	38	70	0	74	48	64	10	60	40	102	0
comp6769_c3_seq1	118	40	144	4	148	70	184	8	104	108	146	12
comp6772_c0_seq1	50	48	60	38	70	52	62	24	54	54	12	32
comp6778_c0_seq1	48	52	68	80	66	72	154	118	44	36	68	66
comp6780_c1_seq1	66	46	114	242	68	62	96	192	88	66	120	120
comp6783_c0_seq1	62	22	162	4	98	22	262	2	76	44	190	0
comp6787_c0_seq1	178	160	132	54	178	168	134	136	130	194	92	84
comp6788_c1_seq1	64	44	64	16	64	38	92	18	46	46	46	10
comp6802_c0_seq1	222	54	192	0	326	112	162	0	244	90	352	0
comp6808_c0_seq1	16	4	4	164	4	0	14	248	16	18	22	264
comp6812_c0_seq1	34	30	84	0	28	36	34	0	34	26	98	0
comp6817_c0_seq1	42	28	56	16	56	30	56	12	50	36	64	2
comp6827_c0_seq1	58	52	24	0	40	58	16	0	34	60	22	2
comp6836_c0_seq1	38	36	52	34	56	44	64	26	60	38	80	26
comp6838_c1_seq1	50	24	56	4	50	30	46	2	80	38	40	0
comp6842_c0_seq1	208	160	184	56	264	206	268	40	236	160	182	68
comp6848_c0_seq1	108	84	152	16	184	114	156	32	80	102	86	28
comp6849_c0_seq1	338	262	242	138	428	242	388	220	448	286	300	108
comp6852_c0_seq1	102	12	38	4	136	6	50	2	62	24	188	4
comp6852_c1_seq1	194	12	82	8	208	28	156	4	158	30	206	0
comp6855_c0_seq1	80	32	86	8	108	46	80	12	80	32	30	12
comp6865_c0_seq1	102	38	162	0	98	58	120	4	132	68	196	10
comp6874_c0_seq1	228	138	260	12	334	162	254	4	296	192	430	4
comp6880_c0_seq1	98	94	122	54	128	56	146	30	102	104	20	28
comp6888_c1_seq1	116	74	134	4	140	110	96	10	164	100	194	12
comp6888_c2_seq1	94	38	58	6	94	44	54	14	66	86	156	0
comp6888_c3_seq1	106	62	106	14	136	60	80	26	78	96	42	10
comp6889_c0_seq1	280	36	134	0	298	18	94	0	232	36	98	0
comp6890_c0_seq1	64	6	80	0	92	22	78	2	78	18	14	0
comp6893_c0_seq1	168	80	220	22	128	78	176	22	162	112	84	18
comp6894_c0_seq1	2304	422	470	334	2780	442	360	616	2140	490	536	676
comp6895_c0_seq1	268	46	54	6	314	72	80	2	260	64	138	8
comp6897_c0_seq1	21846	18104	8126	230	22386	23592	8228	338	19140	21028	7386	412
comp6898_c0_seq1	1228	294	454	14	1610	352	468	38	984	310	690	30
comp6899_c0_seq1	180	64	464	0	154	92	496	4	198	64	742	2
comp6900_c0_seq1	686	816	460	416	650	874	748	376	728	968	684	422
comp6901_c0_seq1	598	916	498	554	942	1314	740	436	738	1388	360	502
comp6902_c1_seq1	916	660	480	1132	764	632	644	1330	750	822	502	1452
comp6903_c0_seq1	182	42	68	0	180	60	76	2	152	38	98	2
comp6903_c1_seq1	238	42	58	6	204	68	86	0	168	72	86	0
comp6904_c0_seq1	14408	23678	10522	49478	16168	25892	15812	38804	15568	27774	5022	43394
comp6906_c0_seq1	848	746	966	50	920	792	1226	82	730	786	1068	58
comp6908_c0_seq1	234	106	258	58	316	136	290	110	270	138	156	104
comp6909_c0_seq1	482	482	520	216	800	1000	764	180	638	832	326	126
comp6910_c0_seq1	254	114	448	12	280	176	644	4	254	118	570	4
comp6911_c0_seq1	424	820	468	22	362	868	298	4	286	660	1130	8
comp6912_c0_seq1	526	180	470	72	652	238	824	62	536	276	482	58
comp6914_c0_seq1	1428	1346	1926	224	1880	1652	2484	244	1602	1802	538	206
comp6915_c1_seq1	144	60	96	70	206	88	156	108	126	88	248	128
comp6915_c2_seq1	62	30	18	30	78	32	46	66	50	24	20	46
comp6916_c0_seq1	196	40	202	8	170	58	202	10	150	68	262	4
comp6917_c0_seq1	108	148	86	2	104	208	64	4	98	182	196	6
comp6918_c0_seq1	390	234	354	502	576	298	564	648	442	382	228	432
comp6920_c0_seq1	1044	818	778	550	1326	1122	1090	476	804	1102	574	406
comp6921_c0_seq1	142	174	118	92	200	234	280	106	240	246	152	110
comp6922_c0_seq1	908	632	728	158	1052	854	950	244	1032	766	798	210
comp6922_c0_seq2	912	616	736	166	1046	838	958	244	996	750	820	214
comp6923_c0_seq1	4382	5138	3512	3114	5256	5464	5830	3792	4344	6228	3224	2696
comp6924_c0_seq1	6004	3938	4998	6136	7718	5388	6802	5108	5926	5738	1688	5070
comp6925_c0_seq1	332	268	222	176	388	360	294	144	322	324	274	128
comp6925_c0_seq2	350	280	226	170	380	358	290	154	324	336	286	140
comp6926_c0_seq1	78	78	50	48	102	90	74	66	90	70	40	42
comp6926_c1_seq1	1394	1504	804	1894	1652	1802	1406	1934	1360	1490	864	1090
comp6927_c0_seq1	1684	2398	1346	428	2222	3398	1858	436	1858	3310	1340	376
comp6928_c0_seq1	22	22	72	2	30	26	26	8	34	24	160	2
comp6928_c1_seq1	160	80	282	44	224	128	260	38	184	82	240	16
comp6929_c0_seq1	180	66	124	6	254	76	126	8	178	82	32	6
comp6930_c0_seq1	46	14	46	8	70	34	82	4	76	30	42	2
comp6931_c0_seq1	1924	2466	6710	3596	3004	2818	9948	5082	3484	5056	7762	5296
comp6932_c0_seq1	174	92	74	0	152	128	72	2	172	162	114	2
comp6933_c0_seq1	2220	1824	1782	568	2380	1822	2382	476	2462	1872	1712	546
comp6933_c0_seq2	2208	1820	1760	568	2396	1812	2350	484	2426	1898	1718	558
comp6934_c0_seq1	268	222	188	228	310	200	272	416	276	206	140	140
comp6935_c0_seq1	676	352	734	30	874	424	1174	28	574	362	286	20
comp6936_c0_seq1	1348	1916	834	302	1050	1450	856	376	1248	1656	800	254
comp6937_c0_seq1	200	70	242	6	172	124	186	8	194	84	56	4
comp6938_c0_seq1	178	318	130	64	278	262	244	48	274	420	102	82
comp6939_c0_seq1	180	122	80	2950	208	154	204	4100	270	172	620	3940
comp6941_c0_seq1	104	80	146	2	106	118	120	6	104	118	24	6
comp6942_c0_seq1	3528	1260	1872	31746	3386	1476	2818	42244	2460	1930	1128	24396
comp6943_c0_seq1	60	42	48	20	78	44	82	8	90	42	24	0
comp6944_c0_seq1	0	24	82	0	0	32	114	0	6	40	140	2
comp6945_c0_seq1	5856	5030	4248	7012	8338	7418	8306	6156	6150	8244	5724	5386
comp6946_c0_seq1	262	112	254	56	290	130	258	102	190	150	296	66
comp6947_c0_seq1	488	286	428	90	754	512	646	56	474	448	376	70
comp6948_c0_seq1	432	318	640	52	678	488	890	34	568	594	920	28
comp6948_c1_seq1	60	44	52	6	86	72	128	0	94	88	264	4
comp6949_c0_seq1	30	72	122	36	54	68	122	40	46	70	52	82
comp6950_c0_seq1	1302	1908	776	2646	2242	3258	1424	1760	1964	3118	1152	2096
comp6951_c0_seq1	128	102	106	16	150	122	176	44	172	86	68	24
comp6951_c0_seq2	160	80	142	10	178	104	176	42	116	116	260	26
comp6953_c0_seq1	110	66	228	0	90	98	178	4	106	102	224	2
comp6953_c0_seq2	112	68	254	2	146	130	246	8	112	94	256	2
comp6954_c0_seq1	58	30	34	4	66	46	58	12	30	40	24	2
comp6955_c0_seq1	370	172	566	32	406	274	670	16	318	236	1316	18
comp6957_c0_seq1	1202	974	1364	642	1462	1284	1512	1084	1038	1388	472	528
comp6958_c0_seq1	1014	996	646	408	1208	1278	884	336	978	1414	878	292
comp6959_c0_seq1	410	156	688	8	380	120	442	8	348	116	634	10
comp6960_c0_seq1	2014	1408	2286	462	2522	2002	3372	614	2234	2024	1930	402
comp6961_c0_seq1	144	124	96	222	172	174	162	266	142	186	112	108
comp6962_c0_seq1	64	66	362	14	74	60	326	28	124	94	418	34
comp6963_c0_seq1	10386	21912	15834	1560	10966	25872	20962	1618	10942	23946	12082	1412
comp6965_c1_seq1	140	90	504	30	246	144	656	42	138	98	1152	26
comp6966_c0_seq1	2796	2806	3648	3340	4078	4662	5250	2290	3304	4618	2162	2234
comp6967_c0_seq1	42	70	28	40	26	98	22	58	58	162	2	58
comp6968_c0_seq1	1802	3708	1266	46	1996	3478	1440	88	1510	4544	1476	110
comp6969_c0_seq1	20460	1818	620	522398	6082	2326	13070	815360	5084	3096	15950	493858
comp6970_c0_seq1	292	496	264	52	354	516	362	32	296	558	178	30
comp6971_c0_seq1	358	58	18	6052	78	46	136	10464	118	74	248	6688
comp6972_c0_seq1	2054	1540	1316	488	2950	2236	2424	446	2070	2502	1438	362
comp6973_c0_seq1	17932	11752	14296	588	19248	11914	24820	456	20932	10614	19284	528
comp6974_c0_seq1	646	20	14	0	758	20	26	4	550	2	8	2
comp6975_c0_seq1	15768	9758	17322	18386	21386	12924	22844	17836	23576	14534	12110	13832
comp6976_c0_seq1	120	280	228	22	116	316	132	56	136	338	284	46
comp6978_c0_seq1	678	504	548	66	804	628	1056	72	656	656	362	54
comp6979_c0_seq1	26	18	26	8	28	20	64	4	56	34	552	12
comp6980_c0_seq1	406	478	678	30	492	564	802	30	438	664	434	14
comp6980_c1_seq1	6	10	74	0	76	52	104	18	0	18	0	0
comp6981_c0_seq1	902	872	788	214	1070	1038	942	254	876	994	894	158
comp6983_c0_seq1	424	200	302	88	446	286	460	68	348	226	284	66
comp6984_c0_seq1	456	146	462	8	540	242	634	10	488	176	534	14
comp6985_c0_seq1	424	846	266	14	372	688	196	12	510	1184	214	42
comp6986_c0_seq1	2678	1618	2588	306	2744	1778	3200	396	2694	1848	2202	340
comp6987_c0_seq1	214	110	256	38	246	168	448	50	160	142	272	28
comp6988_c0_seq1	246	202	260	42	336	306	266	42	332	308	282	26
comp6989_c0_seq1	282	198	298	6	342	246	296	32	278	256	250	24
comp6990_c0_seq1	30	12	40	8	30	10	38	16	32	12	44	4
comp6990_c1_seq1	458	288	522	90	676	336	564	534	408	556	580	162
comp6991_c0_seq1	106	140	64	136	168	108	104	132	66	138	20	80
comp6991_c0_seq2	472	452	354	476	600	498	512	502	444	480	252	300
comp6992_c0_seq1	102	54	112	40	190	112	196	26	132	88	292	30
comp6993_c0_seq1	1434	632	1064	318	1468	678	1568	356	1238	670	1490	240
comp6995_c0_seq1	64	52	66	98	66	52	68	160	52	60	52	144
comp6996_c0_seq1	28	52	30	6	48	50	36	12	26	42	24	4
comp6997_c0_seq1	5264	3480	4452	6612	6612	4334	6512	5726	5786	4412	2496	5130
comp6998_c0_seq1	466	218	550	28	490	236	388	50	474	248	682	36
comp6999_c0_seq1	2594	3780	1980	1892	2856	5162	1886	2430	2264	9686	13022	2482
comp7001_c0_seq1	172	154	72	112	188	130	164	48	316	194	148	120
comp7002_c0_seq1	480	410	768	46	550	558	992	58	476	488	648	58
comp7003_c0_seq1	6064	5750	7362	3272	7188	6512	15348	3014	6310	6136	8636	3292
comp7004_c0_seq1	518	1034	204	156	602	1246	232	202	518	1024	280	186
comp7005_c0_seq1	173752	134390	125052	126218	196564	123784	206838	168202	162288	123098	72208	100866
comp7007_c0_seq1	1598	2254	1028	710	2226	2534	1896	694	2036	3176	740	564
comp7008_c0_seq1	3692	4330	3758	374	4314	4502	6180	416	4066	4806	2182	372
comp7010_c0_seq1	36	22	60	2	48	40	112	0	54	40	92	2
comp7011_c0_seq1	3146	2472	1064	28790	2506	2216	1972	38984	2990	3600	1808	34950
comp7012_c0_seq1	546	314	220	74	536	314	244	160	454	316	184	104
comp7012_c1_seq1	36	18	10	8	78	40	60	14	56	42	32	8
comp7013_c0_seq1	60	18	12	0	46	36	18	0	54	14	0	0
comp7014_c0_seq1	732	856	636	10	920	942	684	12	726	770	152	28
comp7015_c0_seq1	956	1394	654	48	1174	1826	960	50	1090	1882	416	50
comp7016_c0_seq1	4874	444	718	98	5166	634	734	122	3240	534	570	168
comp7017_c0_seq1	1604	1378	954	910	1686	1630	1862	1008	1536	1380	1266	650
comp7018_c0_seq1	506	224	244	16	578	398	256	22	544	340	178	20
comp7019_c0_seq1	724	470	676	64	830	524	742	46	654	454	824	38
comp7020_c0_seq1	1328	818	1398	3052	1456	972	1566	2680	1270	920	1218	2700
comp7021_c0_seq1	390	350	306	448	406	388	384	510	484	384	304	172
comp7022_c0_seq1	288	510	146	228	300	438	216	132	380	560	54	130
comp7023_c0_seq1	228	78	260	16	268	58	294	8	222	90	208	12
comp7024_c0_seq1	1754	1192	1814	528	2536	1786	2374	512	1802	1590	530	358
comp7025_c0_seq1	112	246	176	24	108	252	112	18	92	250	100	32
comp7026_c0_seq1	256	206	152	74	246	238	224	92	216	186	94	50
comp7027_c0_seq1	186	188	166	72	282	220	248	54	216	196	78	42
comp7028_c0_seq1	164	164	168	60	172	208	136	54	224	258	174	52
comp7030_c0_seq1	90	128	16	2	106	220	22	4	118	210	26	4
comp7032_c0_seq1	168	154	168	40	190	142	292	50	198	258	98	86
comp7033_c0_seq1	320	286	282	168	504	324	396	144	368	374	186	112
comp7034_c0_seq1	372	184	242	116	404	232	368	152	342	186	216	102
comp7035_c0_seq1	48	94	6	632	102	112	18	612	120	210	30	768
comp7037_c0_seq1	6674	3276	5776	106	6438	3266	6196	124	5578	2516	1256	84
comp7039_c0_seq1	354	688	274	364	504	892	480	358	448	788	236	218
comp7040_c0_seq1	750	464	486	192	860	434	824	240	708	370	476	152
comp7040_c0_seq2	558	336	380	140	638	294	580	188	518	262	354	100
comp7041_c0_seq1	136	20	88	4	180	28	88	0	140	54	10	6
comp7042_c0_seq1	1174	722	932	380	1432	916	1770	400	1150	822	1228	208
comp7042_c1_seq1	154	110	144	70	256	110	278	84	126	156	30	22
comp7043_c0_seq1	740	1078	832	24	618	1364	524	76	610	1542	612	44
comp7044_c0_seq1	1498	1026	2236	88	1288	1564	1838	62	1476	1448	2170	96
comp7045_c0_seq1	198	114	124	4	172	110	188	2	164	102	6	0
comp7047_c0_seq1	102	52	118	4	84	36	58	4	84	68	46	4
comp7048_c0_seq1	28	0	2	574	10	0	6	798	10	6	40	580
comp7049_c0_seq1	186	220	216	10	298	282	316	18	266	350	286	26
comp7050_c0_seq1	28	2	0	0	64	2	0	0	66	2	0	0
comp7052_c0_seq1	538	144	584	62	546	224	604	98	458	180	238	36
comp7054_c0_seq1	680	810	726	688	976	1412	1002	506	672	1234	164	618
comp7054_c0_seq2	1404	1694	1472	1446	2082	2878	2198	964	1482	2492	224	1308
comp7055_c0_seq1	298	242	152	8	432	344	228	28	326	324	108	22
comp7057_c0_seq1	92	80	78	4	118	92	70	18	110	70	114	8
comp7059_c0_seq1	192	72	156	16	256	102	146	6	250	74	28	4
comp7060_c0_seq1	866	966	712	308	1250	1302	1550	236	912	1506	668	186
comp7061_c0_seq1	374	410	908	8	308	630	680	18	440	506	648	14
comp7062_c0_seq1	106	34	114	2	128	56	164	2	138	56	180	2
comp7065_c0_seq1	50	38	60	54	52	38	60	150	30	46	10	92
comp7065_c1_seq1	152	72	152	174	150	88	134	300	110	80	74	244
comp7066_c0_seq1	138	152	112	70	190	224	208	90	168	254	66	62
comp7069_c0_seq1	312	182	250	68	314	118	324	158	226	176	304	78
comp7069_c1_seq1	452	220	416	158	556	288	558	184	380	288	168	134
comp7070_c0_seq1	1662	1338	1658	376	1796	1430	2160	552	1584	1578	1106	326
comp7071_c0_seq1	1122	1092	374	722	980	1102	532	934	1008	1026	272	912
comp7072_c0_seq1	1038	584	932	160	1118	450	1220	136	1044	502	598	132
comp7073_c0_seq1	172	122	146	72	258	130	186	116	162	118	88	34
comp7074_c0_seq1	420	128	412	358	506	180	446	444	400	182	312	390
comp7075_c0_seq1	350	16	12	8638	78	38	178	14234	82	38	444	7896
comp7076_c0_seq1	350	100	206	8	432	130	188	14	450	132	132	20
comp7077_c0_seq1	254	262	186	144	272	224	326	162	246	220	244	102
comp7078_c0_seq1	130	84	94	60	172	120	126	38	96	110	68	56
comp7078_c1_seq1	184	162	168	74	200	194	144	68	164	180	114	64
comp7079_c0_seq1	230	224	194	102	234	202	300	130	274	392	272	154
comp7080_c0_seq1	56	26	68	32	64	32	52	36	52	36	52	10
comp7081_c0_seq1	42	26	30	606	36	50	26	906	42	74	2	600
comp7082_c0_seq1	208	138	212	4	324	230	346	8	118	96	48	2
comp7083_c0_seq1	162	108	142	4	188	180	110	8	162	130	298	10
comp7085_c0_seq1	134	52	86	14	134	116	114	24	98	140	52	14
comp7085_c1_seq1	3886	2844	3170	418	4084	3338	3722	528	3900	3088	2898	484
comp7085_c2_seq1	1176	792	902	140	1314	1008	1186	148	1020	978	2408	168
comp7086_c0_seq1	64	24	42	6	62	50	72	36	40	40	64	18
comp7086_c1_seq1	128	86	110	64	124	66	136	60	132	68	82	18
comp7087_c0_seq1	176	150	102	34	176	192	82	38	106	278	36	50
comp7087_c0_seq2	152	160	100	36	116	186	84	40	174	214	102	46
comp7087_c1_seq1	1040	976	748	284	1360	1410	1046	332	980	1452	242	284
comp7088_c0_seq1	36	42	66	2	62	34	98	12	36	22	24	0
comp7089_c0_seq1	98	132	114	4	94	162	80	2	114	138	110	6
comp7090_c0_seq1	136	82	94	4	144	84	106	10	150	112	52	8
comp7091_c0_seq1	24	34	28	2	60	96	56	2	10	38	6	6
comp7092_c0_seq1	668	438	1124	26	760	554	1120	66	820	586	1734	72
comp7095_c0_seq1	16	4	44	10	6	10	72	2	6	8	104	2
comp7096_c0_seq1	150	178	84	12	282	230	174	518	70	440	82	92
comp7097_c0_seq1	68	30	80	6	88	68	116	18	66	80	102	6
comp7098_c0_seq1	120	68	172	84	218	120	290	52	188	116	300	32
comp7099_c0_seq1	394	176	346	190	486	278	494	198	358	248	250	176
comp7099_c1_seq1	140	46	150	74	154	82	168	88	120	106	312	72
comp7100_c0_seq1	1076	746	1068	206	1250	1084	1066	420	1028	936	598	262
comp7101_c0_seq1	1062	282	714	204	1328	280	1400	306	816	270	1058	236
comp7102_c0_seq1	520	202	562	10	500	302	434	12	504	362	916	14
comp7103_c0_seq1	8	16	454	16	60	18	608	30	44	14	360	52
comp7103_c1_seq1	24	26	990	40	124	44	1734	42	162	48	880	76
comp7104_c0_seq1	86	72	148	66	188	168	920	64	140	138	488	46
comp7105_c0_seq1	680	432	652	76	888	482	1034	114	720	464	718	88
comp7106_c0_seq1	42	92	336	0	60	96	292	4	36	104	148	6
comp7107_c0_seq1	190	234	96	52	240	212	124	48	168	246	28	40
comp7108_c0_seq1	212	414	500	110	270	536	388	76	218	522	126	96
comp7110_c0_seq1	114	154	220	6	62	126	150	4	116	148	170	8
comp7111_c0_seq1	410	384	336	168	434	318	534	146	384	340	266	140
comp7113_c0_seq1	160	186	260	16	206	244	224	36	236	296	296	36
comp7114_c0_seq1	344	186	304	26	404	208	404	36	368	302	146	8
comp7115_c0_seq1	258	368	166	16	276	466	194	2	266	452	64	6
comp7116_c0_seq1	74	350	102	4	480	748	218	8	148	572	314	16
comp7117_c0_seq1	724	522	558	490	824	448	882	704	738	466	466	328
comp7120_c0_seq1	240	236	226	38	396	394	362	52	330	306	170	26
comp7122_c0_seq1	86	56	70	14	78	60	90	30	94	74	162	28
comp7123_c0_seq1	656	804	420	906	778	818	610	1038	592	852	494	752
comp7123_c1_seq1	286	432	216	270	412	350	270	492	252	384	196	328
comp7124_c0_seq1	188	202	146	52	278	250	242	70	258	294	82	60
comp7125_c0_seq1	3098	1382	7296	2428	3960	1774	11478	2416	2928	1784	13368	1398
comp7126_c0_seq1	1270	1056	854	908	1678	1538	1238	716	1164	1262	498	704
comp7127_c0_seq1	1106	534	1116	30	1316	744	1348	16	1110	838	2100	16
comp7128_c0_seq1	80	126	68	22	98	98	76	26	74	126	92	18
comp7128_c2_seq1	96	100	66	34	130	128	114	24	84	114	16	18
comp7129_c0_seq1	22	14	16	2	60	18	22	0	52	28	30	4
comp7131_c0_seq1	298	206	572	2	474	240	572	6	366	242	380	10
comp7132_c0_seq1	764	944	398	298	1148	1364	644	220	780	1412	258	232
comp7134_c0_seq1	1472	1124	1146	350	1454	1074	1624	424	1546	1052	1104	264
comp7134_c0_seq2	1460	1102	1128	336	1424	1058	1584	414	1516	1026	1092	262
comp7135_c0_seq1	422	200	348	24	304	204	236	56	362	260	214	54
comp7136_c0_seq1	148	162	102	288	144	156	116	188	146	134	124	80
comp7137_c0_seq1	1962	1782	1286	716	2148	1740	1850	1074	1886	1618	598	504
comp7139_c0_seq1	90	178	80	14	84	254	54	10	110	290	110	10
comp7140_c0_seq1	26	6	220	0	36	8	348	0	34	26	306	0
comp7141_c0_seq1	824	742	1104	138	1142	1036	1212	104	1144	1002	2672	74
comp7142_c0_seq1	1066	938	746	660	1310	884	1466	962	1046	754	568	364
comp7143_c0_seq1	1312	1678	1016	526	1630	1920	1878	664	1446	1710	448	400
comp7144_c0_seq1	1428	2604	934	716	2214	3774	1482	592	1912	3964	776	592
comp7145_c0_seq1	686	1168	580	236	928	1302	798	204	828	1458	486	264
comp7145_c0_seq2	644	1112	560	220	878	1232	762	198	800	1364	448	256
comp7146_c0_seq1	204	200	218	262	252	254	242	236	340	266	106	202
comp7147_c0_seq1	1582	1690	1280	1524	2428	2640	2484	1418	2350	2844	1164	1676
comp7148_c0_seq1	2376	2448	1438	1060	3010	2612	3032	1086	2862	2788	1088	864
comp7149_c0_seq1	448	464	1006	36	526	694	700	62	470	758	214	72
comp7150_c0_seq1	672	464	512	332	930	800	1140	342	610	782	380	210
comp7151_c0_seq1	1618	1714	1154	698	2126	2132	1646	594	1558	2382	416	464
comp7152_c0_seq1	228	3830	190	26	228	3654	158	38	150	5624	134	62
comp7153_c0_seq1	22	14	40	2	36	8	34	4	54	18	10	6
comp7154_c0_seq1	1122	550	818	6	1130	694	982	24	1316	652	896	10
comp7155_c0_seq1	2964	17872	2318	1700	7304	1154	5540	4288	3598	2374	600	1970
comp7157_c0_seq1	576	588	112	16282	216	546	316	16752	270	454	660	12142
comp7158_c0_seq1	82	32	208	24	68	46	108	42	46	42	10	30
comp7159_c0_seq1	280	176	222	8	334	230	266	10	306	200	208	6
comp7160_c0_seq1	422	434	422	162	788	914	988	250	494	434	420	148
comp7161_c0_seq1	1316	1368	914	622	2034	2230	1286	548	1442	2094	178	440
comp7161_c0_seq2	1936	2126	1378	966	2966	3138	1936	830	2198	3186	348	654
comp7162_c0_seq1	954	1084	676	192	1130	1386	992	258	966	1184	1782	150
comp7163_c0_seq1	1190	976	790	718	1698	1250	1340	626	1196	1408	420	360
comp7164_c0_seq1	84	72	62	34	146	96	120	44	136	102	22	16
comp7164_c0_seq2	560	424	392	250	742	556	666	184	744	644	174	114
comp7165_c0_seq1	856	382	830	72	854	520	650	118	868	500	1286	70
comp7165_c1_seq1	420	182	404	24	454	220	328	44	352	212	194	36
comp7166_c0_seq1	3364	1602	2490	2240	4516	2608	4786	1938	3606	2778	2638	1996
comp7167_c0_seq1	678	360	470	62	646	388	492	114	556	384	244	78
comp7168_c0_seq1	504	644	242	76	456	554	378	66	566	758	226	54
comp7169_c0_seq1	636	406	1212	668	608	440	1224	1028	626	466	1172	494
comp7170_c0_seq1	594	368	232	14	636	452	262	32	574	524	170	34
comp7171_c0_seq1	250	72	124	54	332	124	170	32	244	120	250	34
comp7172_c0_seq1	322	160	850	12	348	244	788	10	392	168	332	4
comp7173_c0_seq1	1602	1738	1258	1506	2030	2018	2500	1372	1740	2320	1334	1040
comp7175_c0_seq1	888	928	682	562	1036	978	1184	590	836	944	196	354
comp7176_c0_seq1	1300	294	724	20	1588	368	776	10	1162	370	908	8
comp7177_c0_seq1	7808	21062	13358	60	10282	13414	20600	102	8052	11518	3106	180
comp7178_c0_seq1	8534	9976	5800	342	10494	11628	8120	446	7624	9888	4374	500
comp7179_c0_seq1	854	404	1554	36	1490	606	2078	40	924	576	924	24
comp7180_c0_seq1	116	30	186	10	116	46	166	0	72	54	178	0
comp7181_c0_seq1	1644	892	1928	470	2166	1276	2476	476	1636	1454	692	414
comp7182_c0_seq1	1238	680	1116	212	1208	658	1276	226	1202	592	1254	218
comp7183_c0_seq1	512	242	452	240	458	216	618	222	428	146	508	124
comp7184_c0_seq1	64	76	82	16	100	88	54	6	62	94	38	0
comp7184_c0_seq2	72	92	88	20	94	82	46	6	86	120	52	0
comp7185_c0_seq1	56	66	44	2	70	82	38	4	56	86	24	4
comp7185_c1_seq1	100	106	52	2	142	196	52	2	110	140	10	0
comp7186_c0_seq1	996	1146	1096	1178	1362	1782	1662	768	1094	1664	562	744
comp7187_c0_seq1	480	422	354	286	730	522	728	376	566	342	320	238
comp7187_c1_seq1	52	42	54	26	102	66	94	38	48	46	66	18
comp7189_c0_seq1	104	162	182	14	174	164	234	18	142	200	248	14
comp7190_c0_seq1	2122	2542	1418	1094	3110	3892	2604	882	2816	3780	1910	718
comp7191_c0_seq1	116	134	260	36	132	150	294	28	142	154	80	22
comp7192_c0_seq1	156	144	134	18	210	230	204	6	192	172	156	12
comp7195_c0_seq1	66	32	82	72	96	66	108	68	40	42	46	46
comp7196_c0_seq1	494	152	406	4	360	104	296	78	370	188	366	2
comp7197_c0_seq1	110	28	170	4	140	48	188	0	104	54	50	8
comp7198_c0_seq1	178	262	64	44	144	270	116	64	174	262	120	48
comp7198_c1_seq1	150	190	100	42	202	262	136	56	152	256	40	52
comp7199_c0_seq1	1978	700	772	38	2296	828	1614	32	1554	816	618	24
comp7199_c0_seq2	1786	660	678	36	2064	710	1338	24	1380	736	452	18
comp7200_c0_seq1	212	116	252	2	216	158	370	4	216	194	224	2
comp7202_c0_seq1	2542	2502	1588	910	2844	2654	2360	1250	2372	2264	956	842
comp7203_c0_seq1	5374	7360	4978	5956	7848	10338	8900	4316	6896	10182	2018	3990
comp7204_c0_seq1	5412	3498	3980	830	6132	3836	5046	1160	4884	4222	4956	748
comp7205_c0_seq1	310	238	246	104	326	286	420	48	362	310	86	60
comp7206_c0_seq1	172	110	212	4	140	86	210	0	198	70	190	2
comp7207_c0_seq1	2384	2552	2272	1938	2886	2980	3586	1942	2332	3056	2140	1428
comp7207_c0_seq2	2474	2694	2412	2022	2860	2966	3562	1902	2334	3090	2154	1458
comp7208_c0_seq1	1172	610	906	510	1294	626	1518	516	1086	596	1086	538
comp7209_c0_seq1	352	352	576	22	428	362	754	22	432	320	392	46
comp7210_c0_seq1	17604	14904	14702	6164	19244	16234	20688	9194	16480	17094	10344	5736
comp7211_c0_seq1	1960	1500	1778	1796	1824	1224	2492	2608	1976	1290	4154	2416
comp7211_c0_seq2	580	382	568	568	560	284	670	870	534	384	620	838
comp7212_c0_seq1	812	5624	162	1786	550	5232	124	2702	820	6670	94	2326
comp7212_c1_seq1	44	304	10	76	14	234	8	170	22	354	0	106
comp7215_c0_seq1	3580	2408	1160	306	4220	2954	1730	240	3884	2530	3946	214
comp7216_c0_seq1	2478	1392	2656	170	2876	1540	3118	224	2110	1600	1508	186
comp7217_c0_seq1	214	40	146	14	170	68	82	6	180	40	110	14
comp7218_c0_seq1	132	92	146	20	208	120	178	10	176	116	120	16
comp7219_c0_seq1	22	2	76	0	44	14	74	4	40	12	16	4
comp7220_c0_seq1	130	24	58	2	108	38	54	0	130	34	92	2
comp7222_c0_seq1	586	238	600	54	820	298	738	88	602	308	476	68
comp7222_c0_seq2	74	50	90	6	140	42	120	18	114	60	106	8
comp7223_c0_seq1	1136	106	362	84	1396	130	354	106	1024	130	130	164
comp7225_c0_seq1	286	318	232	254	428	378	382	206	388	364	172	166
comp7226_c0_seq1	184	300	244	14	290	372	342	20	194	254	92	12
comp7227_c0_seq1	2076	2580	1796	1922	3180	4934	3142	1692	2644	4402	2724	1518
comp7228_c0_seq1	72	100	108	58	104	114	134	46	74	100	42	26
comp7229_c0_seq1	772	438	772	102	1016	538	874	176	870	578	786	100
comp7229_c0_seq2	770	430	746	104	992	532	884	176	860	570	760	100
comp7230_c0_seq1	868	74	324	16	1052	118	442	6	806	94	248	10
comp7231_c0_seq1	1636	708	1446	268	3362	1196	2766	286	2906	1428	518	386
comp7232_c0_seq1	138	210	78	0	122	262	86	2	88	182	24	0
comp7233_c0_seq1	244	130	186	2106	240	172	276	3158	218	144	196	2042
comp7234_c0_seq1	480	524	400	258	622	784	622	192	394	866	240	228
comp7236_c0_seq1	572	40	106	14	626	64	84	30	594	60	194	16
comp7236_c1_seq1	6238	2632	6240	648	7644	3492	7124	750	6510	3362	9076	548
comp7237_c0_seq1	86	78	114	2	92	94	76	2	82	118	26	16
comp7238_c0_seq1	234	186	232	4	414	288	314	4	234	220	420	12
comp7239_c0_seq1	1368	1042	1454	244	1664	1306	1676	358	1430	1290	2480	316
comp7240_c0_seq1	340	302	266	192	320	330	294	258	234	290	160	128
comp7240_c0_seq2	360	308	274	202	340	340	310	274	252	306	160	130
comp7241_c0_seq1	106	24	82	12	114	60	132	28	92	48	12	14
comp7242_c0_seq1	576	618	406	64	790	674	672	104	648	630	160	62
comp7242_c1_seq1	58	70	70	8	104	90	86	18	78	94	14	4
comp7243_c0_seq1	104	90	186	4	106	62	156	2	112	70	62	2
comp7244_c0_seq1	86	14	40	2	98	16	62	2	62	46	132	4
comp7244_c1_seq1	332	84	168	8	374	128	148	6	330	106	310	6
comp7245_c0_seq1	1660	674	964	88	1934	818	1048	312	1708	1180	3390	172
comp7246_c0_seq1	58	56	64	36	44	70	68	22	62	86	38	2
comp7247_c0_seq1	38	118	38	6	48	120	20	6	22	178	62	12
comp7248_c0_seq1	122	80	82	2	68	150	52	8	66	162	122	6
comp7249_c0_seq1	66	50	84	24	52	34	50	10	86	48	18	14
comp7253_c0_seq1	290	252	242	116	262	278	320	124	234	314	220	78
comp7254_c0_seq1	584	508	260	10	456	564	210	12	464	660	174	4
comp7255_c0_seq1	490	800	512	836	536	886	626	562	644	1226	664	576
comp7257_c1_seq1	144	170	170	14	118	176	134	36	130	188	192	18
comp7258_c0_seq1	2594	590	2528	34	2706	772	3486	26	2280	754	1258	38
comp7259_c0_seq1	2128	1948	4474	496	2594	2588	4630	536	2640	2870	13432	618
comp7259_c1_seq1	1000	310	366	12	1180	440	394	8	920	326	330	16
comp7260_c0_seq1	24	6	106	0	44	8	100	2	62	14	264	4
comp7260_c1_seq1	114	28	276	0	82	18	226	0	122	14	102	2
comp7261_c0_seq1	802	238	588	10	844	242	528	8	790	230	682	22
comp7261_c0_seq2	772	224	570	4	820	230	510	8	782	226	682	22
comp7262_c0_seq1	2312	3658	1526	728	2836	3836	2476	846	2440	3884	1166	868
comp7263_c0_seq1	2866	2070	2398	2200	3814	3354	3624	1834	3184	3922	1140	1572
comp7264_c0_seq1	208	156	276	24	340	256	422	12	286	260	130	18
comp7265_c0_seq1	286	226	208	6	216	174	212	8	146	90	40	4
comp7265_c0_seq2	48	28	90	4	66	50	110	2	32	44	112	0
comp7266_c0_seq1	258	226	214	56	314	278	276	38	258	260	118	40
comp7267_c0_seq1	248	208	304	96	380	304	318	120	278	266	146	94
comp7268_c0_seq1	746	3606	318	80	784	3816	274	374	752	3726	782	136
comp7269_c0_seq1	1594	446	392	24640	926	498	1160	29368	932	692	1600	20522
comp7269_c0_seq2	1586	440	392	24340	918	498	1148	28986	934	696	1552	20340
comp7270_c0_seq1	2410	2210	1514	896	3170	3186	3468	920	2744	3314	1016	766
comp7271_c0_seq1	1622	1272	2084	44	1618	1376	1858	52	1648	1456	3074	50
comp7272_c0_seq1	194	230	188	92	228	180	234	66	220	218	208	74
comp7273_c0_seq1	12506	11594	15982	1866	14078	14836	16524	2648	13520	14898	8298	2106
comp7273_c0_seq2	13040	12098	16788	1972	14656	15336	17170	2758	13970	15334	10114	2210
comp7274_c0_seq1	326	576	352	326	424	604	546	396	398	684	394	302
comp7275_c0_seq1	1886	8868	1544	270	2310	13364	1452	316	2346	12020	2080	316
comp7276_c0_seq1	6796	6000	4226	810	8518	6816	7622	540	6652	7628	4178	612
comp7277_c0_seq1	458	514	472	106	502	690	484	86	556	652	650	82
comp7278_c0_seq1	40	40	96	6	60	34	148	14	56	48	30	12
comp7278_c1_seq1	1012	904	1916	166	912	1026	1910	228	986	952	1298	184
comp7280_c0_seq1	1252	716	776	208	1394	674	1028	292	1288	804	770	240
comp7281_c0_seq1	1216	1096	804	596	1538	1552	1378	460	1238	1750	250	516
comp7282_c0_seq1	3706	2084	4130	172	5318	2966	6686	126	4078	3224	3398	140
comp7283_c0_seq1	212	42	48	4390	74	48	108	7632	74	74	402	4970
comp7284_c0_seq1	58	30	1716	236	248	46	4112	448	242	54	1680	120
comp7285_c0_seq1	384	162	816	176	478	264	1070	96	384	244	1698	94
comp7286_c0_seq1	112	58	144	2	144	44	102	0	148	66	254	0
comp7286_c1_seq1	358	130	366	4	422	204	370	10	374	206	356	8
comp7287_c0_seq1	2024	898	1704	602	2192	990	2264	804	1996	1060	2066	632
comp7288_c0_seq1	3360	4492	1972	2028	3586	4090	2674	3162	3330	3890	1964	1630
comp7289_c0_seq1	56	34	64	22	94	50	88	36	98	48	24	30
comp7290_c0_seq1	1912	1816	1236	702	2306	2006	2318	788	2132	2070	896	486
comp7291_c0_seq1	1462	1504	1028	562	2222	2334	1732	534	1708	2234	542	484
comp7292_c0_seq1	498	350	692	34	634	520	890	46	604	418	388	28
comp7292_c1_seq1	280	252	520	16	416	410	532	38	416	308	358	24
comp7293_c0_seq1	96	102	90	30	66	50	128	54	50	76	60	24
comp7293_c1_seq1	2444	1952	2150	798	2618	1998	2758	924	2598	2142	1926	872
comp7294_c0_seq1	18	6	6	110	16	6	10	154	16	32	0	186
comp7294_c1_seq1	94	62	12	654	54	44	32	756	112	178	40	980
comp7295_c0_seq1	72	56	96	14	66	60	98	38	72	78	44	30
comp7296_c0_seq1	42	6	30	870	14	14	38	634	16	14	12	410
comp7296_c1_seq1	106	8	74	1860	48	20	114	1656	28	32	52	1212
comp7297_c0_seq1	1362	946	1258	346	1532	976	1988	400	1284	922	1020	214
comp7298_c0_seq1	72	54	30	6	70	90	58	2	64	64	68	6
comp7299_c0_seq1	1434	1306	1318	1166	1814	1944	1480	1438	1386	1816	824	484
comp7299_c0_seq2	1444	1308	1306	1146	1814	1916	1472	1410	1372	1810	840	480
comp7299_c0_seq3	26	60	18	8	24	38	26	12	38	62	26	20
comp7300_c0_seq1	168	106	178	458	234	152	244	394	134	138	62	334
comp7300_c0_seq2	70	78	60	4	94	94	112	10	84	94	48	4
comp7301_c0_seq1	810	212	564	14	750	260	472	22	796	280	512	10
comp7302_c0_seq1	5676	6848	2210	762	4838	7832	2282	1310	4758	7708	1440	1046
comp7302_c0_seq2	6474	7740	2496	688	5458	8776	2598	1202	5510	8704	1782	970
comp7303_c0_seq1	1316	236	252	23134	556	234	828	32270	642	440	2002	22856
comp7304_c0_seq1	340	264	218	426	322	268	442	852	394	400	368	1380
comp7305_c0_seq1	344	188	312	72	398	222	342	30	296	270	438	44
comp7306_c0_seq1	2322	3100	1760	1080	2814	3196	3356	1026	2452	2934	1380	952
comp7307_c0_seq1	106	56	64	28	48	52	62	14	78	46	32	10
comp7307_c1_seq1	312	220	224	114	214	154	242	74	166	98	340	36
comp7308_c0_seq1	5682	5962	2768	280	6156	6122	3962	242	6868	7384	3308	436
comp7308_c0_seq2	5980	6328	2854	288	6376	6436	4056	262	7098	7760	3394	466
comp7309_c0_seq1	868	454	976	620	1102	596	1508	792	1152	804	4924	694
comp7309_c1_seq1	104	72	138	92	154	134	214	136	134	158	84	114
comp7310_c0_seq1	164	62	140	4	182	110	128	10	194	90	342	18
comp7311_c0_seq1	210	138	152	32	194	208	130	66	260	162	108	36
comp7312_c0_seq1	118	192	50	106	164	202	116	100	130	202	22	50
comp7313_c0_seq1	488	444	486	22	480	610	376	28	502	550	346	36
comp7314_c0_seq1	1812	1604	1418	566	1992	2044	1896	842	1706	1950	2648	614
comp7315_c0_seq1	74	66	82	30	96	106	116	24	82	118	34	24
comp7316_c0_seq1	1062	1020	1590	62	1354	1272	1824	48	1708	1830	1006	72
comp7317_c0_seq1	186	62	232	6	148	96	204	12	162	80	130	0
comp7318_c0_seq1	1818	724	2762	450	2408	906	3188	506	1954	830	2060	556
comp7319_c0_seq1	2094	1232	1964	250	1888	1024	2802	394	2014	1048	2826	270
comp7320_c0_seq1	1434	1476	1162	900	1948	2052	1588	768	1538	2342	742	846
comp7321_c0_seq1	542	368	358	54	626	556	480	64	352	562	56	66
comp7322_c0_seq1	162	156	226	4	220	256	194	8	172	146	36	8
comp7323_c0_seq1	4816	2312	4466	414	5374	2568	5196	354	4572	2956	1716	292
comp7324_c0_seq1	336	406	216	384	324	318	324	556	268	428	348	396
comp7324_c1_seq1	124	106	58	118	118	84	80	178	68	150	56	138
comp7325_c0_seq1	1452	1920	754	352	1656	1962	1296	300	1466	1878	222	230
comp7326_c0_seq1	1324	854	938	384	1420	822	1360	418	1204	880	976	286
comp7327_c0_seq1	50	36	52	0	98	64	90	4	122	74	120	4
comp7328_c0_seq1	494	778	596	28	642	1004	808	12	676	1118	1546	28
comp7328_c1_seq1	1728	3250	2356	80	2558	4168	2968	90	1932	4176	2982	92
comp7330_c0_seq1	22	8	23450	6	1020	174	25648	48	1342	82	14614	54
comp7331_c0_seq1	354	268	218	40	302	270	170	104	370	354	310	70
comp7332_c0_seq1	124	112	136	84	80	84	284	64	118	100	330	30
comp7332_c1_seq1	542	420	584	320	464	442	1486	270	574	420	590	226
comp7333_c0_seq1	350	314	258	282	488	466	462	280	358	434	308	230
comp7334_c0_seq1	4868	4862	2814	876	4820	5772	4056	1290	3664	5462	2166	994
comp7335_c0_seq1	5460	4294	5012	2008	7984	6962	6712	2942	6072	6316	11186	2688
comp7336_c0_seq1	562	206	1070	8	514	252	794	34	650	278	1430	24
comp7337_c0_seq1	280	196	152	68	352	296	190	50	296	268	102	42
comp7338_c0_seq1	740	382	468	164	922	396	834	180	764	500	950	154
comp7339_c0_seq1	778	148	412	88	858	184	450	88	752	170	430	110
comp7341_c0_seq1	98	50	144	16	126	52	182	6	80	90	104	2
comp7342_c0_seq1	1466	1528	1378	392	2006	2384	1826	266	1678	2390	832	232
comp7342_c0_seq2	1530	1614	1444	414	2076	2482	1906	278	1754	2528	852	244
comp7343_c0_seq1	1454	1472	836	1416	1526	1448	1368	1702	1366	1548	600	1520
comp7343_c0_seq2	1426	1472	838	1660	1516	1438	1406	2016	1352	1572	632	1726
comp7344_c0_seq1	418	366	520	168	502	374	930	308	412	402	544	216
comp7345_c0_seq1	2	8	416	2	30	16	670	4	46	12	704	2
comp7346_c0_seq1	1682	1304	1012	62	2028	1942	978	104	2078	2118	2556	88
comp7347_c0_seq1	2276	3054	1640	398	3368	3552	3454	420	2668	3938	1492	402
comp7348_c0_seq1	16	32	66	0	26	32	52	0	24	32	12	0
comp7349_c0_seq1	152	154	150	388	148	164	154	474	160	276	108	318
comp7350_c0_seq1	1626	1006	1498	1246	1728	998	2162	1878	1448	1032	1384	1582
comp7351_c0_seq1	974	32	22	0	1070	34	8	2	816	14	30	0
comp7352_c0_seq1	1772	2094	1232	1428	2102	2332	2316	1282	1948	2604	742	970
comp7353_c0_seq1	414	146	366	76	422	194	320	86	366	160	132	94
comp7354_c0_seq1	138	84	130	46	168	116	124	66	168	166	130	34
comp7355_c0_seq1	314	154	280	12	316	176	354	6	350	154	34	12
comp7355_c1_seq1	536	298	610	14	688	406	686	10	576	298	1138	6
comp7356_c0_seq1	2016	1058	1924	788	2778	1630	2658	792	2510	1586	1510	448
comp7356_c0_seq2	1880	982	1800	846	2578	1494	2470	848	2334	1450	1454	486
comp7357_c0_seq1	764	968	590	630	1148	1462	938	490	1066	1606	136	504
comp7358_c0_seq1	1154	792	854	254	1214	822	924	272	1090	798	1008	322
comp7358_c1_seq1	1268	750	904	246	1376	784	1132	342	1200	836	576	280
comp7359_c0_seq1	58	68	34	126	52	82	88	88	60	94	90	76
comp7359_c0_seq2	264	300	192	428	296	368	374	376	286	376	148	290
comp7360_c0_seq1	694	642	728	1284	1022	1000	1026	952	878	942	262	1914
comp7360_c0_seq2	738	668	810	1376	1054	1086	1102	1020	946	1002	298	1988
comp7360_c0_seq3	698	658	754	1326	1070	1032	1044	1008	892	950	272	1944
comp7361_c0_seq1	20	60	10	2	16	94	18	6	32	80	20	4
comp7362_c0_seq1	1422	766	1242	642	1632	908	1298	714	1314	1062	1858	560
comp7363_c0_seq1	612	366	432	216	742	452	808	286	614	406	452	164
comp7364_c0_seq1	11764	21100	2356	264	11020	22486	2024	268	14994	24500	592	364
comp7365_c0_seq1	28	30	48	20	26	40	60	42	20	28	4	44
comp7366_c0_seq1	2604	720	1546	44	2750	848	1282	62	2300	964	2762	64
comp7367_c0_seq1	952	1576	574	418	1022	1764	546	572	1014	2006	628	318
comp7368_c0_seq1	7648	5780	6054	5856	8914	6420	9746	6492	8072	7218	10578	6188
comp7368_c0_seq2	7724	5208	6586	6332	9016	5798	10352	7178	8166	6418	10488	6778
comp7370_c0_seq1	56	36	38	22	54	32	56	8	60	56	32	20
comp7372_c0_seq1	3192	68	140	2	3248	130	184	0	3120	40	182	4
comp7372_c0_seq2	3104	66	132	2	3172	130	174	2	3062	36	178	6
comp7373_c0_seq1	740	776	458	2150	804	738	732	3608	696	846	416	2504
comp7374_c0_seq1	164	154	32	1586	154	184	122	1712	218	406	126	1266
comp7375_c0_seq1	23238	27878	16370	17226	29400	42882	18176	13710	25066	63636	23174	15080
comp7376_c0_seq1	702	536	530	2256	800	784	702	2256	626	692	420	1032
comp7376_c0_seq2	800	622	592	2596	926	914	784	2626	724	806	476	1188
comp7377_c0_seq1	1130	596	1682	156	1522	706	2178	142	1224	746	2720	120
comp7378_c0_seq1	1486	1102	1290	660	2196	1580	2182	546	1674	1712	1256	474
comp7379_c0_seq1	142	84	130	12	120	124	104	14	76	164	144	32
[truncated: 62,478 more rows]
