# Supplementary material for: Identification of LINE retrotransposons and long non-coding RNAs expressed in the octopus brain
Source: BMC Biol. 2022 May 18;20:116. doi: 10.1186/s12915-022-01303-5 (PMC9115989; doi:10.1186/s12915-022-01303-5)
Supplement: Supplementary file 4 — Additional file 4: Tab delimited text file containing the annotations of the 64,477 filtered Octopus vulgaris transcripts. [file 12915_2022_1303_MOESM4_ESM.zip]

Archive with 1 entries (1 files):
- ADDITIONAL_FILE_4_octopus_vulgaris_transcriptome_annotation.txt
