# Supplementary material for: Identification of LINE retrotransposons and long non-coding RNAs expressed in the octopus brain
Source: BMC Biol. 2022 May 18;20:116. doi: 10.1186/s12915-022-01303-5 (PMC9115989; doi:10.1186/s12915-022-01303-5)
Supplement: Supplementary file 5 — Additional file 5: GFF3 file containing the mapping of the Octopus vulgaris transcripts on the genome. [file 12915_2022_1303_MOESM5_ESM.zip › ADDITIONAL_FILE_5_octopus_vulgaris_transcriptome_mapping.gff]

##gff-version 3
# Generated by GMAP version 2020-06-30 using call: gmap.sse42 -D ./ovulgaris_genome -d ovulgaris_genome --suboptimal-score 0 -f gff3_gene --gff3-add-separators 0 -t 32 --min-trimmed-coverage 0.9 --min-identity 0.9 ./ovulgaris_transcriptome.fa
scaffold64455|size6174	ovulgaris_genome	gene	194	1151	.	-	.	ID=comp2625_c0_seq1.path1;Name=comp2625_c0_seq1;Dir=indeterminate
scaffold64455|size6174	ovulgaris_genome	mRNA	194	1151	.	-	.	ID=comp2625_c0_seq1.mrna1;Name=comp2625_c0_seq1;Parent=comp2625_c0_seq1.path1;Dir=indeterminate;coverage=100.0;identity=100.0;matches=958;mismatches=0;indels=0;unknowns=0
scaffold64455|size6174	ovulgaris_genome	exon	194	1151	100	-	.	ID=comp2625_c0_seq1.mrna1.exon1;Name=comp2625_c0_seq1;Parent=comp2625_c0_seq1.mrna1;Target=comp2625_c0_seq1 958 1 .
scaffold64455|size6174	ovulgaris_genome	CDS	463	567	100	-	0	ID=comp2625_c0_seq1.mrna1.cds1;Name=comp2625_c0_seq1;Parent=comp2625_c0_seq1.mrna1;Target=comp2625_c0_seq1 689 585 .
scaffold51345|size10434	ovulgaris_genome	gene	7323	7989	.	-	.	ID=comp2581_c0_seq1.path1;Name=comp2581_c0_seq1;Dir=indeterminate
scaffold51345|size10434	ovulgaris_genome	mRNA	7323	7989	.	-	.	ID=comp2581_c0_seq1.mrna1;Name=comp2581_c0_seq1;Parent=comp2581_c0_seq1.path1;Dir=indeterminate;coverage=100.0;identity=100.0;matches=667;mismatches=0;indels=0;unknowns=0
scaffold51345|size10434	ovulgaris_genome	exon	7323	7989	100	-	.	ID=comp2581_c0_seq1.mrna1.exon1;Name=comp2581_c0_seq1;Parent=comp2581_c0_seq1.mrna1;Target=comp2581_c0_seq1 667 1 .
scaffold51345|size10434	ovulgaris_genome	CDS	7553	7687	100	-	0	ID=comp2581_c0_seq1.mrna1.cds1;Name=comp2581_c0_seq1;Parent=comp2581_c0_seq1.mrna1;Target=comp2581_c0_seq1 437 303 .
scaffold2960|size18502	ovulgaris_genome	gene	11514	11987	.	+	.	ID=comp2600_c0_seq1.path1;Name=comp2600_c0_seq1;Dir=indeterminate
scaffold2960|size18502	ovulgaris_genome	mRNA	11514	11987	.	+	.	ID=comp2600_c0_seq1.mrna1;Name=comp2600_c0_seq1;Parent=comp2600_c0_seq1.path1;Dir=indeterminate;coverage=100.0;identity=99.2;matches=474;mismatches=0;indels=4;unknowns=0
scaffold2960|size18502	ovulgaris_genome	exon	11514	11987	99	+	.	ID=comp2600_c0_seq1.mrna1.exon1;Name=comp2600_c0_seq1;Parent=comp2600_c0_seq1.mrna1;Target=comp2600_c0_seq1 478 1 .
scaffold2960|size18502	ovulgaris_genome	CDS	11716	11855	97	+	0	ID=comp2600_c0_seq1.mrna1.cds1;Name=comp2600_c0_seq1;Parent=comp2600_c0_seq1.mrna1;Target=comp2600_c0_seq1 346 203 .
KQ431207	ovulgaris_genome	gene	1107	1472	.	-	.	ID=comp2661_c1_seq1.path1;Name=comp2661_c1_seq1;Dir=indeterminate
KQ431207	ovulgaris_genome	mRNA	1107	1472	.	-	.	ID=comp2661_c1_seq1.mrna1;Name=comp2661_c1_seq1;Parent=comp2661_c1_seq1.path1;Dir=indeterminate;coverage=97.9;identity=100.0;matches=366;mismatches=0;indels=0;unknowns=0
KQ431207	ovulgaris_genome	exon	1107	1472	100	-	.	ID=comp2661_c1_seq1.mrna1.exon1;Name=comp2661_c1_seq1;Parent=comp2661_c1_seq1.mrna1;Target=comp2661_c1_seq1 374 9 .
KQ431207	ovulgaris_genome	CDS	1143	1418	100	-	0	ID=comp2661_c1_seq1.mrna1.cds1;Name=comp2661_c1_seq1;Parent=comp2661_c1_seq1.mrna1;Target=comp2661_c1_seq1 338 63 .
scaffold4254|size16534	ovulgaris_genome	gene	10894	11320	.	+	.	ID=comp2631_c0_seq1.path1;Name=comp2631_c0_seq1;Dir=indeterminate
scaffold4254|size16534	ovulgaris_genome	mRNA	10894	11320	.	+	.	ID=comp2631_c0_seq1.mrna1;Name=comp2631_c0_seq1;Parent=comp2631_c0_seq1.path1;Dir=indeterminate;coverage=100.0;identity=99.8;matches=426;mismatches=1;indels=0;unknowns=0
scaffold4254|size16534	ovulgaris_genome	exon	10894	11320	99	+	.	ID=comp2631_c0_seq1.mrna1.exon1;Name=comp2631_c0_seq1;Parent=comp2631_c0_seq1.mrna1;Target=comp2631_c0_seq1 427 1 .
scaffold4254|size16534	ovulgaris_genome	CDS	11037	11138	99	+	0	ID=comp2631_c0_seq1.mrna1.cds1;Name=comp2631_c0_seq1;Parent=comp2631_c0_seq1.mrna1;Target=comp2631_c0_seq1 245 144 .
scaffold12410|size11793	ovulgaris_genome	gene	10503	11276	.	+	.	ID=comp2582_c0_seq1.path1;Name=comp2582_c0_seq1;Dir=indeterminate
scaffold12410|size11793	ovulgaris_genome	mRNA	10503	11276	.	+	.	ID=comp2582_c0_seq1.mrna1;Name=comp2582_c0_seq1;Parent=comp2582_c0_seq1.path1;Dir=indeterminate;coverage=99.6;identity=99.9;matches=773;mismatches=1;indels=0;unknowns=0
scaffold12410|size11793	ovulgaris_genome	exon	10503	11276	99	+	.	ID=comp2582_c0_seq1.mrna1.exon1;Name=comp2582_c0_seq1;Parent=comp2582_c0_seq1.mrna1;Target=comp2582_c0_seq1 777 4 .
scaffold12410|size11793	ovulgaris_genome	CDS	11015	11275	99	+	0	ID=comp2582_c0_seq1.mrna1.cds1;Name=comp2582_c0_seq1;Parent=comp2582_c0_seq1.mrna1;Target=comp2582_c0_seq1 776 516 .
KQ418367	ovulgaris_genome	gene	420366	420783	.	+	.	ID=comp2646_c0_seq1.path1;Name=comp2646_c0_seq1;Dir=indeterminate
KQ418367	ovulgaris_genome	mRNA	420366	420783	.	+	.	ID=comp2646_c0_seq1.mrna1;Name=comp2646_c0_seq1;Parent=comp2646_c0_seq1.path1;Dir=indeterminate;coverage=100.0;identity=100.0;matches=418;mismatches=0;indels=0;unknowns=0
KQ418367	ovulgaris_genome	exon	420366	420783	100	+	.	ID=comp2646_c0_seq1.mrna1.exon1;Name=comp2646_c0_seq1;Parent=comp2646_c0_seq1.mrna1;Target=comp2646_c0_seq1 418 1 .
KQ418367	ovulgaris_genome	CDS	420368	420550	100	+	0	ID=comp2646_c0_seq1.mrna1.cds1;Name=comp2646_c0_seq1;Parent=comp2646_c0_seq1.mrna1;Target=comp2646_c0_seq1 185 3 .
KQ420966	ovulgaris_genome	gene	63632	64021	.	+	.	ID=comp2673_c0_seq1.path1;Name=comp2673_c0_seq1;Dir=indeterminate
KQ420966	ovulgaris_genome	mRNA	63632	64021	.	+	.	ID=comp2673_c0_seq1.mrna1;Name=comp2673_c0_seq1;Parent=comp2673_c0_seq1.path1;Dir=indeterminate;coverage=100.0;identity=100.0;matches=390;mismatches=0;indels=0;unknowns=0
KQ420966	ovulgaris_genome	exon	63632	64021	100	+	.	ID=comp2673_c0_seq1.mrna1.exon1;Name=comp2673_c0_seq1;Parent=comp2673_c0_seq1.mrna1;Target=comp2673_c0_seq1 390 1 .
KQ420966	ovulgaris_genome	CDS	63634	63804	100	+	0	ID=comp2673_c0_seq1.mrna1.cds1;Name=comp2673_c0_seq1;Parent=comp2673_c0_seq1.mrna1;Target=comp2673_c0_seq1 173 3 .
scaffold5841|size15094	ovulgaris_genome	gene	1206	1571	.	+	.	ID=comp2656_c0_seq1.path1;Name=comp2656_c0_seq1;Dir=indeterminate
scaffold5841|size15094	ovulgaris_genome	mRNA	1206	1571	.	+	.	ID=comp2656_c0_seq1.mrna1;Name=comp2656_c0_seq1;Parent=comp2656_c0_seq1.path1;Dir=indeterminate;coverage=100.0;identity=97.3;matches=359;mismatches=6;indels=4;unknowns=0
scaffold5841|size15094	ovulgaris_genome	exon	1206	1571	97	+	.	ID=comp2656_c0_seq1.mrna1.exon1;Name=comp2656_c0_seq1;Parent=comp2656_c0_seq1.mrna1;Target=comp2656_c0_seq1 368 1 .
scaffold5841|size15094	ovulgaris_genome	CDS	1206	1425	96	+	0	ID=comp2656_c0_seq1.mrna1.cds1;Name=comp2656_c0_seq1;Parent=comp2656_c0_seq1.mrna1;Target=comp2656_c0_seq1 222 1 .
KQ422894	ovulgaris_genome	gene	46544	49550	.	+	.	ID=comp2643_c0_seq1.path1;Name=comp2643_c0_seq1;Dir=sense
KQ422894	ovulgaris_genome	mRNA	46544	49550	.	+	.	ID=comp2643_c0_seq1.mrna1;Name=comp2643_c0_seq1;Parent=comp2643_c0_seq1.path1;Dir=sense;coverage=100.0;identity=99.7;matches=1066;mismatches=3;indels=0;unknowns=0
KQ422894	ovulgaris_genome	exon	46544	46663	99	+	.	ID=comp2643_c0_seq1.mrna1.exon1;Name=comp2643_c0_seq1;Parent=comp2643_c0_seq1.mrna1;Target=comp2643_c0_seq1 1 120 +
KQ422894	ovulgaris_genome	exon	48602	49550	99	+	.	ID=comp2643_c0_seq1.mrna1.exon2;Name=comp2643_c0_seq1;Parent=comp2643_c0_seq1.mrna1;Target=comp2643_c0_seq1 121 1069 +
KQ422894	ovulgaris_genome	CDS	46615	46663	100	+	0	ID=comp2643_c0_seq1.mrna1.cds1;Name=comp2643_c0_seq1;Parent=comp2643_c0_seq1.mrna1;Target=comp2643_c0_seq1 72 120 +
KQ422894	ovulgaris_genome	CDS	48602	49197	100	+	1	ID=comp2643_c0_seq1.mrna1.cds2;Name=comp2643_c0_seq1;Parent=comp2643_c0_seq1.mrna1;Target=comp2643_c0_seq1 121 716 +
KQ416941	ovulgaris_genome	gene	20	1183	.	-	.	ID=comp2693_c0_seq1.path1;Name=comp2693_c0_seq1;Dir=indeterminate
KQ416941	ovulgaris_genome	mRNA	20	1183	.	-	.	ID=comp2693_c0_seq1.mrna1;Name=comp2693_c0_seq1;Parent=comp2693_c0_seq1.path1;Dir=indeterminate;coverage=100.0;identity=99.7;matches=1162;mismatches=2;indels=2;unknowns=0
KQ416941	ovulgaris_genome	exon	20	1183	99	-	.	ID=comp2693_c0_seq1.mrna1.exon1;Name=comp2693_c0_seq1;Parent=comp2693_c0_seq1.mrna1;Target=comp2693_c0_seq1 1166 1 .
KQ416941	ovulgaris_genome	CDS	40	273	100	-	0	ID=comp2693_c0_seq1.mrna1.cds1;Name=comp2693_c0_seq1;Parent=comp2693_c0_seq1.mrna1;Target=comp2693_c0_seq1 1146 913 .
scaffold7211|size14100	ovulgaris_genome	gene	9295	9744	.	-	.	ID=comp2686_c0_seq1.path1;Name=comp2686_c0_seq1;Dir=indeterminate
scaffold7211|size14100	ovulgaris_genome	mRNA	9295	9744	.	-	.	ID=comp2686_c0_seq1.mrna1;Name=comp2686_c0_seq1;Parent=comp2686_c0_seq1.path1;Dir=indeterminate;coverage=96.4;identity=98.7;matches=444;mismatches=6;indels=0;unknowns=0
scaffold7211|size14100	ovulgaris_genome	exon	9295	9744	98	-	.	ID=comp2686_c0_seq1.mrna1.exon1;Name=comp2686_c0_seq1;Parent=comp2686_c0_seq1.mrna1;Target=comp2686_c0_seq1 467 18 .
scaffold7211|size14100	ovulgaris_genome	CDS	9636	9677	100	-	0	ID=comp2686_c0_seq1.mrna1.cds1;Name=comp2686_c0_seq1;Parent=comp2686_c0_seq1.mrna1;Target=comp2686_c0_seq1 126 85 .
KQ430251	ovulgaris_genome	gene	22903	44071	.	+	.	ID=comp2538_c0_seq1.path1;Name=comp2538_c0_seq1;Dir=antisense
KQ430251	ovulgaris_genome	mRNA	22903	44071	.	+	.	ID=comp2538_c0_seq1.mrna1;Name=comp2538_c0_seq1;Parent=comp2538_c0_seq1.path1;Dir=antisense;coverage=100.0;identity=99.9;matches=2005;mismatches=2;indels=0;unknowns=0
KQ430251	ovulgaris_genome	exon	22903	23422	100	+	.	ID=comp2538_c0_seq1.mrna1.exon1;Name=comp2538_c0_seq1;Parent=comp2538_c0_seq1.mrna1;Target=comp2538_c0_seq1 1565 2084 -
KQ430251	ovulgaris_genome	exon	27420	27598	100	+	.	ID=comp2538_c0_seq1.mrna1.exon2;Name=comp2538_c0_seq1;Parent=comp2538_c0_seq1.mrna1;Target=comp2538_c0_seq1 1386 1564 -
KQ430251	ovulgaris_genome	exon	30766	30948	100	+	.	ID=comp2538_c0_seq1.mrna1.exon4;Name=comp2538_c0_seq1;Parent=comp2538_c0_seq1.mrna1;Target=comp2538_c0_seq1 1126 1308 -
KQ430251	ovulgaris_genome	exon	33780	33969	100	+	.	ID=comp2538_c0_seq1.mrna1.exon5;Name=comp2538_c0_seq1;Parent=comp2538_c0_seq1.mrna1;Target=comp2538_c0_seq1 936 1125 -
KQ430251	ovulgaris_genome	exon	35468	35559	100	+	.	ID=comp2538_c0_seq1.mrna1.exon6;Name=comp2538_c0_seq1;Parent=comp2538_c0_seq1.mrna1;Target=comp2538_c0_seq1 844 935 -
KQ430251	ovulgaris_genome	exon	36061	36227	100	+	.	ID=comp2538_c0_seq1.mrna1.exon7;Name=comp2538_c0_seq1;Parent=comp2538_c0_seq1.mrna1;Target=comp2538_c0_seq1 677 843 -
KQ430251	ovulgaris_genome	exon	37026	37147	100	+	.	ID=comp2538_c0_seq1.mrna1.exon8;Name=comp2538_c0_seq1;Parent=comp2538_c0_seq1.mrna1;Target=comp2538_c0_seq1 555 676 -
KQ430251	ovulgaris_genome	exon	39282	39377	100	+	.	ID=comp2538_c0_seq1.mrna1.exon9;Name=comp2538_c0_seq1;Parent=comp2538_c0_seq1.mrna1;Target=comp2538_c0_seq1 459 554 -
KQ430251	ovulgaris_genome	exon	41612	41737	100	+	.	ID=comp2538_c0_seq1.mrna1.exon10;Name=comp2538_c0_seq1;Parent=comp2538_c0_seq1.mrna1;Target=comp2538_c0_seq1 333 458 -
KQ430251	ovulgaris_genome	exon	43741	44071	99	+	.	ID=comp2538_c0_seq1.mrna1.exon11;Name=comp2538_c0_seq1;Parent=comp2538_c0_seq1.mrna1;Target=comp2538_c0_seq1 2 332 -
KQ430251	ovulgaris_genome	CDS	30812	30948	100	+	0	ID=comp2538_c0_seq1.mrna1.cds1;Name=comp2538_c0_seq1;Parent=comp2538_c0_seq1.mrna1;Target=comp2538_c0_seq1 1126 1262 .
KQ430251	ovulgaris_genome	CDS	33780	33969	100	+	2	ID=comp2538_c0_seq1.mrna1.cds2;Name=comp2538_c0_seq1;Parent=comp2538_c0_seq1.mrna1;Target=comp2538_c0_seq1 936 1125 .
KQ430251	ovulgaris_genome	CDS	35468	35559	100	+	0	ID=comp2538_c0_seq1.mrna1.cds3;Name=comp2538_c0_seq1;Parent=comp2538_c0_seq1.mrna1;Target=comp2538_c0_seq1 844 935 .
KQ430251	ovulgaris_genome	CDS	36061	36227	100	+	2	ID=comp2538_c0_seq1.mrna1.cds4;Name=comp2538_c0_seq1;Parent=comp2538_c0_seq1.mrna1;Target=comp2538_c0_seq1 677 843 .
KQ430251	ovulgaris_genome	CDS	37026	37147	100	+	1	ID=comp2538_c0_seq1.mrna1.cds5;Name=comp2538_c0_seq1;Parent=comp2538_c0_seq1.mrna1;Target=comp2538_c0_seq1 555 676 .
KQ430251	ovulgaris_genome	CDS	39282	39377	100	+	0	ID=comp2538_c0_seq1.mrna1.cds6;Name=comp2538_c0_seq1;Parent=comp2538_c0_seq1.mrna1;Target=comp2538_c0_seq1 459 554 .
KQ430251	ovulgaris_genome	CDS	41612	41737	100	+	0	ID=comp2538_c0_seq1.mrna1.cds7;Name=comp2538_c0_seq1;Parent=comp2538_c0_seq1.mrna1;Target=comp2538_c0_seq1 333 458 .
KQ430251	ovulgaris_genome	CDS	43741	43812	100	+	0	ID=comp2538_c0_seq1.mrna1.cds8;Name=comp2538_c0_seq1;Parent=comp2538_c0_seq1.mrna1;Target=comp2538_c0_seq1 261 332 .
KQ418600	ovulgaris_genome	gene	253764	254136	.	-	.	ID=comp2614_c0_seq1.path1;Name=comp2614_c0_seq1;Dir=indeterminate
KQ418600	ovulgaris_genome	mRNA	253764	254136	.	-	.	ID=comp2614_c0_seq1.mrna1;Name=comp2614_c0_seq1;Parent=comp2614_c0_seq1.path1;Dir=indeterminate;coverage=100.0;identity=100.0;matches=373;mismatches=0;indels=0;unknowns=0
KQ418600	ovulgaris_genome	exon	253764	254136	100	-	.	ID=comp2614_c0_seq1.mrna1.exon1;Name=comp2614_c0_seq1;Parent=comp2614_c0_seq1.mrna1;Target=comp2614_c0_seq1 373 1 .
KQ418600	ovulgaris_genome	CDS	253853	254056	100	-	0	ID=comp2614_c0_seq1.mrna1.cds1;Name=comp2614_c0_seq1;Parent=comp2614_c0_seq1.mrna1;Target=comp2614_c0_seq1 284 81 .
KQ418658	ovulgaris_genome	gene	7020	14975	.	+	.	ID=comp2680_c0_seq1.path1;Name=comp2680_c0_seq1;Dir=sense
KQ418658	ovulgaris_genome	mRNA	7020	14975	.	+	.	ID=comp2680_c0_seq1.mrna1;Name=comp2680_c0_seq1;Parent=comp2680_c0_seq1.path1;Dir=sense;coverage=98.9;identity=99.5;matches=1142;mismatches=6;indels=0;unknowns=0
KQ418658	ovulgaris_genome	exon	7020	7146	99	+	.	ID=comp2680_c0_seq1.mrna1.exon1;Name=comp2680_c0_seq1;Parent=comp2680_c0_seq1.mrna1;Target=comp2680_c0_seq1 14 140 +
KQ418658	ovulgaris_genome	exon	9696	9894	100	+	.	ID=comp2680_c0_seq1.mrna1.exon2;Name=comp2680_c0_seq1;Parent=comp2680_c0_seq1.mrna1;Target=comp2680_c0_seq1 141 339 +
KQ418658	ovulgaris_genome	exon	11978	12067	100	+	.	ID=comp2680_c0_seq1.mrna1.exon3;Name=comp2680_c0_seq1;Parent=comp2680_c0_seq1.mrna1;Target=comp2680_c0_seq1 340 429 +
KQ418658	ovulgaris_genome	exon	14244	14975	99	+	.	ID=comp2680_c0_seq1.mrna1.exon4;Name=comp2680_c0_seq1;Parent=comp2680_c0_seq1.mrna1;Target=comp2680_c0_seq1 430 1161 +
KQ418658	ovulgaris_genome	CDS	7126	7146	95	+	0	ID=comp2680_c0_seq1.mrna1.cds1;Name=comp2680_c0_seq1;Parent=comp2680_c0_seq1.mrna1;Target=comp2680_c0_seq1 120 140 +
KQ418658	ovulgaris_genome	CDS	9696	9894	100	+	0	ID=comp2680_c0_seq1.mrna1.cds2;Name=comp2680_c0_seq1;Parent=comp2680_c0_seq1.mrna1;Target=comp2680_c0_seq1 141 339 +
KQ418658	ovulgaris_genome	CDS	11978	12067	100	+	1	ID=comp2680_c0_seq1.mrna1.cds3;Name=comp2680_c0_seq1;Parent=comp2680_c0_seq1.mrna1;Target=comp2680_c0_seq1 340 429 +
KQ418658	ovulgaris_genome	CDS	14244	14875	99	+	1	ID=comp2680_c0_seq1.mrna1.cds4;Name=comp2680_c0_seq1;Parent=comp2680_c0_seq1.mrna1;Target=comp2680_c0_seq1 430 1061 +
KQ420776	ovulgaris_genome	gene	401712	402333	.	-	.	ID=comp2684_c0_seq1.path1;Name=comp2684_c0_seq1;Dir=indeterminate
KQ420776	ovulgaris_genome	mRNA	401712	402333	.	-	.	ID=comp2684_c0_seq1.mrna1;Name=comp2684_c0_seq1;Parent=comp2684_c0_seq1.path1;Dir=indeterminate;coverage=100.0;identity=100.0;matches=622;mismatches=0;indels=0;unknowns=0
KQ420776	ovulgaris_genome	exon	401712	402333	100	-	.	ID=comp2684_c0_seq1.mrna1.exon1;Name=comp2684_c0_seq1;Parent=comp2684_c0_seq1.mrna1;Target=comp2684_c0_seq1 622 1 .
KQ420776	ovulgaris_genome	CDS	401947	402057	100	-	0	ID=comp2684_c0_seq1.mrna1.cds1;Name=comp2684_c0_seq1;Parent=comp2684_c0_seq1.mrna1;Target=comp2684_c0_seq1 387 277 .
KQ417208	ovulgaris_genome	gene	205386	206117	.	+	.	ID=comp2715_c0_seq1.path1;Name=comp2715_c0_seq1;Dir=indeterminate
KQ417208	ovulgaris_genome	mRNA	205386	206117	.	+	.	ID=comp2715_c0_seq1.mrna1;Name=comp2715_c0_seq1;Parent=comp2715_c0_seq1.path1;Dir=indeterminate;coverage=99.9;identity=100.0;matches=732;mismatches=0;indels=0;unknowns=0
KQ417208	ovulgaris_genome	exon	205386	206117	100	+	.	ID=comp2715_c0_seq1.mrna1.exon1;Name=comp2715_c0_seq1;Parent=comp2715_c0_seq1.mrna1;Target=comp2715_c0_seq1 732 1 .
KQ417208	ovulgaris_genome	CDS	205780	205851	100	+	0	ID=comp2715_c0_seq1.mrna1.cds1;Name=comp2715_c0_seq1;Parent=comp2715_c0_seq1.mrna1;Target=comp2715_c0_seq1 466 395 .
KQ428503	ovulgaris_genome	gene	80416	81070	.	+	.	ID=comp2714_c0_seq1.path1;Name=comp2714_c0_seq1;Dir=indeterminate
KQ428503	ovulgaris_genome	mRNA	80416	81070	.	+	.	ID=comp2714_c0_seq1.mrna1;Name=comp2714_c0_seq1;Parent=comp2714_c0_seq1.path1;Dir=indeterminate;coverage=100.0;identity=99.2;matches=650;mismatches=5;indels=0;unknowns=0
KQ428503	ovulgaris_genome	exon	80416	81070	99	+	.	ID=comp2714_c0_seq1.mrna1.exon1;Name=comp2714_c0_seq1;Parent=comp2714_c0_seq1.mrna1;Target=comp2714_c0_seq1 655 1 .
KQ428503	ovulgaris_genome	CDS	80527	80670	100	+	0	ID=comp2714_c0_seq1.mrna1.cds1;Name=comp2714_c0_seq1;Parent=comp2714_c0_seq1.mrna1;Target=comp2714_c0_seq1 255 112 .
KQ416626	ovulgaris_genome	gene	463789	464437	.	-	.	ID=comp2601_c0_seq1.path1;Name=comp2601_c0_seq1;Dir=indeterminate
KQ416626	ovulgaris_genome	mRNA	463789	464437	.	-	.	ID=comp2601_c0_seq1.mrna1;Name=comp2601_c0_seq1;Parent=comp2601_c0_seq1.path1;Dir=indeterminate;coverage=100.0;identity=100.0;matches=649;mismatches=0;indels=0;unknowns=0
KQ416626	ovulgaris_genome	exon	463789	464437	100	-	.	ID=comp2601_c0_seq1.mrna1.exon1;Name=comp2601_c0_seq1;Parent=comp2601_c0_seq1.mrna1;Target=comp2601_c0_seq1 649 1 .
KQ416626	ovulgaris_genome	CDS	464292	464435	100	-	0	ID=comp2601_c0_seq1.mrna1.cds1;Name=comp2601_c0_seq1;Parent=comp2601_c0_seq1.mrna1;Target=comp2601_c0_seq1 146 3 .
KQ430777	ovulgaris_genome	gene	4886	6045	.	-	.	ID=comp2742_c0_seq1.path1;Name=comp2742_c0_seq1;Dir=indeterminate
KQ430777	ovulgaris_genome	mRNA	4886	6045	.	-	.	ID=comp2742_c0_seq1.mrna1;Name=comp2742_c0_seq1;Parent=comp2742_c0_seq1.path1;Dir=indeterminate;coverage=100.0;identity=99.7;matches=1157;mismatches=3;indels=0;unknowns=0
KQ430777	ovulgaris_genome	exon	4886	6045	99	-	.	ID=comp2742_c0_seq1.mrna1.exon1;Name=comp2742_c0_seq1;Parent=comp2742_c0_seq1.mrna1;Target=comp2742_c0_seq1 1160 1 .
KQ430777	ovulgaris_genome	CDS	4965	5168	100	-	0	ID=comp2742_c0_seq1.mrna1.cds1;Name=comp2742_c0_seq1;Parent=comp2742_c0_seq1.mrna1;Target=comp2742_c0_seq1 1081 878 .
KQ418749	ovulgaris_genome	gene	184641	185155	.	-	.	ID=comp2725_c0_seq1.path1;Name=comp2725_c0_seq1;Dir=indeterminate
KQ418749	ovulgaris_genome	mRNA	184641	185155	.	-	.	ID=comp2725_c0_seq1.mrna1;Name=comp2725_c0_seq1;Parent=comp2725_c0_seq1.path1;Dir=indeterminate;coverage=100.0;identity=100.0;matches=515;mismatches=0;indels=0;unknowns=0
KQ418749	ovulgaris_genome	exon	184641	185155	100	-	.	ID=comp2725_c0_seq1.mrna1.exon1;Name=comp2725_c0_seq1;Parent=comp2725_c0_seq1.mrna1;Target=comp2725_c0_seq1 515 1 .
KQ418749	ovulgaris_genome	CDS	185015	185155	100	-	0	ID=comp2725_c0_seq1.mrna1.cds1;Name=comp2725_c0_seq1;Parent=comp2725_c0_seq1.mrna1;Target=comp2725_c0_seq1 141 1 .
KQ419205	ovulgaris_genome	gene	78481	78993	.	-	.	ID=comp2785_c0_seq1.path1;Name=comp2785_c0_seq1;Dir=indeterminate
KQ419205	ovulgaris_genome	mRNA	78481	78993	.	-	.	ID=comp2785_c0_seq1.mrna1;Name=comp2785_c0_seq1;Parent=comp2785_c0_seq1.path1;Dir=indeterminate;coverage=100.0;identity=99.8;matches=512;mismatches=1;indels=0;unknowns=0
KQ419205	ovulgaris_genome	exon	78481	78993	99	-	.	ID=comp2785_c0_seq1.mrna1.exon1;Name=comp2785_c0_seq1;Parent=comp2785_c0_seq1.mrna1;Target=comp2785_c0_seq1 513 1 .
KQ419205	ovulgaris_genome	CDS	78544	78630	100	-	0	ID=comp2785_c0_seq1.mrna1.cds1;Name=comp2785_c0_seq1;Parent=comp2785_c0_seq1.mrna1;Target=comp2785_c0_seq1 450 364 .
KQ417249	ovulgaris_genome	gene	1859522	1868463	.	+	.	ID=comp2747_c0_seq1.path1;Name=comp2747_c0_seq1;Dir=antisense
KQ417249	ovulgaris_genome	mRNA	1859522	1868463	.	+	.	ID=comp2747_c0_seq1.mrna1;Name=comp2747_c0_seq1;Parent=comp2747_c0_seq1.path1;Dir=antisense;coverage=100.0;identity=100.0;matches=1061;mismatches=0;indels=0;unknowns=0
KQ417249	ovulgaris_genome	exon	1859522	1859644	100	+	.	ID=comp2747_c0_seq1.mrna1.exon1;Name=comp2747_c0_seq1;Parent=comp2747_c0_seq1.mrna1;Target=comp2747_c0_seq1 939 1061 -
KQ417249	ovulgaris_genome	exon	1863968	1864267	100	+	.	ID=comp2747_c0_seq1.mrna1.exon2;Name=comp2747_c0_seq1;Parent=comp2747_c0_seq1.mrna1;Target=comp2747_c0_seq1 639 938 -
KQ417249	ovulgaris_genome	exon	1864741	1864859	100	+	.	ID=comp2747_c0_seq1.mrna1.exon3;Name=comp2747_c0_seq1;Parent=comp2747_c0_seq1.mrna1;Target=comp2747_c0_seq1 520 638 -
KQ417249	ovulgaris_genome	exon	1867945	1868463	100	+	.	ID=comp2747_c0_seq1.mrna1.exon4;Name=comp2747_c0_seq1;Parent=comp2747_c0_seq1.mrna1;Target=comp2747_c0_seq1 1 519 -
KQ417249	ovulgaris_genome	CDS	1863999	1864267	100	+	0	ID=comp2747_c0_seq1.mrna1.cds1;Name=comp2747_c0_seq1;Parent=comp2747_c0_seq1.mrna1;Target=comp2747_c0_seq1 639 907 .
KQ417249	ovulgaris_genome	CDS	1864741	1864859	100	+	2	ID=comp2747_c0_seq1.mrna1.cds2;Name=comp2747_c0_seq1;Parent=comp2747_c0_seq1.mrna1;Target=comp2747_c0_seq1 520 638 .
KQ417249	ovulgaris_genome	CDS	1867945	1868462	100	+	1	ID=comp2747_c0_seq1.mrna1.cds3;Name=comp2747_c0_seq1;Parent=comp2747_c0_seq1.mrna1;Target=comp2747_c0_seq1 2 519 .
scaffold20595|size9891	ovulgaris_genome	gene	8725	9011	.	+	.	ID=comp2561_c0_seq1.path1;Name=comp2561_c0_seq1;Dir=indeterminate
scaffold20595|size9891	ovulgaris_genome	mRNA	8725	9011	.	+	.	ID=comp2561_c0_seq1.mrna1;Name=comp2561_c0_seq1;Parent=comp2561_c0_seq1.path1;Dir=indeterminate;coverage=44.0;identity=100.0;matches=287;mismatches=0;indels=0;unknowns=0
scaffold20595|size9891	ovulgaris_genome	exon	8725	9011	100	+	.	ID=comp2561_c0_seq1.mrna1.exon1;Name=comp2561_c0_seq1;Parent=comp2561_c0_seq1.mrna1;Target=comp2561_c0_seq1 287 1 .
scaffold20595|size9891	ovulgaris_genome	CDS	8804	9011	100	+	0	ID=comp2561_c0_seq1.mrna1.cds1;Name=comp2561_c0_seq1;Parent=comp2561_c0_seq1.mrna1;Target=comp2561_c0_seq1 287 80 .
KQ421417	ovulgaris_genome	gene	55546	55910	.	+	.	ID=comp2561_c0_seq1.path2;Name=comp2561_c0_seq1;Dir=indeterminate
KQ421417	ovulgaris_genome	mRNA	55546	55910	.	+	.	ID=comp2561_c0_seq1.mrna2;Name=comp2561_c0_seq1;Parent=comp2561_c0_seq1.path2;Dir=indeterminate;coverage=56.0;identity=100.0;matches=365;mismatches=0;indels=0;unknowns=0
KQ421417	ovulgaris_genome	exon	55546	55910	100	+	.	ID=comp2561_c0_seq1.mrna2.exon1;Name=comp2561_c0_seq1;Parent=comp2561_c0_seq1.mrna2;Target=comp2561_c0_seq1 652 288 .
KQ421417	ovulgaris_genome	CDS	55546	55838	100	+	1	ID=comp2561_c0_seq1.mrna2.cds1;Name=comp2561_c0_seq1;Parent=comp2561_c0_seq1.mrna2;Target=comp2561_c0_seq1 580 288 .
KQ426629	ovulgaris_genome	gene	66129	66838	.	+	.	ID=comp2738_c0_seq1.path1;Name=comp2738_c0_seq1;Dir=indeterminate
KQ426629	ovulgaris_genome	mRNA	66129	66838	.	+	.	ID=comp2738_c0_seq1.mrna1;Name=comp2738_c0_seq1;Parent=comp2738_c0_seq1.path1;Dir=indeterminate;coverage=100.0;identity=99.4;matches=708;mismatches=2;indels=2;unknowns=0
KQ426629	ovulgaris_genome	exon	66129	66838	99	+	.	ID=comp2738_c0_seq1.mrna1.exon1;Name=comp2738_c0_seq1;Parent=comp2738_c0_seq1.mrna1;Target=comp2738_c0_seq1 712 1 .
KQ426629	ovulgaris_genome	CDS	66192	66315	98	+	0	ID=comp2738_c0_seq1.mrna1.cds1;Name=comp2738_c0_seq1;Parent=comp2738_c0_seq1.mrna1;Target=comp2738_c0_seq1 189 64 .
KQ416246	ovulgaris_genome	gene	61228	62133	.	-	.	ID=comp2756_c1_seq1.path1;Name=comp2756_c1_seq1;Dir=antisense
KQ416246	ovulgaris_genome	mRNA	61228	62133	.	-	.	ID=comp2756_c1_seq1.mrna1;Name=comp2756_c1_seq1;Parent=comp2756_c1_seq1.path1;Dir=antisense;coverage=100.0;identity=100.0;matches=698;mismatches=0;indels=0;unknowns=0
KQ416246	ovulgaris_genome	exon	61457	62133	100	-	.	ID=comp2756_c1_seq1.mrna1.exon1;Name=comp2756_c1_seq1;Parent=comp2756_c1_seq1.mrna1;Target=comp2756_c1_seq1 22 698 -
KQ416246	ovulgaris_genome	exon	61228	61248	100	-	.	ID=comp2756_c1_seq1.mrna1.exon2;Name=comp2756_c1_seq1;Parent=comp2756_c1_seq1.mrna1;Target=comp2756_c1_seq1 1 21 -
KQ416246	ovulgaris_genome	CDS	61878	61949	100	-	0	ID=comp2756_c1_seq1.mrna1.cds1;Name=comp2756_c1_seq1;Parent=comp2756_c1_seq1.mrna1;Target=comp2756_c1_seq1 443 514 .
scaffold169215|size3634	ovulgaris_genome	gene	2369	2862	.	-	.	ID=comp2814_c0_seq1.path1;Name=comp2814_c0_seq1;Dir=indeterminate
scaffold169215|size3634	ovulgaris_genome	mRNA	2369	2862	.	-	.	ID=comp2814_c0_seq1.mrna1;Name=comp2814_c0_seq1;Parent=comp2814_c0_seq1.path1;Dir=indeterminate;coverage=100.0;identity=100.0;matches=494;mismatches=0;indels=0;unknowns=0
scaffold169215|size3634	ovulgaris_genome	exon	2369	2862	100	-	.	ID=comp2814_c0_seq1.mrna1.exon1;Name=comp2814_c0_seq1;Parent=comp2814_c0_seq1.mrna1;Target=comp2814_c0_seq1 494 1 .
scaffold169215|size3634	ovulgaris_genome	CDS	2392	2568	100	-	0	ID=comp2814_c0_seq1.mrna1.cds1;Name=comp2814_c0_seq1;Parent=comp2814_c0_seq1.mrna1;Target=comp2814_c0_seq1 471 295 .
KQ416562	ovulgaris_genome	gene	112802	213484	.	+	.	ID=comp2662_c0_seq1.path1;Name=comp2662_c0_seq1;Dir=antisense
KQ416562	ovulgaris_genome	mRNA	112802	213484	.	+	.	ID=comp2662_c0_seq1.mrna1;Name=comp2662_c0_seq1;Parent=comp2662_c0_seq1.path1;Dir=antisense;coverage=97.2;identity=100.0;matches=2101;mismatches=0;indels=0;unknowns=13
KQ416562	ovulgaris_genome	exon	112802	112962	100	+	.	ID=comp2662_c0_seq1.mrna1.exon1;Name=comp2662_c0_seq1;Parent=comp2662_c0_seq1.mrna1;Target=comp2662_c0_seq1 1954 2114 -
KQ416562	ovulgaris_genome	exon	119689	119753	100	+	.	ID=comp2662_c0_seq1.mrna1.exon2;Name=comp2662_c0_seq1;Parent=comp2662_c0_seq1.mrna1;Target=comp2662_c0_seq1 1889 1953 -
KQ416562	ovulgaris_genome	exon	129759	129869	100	+	.	ID=comp2662_c0_seq1.mrna1.exon3;Name=comp2662_c0_seq1;Parent=comp2662_c0_seq1.mrna1;Target=comp2662_c0_seq1 1778 1888 -
KQ416562	ovulgaris_genome	exon	139581	139775	100	+	.	ID=comp2662_c0_seq1.mrna1.exon4;Name=comp2662_c0_seq1;Parent=comp2662_c0_seq1.mrna1;Target=comp2662_c0_seq1 1583 1777 -
KQ416562	ovulgaris_genome	exon	144201	144461	100	+	.	ID=comp2662_c0_seq1.mrna1.exon5;Name=comp2662_c0_seq1;Parent=comp2662_c0_seq1.mrna1;Target=comp2662_c0_seq1 1322 1582 -
KQ416562	ovulgaris_genome	exon	152776	153098	100	+	.	ID=comp2662_c0_seq1.mrna1.exon6;Name=comp2662_c0_seq1;Parent=comp2662_c0_seq1.mrna1;Target=comp2662_c0_seq1 999 1321 -
KQ416562	ovulgaris_genome	exon	189028	189063	100	+	.	ID=comp2662_c0_seq1.mrna1.exon7;Name=comp2662_c0_seq1;Parent=comp2662_c0_seq1.mrna1;Target=comp2662_c0_seq1 963 998 -
KQ416562	ovulgaris_genome	exon	198468	198669	100	+	.	ID=comp2662_c0_seq1.mrna1.exon8;Name=comp2662_c0_seq1;Parent=comp2662_c0_seq1.mrna1;Target=comp2662_c0_seq1 761 962 -
KQ416562	ovulgaris_genome	exon	209070	209214	100	+	.	ID=comp2662_c0_seq1.mrna1.exon9;Name=comp2662_c0_seq1;Parent=comp2662_c0_seq1.mrna1;Target=comp2662_c0_seq1 616 760 -
KQ416562	ovulgaris_genome	exon	212870	213484	100	+	.	ID=comp2662_c0_seq1.mrna1.exon10;Name=comp2662_c0_seq1;Parent=comp2662_c0_seq1.mrna1;Target=comp2662_c0_seq1 1 615 -
KQ416562	ovulgaris_genome	CDS	112803	112962	100	+	0	ID=comp2662_c0_seq1.mrna1.cds1;Name=comp2662_c0_seq1;Parent=comp2662_c0_seq1.mrna1;Target=comp2662_c0_seq1 1954 2113 .
KQ416562	ovulgaris_genome	CDS	119689	119753	100	+	1	ID=comp2662_c0_seq1.mrna1.cds2;Name=comp2662_c0_seq1;Parent=comp2662_c0_seq1.mrna1;Target=comp2662_c0_seq1 1889 1953 .
KQ416562	ovulgaris_genome	CDS	129759	129869	100	+	0	ID=comp2662_c0_seq1.mrna1.cds3;Name=comp2662_c0_seq1;Parent=comp2662_c0_seq1.mrna1;Target=comp2662_c0_seq1 1778 1888 .
KQ416562	ovulgaris_genome	CDS	139581	139775	100	+	0	ID=comp2662_c0_seq1.mrna1.cds4;Name=comp2662_c0_seq1;Parent=comp2662_c0_seq1.mrna1;Target=comp2662_c0_seq1 1583 1777 .
KQ416562	ovulgaris_genome	CDS	144201	144461	100	+	0	ID=comp2662_c0_seq1.mrna1.cds5;Name=comp2662_c0_seq1;Parent=comp2662_c0_seq1.mrna1;Target=comp2662_c0_seq1 1322 1582 .
KQ416562	ovulgaris_genome	CDS	152776	153098	100	+	0	ID=comp2662_c0_seq1.mrna1.cds6;Name=comp2662_c0_seq1;Parent=comp2662_c0_seq1.mrna1;Target=comp2662_c0_seq1 999 1321 .
KQ416562	ovulgaris_genome	CDS	189028	189063	100	+	2	ID=comp2662_c0_seq1.mrna1.cds7;Name=comp2662_c0_seq1;Parent=comp2662_c0_seq1.mrna1;Target=comp2662_c0_seq1 963 998 .
KQ416562	ovulgaris_genome	CDS	198468	198669	100	+	2	ID=comp2662_c0_seq1.mrna1.cds8;Name=comp2662_c0_seq1;Parent=comp2662_c0_seq1.mrna1;Target=comp2662_c0_seq1 761 962 .
KQ416562	ovulgaris_genome	CDS	209070	209214	100	+	0	ID=comp2662_c0_seq1.mrna1.cds9;Name=comp2662_c0_seq1;Parent=comp2662_c0_seq1.mrna1;Target=comp2662_c0_seq1 616 760 .
KQ416562	ovulgaris_genome	CDS	212870	213039	100	+	1	ID=comp2662_c0_seq1.mrna1.cds10;Name=comp2662_c0_seq1;Parent=comp2662_c0_seq1.mrna1;Target=comp2662_c0_seq1 446 615 .
KQ415998	ovulgaris_genome	gene	214275	215265	.	-	.	ID=comp2764_c0_seq1.path1;Name=comp2764_c0_seq1;Dir=indeterminate
KQ415998	ovulgaris_genome	mRNA	214275	215265	.	-	.	ID=comp2764_c0_seq1.mrna1;Name=comp2764_c0_seq1;Parent=comp2764_c0_seq1.path1;Dir=indeterminate;coverage=98.5;identity=100.0;matches=991;mismatches=0;indels=0;unknowns=0
KQ415998	ovulgaris_genome	exon	214275	215265	100	-	.	ID=comp2764_c0_seq1.mrna1.exon1;Name=comp2764_c0_seq1;Parent=comp2764_c0_seq1.mrna1;Target=comp2764_c0_seq1 991 1 .
KQ415998	ovulgaris_genome	CDS	214277	214501	100	-	0	ID=comp2764_c0_seq1.mrna1.cds1;Name=comp2764_c0_seq1;Parent=comp2764_c0_seq1.mrna1;Target=comp2764_c0_seq1 989 765 .
KQ421273	ovulgaris_genome	gene	17912	20731	.	-	.	ID=comp2842_c0_seq1.path1;Name=comp2842_c0_seq1;Dir=indeterminate
KQ421273	ovulgaris_genome	mRNA	17912	20731	.	-	.	ID=comp2842_c0_seq1.mrna1;Name=comp2842_c0_seq1;Parent=comp2842_c0_seq1.path1;Dir=indeterminate;coverage=100.0;identity=100.0;matches=2820;mismatches=0;indels=0;unknowns=0
KQ421273	ovulgaris_genome	exon	17912	20731	100	-	.	ID=comp2842_c0_seq1.mrna1.exon1;Name=comp2842_c0_seq1;Parent=comp2842_c0_seq1.mrna1;Target=comp2842_c0_seq1 2820 1 .
KQ421273	ovulgaris_genome	CDS	18157	20571	100	-	0	ID=comp2842_c0_seq1.mrna1.cds1;Name=comp2842_c0_seq1;Parent=comp2842_c0_seq1.mrna1;Target=comp2842_c0_seq1 2575 161 .
KQ428371	ovulgaris_genome	gene	22080	22422	.	+	.	ID=comp2859_c0_seq1.path1;Name=comp2859_c0_seq1;Dir=indeterminate
KQ428371	ovulgaris_genome	mRNA	22080	22422	.	+	.	ID=comp2859_c0_seq1.mrna1;Name=comp2859_c0_seq1;Parent=comp2859_c0_seq1.path1;Dir=indeterminate;coverage=100.0;identity=99.4;matches=341;mismatches=2;indels=0;unknowns=0
KQ428371	ovulgaris_genome	exon	22080	22422	99	+	.	ID=comp2859_c0_seq1.mrna1.exon1;Name=comp2859_c0_seq1;Parent=comp2859_c0_seq1.mrna1;Target=comp2859_c0_seq1 343 1 .
KQ428371	ovulgaris_genome	CDS	22080	22187	98	+	0	ID=comp2859_c0_seq1.mrna1.cds1;Name=comp2859_c0_seq1;Parent=comp2859_c0_seq1.mrna1;Target=comp2859_c0_seq1 108 1 .
scaffold396790|size2108	ovulgaris_genome	gene	860	1262	.	-	.	ID=comp2866_c0_seq1.path1;Name=comp2866_c0_seq1;Dir=indeterminate
scaffold396790|size2108	ovulgaris_genome	mRNA	860	1262	.	-	.	ID=comp2866_c0_seq1.mrna1;Name=comp2866_c0_seq1;Parent=comp2866_c0_seq1.path1;Dir=indeterminate;coverage=100.0;identity=100.0;matches=403;mismatches=0;indels=0;unknowns=0
scaffold396790|size2108	ovulgaris_genome	exon	860	1262	100	-	.	ID=comp2866_c0_seq1.mrna1.exon1;Name=comp2866_c0_seq1;Parent=comp2866_c0_seq1.mrna1;Target=comp2866_c0_seq1 403 1 .
scaffold396790|size2108	ovulgaris_genome	CDS	1163	1261	100	-	0	ID=comp2866_c0_seq1.mrna1.cds1;Name=comp2866_c0_seq1;Parent=comp2866_c0_seq1.mrna1;Target=comp2866_c0_seq1 100 2 .
scaffold1477|size21984	ovulgaris_genome	gene	20888	21461	.	+	.	ID=comp2856_c0_seq1.path1;Name=comp2856_c0_seq1;Dir=indeterminate
scaffold1477|size21984	ovulgaris_genome	mRNA	20888	21461	.	+	.	ID=comp2856_c0_seq1.mrna1;Name=comp2856_c0_seq1;Parent=comp2856_c0_seq1.path1;Dir=indeterminate;coverage=94.1;identity=100.0;matches=508;mismatches=0;indels=0;unknowns=0
scaffold1477|size21984	ovulgaris_genome	exon	20888	21333	100	+	.	ID=comp2856_c0_seq1.mrna1.exon1;Name=comp2856_c0_seq1;Parent=comp2856_c0_seq1.mrna1;Target=comp2856_c0_seq1 478 33 .
scaffold1477|size21984	ovulgaris_genome	exon	21400	21461	100	+	.	ID=comp2856_c0_seq1.mrna1.exon2;Name=comp2856_c0_seq1;Parent=comp2856_c0_seq1.mrna1;Target=comp2856_c0_seq1 540 479 .
scaffold1477|size21984	ovulgaris_genome	CDS	21172	21228	100	+	0	ID=comp2856_c0_seq1.mrna1.cds1;Name=comp2856_c0_seq1;Parent=comp2856_c0_seq1.mrna1;Target=comp2856_c0_seq1 373 317 .
KQ423384	ovulgaris_genome	gene	296510	296932	.	-	.	ID=comp2864_c0_seq1.path1;Name=comp2864_c0_seq1;Dir=indeterminate
KQ423384	ovulgaris_genome	mRNA	296510	296932	.	-	.	ID=comp2864_c0_seq1.mrna1;Name=comp2864_c0_seq1;Parent=comp2864_c0_seq1.path1;Dir=indeterminate;coverage=100.0;identity=99.3;matches=420;mismatches=3;indels=0;unknowns=0
KQ423384	ovulgaris_genome	exon	296510	296932	99	-	.	ID=comp2864_c0_seq1.mrna1.exon1;Name=comp2864_c0_seq1;Parent=comp2864_c0_seq1.mrna1;Target=comp2864_c0_seq1 423 1 .
KQ423384	ovulgaris_genome	CDS	296648	296746	98	-	0	ID=comp2864_c0_seq1.mrna1.cds1;Name=comp2864_c0_seq1;Parent=comp2864_c0_seq1.mrna1;Target=comp2864_c0_seq1 285 187 .
KQ419607	ovulgaris_genome	gene	183870	184506	.	-	.	ID=comp2878_c0_seq1.path1;Name=comp2878_c0_seq1;Dir=indeterminate
KQ419607	ovulgaris_genome	mRNA	183870	184506	.	-	.	ID=comp2878_c0_seq1.mrna1;Name=comp2878_c0_seq1;Parent=comp2878_c0_seq1.path1;Dir=indeterminate;coverage=100.0;identity=100.0;matches=637;mismatches=0;indels=0;unknowns=0
KQ419607	ovulgaris_genome	exon	183870	184506	100	-	.	ID=comp2878_c0_seq1.mrna1.exon1;Name=comp2878_c0_seq1;Parent=comp2878_c0_seq1.mrna1;Target=comp2878_c0_seq1 637 1 .
KQ419607	ovulgaris_genome	CDS	183903	184106	100	-	0	ID=comp2878_c0_seq1.mrna1.cds1;Name=comp2878_c0_seq1;Parent=comp2878_c0_seq1.mrna1;Target=comp2878_c0_seq1 604 401 .
KQ422960	ovulgaris_genome	gene	199399	199943	.	-	.	ID=comp2795_c0_seq1.path1;Name=comp2795_c0_seq1;Dir=antisense
KQ422960	ovulgaris_genome	mRNA	199399	199943	.	-	.	ID=comp2795_c0_seq1.mrna1;Name=comp2795_c0_seq1;Parent=comp2795_c0_seq1.path1;Dir=antisense;coverage=100.0;identity=99.6;matches=471;mismatches=2;indels=0;unknowns=0
KQ422960	ovulgaris_genome	exon	199866	199943	98	-	.	ID=comp2795_c0_seq1.mrna1.exon1;Name=comp2795_c0_seq1;Parent=comp2795_c0_seq1.mrna1;Target=comp2795_c0_seq1 396 473 -
KQ422960	ovulgaris_genome	exon	199399	199793	99	-	.	ID=comp2795_c0_seq1.mrna1.exon2;Name=comp2795_c0_seq1;Parent=comp2795_c0_seq1.mrna1;Target=comp2795_c0_seq1 1 395 -
KQ422960	ovulgaris_genome	CDS	199401	199616	99	-	0	ID=comp2795_c0_seq1.mrna1.cds1;Name=comp2795_c0_seq1;Parent=comp2795_c0_seq1.mrna1;Target=comp2795_c0_seq1 3 218 .
KQ421233	ovulgaris_genome	gene	89395	89696	.	+	.	ID=comp2812_c0_seq1.path1;Name=comp2812_c0_seq1;Dir=indeterminate
KQ421233	ovulgaris_genome	mRNA	89395	89696	.	+	.	ID=comp2812_c0_seq1.mrna1;Name=comp2812_c0_seq1;Parent=comp2812_c0_seq1.path1;Dir=indeterminate;coverage=22.3;identity=100.0;matches=302;mismatches=0;indels=0;unknowns=0
KQ421233	ovulgaris_genome	exon	89395	89696	100	+	.	ID=comp2812_c0_seq1.mrna1.exon1;Name=comp2812_c0_seq1;Parent=comp2812_c0_seq1.mrna1;Target=comp2812_c0_seq1 302 1 .
KQ421233	ovulgaris_genome	CDS	89506	89696	100	+	0	ID=comp2812_c0_seq1.mrna1.cds1;Name=comp2812_c0_seq1;Parent=comp2812_c0_seq1.mrna1;Target=comp2812_c0_seq1 302 112 .
scaffold23571|size9404	ovulgaris_genome	gene	5625	6677	.	+	.	ID=comp2812_c0_seq1.path2;Name=comp2812_c0_seq1;Dir=indeterminate
scaffold23571|size9404	ovulgaris_genome	mRNA	5625	6677	.	+	.	ID=comp2812_c0_seq1.mrna2;Name=comp2812_c0_seq1;Parent=comp2812_c0_seq1.path2;Dir=indeterminate;coverage=77.7;identity=100.0;matches=1053;mismatches=0;indels=0;unknowns=0
scaffold23571|size9404	ovulgaris_genome	exon	5625	6677	100	+	.	ID=comp2812_c0_seq1.mrna2.exon1;Name=comp2812_c0_seq1;Parent=comp2812_c0_seq1.mrna2;Target=comp2812_c0_seq1 1355 303 .
scaffold23571|size9404	ovulgaris_genome	CDS	5625	6546	100	+	2	ID=comp2812_c0_seq1.mrna2.cds1;Name=comp2812_c0_seq1;Parent=comp2812_c0_seq1.mrna2;Target=comp2812_c0_seq1 1224 303 .
scaffold1631|size21464	ovulgaris_genome	gene	706	2564	.	+	.	ID=comp2906_c0_seq1.path1;Name=comp2906_c0_seq1;Dir=indeterminate
scaffold1631|size21464	ovulgaris_genome	mRNA	706	2564	.	+	.	ID=comp2906_c0_seq1.mrna1;Name=comp2906_c0_seq1;Parent=comp2906_c0_seq1.path1;Dir=indeterminate;coverage=100.0;identity=99.7;matches=1854;mismatches=1;indels=4;unknowns=0
scaffold1631|size21464	ovulgaris_genome	exon	706	2564	99	+	.	ID=comp2906_c0_seq1.mrna1.exon1;Name=comp2906_c0_seq1;Parent=comp2906_c0_seq1.mrna1;Target=comp2906_c0_seq1 1855 1 .
scaffold1631|size21464	ovulgaris_genome	CDS	1401	1634	100	+	0	ID=comp2906_c0_seq1.mrna1.cds1;Name=comp2906_c0_seq1;Parent=comp2906_c0_seq1.mrna1;Target=comp2906_c0_seq1 925 692 .
KQ421521	ovulgaris_genome	gene	376625	377250	.	+	.	ID=comp2914_c0_seq1.path1;Name=comp2914_c0_seq1;Dir=indeterminate
KQ421521	ovulgaris_genome	mRNA	376625	377250	.	+	.	ID=comp2914_c0_seq1.mrna1;Name=comp2914_c0_seq1;Parent=comp2914_c0_seq1.path1;Dir=indeterminate;coverage=100.0;identity=100.0;matches=626;mismatches=0;indels=0;unknowns=0
KQ421521	ovulgaris_genome	exon	376625	377250	100	+	.	ID=comp2914_c0_seq1.mrna1.exon1;Name=comp2914_c0_seq1;Parent=comp2914_c0_seq1.mrna1;Target=comp2914_c0_seq1 626 1 .
KQ421521	ovulgaris_genome	CDS	376925	377056	100	+	0	ID=comp2914_c0_seq1.mrna1.cds1;Name=comp2914_c0_seq1;Parent=comp2914_c0_seq1.mrna1;Target=comp2914_c0_seq1 432 301 .
KQ419508	ovulgaris_genome	gene	298667	299157	.	+	.	ID=comp2923_c0_seq1.path1;Name=comp2923_c0_seq1;Dir=indeterminate
KQ419508	ovulgaris_genome	mRNA	298667	299157	.	+	.	ID=comp2923_c0_seq1.mrna1;Name=comp2923_c0_seq1;Parent=comp2923_c0_seq1.path1;Dir=indeterminate;coverage=100.0;identity=100.0;matches=491;mismatches=0;indels=0;unknowns=0
KQ419508	ovulgaris_genome	exon	298667	299157	100	+	.	ID=comp2923_c0_seq1.mrna1.exon1;Name=comp2923_c0_seq1;Parent=comp2923_c0_seq1.mrna1;Target=comp2923_c0_seq1 491 1 .
KQ419508	ovulgaris_genome	CDS	298900	298947	100	+	0	ID=comp2923_c0_seq1.mrna1.cds1;Name=comp2923_c0_seq1;Parent=comp2923_c0_seq1.mrna1;Target=comp2923_c0_seq1 281 234 .
scaffold85980|size5369	ovulgaris_genome	gene	4429	4840	.	+	.	ID=comp2881_c0_seq1.path1;Name=comp2881_c0_seq1;Dir=indeterminate
scaffold85980|size5369	ovulgaris_genome	mRNA	4429	4840	.	+	.	ID=comp2881_c0_seq1.mrna1;Name=comp2881_c0_seq1;Parent=comp2881_c0_seq1.path1;Dir=indeterminate;coverage=95.5;identity=97.1;matches=400;mismatches=1;indels=11;unknowns=0
scaffold85980|size5369	ovulgaris_genome	exon	4429	4840	97	+	.	ID=comp2881_c0_seq1.mrna1.exon1;Name=comp2881_c0_seq1;Parent=comp2881_c0_seq1.mrna1;Target=comp2881_c0_seq1 401 1 .
scaffold85980|size5369	ovulgaris_genome	CDS	4429	4524	100	+	0	ID=comp2881_c0_seq1.mrna1.cds1;Name=comp2881_c0_seq1;Parent=comp2881_c0_seq1.mrna1;Target=comp2881_c0_seq1 96 1 .
scaffold8199|size13501	ovulgaris_genome	gene	1355	8685	.	-	.	ID=comp2749_c0_seq1.path1;Name=comp2749_c0_seq1;Dir=sense
scaffold8199|size13501	ovulgaris_genome	mRNA	1355	8685	.	-	.	ID=comp2749_c0_seq1.mrna1;Name=comp2749_c0_seq1;Parent=comp2749_c0_seq1.path1;Dir=sense;coverage=51.8;identity=100.0;matches=935;mismatches=0;indels=0;unknowns=0
scaffold8199|size13501	ovulgaris_genome	exon	8253	8685	100	-	.	ID=comp2749_c0_seq1.mrna1.exon1;Name=comp2749_c0_seq1;Parent=comp2749_c0_seq1.mrna1;Target=comp2749_c0_seq1 1 433 +
scaffold8199|size13501	ovulgaris_genome	exon	5616	5727	100	-	.	ID=comp2749_c0_seq1.mrna1.exon2;Name=comp2749_c0_seq1;Parent=comp2749_c0_seq1.mrna1;Target=comp2749_c0_seq1 434 545 +
scaffold8199|size13501	ovulgaris_genome	exon	4278	4399	100	-	.	ID=comp2749_c0_seq1.mrna1.exon3;Name=comp2749_c0_seq1;Parent=comp2749_c0_seq1.mrna1;Target=comp2749_c0_seq1 546 667 +
scaffold8199|size13501	ovulgaris_genome	exon	3230	3330	100	-	.	ID=comp2749_c0_seq1.mrna1.exon4;Name=comp2749_c0_seq1;Parent=comp2749_c0_seq1.mrna1;Target=comp2749_c0_seq1 668 768 +
scaffold8199|size13501	ovulgaris_genome	exon	1355	1521	100	-	.	ID=comp2749_c0_seq1.mrna1.exon5;Name=comp2749_c0_seq1;Parent=comp2749_c0_seq1.mrna1;Target=comp2749_c0_seq1 769 935 +
scaffold8199|size13501	ovulgaris_genome	CDS	8253	8654	100	-	0	ID=comp2749_c0_seq1.mrna1.cds1;Name=comp2749_c0_seq1;Parent=comp2749_c0_seq1.mrna1;Target=comp2749_c0_seq1 32 433 +
scaffold8199|size13501	ovulgaris_genome	CDS	5616	5727	100	-	0	ID=comp2749_c0_seq1.mrna1.cds2;Name=comp2749_c0_seq1;Parent=comp2749_c0_seq1.mrna1;Target=comp2749_c0_seq1 434 545 +
scaffold8199|size13501	ovulgaris_genome	CDS	4278	4399	100	-	1	ID=comp2749_c0_seq1.mrna1.cds3;Name=comp2749_c0_seq1;Parent=comp2749_c0_seq1.mrna1;Target=comp2749_c0_seq1 546 667 +
scaffold8199|size13501	ovulgaris_genome	CDS	3230	3330	100	-	0	ID=comp2749_c0_seq1.mrna1.cds4;Name=comp2749_c0_seq1;Parent=comp2749_c0_seq1.mrna1;Target=comp2749_c0_seq1 668 768 +
scaffold8199|size13501	ovulgaris_genome	CDS	1355	1521	100	-	2	ID=comp2749_c0_seq1.mrna1.cds5;Name=comp2749_c0_seq1;Parent=comp2749_c0_seq1.mrna1;Target=comp2749_c0_seq1 769 935 +
KQ429470	ovulgaris_genome	gene	77134	89342	.	+	.	ID=comp2749_c0_seq1.path2;Name=comp2749_c0_seq1;Dir=sense
KQ429470	ovulgaris_genome	mRNA	77134	89342	.	+	.	ID=comp2749_c0_seq1.mrna2;Name=comp2749_c0_seq1;Parent=comp2749_c0_seq1.path2;Dir=sense;coverage=48.2;identity=100.0;matches=869;mismatches=0;indels=0;unknowns=0
KQ429470	ovulgaris_genome	exon	77134	77275	100	+	.	ID=comp2749_c0_seq1.mrna2.exon1;Name=comp2749_c0_seq1;Parent=comp2749_c0_seq1.mrna2;Target=comp2749_c0_seq1 936 1077 +
KQ429470	ovulgaris_genome	exon	79647	79783	100	+	.	ID=comp2749_c0_seq1.mrna2.exon2;Name=comp2749_c0_seq1;Parent=comp2749_c0_seq1.mrna2;Target=comp2749_c0_seq1 1078 1214 +
KQ429470	ovulgaris_genome	exon	81343	81396	100	+	.	ID=comp2749_c0_seq1.mrna2.exon3;Name=comp2749_c0_seq1;Parent=comp2749_c0_seq1.mrna2;Target=comp2749_c0_seq1 1215 1268 +
KQ429470	ovulgaris_genome	exon	82232	82329	100	+	.	ID=comp2749_c0_seq1.mrna2.exon4;Name=comp2749_c0_seq1;Parent=comp2749_c0_seq1.mrna2;Target=comp2749_c0_seq1 1269 1366 +
KQ429470	ovulgaris_genome	exon	85069	85410	100	+	.	ID=comp2749_c0_seq1.mrna2.exon5;Name=comp2749_c0_seq1;Parent=comp2749_c0_seq1.mrna2;Target=comp2749_c0_seq1 1367 1708 +
KQ429470	ovulgaris_genome	exon	89247	89342	100	+	.	ID=comp2749_c0_seq1.mrna2.exon6;Name=comp2749_c0_seq1;Parent=comp2749_c0_seq1.mrna2;Target=comp2749_c0_seq1 1709 1804 +
KQ429470	ovulgaris_genome	CDS	77134	77275	100	+	1	ID=comp2749_c0_seq1.mrna2.cds1;Name=comp2749_c0_seq1;Parent=comp2749_c0_seq1.mrna2;Target=comp2749_c0_seq1 936 1077 +
KQ429470	ovulgaris_genome	CDS	79647	79783	100	+	2	ID=comp2749_c0_seq1.mrna2.cds2;Name=comp2749_c0_seq1;Parent=comp2749_c0_seq1.mrna2;Target=comp2749_c0_seq1 1078 1214 +
KQ429470	ovulgaris_genome	CDS	81343	81396	100	+	1	ID=comp2749_c0_seq1.mrna2.cds3;Name=comp2749_c0_seq1;Parent=comp2749_c0_seq1.mrna2;Target=comp2749_c0_seq1 1215 1268 +
KQ429470	ovulgaris_genome	CDS	82232	82329	100	+	1	ID=comp2749_c0_seq1.mrna2.cds4;Name=comp2749_c0_seq1;Parent=comp2749_c0_seq1.mrna2;Target=comp2749_c0_seq1 1269 1366 +
KQ429470	ovulgaris_genome	CDS	85069	85410	100	+	0	ID=comp2749_c0_seq1.mrna2.cds5;Name=comp2749_c0_seq1;Parent=comp2749_c0_seq1.mrna2;Target=comp2749_c0_seq1 1367 1708 +
KQ429470	ovulgaris_genome	CDS	89247	89309	100	+	0	ID=comp2749_c0_seq1.mrna2.cds6;Name=comp2749_c0_seq1;Parent=comp2749_c0_seq1.mrna2;Target=comp2749_c0_seq1 1709 1771 +
scaffold1731|size21153	ovulgaris_genome	gene	723	830	.	-	.	ID=comp2718_c0_seq1.path1;Name=comp2718_c0_seq1;Dir=indeterminate
scaffold1731|size21153	ovulgaris_genome	mRNA	723	830	.	-	.	ID=comp2718_c0_seq1.mrna1;Name=comp2718_c0_seq1;Parent=comp2718_c0_seq1.path1;Dir=indeterminate;coverage=25.1;identity=100.0;matches=108;mismatches=0;indels=0;unknowns=0
scaffold1731|size21153	ovulgaris_genome	exon	723	830	100	-	.	ID=comp2718_c0_seq1.mrna1.exon1;Name=comp2718_c0_seq1;Parent=comp2718_c0_seq1.mrna1;Target=comp2718_c0_seq1 108 1 .
KQ424157	ovulgaris_genome	gene	295664	299681	.	+	.	ID=comp2718_c0_seq1.path2;Name=comp2718_c0_seq1;Dir=sense
KQ424157	ovulgaris_genome	mRNA	295664	299681	.	+	.	ID=comp2718_c0_seq1.mrna2;Name=comp2718_c0_seq1;Parent=comp2718_c0_seq1.path2;Dir=sense;coverage=74.9;identity=100.0;matches=323;mismatches=0;indels=0;unknowns=0
KQ424157	ovulgaris_genome	exon	295664	295737	100	+	.	ID=comp2718_c0_seq1.mrna2.exon1;Name=comp2718_c0_seq1;Parent=comp2718_c0_seq1.mrna2;Target=comp2718_c0_seq1 109 182 +
KQ424157	ovulgaris_genome	exon	299433	299681	100	+	.	ID=comp2718_c0_seq1.mrna2.exon2;Name=comp2718_c0_seq1;Parent=comp2718_c0_seq1.mrna2;Target=comp2718_c0_seq1 183 431 +
KQ424157	ovulgaris_genome	CDS	295729	295737	100	+	0	ID=comp2718_c0_seq1.mrna2.cds1;Name=comp2718_c0_seq1;Parent=comp2718_c0_seq1.mrna2;Target=comp2718_c0_seq1 174 182 +
KQ424157	ovulgaris_genome	CDS	299433	299528	100	+	0	ID=comp2718_c0_seq1.mrna2.cds2;Name=comp2718_c0_seq1;Parent=comp2718_c0_seq1.mrna2;Target=comp2718_c0_seq1 183 278 +
scaffold21082|size9808	ovulgaris_genome	gene	9238	9808	.	+	.	ID=comp2612_c0_seq1.path1;Name=comp2612_c0_seq1;Dir=indeterminate
scaffold21082|size9808	ovulgaris_genome	mRNA	9238	9808	.	+	.	ID=comp2612_c0_seq1.mrna1;Name=comp2612_c0_seq1;Parent=comp2612_c0_seq1.path1;Dir=indeterminate;coverage=94.5;identity=99.8;matches=570;mismatches=1;indels=0;unknowns=0
scaffold21082|size9808	ovulgaris_genome	exon	9238	9808	99	+	.	ID=comp2612_c0_seq1.mrna1.exon1;Name=comp2612_c0_seq1;Parent=comp2612_c0_seq1.mrna1;Target=comp2612_c0_seq1 571 1 .
scaffold21082|size9808	ovulgaris_genome	CDS	9674	9790	100	+	0	ID=comp2612_c0_seq1.mrna1.cds1;Name=comp2612_c0_seq1;Parent=comp2612_c0_seq1.mrna1;Target=comp2612_c0_seq1 553 437 .
KQ417763	ovulgaris_genome	gene	5778	6348	.	-	.	ID=comp2957_c0_seq1.path1;Name=comp2957_c0_seq1;Dir=indeterminate
KQ417763	ovulgaris_genome	mRNA	5778	6348	.	-	.	ID=comp2957_c0_seq1.mrna1;Name=comp2957_c0_seq1;Parent=comp2957_c0_seq1.path1;Dir=indeterminate;coverage=99.7;identity=99.8;matches=571;mismatches=0;indels=1;unknowns=0
KQ417763	ovulgaris_genome	exon	5778	6348	99	-	.	ID=comp2957_c0_seq1.mrna1.exon1;Name=comp2957_c0_seq1;Parent=comp2957_c0_seq1.mrna1;Target=comp2957_c0_seq1 572 1 .
KQ417763	ovulgaris_genome	CDS	6128	6226	100	-	0	ID=comp2957_c0_seq1.mrna1.cds1;Name=comp2957_c0_seq1;Parent=comp2957_c0_seq1.mrna1;Target=comp2957_c0_seq1 221 123 .
scaffold3022|size18248	ovulgaris_genome	gene	2616	3302	.	+	.	ID=comp2963_c0_seq1.path1;Name=comp2963_c0_seq1;Dir=indeterminate
scaffold3022|size18248	ovulgaris_genome	mRNA	2616	3302	.	+	.	ID=comp2963_c0_seq1.mrna1;Name=comp2963_c0_seq1;Parent=comp2963_c0_seq1.path1;Dir=indeterminate;coverage=100.0;identity=99.7;matches=685;mismatches=2;indels=0;unknowns=0
scaffold3022|size18248	ovulgaris_genome	exon	2616	3302	99	+	.	ID=comp2963_c0_seq1.mrna1.exon1;Name=comp2963_c0_seq1;Parent=comp2963_c0_seq1.mrna1;Target=comp2963_c0_seq1 687 1 .
scaffold3022|size18248	ovulgaris_genome	CDS	2783	2797	86	+	0	ID=comp2963_c0_seq1.mrna1.cds1;Name=comp2963_c0_seq1;Parent=comp2963_c0_seq1.mrna1;Target=comp2963_c0_seq1 182 168 .
KQ416793	ovulgaris_genome	gene	1796	2307	.	+	.	ID=comp2967_c0_seq1.path1;Name=comp2967_c0_seq1;Dir=indeterminate
KQ416793	ovulgaris_genome	mRNA	1796	2307	.	+	.	ID=comp2967_c0_seq1.mrna1;Name=comp2967_c0_seq1;Parent=comp2967_c0_seq1.path1;Dir=indeterminate;coverage=100.0;identity=100.0;matches=512;mismatches=0;indels=0;unknowns=0
KQ416793	ovulgaris_genome	exon	1796	2307	100	+	.	ID=comp2967_c0_seq1.mrna1.exon1;Name=comp2967_c0_seq1;Parent=comp2967_c0_seq1.mrna1;Target=comp2967_c0_seq1 512 1 .
KQ416793	ovulgaris_genome	CDS	1982	2305	100	+	0	ID=comp2967_c0_seq1.mrna1.cds1;Name=comp2967_c0_seq1;Parent=comp2967_c0_seq1.mrna1;Target=comp2967_c0_seq1 510 187 .
KQ416131	ovulgaris_genome	gene	298416	299317	.	-	.	ID=comp2959_c0_seq1.path1;Name=comp2959_c0_seq1;Dir=indeterminate
KQ416131	ovulgaris_genome	mRNA	298416	299317	.	-	.	ID=comp2959_c0_seq1.mrna1;Name=comp2959_c0_seq1;Parent=comp2959_c0_seq1.path1;Dir=indeterminate;coverage=100.0;identity=99.9;matches=901;mismatches=1;indels=0;unknowns=0
KQ416131	ovulgaris_genome	exon	298416	299317	99	-	.	ID=comp2959_c0_seq1.mrna1.exon1;Name=comp2959_c0_seq1;Parent=comp2959_c0_seq1.mrna1;Target=comp2959_c0_seq1 902 1 .
KQ416131	ovulgaris_genome	CDS	298554	298718	99	-	0	ID=comp2959_c0_seq1.mrna1.cds1;Name=comp2959_c0_seq1;Parent=comp2959_c0_seq1.mrna1;Target=comp2959_c0_seq1 764 600 .
KQ424913	ovulgaris_genome	gene	72898	87283	.	+	.	ID=comp2865_c0_seq1.path1;Name=comp2865_c0_seq1;Dir=sense
KQ424913	ovulgaris_genome	mRNA	72898	87283	.	+	.	ID=comp2865_c0_seq1.mrna1;Name=comp2865_c0_seq1;Parent=comp2865_c0_seq1.path1;Dir=sense;coverage=100.0;identity=99.9;matches=1015;mismatches=1;indels=0;unknowns=0
KQ424913	ovulgaris_genome	exon	72898	72922	100	+	.	ID=comp2865_c0_seq1.mrna1.exon1;Name=comp2865_c0_seq1;Parent=comp2865_c0_seq1.mrna1;Target=comp2865_c0_seq1 1 25 +
KQ424913	ovulgaris_genome	exon	79871	79874	100	+	.	ID=comp2865_c0_seq1.mrna1.exon2;Name=comp2865_c0_seq1;Parent=comp2865_c0_seq1.mrna1;Target=comp2865_c0_seq1 26 29 +
KQ424913	ovulgaris_genome	exon	80393	80403	100	+	.	ID=comp2865_c0_seq1.mrna1.exon3;Name=comp2865_c0_seq1;Parent=comp2865_c0_seq1.mrna1;Target=comp2865_c0_seq1 30 40 +
KQ424913	ovulgaris_genome	exon	80445	80535	100	+	.	ID=comp2865_c0_seq1.mrna1.exon4;Name=comp2865_c0_seq1;Parent=comp2865_c0_seq1.mrna1;Target=comp2865_c0_seq1 320 410 +
KQ424913	ovulgaris_genome	exon	81846	81967	100	+	.	ID=comp2865_c0_seq1.mrna1.exon5;Name=comp2865_c0_seq1;Parent=comp2865_c0_seq1.mrna1;Target=comp2865_c0_seq1 411 532 +
KQ424913	ovulgaris_genome	exon	83028	83145	100	+	.	ID=comp2865_c0_seq1.mrna1.exon6;Name=comp2865_c0_seq1;Parent=comp2865_c0_seq1.mrna1;Target=comp2865_c0_seq1 533 650 +
KQ424913	ovulgaris_genome	exon	83541	83611	100	+	.	ID=comp2865_c0_seq1.mrna1.exon7;Name=comp2865_c0_seq1;Parent=comp2865_c0_seq1.mrna1;Target=comp2865_c0_seq1 651 721 +
KQ424913	ovulgaris_genome	exon	86710	87283	99	+	.	ID=comp2865_c0_seq1.mrna1.exon8;Name=comp2865_c0_seq1;Parent=comp2865_c0_seq1.mrna1;Target=comp2865_c0_seq1 722 1295 +
KQ424913	ovulgaris_genome	CDS	72898	72922	100	+	0	ID=comp2865_c0_seq1.mrna1.cds1;Name=comp2865_c0_seq1;Parent=comp2865_c0_seq1.mrna1;Target=comp2865_c0_seq1 1 25 +
KQ424913	ovulgaris_genome	CDS	79871	79874	100	+	1	ID=comp2865_c0_seq1.mrna1.cds2;Name=comp2865_c0_seq1;Parent=comp2865_c0_seq1.mrna1;Target=comp2865_c0_seq1 26 29 +
KQ424913	ovulgaris_genome	CDS	80393	80403	100	+	2	ID=comp2865_c0_seq1.mrna1.cds3;Name=comp2865_c0_seq1;Parent=comp2865_c0_seq1.mrna1;Target=comp2865_c0_seq1 30 40 +
KQ424913	ovulgaris_genome	CDS	80445	80535	100	+	1	ID=comp2865_c0_seq1.mrna1.cds4;Name=comp2865_c0_seq1;Parent=comp2865_c0_seq1.mrna1;Target=comp2865_c0_seq1 320 410 +
KQ424913	ovulgaris_genome	CDS	81846	81967	100	+	2	ID=comp2865_c0_seq1.mrna1.cds5;Name=comp2865_c0_seq1;Parent=comp2865_c0_seq1.mrna1;Target=comp2865_c0_seq1 411 532 +
KQ424913	ovulgaris_genome	CDS	83028	83145	100	+	1	ID=comp2865_c0_seq1.mrna1.cds6;Name=comp2865_c0_seq1;Parent=comp2865_c0_seq1.mrna1;Target=comp2865_c0_seq1 533 650 +
KQ424913	ovulgaris_genome	CDS	83541	83611	100	+	2	ID=comp2865_c0_seq1.mrna1.cds7;Name=comp2865_c0_seq1;Parent=comp2865_c0_seq1.mrna1;Target=comp2865_c0_seq1 651 721 +
KQ424913	ovulgaris_genome	CDS	86710	87047	100	+	1	ID=comp2865_c0_seq1.mrna1.cds8;Name=comp2865_c0_seq1;Parent=comp2865_c0_seq1.mrna1;Target=comp2865_c0_seq1 722 1059 +
KQ422894	ovulgaris_genome	gene	342426	348586	.	+	.	ID=comp2719_c0_seq1.path1;Name=comp2719_c0_seq1;Dir=antisense
KQ422894	ovulgaris_genome	mRNA	342426	348586	.	+	.	ID=comp2719_c0_seq1.mrna1;Name=comp2719_c0_seq1;Parent=comp2719_c0_seq1.path1;Dir=antisense;coverage=75.3;identity=98.8;matches=589;mismatches=0;indels=7;unknowns=132
KQ422894	ovulgaris_genome	exon	342426	342560	100	+	.	ID=comp2719_c0_seq1.mrna1.exon1;Name=comp2719_c0_seq1;Parent=comp2719_c0_seq1.mrna1;Target=comp2719_c0_seq1 587 721 -
KQ422894	ovulgaris_genome	exon	345260	345431	100	+	.	ID=comp2719_c0_seq1.mrna1.exon2;Name=comp2719_c0_seq1;Parent=comp2719_c0_seq1.mrna1;Target=comp2719_c0_seq1 415 586 -
KQ422894	ovulgaris_genome	exon	347122	347278	95	+	.	ID=comp2719_c0_seq1.mrna1.exon3;Name=comp2719_c0_seq1;Parent=comp2719_c0_seq1.mrna1;Target=comp2719_c0_seq1 265 414 -
KQ422894	ovulgaris_genome	exon	348323	348586	100	+	.	ID=comp2719_c0_seq1.mrna1.exon4;Name=comp2719_c0_seq1;Parent=comp2719_c0_seq1.mrna1;Target=comp2719_c0_seq1 1 264 -
KQ422894	ovulgaris_genome	CDS	342426	342560	100	+	0	ID=comp2719_c0_seq1.mrna1.cds1;Name=comp2719_c0_seq1;Parent=comp2719_c0_seq1.mrna1;Target=comp2719_c0_seq1 587 721 .
KQ422894	ovulgaris_genome	CDS	345260	345431	100	+	0	ID=comp2719_c0_seq1.mrna1.cds2;Name=comp2719_c0_seq1;Parent=comp2719_c0_seq1.mrna1;Target=comp2719_c0_seq1 415 586 .
KQ422894	ovulgaris_genome	CDS	347122	347278	95	+	1	ID=comp2719_c0_seq1.mrna1.cds3;Name=comp2719_c0_seq1;Parent=comp2719_c0_seq1.mrna1;Target=comp2719_c0_seq1 265 414 .
KQ422894	ovulgaris_genome	CDS	348323	348483	100	+	1	ID=comp2719_c0_seq1.mrna1.cds4;Name=comp2719_c0_seq1;Parent=comp2719_c0_seq1.mrna1;Target=comp2719_c0_seq1 104 264 .
scaffold192432|size3327	ovulgaris_genome	gene	2077	2313	.	+	.	ID=comp2719_c0_seq1.path2;Name=comp2719_c0_seq1;Dir=indeterminate
scaffold192432|size3327	ovulgaris_genome	mRNA	2077	2313	.	+	.	ID=comp2719_c0_seq1.mrna2;Name=comp2719_c0_seq1;Parent=comp2719_c0_seq1.path2;Dir=indeterminate;coverage=24.7;identity=99.6;matches=236;mismatches=1;indels=0;unknowns=0
scaffold192432|size3327	ovulgaris_genome	exon	2077	2313	99	+	.	ID=comp2719_c0_seq1.mrna2.exon1;Name=comp2719_c0_seq1;Parent=comp2719_c0_seq1.mrna2;Target=comp2719_c0_seq1 958 722 .
scaffold192432|size3327	ovulgaris_genome	CDS	2077	2313	99	+	2	ID=comp2719_c0_seq1.mrna2.cds1;Name=comp2719_c0_seq1;Parent=comp2719_c0_seq1.mrna2;Target=comp2719_c0_seq1 958 722 .
KQ420182	ovulgaris_genome	gene	24351	24945	.	-	.	ID=comp3002_c0_seq1.path1;Name=comp3002_c0_seq1;Dir=indeterminate
KQ420182	ovulgaris_genome	mRNA	24351	24945	.	-	.	ID=comp3002_c0_seq1.mrna1;Name=comp3002_c0_seq1;Parent=comp3002_c0_seq1.path1;Dir=indeterminate;coverage=100.0;identity=99.5;matches=592;mismatches=3;indels=0;unknowns=0
KQ420182	ovulgaris_genome	exon	24351	24945	99	-	.	ID=comp3002_c0_seq1.mrna1.exon1;Name=comp3002_c0_seq1;Parent=comp3002_c0_seq1.mrna1;Target=comp3002_c0_seq1 595 1 .
KQ420182	ovulgaris_genome	CDS	24697	24810	100	-	0	ID=comp3002_c0_seq1.mrna1.cds1;Name=comp3002_c0_seq1;Parent=comp3002_c0_seq1.mrna1;Target=comp3002_c0_seq1 249 136 .
KQ424530	ovulgaris_genome	gene	77876	78387	.	-	.	ID=comp2983_c0_seq1.path1;Name=comp2983_c0_seq1;Dir=indeterminate
KQ424530	ovulgaris_genome	mRNA	77876	78387	.	-	.	ID=comp2983_c0_seq1.mrna1;Name=comp2983_c0_seq1;Parent=comp2983_c0_seq1.path1;Dir=indeterminate;coverage=100.0;identity=100.0;matches=512;mismatches=0;indels=0;unknowns=0
KQ424530	ovulgaris_genome	exon	77876	78387	100	-	.	ID=comp2983_c0_seq1.mrna1.exon1;Name=comp2983_c0_seq1;Parent=comp2983_c0_seq1.mrna1;Target=comp2983_c0_seq1 512 1 .
KQ424530	ovulgaris_genome	CDS	78302	78385	100	-	0	ID=comp2983_c0_seq1.mrna1.cds1;Name=comp2983_c0_seq1;Parent=comp2983_c0_seq1.mrna1;Target=comp2983_c0_seq1 86 3 .
KQ420777	ovulgaris_genome	gene	99976	100662	.	+	.	ID=comp2990_c0_seq1.path1;Name=comp2990_c0_seq1;Dir=indeterminate
KQ420777	ovulgaris_genome	mRNA	99976	100662	.	+	.	ID=comp2990_c0_seq1.mrna1;Name=comp2990_c0_seq1;Parent=comp2990_c0_seq1.path1;Dir=indeterminate;coverage=100.0;identity=99.9;matches=686;mismatches=1;indels=0;unknowns=0
KQ420777	ovulgaris_genome	exon	99976	100662	99	+	.	ID=comp2990_c0_seq1.mrna1.exon1;Name=comp2990_c0_seq1;Parent=comp2990_c0_seq1.mrna1;Target=comp2990_c0_seq1 687 1 .
KQ420777	ovulgaris_genome	CDS	100495	100662	99	+	0	ID=comp2990_c0_seq1.mrna1.cds1;Name=comp2990_c0_seq1;Parent=comp2990_c0_seq1.mrna1;Target=comp2990_c0_seq1 687 520 .
scaffold5372|size15479	ovulgaris_genome	gene	14782	15468	.	+	.	ID=comp2990_c0_seq1.path2;Name=comp2990_c0_seq1;Dir=indeterminate
scaffold5372|size15479	ovulgaris_genome	mRNA	14782	15468	.	+	.	ID=comp2990_c0_seq1.mrna2;Name=comp2990_c0_seq1;Parent=comp2990_c0_seq1.path2;Dir=indeterminate;coverage=100.0;identity=99.9;matches=686;mismatches=1;indels=0;unknowns=0
scaffold5372|size15479	ovulgaris_genome	exon	14782	15468	99	+	.	ID=comp2990_c0_seq1.mrna2.exon1;Name=comp2990_c0_seq1;Parent=comp2990_c0_seq1.mrna2;Target=comp2990_c0_seq1 687 1 .
scaffold5372|size15479	ovulgaris_genome	CDS	15301	15468	99	+	0	ID=comp2990_c0_seq1.mrna2.cds1;Name=comp2990_c0_seq1;Parent=comp2990_c0_seq1.mrna2;Target=comp2990_c0_seq1 687 520 .
KQ417220	ovulgaris_genome	gene	12427	12914	.	+	.	ID=comp3017_c0_seq1.path1;Name=comp3017_c0_seq1;Dir=indeterminate
KQ417220	ovulgaris_genome	mRNA	12427	12914	.	+	.	ID=comp3017_c0_seq1.mrna1;Name=comp3017_c0_seq1;Parent=comp3017_c0_seq1.path1;Dir=indeterminate;coverage=100.0;identity=100.0;matches=488;mismatches=0;indels=0;unknowns=0
KQ417220	ovulgaris_genome	exon	12427	12914	100	+	.	ID=comp3017_c0_seq1.mrna1.exon1;Name=comp3017_c0_seq1;Parent=comp3017_c0_seq1.mrna1;Target=comp3017_c0_seq1 488 1 .
KQ417220	ovulgaris_genome	CDS	12428	12604	100	+	0	ID=comp3017_c0_seq1.mrna1.cds1;Name=comp3017_c0_seq1;Parent=comp3017_c0_seq1.mrna1;Target=comp3017_c0_seq1 178 2 .
scaffold216096|size3060	ovulgaris_genome	gene	1386	2562	.	-	.	ID=comp2997_c0_seq1.path1;Name=comp2997_c0_seq1;Dir=indeterminate
scaffold216096|size3060	ovulgaris_genome	mRNA	1386	2562	.	-	.	ID=comp2997_c0_seq1.mrna1;Name=comp2997_c0_seq1;Parent=comp2997_c0_seq1.path1;Dir=indeterminate;coverage=99.7;identity=99.8;matches=1175;mismatches=2;indels=0;unknowns=0
scaffold216096|size3060	ovulgaris_genome	exon	1386	2562	99	-	.	ID=comp2997_c0_seq1.mrna1.exon1;Name=comp2997_c0_seq1;Parent=comp2997_c0_seq1.mrna1;Target=comp2997_c0_seq1 1181 5 .
scaffold216096|size3060	ovulgaris_genome	CDS	1811	1966	100	-	0	ID=comp2997_c0_seq1.mrna1.cds1;Name=comp2997_c0_seq1;Parent=comp2997_c0_seq1.mrna1;Target=comp2997_c0_seq1 756 601 .
KQ425537	ovulgaris_genome	gene	145944	146968	.	-	.	ID=comp3006_c0_seq1.path1;Name=comp3006_c0_seq1;Dir=indeterminate
KQ425537	ovulgaris_genome	mRNA	145944	146968	.	-	.	ID=comp3006_c0_seq1.mrna1;Name=comp3006_c0_seq1;Parent=comp3006_c0_seq1.path1;Dir=indeterminate;coverage=100.0;identity=100.0;matches=1025;mismatches=0;indels=0;unknowns=0
KQ425537	ovulgaris_genome	exon	145944	146968	100	-	.	ID=comp3006_c0_seq1.mrna1.exon1;Name=comp3006_c0_seq1;Parent=comp3006_c0_seq1.mrna1;Target=comp3006_c0_seq1 1025 1 .
KQ425537	ovulgaris_genome	CDS	146831	146968	100	-	0	ID=comp3006_c0_seq1.mrna1.cds1;Name=comp3006_c0_seq1;Parent=comp3006_c0_seq1.mrna1;Target=comp3006_c0_seq1 138 1 .
KQ417901	ovulgaris_genome	gene	20194	30142	.	-	.	ID=comp2992_c0_seq1.path1;Name=comp2992_c0_seq1;Dir=sense
KQ417901	ovulgaris_genome	mRNA	20194	30142	.	-	.	ID=comp2992_c0_seq1.mrna1;Name=comp2992_c0_seq1;Parent=comp2992_c0_seq1.path1;Dir=sense;coverage=98.2;identity=96.4;matches=962;mismatches=17;indels=19;unknowns=0
KQ417901	ovulgaris_genome	exon	29974	30142	99	-	.	ID=comp2992_c0_seq1.mrna1.exon1;Name=comp2992_c0_seq1;Parent=comp2992_c0_seq1.mrna1;Target=comp2992_c0_seq1 19 187 +
KQ417901	ovulgaris_genome	exon	28711	29012	100	-	.	ID=comp2992_c0_seq1.mrna1.exon2;Name=comp2992_c0_seq1;Parent=comp2992_c0_seq1.mrna1;Target=comp2992_c0_seq1 188 489 +
KQ417901	ovulgaris_genome	exon	23862	24020	80	-	.	ID=comp2992_c0_seq1.mrna1.exon3;Name=comp2992_c0_seq1;Parent=comp2992_c0_seq1.mrna1;Target=comp2992_c0_seq1 490 667 +
KQ417901	ovulgaris_genome	exon	20194	20542	99	-	.	ID=comp2992_c0_seq1.mrna1.exon4;Name=comp2992_c0_seq1;Parent=comp2992_c0_seq1.mrna1;Target=comp2992_c0_seq1 668 1016 +
KQ417901	ovulgaris_genome	CDS	29974	30142	99	-	0	ID=comp2992_c0_seq1.mrna1.cds1;Name=comp2992_c0_seq1;Parent=comp2992_c0_seq1.mrna1;Target=comp2992_c0_seq1 19 187 +
KQ417901	ovulgaris_genome	CDS	28711	29012	100	-	1	ID=comp2992_c0_seq1.mrna1.cds2;Name=comp2992_c0_seq1;Parent=comp2992_c0_seq1.mrna1;Target=comp2992_c0_seq1 188 489 +
KQ417901	ovulgaris_genome	CDS	23862	24020	80	-	0	ID=comp2992_c0_seq1.mrna1.cds3;Name=comp2992_c0_seq1;Parent=comp2992_c0_seq1.mrna1;Target=comp2992_c0_seq1 490 667 +
KQ417901	ovulgaris_genome	CDS	20286	20542	99	-	1	ID=comp2992_c0_seq1.mrna1.cds4;Name=comp2992_c0_seq1;Parent=comp2992_c0_seq1.mrna1;Target=comp2992_c0_seq1 668 924 +
KQ417459	ovulgaris_genome	gene	17666	30389	.	+	.	ID=comp2982_c0_seq1.path1;Name=comp2982_c0_seq1;Dir=antisense
KQ417459	ovulgaris_genome	mRNA	17666	30389	.	+	.	ID=comp2982_c0_seq1.mrna1;Name=comp2982_c0_seq1;Parent=comp2982_c0_seq1.path1;Dir=antisense;coverage=92.8;identity=99.9;matches=1351;mismatches=2;indels=0;unknowns=0
KQ417459	ovulgaris_genome	exon	17666	17910	100	+	.	ID=comp2982_c0_seq1.mrna1.exon1;Name=comp2982_c0_seq1;Parent=comp2982_c0_seq1.mrna1;Target=comp2982_c0_seq1 1109 1353 -
KQ417459	ovulgaris_genome	exon	21286	21871	100	+	.	ID=comp2982_c0_seq1.mrna1.exon2;Name=comp2982_c0_seq1;Parent=comp2982_c0_seq1.mrna1;Target=comp2982_c0_seq1 523 1108 -
KQ417459	ovulgaris_genome	exon	29868	30389	99	+	.	ID=comp2982_c0_seq1.mrna1.exon3;Name=comp2982_c0_seq1;Parent=comp2982_c0_seq1.mrna1;Target=comp2982_c0_seq1 1 522 -
KQ417459	ovulgaris_genome	CDS	17668	17910	100	+	0	ID=comp2982_c0_seq1.mrna1.cds1;Name=comp2982_c0_seq1;Parent=comp2982_c0_seq1.mrna1;Target=comp2982_c0_seq1 1109 1351 .
KQ417459	ovulgaris_genome	CDS	21286	21871	100	+	0	ID=comp2982_c0_seq1.mrna1.cds2;Name=comp2982_c0_seq1;Parent=comp2982_c0_seq1.mrna1;Target=comp2982_c0_seq1 523 1108 .
KQ417459	ovulgaris_genome	CDS	29868	30235	100	+	1	ID=comp2982_c0_seq1.mrna1.cds3;Name=comp2982_c0_seq1;Parent=comp2982_c0_seq1.mrna1;Target=comp2982_c0_seq1 155 522 .
KQ422590	ovulgaris_genome	gene	243	874	.	+	.	ID=comp3078_c0_seq1.path1;Name=comp3078_c0_seq1;Dir=indeterminate
KQ422590	ovulgaris_genome	mRNA	243	874	.	+	.	ID=comp3078_c0_seq1.mrna1;Name=comp3078_c0_seq1;Parent=comp3078_c0_seq1.path1;Dir=indeterminate;coverage=100.0;identity=100.0;matches=632;mismatches=0;indels=0;unknowns=0
KQ422590	ovulgaris_genome	exon	243	874	100	+	.	ID=comp3078_c0_seq1.mrna1.exon1;Name=comp3078_c0_seq1;Parent=comp3078_c0_seq1.mrna1;Target=comp3078_c0_seq1 632 1 .
KQ422590	ovulgaris_genome	CDS	244	360	100	+	0	ID=comp3078_c0_seq1.mrna1.cds1;Name=comp3078_c0_seq1;Parent=comp3078_c0_seq1.mrna1;Target=comp3078_c0_seq1 118 2 .
KQ420195	ovulgaris_genome	gene	8156	8510	.	-	.	ID=comp3086_c0_seq1.path1;Name=comp3086_c0_seq1;Dir=indeterminate
KQ420195	ovulgaris_genome	mRNA	8156	8510	.	-	.	ID=comp3086_c0_seq1.mrna1;Name=comp3086_c0_seq1;Parent=comp3086_c0_seq1.path1;Dir=indeterminate;coverage=93.7;identity=99.6;matches=227;mismatches=1;indels=0;unknowns=127
KQ420195	ovulgaris_genome	exon	8156	8510	99	-	.	ID=comp3086_c0_seq1.mrna1.exon1;Name=comp3086_c0_seq1;Parent=comp3086_c0_seq1.mrna1;Target=comp3086_c0_seq1 357 3 .
KQ420195	ovulgaris_genome	CDS	8259	8342	100	-	0	ID=comp3086_c0_seq1.mrna1.cds1;Name=comp3086_c0_seq1;Parent=comp3086_c0_seq1.mrna1;Target=comp3086_c0_seq1 254 171 .
KQ418303	ovulgaris_genome	gene	647384	648763	.	+	.	ID=comp2930_c0_seq1.path1;Name=comp2930_c0_seq1;Dir=indeterminate
KQ418303	ovulgaris_genome	mRNA	647384	648763	.	+	.	ID=comp2930_c0_seq1.mrna1;Name=comp2930_c0_seq1;Parent=comp2930_c0_seq1.path1;Dir=indeterminate;coverage=98.8;identity=99.9;matches=1378;mismatches=2;indels=0;unknowns=0
KQ418303	ovulgaris_genome	exon	647384	648763	99	+	.	ID=comp2930_c0_seq1.mrna1.exon1;Name=comp2930_c0_seq1;Parent=comp2930_c0_seq1.mrna1;Target=comp2930_c0_seq1 1395 16 .
KQ418303	ovulgaris_genome	CDS	647385	647684	100	+	0	ID=comp2930_c0_seq1.mrna1.cds1;Name=comp2930_c0_seq1;Parent=comp2930_c0_seq1.mrna1;Target=comp2930_c0_seq1 316 17 .
KQ420826	ovulgaris_genome	gene	31069	31368	.	-	.	ID=comp3115_c0_seq1.path1;Name=comp3115_c0_seq1;Dir=indeterminate
KQ420826	ovulgaris_genome	mRNA	31069	31368	.	-	.	ID=comp3115_c0_seq1.mrna1;Name=comp3115_c0_seq1;Parent=comp3115_c0_seq1.path1;Dir=indeterminate;coverage=97.4;identity=100.0;matches=300;mismatches=0;indels=0;unknowns=0
KQ420826	ovulgaris_genome	exon	31069	31368	100	-	.	ID=comp3115_c0_seq1.mrna1.exon1;Name=comp3115_c0_seq1;Parent=comp3115_c0_seq1.mrna1;Target=comp3115_c0_seq1 308 9 .
KQ420826	ovulgaris_genome	CDS	31284	31367	100	-	0	ID=comp3115_c0_seq1.mrna1.cds1;Name=comp3115_c0_seq1;Parent=comp3115_c0_seq1.mrna1;Target=comp3115_c0_seq1 93 10 .
KQ420826	ovulgaris_genome	gene	30454	31068	.	+	.	ID=comp3115_c1_seq1.path1;Name=comp3115_c1_seq1;Dir=indeterminate
KQ420826	ovulgaris_genome	mRNA	30454	31068	.	+	.	ID=comp3115_c1_seq1.mrna1;Name=comp3115_c1_seq1;Parent=comp3115_c1_seq1.path1;Dir=indeterminate;coverage=100.0;identity=100.0;matches=615;mismatches=0;indels=0;unknowns=0
KQ420826	ovulgaris_genome	exon	30454	31068	100	+	.	ID=comp3115_c1_seq1.mrna1.exon1;Name=comp3115_c1_seq1;Parent=comp3115_c1_seq1.mrna1;Target=comp3115_c1_seq1 615 1 .
KQ420826	ovulgaris_genome	CDS	30881	31042	100	+	0	ID=comp3115_c1_seq1.mrna1.cds1;Name=comp3115_c1_seq1;Parent=comp3115_c1_seq1.mrna1;Target=comp3115_c1_seq1 589 428 .
KQ422048	ovulgaris_genome	gene	22836	23760	.	-	.	ID=comp3108_c0_seq1.path1;Name=comp3108_c0_seq1;Dir=indeterminate
KQ422048	ovulgaris_genome	mRNA	22836	23760	.	-	.	ID=comp3108_c0_seq1.mrna1;Name=comp3108_c0_seq1;Parent=comp3108_c0_seq1.path1;Dir=indeterminate;coverage=100.0;identity=100.0;matches=925;mismatches=0;indels=0;unknowns=0
KQ422048	ovulgaris_genome	exon	22836	23760	100	-	.	ID=comp3108_c0_seq1.mrna1.exon1;Name=comp3108_c0_seq1;Parent=comp3108_c0_seq1.mrna1;Target=comp3108_c0_seq1 925 1 .
KQ422048	ovulgaris_genome	CDS	22901	23014	100	-	0	ID=comp3108_c0_seq1.mrna1.cds1;Name=comp3108_c0_seq1;Parent=comp3108_c0_seq1.mrna1;Target=comp3108_c0_seq1 860 747 .
KQ420194	ovulgaris_genome	gene	61846	115728	.	+	.	ID=comp2827_c0_seq1.path1;Name=comp2827_c0_seq1;Dir=sense
KQ420194	ovulgaris_genome	mRNA	61846	115728	.	+	.	ID=comp2827_c0_seq1.mrna1;Name=comp2827_c0_seq1;Parent=comp2827_c0_seq1.path1;Dir=sense;coverage=92.8;identity=100.0;matches=722;mismatches=0;indels=0;unknowns=0
KQ420194	ovulgaris_genome	exon	61846	61934	100	+	.	ID=comp2827_c0_seq1.mrna1.exon1;Name=comp2827_c0_seq1;Parent=comp2827_c0_seq1.mrna1;Target=comp2827_c0_seq1 1 89 +
KQ420194	ovulgaris_genome	exon	98651	98803	100	+	.	ID=comp2827_c0_seq1.mrna1.exon2;Name=comp2827_c0_seq1;Parent=comp2827_c0_seq1.mrna1;Target=comp2827_c0_seq1 90 242 +
KQ420194	ovulgaris_genome	exon	115249	115728	100	+	.	ID=comp2827_c0_seq1.mrna1.exon3;Name=comp2827_c0_seq1;Parent=comp2827_c0_seq1.mrna1;Target=comp2827_c0_seq1 243 722 +
KQ420194	ovulgaris_genome	CDS	61847	61934	100	+	0	ID=comp2827_c0_seq1.mrna1.cds1;Name=comp2827_c0_seq1;Parent=comp2827_c0_seq1.mrna1;Target=comp2827_c0_seq1 2 89 +
KQ420194	ovulgaris_genome	CDS	98651	98803	100	+	1	ID=comp2827_c0_seq1.mrna1.cds2;Name=comp2827_c0_seq1;Parent=comp2827_c0_seq1.mrna1;Target=comp2827_c0_seq1 90 242 +
KQ420194	ovulgaris_genome	CDS	115249	115727	100	+	1	ID=comp2827_c0_seq1.mrna1.cds3;Name=comp2827_c0_seq1;Parent=comp2827_c0_seq1.mrna1;Target=comp2827_c0_seq1 243 721 +
KQ431889	ovulgaris_genome	gene	20763	137970	.	-	.	ID=comp2652_c0_seq1.path1;Name=comp2652_c0_seq1;Dir=indeterminate
KQ431889	ovulgaris_genome	mRNA	20763	137970	.	-	.	ID=comp2652_c0_seq1.mrna1;Name=comp2652_c0_seq1;Parent=comp2652_c0_seq1.path1;Dir=indeterminate;coverage=97.7;identity=99.5;matches=1161;mismatches=6;indels=0;unknowns=114
KQ431889	ovulgaris_genome	exon	137571	137970	100	-	.	ID=comp2652_c0_seq1.mrna1.exon1;Name=comp2652_c0_seq1;Parent=comp2652_c0_seq1.mrna1;Target=comp2652_c0_seq1 400 1 .
KQ431889	ovulgaris_genome	exon	133660	133675	75	-	.	ID=comp2652_c0_seq1.mrna1.exon2;Name=comp2652_c0_seq1;Parent=comp2652_c0_seq1.mrna1;Target=comp2652_c0_seq1 416 401 .
KQ431889	ovulgaris_genome	exon	128651	128659	100	-	.	ID=comp2652_c0_seq1.mrna1.exon4;Name=comp2652_c0_seq1;Parent=comp2652_c0_seq1.mrna1;Target=comp2652_c0_seq1 446 438 .
KQ431889	ovulgaris_genome	exon	126155	126167	100	-	.	ID=comp2652_c0_seq1.mrna1.exon5;Name=comp2652_c0_seq1;Parent=comp2652_c0_seq1.mrna1;Target=comp2652_c0_seq1 466 454 .
KQ431889	ovulgaris_genome	exon	102939	103052	100	-	.	ID=comp2652_c0_seq1.mrna1.exon7;Name=comp2652_c0_seq1;Parent=comp2652_c0_seq1.mrna1;Target=comp2652_c0_seq1 606 493 .
KQ431889	ovulgaris_genome	exon	102214	102216	100	-	.	ID=comp2652_c0_seq1.mrna1.exon8;Name=comp2652_c0_seq1;Parent=comp2652_c0_seq1.mrna1;Target=comp2652_c0_seq1 609 607 .
KQ431889	ovulgaris_genome	exon	94651	94653	100	-	.	ID=comp2652_c0_seq1.mrna1.exon9;Name=comp2652_c0_seq1;Parent=comp2652_c0_seq1.mrna1;Target=comp2652_c0_seq1 612 610 .
KQ431889	ovulgaris_genome	exon	73069	73075	100	-	.	ID=comp2652_c0_seq1.mrna1.exon10;Name=comp2652_c0_seq1;Parent=comp2652_c0_seq1.mrna1;Target=comp2652_c0_seq1 619 613 .
KQ431889	ovulgaris_genome	exon	65320	65323	100	-	.	ID=comp2652_c0_seq1.mrna1.exon11;Name=comp2652_c0_seq1;Parent=comp2652_c0_seq1.mrna1;Target=comp2652_c0_seq1 623 620 .
KQ431889	ovulgaris_genome	exon	44097	44106	90	-	.	ID=comp2652_c0_seq1.mrna1.exon12;Name=comp2652_c0_seq1;Parent=comp2652_c0_seq1.mrna1;Target=comp2652_c0_seq1 633 624 .
KQ431889	ovulgaris_genome	exon	29540	29713	100	-	.	ID=comp2652_c0_seq1.mrna1.exon13;Name=comp2652_c0_seq1;Parent=comp2652_c0_seq1.mrna1;Target=comp2652_c0_seq1 807 634 .
KQ431889	ovulgaris_genome	exon	23148	23423	100	-	.	ID=comp2652_c0_seq1.mrna1.exon14;Name=comp2652_c0_seq1;Parent=comp2652_c0_seq1.mrna1;Target=comp2652_c0_seq1 1083 808 .
KQ431889	ovulgaris_genome	exon	20763	21012	100	-	.	ID=comp2652_c0_seq1.mrna1.exon15;Name=comp2652_c0_seq1;Parent=comp2652_c0_seq1.mrna1;Target=comp2652_c0_seq1 1333 1084 .
KQ431889	ovulgaris_genome	CDS	29540	29696	100	-	0	ID=comp2652_c0_seq1.mrna1.cds1;Name=comp2652_c0_seq1;Parent=comp2652_c0_seq1.mrna1;Target=comp2652_c0_seq1 807 651 .
KQ431889	ovulgaris_genome	CDS	23148	23423	100	-	1	ID=comp2652_c0_seq1.mrna1.cds2;Name=comp2652_c0_seq1;Parent=comp2652_c0_seq1.mrna1;Target=comp2652_c0_seq1 1083 808 .
KQ431889	ovulgaris_genome	CDS	20771	21012	100	-	1	ID=comp2652_c0_seq1.mrna1.cds3;Name=comp2652_c0_seq1;Parent=comp2652_c0_seq1.mrna1;Target=comp2652_c0_seq1 1325 1084 .
KQ418420	ovulgaris_genome	gene	37707	38162	.	-	.	ID=comp3139_c0_seq1.path1;Name=comp3139_c0_seq1;Dir=indeterminate
KQ418420	ovulgaris_genome	mRNA	37707	38162	.	-	.	ID=comp3139_c0_seq1.mrna1;Name=comp3139_c0_seq1;Parent=comp3139_c0_seq1.path1;Dir=indeterminate;coverage=99.8;identity=100.0;matches=456;mismatches=0;indels=0;unknowns=0
KQ418420	ovulgaris_genome	exon	37707	38162	100	-	.	ID=comp3139_c0_seq1.mrna1.exon1;Name=comp3139_c0_seq1;Parent=comp3139_c0_seq1.mrna1;Target=comp3139_c0_seq1 456 1 .
KQ418420	ovulgaris_genome	CDS	37928	38029	100	-	0	ID=comp3139_c0_seq1.mrna1.cds1;Name=comp3139_c0_seq1;Parent=comp3139_c0_seq1.mrna1;Target=comp3139_c0_seq1 235 134 .
KQ422521	ovulgaris_genome	gene	400078	401308	.	+	.	ID=comp2632_c0_seq1.path1;Name=comp2632_c0_seq1;Dir=indeterminate
KQ422521	ovulgaris_genome	mRNA	400078	401308	.	+	.	ID=comp2632_c0_seq1.mrna1;Name=comp2632_c0_seq1;Parent=comp2632_c0_seq1.path1;Dir=indeterminate;coverage=93.6;identity=99.9;matches=1230;mismatches=1;indels=0;unknowns=0
KQ422521	ovulgaris_genome	exon	400078	401308	99	+	.	ID=comp2632_c0_seq1.mrna1.exon1;Name=comp2632_c0_seq1;Parent=comp2632_c0_seq1.mrna1;Target=comp2632_c0_seq1 1231 1 .
KQ422521	ovulgaris_genome	CDS	400747	400890	99	+	0	ID=comp2632_c0_seq1.mrna1.cds1;Name=comp2632_c0_seq1;Parent=comp2632_c0_seq1.mrna1;Target=comp2632_c0_seq1 813 670 .
KQ424238	ovulgaris_genome	gene	62479	62983	.	-	.	ID=comp3153_c0_seq1.path1;Name=comp3153_c0_seq1;Dir=indeterminate
KQ424238	ovulgaris_genome	mRNA	62479	62983	.	-	.	ID=comp3153_c0_seq1.mrna1;Name=comp3153_c0_seq1;Parent=comp3153_c0_seq1.path1;Dir=indeterminate;coverage=100.0;identity=100.0;matches=505;mismatches=0;indels=0;unknowns=0
KQ424238	ovulgaris_genome	exon	62479	62983	100	-	.	ID=comp3153_c0_seq1.mrna1.exon1;Name=comp3153_c0_seq1;Parent=comp3153_c0_seq1.mrna1;Target=comp3153_c0_seq1 505 1 .
KQ424238	ovulgaris_genome	CDS	62480	62695	100	-	0	ID=comp3153_c0_seq1.mrna1.cds1;Name=comp3153_c0_seq1;Parent=comp3153_c0_seq1.mrna1;Target=comp3153_c0_seq1 504 289 .
KQ415659	ovulgaris_genome	gene	138635	139316	.	+	.	ID=comp2942_c1_seq1.path1;Name=comp2942_c1_seq1;Dir=indeterminate
KQ415659	ovulgaris_genome	mRNA	138635	139316	.	+	.	ID=comp2942_c1_seq1.mrna1;Name=comp2942_c1_seq1;Parent=comp2942_c1_seq1.path1;Dir=indeterminate;coverage=95.8;identity=98.1;matches=669;mismatches=7;indels=6;unknowns=0
KQ415659	ovulgaris_genome	exon	138635	139316	98	+	.	ID=comp2942_c1_seq1.mrna1.exon1;Name=comp2942_c1_seq1;Parent=comp2942_c1_seq1.mrna1;Target=comp2942_c1_seq1 676 1 .
KQ415659	ovulgaris_genome	CDS	139191	139227	86	+	0	ID=comp2942_c1_seq1.mrna1.cds1;Name=comp2942_c1_seq1;Parent=comp2942_c1_seq1.mrna1;Target=comp2942_c1_seq1 591 556 .
KQ419103	ovulgaris_genome	gene	336796	336825	.	-	.	ID=comp2942_c1_seq1.path2;Name=comp2942_c1_seq1;Dir=indeterminate
KQ419103	ovulgaris_genome	mRNA	336796	336825	.	-	.	ID=comp2942_c1_seq1.mrna2;Name=comp2942_c1_seq1;Parent=comp2942_c1_seq1.path2;Dir=indeterminate;coverage=4.2;identity=100.0;matches=30;mismatches=0;indels=0;unknowns=0
KQ419103	ovulgaris_genome	exon	336796	336825	100	-	.	ID=comp2942_c1_seq1.mrna2.exon1;Name=comp2942_c1_seq1;Parent=comp2942_c1_seq1.mrna2;Target=comp2942_c1_seq1 706 677 .
KQ421549	ovulgaris_genome	gene	321645	366478	.	+	.	ID=comp3039_c0_seq1.path1;Name=comp3039_c0_seq1;Dir=antisense
KQ421549	ovulgaris_genome	mRNA	321645	366478	.	+	.	ID=comp3039_c0_seq1.mrna1;Name=comp3039_c0_seq1;Parent=comp3039_c0_seq1.path1;Dir=antisense;coverage=100.0;identity=99.9;matches=1713;mismatches=1;indels=0;unknowns=166
KQ421549	ovulgaris_genome	exon	321645	321705	100	+	.	ID=comp3039_c0_seq1.mrna1.exon1;Name=comp3039_c0_seq1;Parent=comp3039_c0_seq1.mrna1;Target=comp3039_c0_seq1 1820 1880 -
KQ421549	ovulgaris_genome	exon	326700	326885	99	+	.	ID=comp3039_c0_seq1.mrna1.exon2;Name=comp3039_c0_seq1;Parent=comp3039_c0_seq1.mrna1;Target=comp3039_c0_seq1 1634 1819 -
KQ421549	ovulgaris_genome	exon	333187	333281	100	+	.	ID=comp3039_c0_seq1.mrna1.exon3;Name=comp3039_c0_seq1;Parent=comp3039_c0_seq1.mrna1;Target=comp3039_c0_seq1 1539 1633 -
KQ421549	ovulgaris_genome	exon	346700	346822	100	+	.	ID=comp3039_c0_seq1.mrna1.exon4;Name=comp3039_c0_seq1;Parent=comp3039_c0_seq1.mrna1;Target=comp3039_c0_seq1 1416 1538 -
KQ421549	ovulgaris_genome	exon	348637	348975	100	+	.	ID=comp3039_c0_seq1.mrna1.exon5;Name=comp3039_c0_seq1;Parent=comp3039_c0_seq1.mrna1;Target=comp3039_c0_seq1 1077 1415 -
KQ421549	ovulgaris_genome	exon	353216	353343	100	+	.	ID=comp3039_c0_seq1.mrna1.exon6;Name=comp3039_c0_seq1;Parent=comp3039_c0_seq1.mrna1;Target=comp3039_c0_seq1 949 1076 -
KQ421549	ovulgaris_genome	exon	356326	356476	100	+	.	ID=comp3039_c0_seq1.mrna1.exon7;Name=comp3039_c0_seq1;Parent=comp3039_c0_seq1.mrna1;Target=comp3039_c0_seq1 798 948 -
KQ421549	ovulgaris_genome	exon	358139	358291	100	+	.	ID=comp3039_c0_seq1.mrna1.exon8;Name=comp3039_c0_seq1;Parent=comp3039_c0_seq1.mrna1;Target=comp3039_c0_seq1 645 797 -
KQ421549	ovulgaris_genome	exon	361670	361836	100	+	.	ID=comp3039_c0_seq1.mrna1.exon9;Name=comp3039_c0_seq1;Parent=comp3039_c0_seq1.mrna1;Target=comp3039_c0_seq1 478 644 -
KQ421549	ovulgaris_genome	exon	364647	364765	100	+	.	ID=comp3039_c0_seq1.mrna1.exon10;Name=comp3039_c0_seq1;Parent=comp3039_c0_seq1.mrna1;Target=comp3039_c0_seq1 359 477 -
KQ421549	ovulgaris_genome	exon	366121	366478	100	+	.	ID=comp3039_c0_seq1.mrna1.exon11;Name=comp3039_c0_seq1;Parent=comp3039_c0_seq1.mrna1;Target=comp3039_c0_seq1 1 358 -
KQ421549	ovulgaris_genome	CDS	326750	326885	99	+	0	ID=comp3039_c0_seq1.mrna1.cds1;Name=comp3039_c0_seq1;Parent=comp3039_c0_seq1.mrna1;Target=comp3039_c0_seq1 1634 1769 .
KQ421549	ovulgaris_genome	CDS	333187	333281	100	+	1	ID=comp3039_c0_seq1.mrna1.cds2;Name=comp3039_c0_seq1;Parent=comp3039_c0_seq1.mrna1;Target=comp3039_c0_seq1 1539 1633 .
KQ421549	ovulgaris_genome	CDS	346700	346822	100	+	0	ID=comp3039_c0_seq1.mrna1.cds3;Name=comp3039_c0_seq1;Parent=comp3039_c0_seq1.mrna1;Target=comp3039_c0_seq1 1416 1538 .
KQ421549	ovulgaris_genome	CDS	348637	348975	100	+	0	ID=comp3039_c0_seq1.mrna1.cds4;Name=comp3039_c0_seq1;Parent=comp3039_c0_seq1.mrna1;Target=comp3039_c0_seq1 1077 1415 .
KQ421549	ovulgaris_genome	CDS	353216	353343	100	+	0	ID=comp3039_c0_seq1.mrna1.cds5;Name=comp3039_c0_seq1;Parent=comp3039_c0_seq1.mrna1;Target=comp3039_c0_seq1 949 1076 .
KQ421549	ovulgaris_genome	CDS	356326	356476	100	+	2	ID=comp3039_c0_seq1.mrna1.cds6;Name=comp3039_c0_seq1;Parent=comp3039_c0_seq1.mrna1;Target=comp3039_c0_seq1 798 948 .
KQ421549	ovulgaris_genome	CDS	358139	358291	100	+	0	ID=comp3039_c0_seq1.mrna1.cds7;Name=comp3039_c0_seq1;Parent=comp3039_c0_seq1.mrna1;Target=comp3039_c0_seq1 645 797 .
KQ421549	ovulgaris_genome	CDS	361670	361836	100	+	0	ID=comp3039_c0_seq1.mrna1.cds8;Name=comp3039_c0_seq1;Parent=comp3039_c0_seq1.mrna1;Target=comp3039_c0_seq1 478 644 .
KQ421549	ovulgaris_genome	CDS	364647	364765	100	+	2	ID=comp3039_c0_seq1.mrna1.cds9;Name=comp3039_c0_seq1;Parent=comp3039_c0_seq1.mrna1;Target=comp3039_c0_seq1 359 477 .
KQ421549	ovulgaris_genome	CDS	366121	366320	100	+	1	ID=comp3039_c0_seq1.mrna1.cds10;Name=comp3039_c0_seq1;Parent=comp3039_c0_seq1.mrna1;Target=comp3039_c0_seq1 159 358 .
KQ415962	ovulgaris_genome	gene	429394	429951	.	-	.	ID=comp3187_c0_seq1.path1;Name=comp3187_c0_seq1;Dir=indeterminate
KQ415962	ovulgaris_genome	mRNA	429394	429951	.	-	.	ID=comp3187_c0_seq1.mrna1;Name=comp3187_c0_seq1;Parent=comp3187_c0_seq1.path1;Dir=indeterminate;coverage=100.0;identity=99.5;matches=555;mismatches=3;indels=0;unknowns=0
KQ415962	ovulgaris_genome	exon	429394	429951	99	-	.	ID=comp3187_c0_seq1.mrna1.exon1;Name=comp3187_c0_seq1;Parent=comp3187_c0_seq1.mrna1;Target=comp3187_c0_seq1 558 1 .
KQ415962	ovulgaris_genome	CDS	429773	429949	99	-	0	ID=comp3187_c0_seq1.mrna1.cds1;Name=comp3187_c0_seq1;Parent=comp3187_c0_seq1.mrna1;Target=comp3187_c0_seq1 179 3 .
KQ416544	ovulgaris_genome	gene	112868	113313	.	+	.	ID=comp3161_c0_seq1.path1;Name=comp3161_c0_seq1;Dir=indeterminate
KQ416544	ovulgaris_genome	mRNA	112868	113313	.	+	.	ID=comp3161_c0_seq1.mrna1;Name=comp3161_c0_seq1;Parent=comp3161_c0_seq1.path1;Dir=indeterminate;coverage=100.0;identity=100.0;matches=446;mismatches=0;indels=0;unknowns=0
KQ416544	ovulgaris_genome	exon	112868	113313	100	+	.	ID=comp3161_c0_seq1.mrna1.exon1;Name=comp3161_c0_seq1;Parent=comp3161_c0_seq1.mrna1;Target=comp3161_c0_seq1 446 1 .
KQ416544	ovulgaris_genome	CDS	112869	113048	100	+	0	ID=comp3161_c0_seq1.mrna1.cds1;Name=comp3161_c0_seq1;Parent=comp3161_c0_seq1.mrna1;Target=comp3161_c0_seq1 181 2 .
KQ420774	ovulgaris_genome	gene	212255	212592	.	+	.	ID=comp3203_c0_seq1.path1;Name=comp3203_c0_seq1;Dir=indeterminate
KQ420774	ovulgaris_genome	mRNA	212255	212592	.	+	.	ID=comp3203_c0_seq1.mrna1;Name=comp3203_c0_seq1;Parent=comp3203_c0_seq1.path1;Dir=indeterminate;coverage=99.7;identity=100.0;matches=338;mismatches=0;indels=0;unknowns=0
KQ420774	ovulgaris_genome	exon	212255	212592	100	+	.	ID=comp3203_c0_seq1.mrna1.exon1;Name=comp3203_c0_seq1;Parent=comp3203_c0_seq1.mrna1;Target=comp3203_c0_seq1 338 1 .
KQ420774	ovulgaris_genome	CDS	212256	212420	100	+	0	ID=comp3203_c0_seq1.mrna1.cds1;Name=comp3203_c0_seq1;Parent=comp3203_c0_seq1.mrna1;Target=comp3203_c0_seq1 166 2 .
KQ418970	ovulgaris_genome	gene	941569	942190	.	-	.	ID=comp3156_c0_seq1.path1;Name=comp3156_c0_seq1;Dir=indeterminate
KQ418970	ovulgaris_genome	mRNA	941569	942190	.	-	.	ID=comp3156_c0_seq1.mrna1;Name=comp3156_c0_seq1;Parent=comp3156_c0_seq1.path1;Dir=indeterminate;coverage=98.3;identity=99.8;matches=621;mismatches=1;indels=0;unknowns=0
KQ418970	ovulgaris_genome	exon	941569	942190	99	-	.	ID=comp3156_c0_seq1.mrna1.exon1;Name=comp3156_c0_seq1;Parent=comp3156_c0_seq1.mrna1;Target=comp3156_c0_seq1 633 12 .
KQ418970	ovulgaris_genome	CDS	942061	942189	100	-	0	ID=comp3156_c0_seq1.mrna1.cds1;Name=comp3156_c0_seq1;Parent=comp3156_c0_seq1.mrna1;Target=comp3156_c0_seq1 141 13 .
scaffold4200|size16574	ovulgaris_genome	gene	8710	9408	.	-	.	ID=comp3209_c0_seq1.path1;Name=comp3209_c0_seq1;Dir=indeterminate
scaffold4200|size16574	ovulgaris_genome	mRNA	8710	9408	.	-	.	ID=comp3209_c0_seq1.mrna1;Name=comp3209_c0_seq1;Parent=comp3209_c0_seq1.path1;Dir=indeterminate;coverage=99.9;identity=100.0;matches=699;mismatches=0;indels=0;unknowns=0
scaffold4200|size16574	ovulgaris_genome	exon	8710	9408	100	-	.	ID=comp3209_c0_seq1.mrna1.exon1;Name=comp3209_c0_seq1;Parent=comp3209_c0_seq1.mrna1;Target=comp3209_c0_seq1 699 1 .
scaffold4200|size16574	ovulgaris_genome	CDS	8977	9120	100	-	0	ID=comp3209_c0_seq1.mrna1.cds1;Name=comp3209_c0_seq1;Parent=comp3209_c0_seq1.mrna1;Target=comp3209_c0_seq1 432 289 .
scaffold437129|size1524	ovulgaris_genome	gene	1	852	.	-	.	ID=comp3171_c0_seq1.path1;Name=comp3171_c0_seq1;Dir=indeterminate
scaffold437129|size1524	ovulgaris_genome	mRNA	1	852	.	-	.	ID=comp3171_c0_seq1.mrna1;Name=comp3171_c0_seq1;Parent=comp3171_c0_seq1.path1;Dir=indeterminate;coverage=96.9;identity=99.5;matches=848;mismatches=4;indels=0;unknowns=0
scaffold437129|size1524	ovulgaris_genome	exon	1	852	99	-	.	ID=comp3171_c0_seq1.mrna1.exon1;Name=comp3171_c0_seq1;Parent=comp3171_c0_seq1.mrna1;Target=comp3171_c0_seq1 852 1 .
scaffold437129|size1524	ovulgaris_genome	CDS	756	851	97	-	0	ID=comp3171_c0_seq1.mrna1.cds1;Name=comp3171_c0_seq1;Parent=comp3171_c0_seq1.mrna1;Target=comp3171_c0_seq1 97 2 .
KQ419432	ovulgaris_genome	gene	168061	168396	.	-	.	ID=comp3000_c0_seq1.path1;Name=comp3000_c0_seq1;Dir=indeterminate
KQ419432	ovulgaris_genome	mRNA	168061	168396	.	-	.	ID=comp3000_c0_seq1.mrna1;Name=comp3000_c0_seq1;Parent=comp3000_c0_seq1.path1;Dir=indeterminate;coverage=61.1;identity=99.7;matches=335;mismatches=1;indels=0;unknowns=0
KQ419432	ovulgaris_genome	exon	168061	168396	99	-	.	ID=comp3000_c0_seq1.mrna1.exon1;Name=comp3000_c0_seq1;Parent=comp3000_c0_seq1.mrna1;Target=comp3000_c0_seq1 346 11 .
KQ419432	ovulgaris_genome	CDS	168125	168394	99	-	0	ID=comp3000_c0_seq1.mrna1.cds1;Name=comp3000_c0_seq1;Parent=comp3000_c0_seq1.mrna1;Target=comp3000_c0_seq1 282 13 .
scaffold25942|size9064	ovulgaris_genome	gene	3675	3878	.	+	.	ID=comp3000_c0_seq1.path2;Name=comp3000_c0_seq1;Dir=indeterminate
scaffold25942|size9064	ovulgaris_genome	mRNA	3675	3878	.	+	.	ID=comp3000_c0_seq1.mrna2;Name=comp3000_c0_seq1;Parent=comp3000_c0_seq1.path2;Dir=indeterminate;coverage=37.1;identity=100.0;matches=204;mismatches=0;indels=0;unknowns=0
scaffold25942|size9064	ovulgaris_genome	exon	3675	3878	100	+	.	ID=comp3000_c0_seq1.mrna2.exon1;Name=comp3000_c0_seq1;Parent=comp3000_c0_seq1.mrna2;Target=comp3000_c0_seq1 550 347 .
KQ422362	ovulgaris_genome	gene	182601	200735	.	+	.	ID=comp3215_c0_seq1.path1;Name=comp3215_c0_seq1;Dir=sense
KQ422362	ovulgaris_genome	mRNA	182601	200735	.	+	.	ID=comp3215_c0_seq1.mrna1;Name=comp3215_c0_seq1;Parent=comp3215_c0_seq1.path1;Dir=sense;coverage=100.0;identity=99.9;matches=1416;mismatches=0;indels=1;unknowns=0
KQ422362	ovulgaris_genome	exon	182601	182832	99	+	.	ID=comp3215_c0_seq1.mrna1.exon1;Name=comp3215_c0_seq1;Parent=comp3215_c0_seq1.mrna1;Target=comp3215_c0_seq1 1 233 +
KQ422362	ovulgaris_genome	exon	190751	190976	100	+	.	ID=comp3215_c0_seq1.mrna1.exon2;Name=comp3215_c0_seq1;Parent=comp3215_c0_seq1.mrna1;Target=comp3215_c0_seq1 234 459 +
KQ422362	ovulgaris_genome	exon	194492	194709	100	+	.	ID=comp3215_c0_seq1.mrna1.exon3;Name=comp3215_c0_seq1;Parent=comp3215_c0_seq1.mrna1;Target=comp3215_c0_seq1 460 677 +
KQ422362	ovulgaris_genome	exon	198404	198504	100	+	.	ID=comp3215_c0_seq1.mrna1.exon4;Name=comp3215_c0_seq1;Parent=comp3215_c0_seq1.mrna1;Target=comp3215_c0_seq1 678 778 +
KQ422362	ovulgaris_genome	exon	200097	200735	100	+	.	ID=comp3215_c0_seq1.mrna1.exon5;Name=comp3215_c0_seq1;Parent=comp3215_c0_seq1.mrna1;Target=comp3215_c0_seq1 779 1417 +
KQ422362	ovulgaris_genome	CDS	182657	182832	100	+	0	ID=comp3215_c0_seq1.mrna1.cds1;Name=comp3215_c0_seq1;Parent=comp3215_c0_seq1.mrna1;Target=comp3215_c0_seq1 58 233 +
KQ422362	ovulgaris_genome	CDS	190751	190976	100	+	2	ID=comp3215_c0_seq1.mrna1.cds2;Name=comp3215_c0_seq1;Parent=comp3215_c0_seq1.mrna1;Target=comp3215_c0_seq1 234 459 +
KQ422362	ovulgaris_genome	CDS	194492	194709	100	+	0	ID=comp3215_c0_seq1.mrna1.cds3;Name=comp3215_c0_seq1;Parent=comp3215_c0_seq1.mrna1;Target=comp3215_c0_seq1 460 677 +
KQ422362	ovulgaris_genome	CDS	198404	198504	100	+	2	ID=comp3215_c0_seq1.mrna1.cds4;Name=comp3215_c0_seq1;Parent=comp3215_c0_seq1.mrna1;Target=comp3215_c0_seq1 678 778 +
KQ422362	ovulgaris_genome	CDS	200097	200602	100	+	1	ID=comp3215_c0_seq1.mrna1.cds5;Name=comp3215_c0_seq1;Parent=comp3215_c0_seq1.mrna1;Target=comp3215_c0_seq1 779 1284 +
scaffold613879|size877	ovulgaris_genome	gene	100	798	.	+	.	ID=comp3229_c0_seq1.path1;Name=comp3229_c0_seq1;Dir=indeterminate
scaffold613879|size877	ovulgaris_genome	mRNA	100	798	.	+	.	ID=comp3229_c0_seq1.mrna1;Name=comp3229_c0_seq1;Parent=comp3229_c0_seq1.path1;Dir=indeterminate;coverage=100.0;identity=100.0;matches=699;mismatches=0;indels=0;unknowns=0
scaffold613879|size877	ovulgaris_genome	exon	100	798	100	+	.	ID=comp3229_c0_seq1.mrna1.exon1;Name=comp3229_c0_seq1;Parent=comp3229_c0_seq1.mrna1;Target=comp3229_c0_seq1 699 1 .
scaffold613879|size877	ovulgaris_genome	CDS	270	419	100	+	0	ID=comp3229_c0_seq1.mrna1.cds1;Name=comp3229_c0_seq1;Parent=comp3229_c0_seq1.mrna1;Target=comp3229_c0_seq1 320 171 .
KQ423486	ovulgaris_genome	gene	54701	55602	.	+	.	ID=comp3236_c0_seq1.path1;Name=comp3236_c0_seq1;Dir=indeterminate
KQ423486	ovulgaris_genome	mRNA	54701	55602	.	+	.	ID=comp3236_c0_seq1.mrna1;Name=comp3236_c0_seq1;Parent=comp3236_c0_seq1.path1;Dir=indeterminate;coverage=100.0;identity=99.6;matches=898;mismatches=3;indels=1;unknowns=0
KQ423486	ovulgaris_genome	exon	54701	55602	99	+	.	ID=comp3236_c0_seq1.mrna1.exon1;Name=comp3236_c0_seq1;Parent=comp3236_c0_seq1.mrna1;Target=comp3236_c0_seq1 901 1 .
KQ423486	ovulgaris_genome	CDS	54984	55124	100	+	0	ID=comp3236_c0_seq1.mrna1.cds1;Name=comp3236_c0_seq1;Parent=comp3236_c0_seq1.mrna1;Target=comp3236_c0_seq1 424 284 .
scaffold8|size58922	ovulgaris_genome	gene	55463	55877	.	+	.	ID=comp3231_c0_seq1.path1;Name=comp3231_c0_seq1;Dir=indeterminate
scaffold8|size58922	ovulgaris_genome	mRNA	55463	55877	.	+	.	ID=comp3231_c0_seq1.mrna1;Name=comp3231_c0_seq1;Parent=comp3231_c0_seq1.path1;Dir=indeterminate;coverage=95.0;identity=100.0;matches=415;mismatches=0;indels=0;unknowns=0
scaffold8|size58922	ovulgaris_genome	exon	55463	55877	100	+	.	ID=comp3231_c0_seq1.mrna1.exon1;Name=comp3231_c0_seq1;Parent=comp3231_c0_seq1.mrna1;Target=comp3231_c0_seq1 437 23 .
scaffold8|size58922	ovulgaris_genome	CDS	55465	55605	100	+	0	ID=comp3231_c0_seq1.mrna1.cds1;Name=comp3231_c0_seq1;Parent=comp3231_c0_seq1.mrna1;Target=comp3231_c0_seq1 165 25 .
scaffold5100|size15717	ovulgaris_genome	gene	22	10602	.	+	.	ID=comp3216_c0_seq1.path1;Name=comp3216_c0_seq1;Dir=sense
scaffold5100|size15717	ovulgaris_genome	mRNA	22	10602	.	+	.	ID=comp3216_c0_seq1.mrna1;Name=comp3216_c0_seq1;Parent=comp3216_c0_seq1.path1;Dir=sense;coverage=97.5;identity=100.0;matches=595;mismatches=0;indels=0;unknowns=0
scaffold5100|size15717	ovulgaris_genome	exon	22	127	100	+	.	ID=comp3216_c0_seq1.mrna1.exon1;Name=comp3216_c0_seq1;Parent=comp3216_c0_seq1.mrna1;Target=comp3216_c0_seq1 1 106 +
scaffold5100|size15717	ovulgaris_genome	exon	2140	2203	100	+	.	ID=comp3216_c0_seq1.mrna1.exon2;Name=comp3216_c0_seq1;Parent=comp3216_c0_seq1.mrna1;Target=comp3216_c0_seq1 107 170 +
scaffold5100|size15717	ovulgaris_genome	exon	2662	2737	100	+	.	ID=comp3216_c0_seq1.mrna1.exon3;Name=comp3216_c0_seq1;Parent=comp3216_c0_seq1.mrna1;Target=comp3216_c0_seq1 171 246 +
scaffold5100|size15717	ovulgaris_genome	exon	9235	9412	100	+	.	ID=comp3216_c0_seq1.mrna1.exon4;Name=comp3216_c0_seq1;Parent=comp3216_c0_seq1.mrna1;Target=comp3216_c0_seq1 247 424 +
scaffold5100|size15717	ovulgaris_genome	exon	10432	10602	100	+	.	ID=comp3216_c0_seq1.mrna1.exon5;Name=comp3216_c0_seq1;Parent=comp3216_c0_seq1.mrna1;Target=comp3216_c0_seq1 425 595 +
scaffold5100|size15717	ovulgaris_genome	CDS	125	127	100	+	0	ID=comp3216_c0_seq1.mrna1.cds1;Name=comp3216_c0_seq1;Parent=comp3216_c0_seq1.mrna1;Target=comp3216_c0_seq1 104 106 +
scaffold5100|size15717	ovulgaris_genome	CDS	2140	2203	100	+	0	ID=comp3216_c0_seq1.mrna1.cds2;Name=comp3216_c0_seq1;Parent=comp3216_c0_seq1.mrna1;Target=comp3216_c0_seq1 107 170 +
scaffold5100|size15717	ovulgaris_genome	CDS	2662	2737	100	+	1	ID=comp3216_c0_seq1.mrna1.cds3;Name=comp3216_c0_seq1;Parent=comp3216_c0_seq1.mrna1;Target=comp3216_c0_seq1 171 246 +
scaffold5100|size15717	ovulgaris_genome	CDS	9235	9412	100	+	2	ID=comp3216_c0_seq1.mrna1.cds4;Name=comp3216_c0_seq1;Parent=comp3216_c0_seq1.mrna1;Target=comp3216_c0_seq1 247 424 +
scaffold5100|size15717	ovulgaris_genome	CDS	10432	10560	100	+	0	ID=comp3216_c0_seq1.mrna1.cds5;Name=comp3216_c0_seq1;Parent=comp3216_c0_seq1.mrna1;Target=comp3216_c0_seq1 425 553 +
KQ415788	ovulgaris_genome	gene	233229	235997	.	-	.	ID=comp3247_c0_seq1.path1;Name=comp3247_c0_seq1;Dir=antisense
KQ415788	ovulgaris_genome	mRNA	233229	235997	.	-	.	ID=comp3247_c0_seq1.mrna1;Name=comp3247_c0_seq1;Parent=comp3247_c0_seq1.path1;Dir=antisense;coverage=98.7;identity=100.0;matches=545;mismatches=0;indels=0;unknowns=0
KQ415788	ovulgaris_genome	exon	235868	235997	100	-	.	ID=comp3247_c0_seq1.mrna1.exon1;Name=comp3247_c0_seq1;Parent=comp3247_c0_seq1.mrna1;Target=comp3247_c0_seq1 423 552 -
KQ415788	ovulgaris_genome	exon	233229	233643	100	-	.	ID=comp3247_c0_seq1.mrna1.exon2;Name=comp3247_c0_seq1;Parent=comp3247_c0_seq1.mrna1;Target=comp3247_c0_seq1 8 422 -
KQ415788	ovulgaris_genome	CDS	235868	235997	100	-	0	ID=comp3247_c0_seq1.mrna1.cds1;Name=comp3247_c0_seq1;Parent=comp3247_c0_seq1.mrna1;Target=comp3247_c0_seq1 423 552 .
KQ415788	ovulgaris_genome	CDS	233390	233643	100	-	1	ID=comp3247_c0_seq1.mrna1.cds2;Name=comp3247_c0_seq1;Parent=comp3247_c0_seq1.mrna1;Target=comp3247_c0_seq1 169 422 .
KQ418059	ovulgaris_genome	gene	173713	174110	.	+	.	ID=comp3249_c0_seq1.path1;Name=comp3249_c0_seq1;Dir=indeterminate
KQ418059	ovulgaris_genome	mRNA	173713	174110	.	+	.	ID=comp3249_c0_seq1.mrna1;Name=comp3249_c0_seq1;Parent=comp3249_c0_seq1.path1;Dir=indeterminate;coverage=100.0;identity=100.0;matches=398;mismatches=0;indels=0;unknowns=0
KQ418059	ovulgaris_genome	exon	173713	174110	100	+	.	ID=comp3249_c0_seq1.mrna1.exon1;Name=comp3249_c0_seq1;Parent=comp3249_c0_seq1.mrna1;Target=comp3249_c0_seq1 398 1 .
KQ418059	ovulgaris_genome	CDS	173715	173807	100	+	0	ID=comp3249_c0_seq1.mrna1.cds1;Name=comp3249_c0_seq1;Parent=comp3249_c0_seq1.mrna1;Target=comp3249_c0_seq1 95 3 .
KQ417877	ovulgaris_genome	gene	608066	612261	.	+	.	ID=comp3010_c0_seq1.path1;Name=comp3010_c0_seq1;Dir=indeterminate
KQ417877	ovulgaris_genome	mRNA	608066	612261	.	+	.	ID=comp3010_c0_seq1.mrna1;Name=comp3010_c0_seq1;Parent=comp3010_c0_seq1.path1;Dir=indeterminate;coverage=99.9;identity=99.9;matches=669;mismatches=1;indels=0;unknowns=0
KQ417877	ovulgaris_genome	exon	608066	608307	99	+	.	ID=comp3010_c0_seq1.mrna1.exon1;Name=comp3010_c0_seq1;Parent=comp3010_c0_seq1.mrna1;Target=comp3010_c0_seq1 243 2 .
KQ417877	ovulgaris_genome	exon	609017	609025	100	+	.	ID=comp3010_c0_seq1.mrna1.exon3;Name=comp3010_c0_seq1;Parent=comp3010_c0_seq1.mrna1;Target=comp3010_c0_seq1 377 369 .
KQ417877	ovulgaris_genome	exon	611814	611821	100	+	.	ID=comp3010_c0_seq1.mrna1.exon5;Name=comp3010_c0_seq1;Parent=comp3010_c0_seq1.mrna1;Target=comp3010_c0_seq1 442 435 .
KQ417877	ovulgaris_genome	exon	611853	612261	100	+	.	ID=comp3010_c0_seq1.mrna1.exon6;Name=comp3010_c0_seq1;Parent=comp3010_c0_seq1.mrna1;Target=comp3010_c0_seq1 1072 664 .
KQ417877	ovulgaris_genome	CDS	612121	612261	100	+	0	ID=comp3010_c0_seq1.mrna1.cds1;Name=comp3010_c0_seq1;Parent=comp3010_c0_seq1.mrna1;Target=comp3010_c0_seq1 1072 932 .
KQ420009	ovulgaris_genome	gene	248404	250671	.	+	.	ID=comp2562_c0_seq1.path1;Name=comp2562_c0_seq1;Dir=indeterminate
KQ420009	ovulgaris_genome	mRNA	248404	250671	.	+	.	ID=comp2562_c0_seq1.mrna1;Name=comp2562_c0_seq1;Parent=comp2562_c0_seq1.path1;Dir=indeterminate;coverage=95.9;identity=100.0;matches=2267;mismatches=1;indels=0;unknowns=0
KQ420009	ovulgaris_genome	exon	248404	250671	99	+	.	ID=comp2562_c0_seq1.mrna1.exon1;Name=comp2562_c0_seq1;Parent=comp2562_c0_seq1.mrna1;Target=comp2562_c0_seq1 2268 1 .
KQ420009	ovulgaris_genome	CDS	250168	250452	100	+	0	ID=comp2562_c0_seq1.mrna1.cds1;Name=comp2562_c0_seq1;Parent=comp2562_c0_seq1.mrna1;Target=comp2562_c0_seq1 2049 1765 .
scaffold352666|size1974	ovulgaris_genome	gene	1565	1660	.	-	.	ID=comp2562_c0_seq1.path2;Name=comp2562_c0_seq1;Dir=indeterminate
scaffold352666|size1974	ovulgaris_genome	mRNA	1565	1660	.	-	.	ID=comp2562_c0_seq1.mrna2;Name=comp2562_c0_seq1;Parent=comp2562_c0_seq1.path2;Dir=indeterminate;coverage=4.1;identity=100.0;matches=96;mismatches=0;indels=0;unknowns=0
scaffold352666|size1974	ovulgaris_genome	exon	1565	1660	100	-	.	ID=comp2562_c0_seq1.mrna2.exon1;Name=comp2562_c0_seq1;Parent=comp2562_c0_seq1.mrna2;Target=comp2562_c0_seq1 2364 2269 .
KQ429570	ovulgaris_genome	gene	130	461	.	-	.	ID=comp3263_c0_seq1.path1;Name=comp3263_c0_seq1;Dir=indeterminate
KQ429570	ovulgaris_genome	mRNA	130	461	.	-	.	ID=comp3263_c0_seq1.mrna1;Name=comp3263_c0_seq1;Parent=comp3263_c0_seq1.path1;Dir=indeterminate;coverage=100.0;identity=100.0;matches=332;mismatches=0;indels=0;unknowns=0
KQ429570	ovulgaris_genome	exon	130	461	100	-	.	ID=comp3263_c0_seq1.mrna1.exon1;Name=comp3263_c0_seq1;Parent=comp3263_c0_seq1.mrna1;Target=comp3263_c0_seq1 332 1 .
KQ429570	ovulgaris_genome	CDS	236	460	100	-	0	ID=comp3263_c0_seq1.mrna1.cds1;Name=comp3263_c0_seq1;Parent=comp3263_c0_seq1.mrna1;Target=comp3263_c0_seq1 226 2 .
KQ417001	ovulgaris_genome	gene	319424	320404	.	-	.	ID=comp2610_c0_seq1.path1;Name=comp2610_c0_seq1;Dir=indeterminate
KQ417001	ovulgaris_genome	mRNA	319424	320404	.	-	.	ID=comp2610_c0_seq1.mrna1;Name=comp2610_c0_seq1;Parent=comp2610_c0_seq1.path1;Dir=indeterminate;coverage=94.6;identity=97.6;matches=962;mismatches=11;indels=13;unknowns=0
KQ417001	ovulgaris_genome	exon	319424	320404	97	-	.	ID=comp2610_c0_seq1.mrna1.exon1;Name=comp2610_c0_seq1;Parent=comp2610_c0_seq1.mrna1;Target=comp2610_c0_seq1 1034 57 .
KQ417001	ovulgaris_genome	CDS	319929	320033	100	-	0	ID=comp2610_c0_seq1.mrna1.cds1;Name=comp2610_c0_seq1;Parent=comp2610_c0_seq1.mrna1;Target=comp2610_c0_seq1 532 428 .
KQ422286	ovulgaris_genome	gene	1633	27063	.	-	.	ID=comp3255_c0_seq1.path1;Name=comp3255_c0_seq1;Dir=sense
KQ422286	ovulgaris_genome	mRNA	1633	27063	.	-	.	ID=comp3255_c0_seq1.mrna1;Name=comp3255_c0_seq1;Parent=comp3255_c0_seq1.path1;Dir=sense;coverage=100.0;identity=99.9;matches=1810;mismatches=1;indels=0;unknowns=0
KQ422286	ovulgaris_genome	exon	26728	27063	99	-	.	ID=comp3255_c0_seq1.mrna1.exon1;Name=comp3255_c0_seq1;Parent=comp3255_c0_seq1.mrna1;Target=comp3255_c0_seq1 1 336 +
KQ422286	ovulgaris_genome	exon	24733	24740	100	-	.	ID=comp3255_c0_seq1.mrna1.exon2;Name=comp3255_c0_seq1;Parent=comp3255_c0_seq1.mrna1;Target=comp3255_c0_seq1 383 390 +
KQ422286	ovulgaris_genome	exon	22672	22677	100	-	.	ID=comp3255_c0_seq1.mrna1.exon3;Name=comp3255_c0_seq1;Parent=comp3255_c0_seq1.mrna1;Target=comp3255_c0_seq1 414 419 +
KQ422286	ovulgaris_genome	exon	22347	22473	100	-	.	ID=comp3255_c0_seq1.mrna1.exon4;Name=comp3255_c0_seq1;Parent=comp3255_c0_seq1.mrna1;Target=comp3255_c0_seq1 420 546 +
KQ422286	ovulgaris_genome	exon	14808	14880	100	-	.	ID=comp3255_c0_seq1.mrna1.exon5;Name=comp3255_c0_seq1;Parent=comp3255_c0_seq1.mrna1;Target=comp3255_c0_seq1 547 619 +
KQ422286	ovulgaris_genome	exon	13313	13406	100	-	.	ID=comp3255_c0_seq1.mrna1.exon6;Name=comp3255_c0_seq1;Parent=comp3255_c0_seq1.mrna1;Target=comp3255_c0_seq1 620 713 +
KQ422286	ovulgaris_genome	exon	11322	11440	100	-	.	ID=comp3255_c0_seq1.mrna1.exon7;Name=comp3255_c0_seq1;Parent=comp3255_c0_seq1.mrna1;Target=comp3255_c0_seq1 714 832 +
KQ422286	ovulgaris_genome	exon	9026	9210	100	-	.	ID=comp3255_c0_seq1.mrna1.exon8;Name=comp3255_c0_seq1;Parent=comp3255_c0_seq1.mrna1;Target=comp3255_c0_seq1 833 1017 +
KQ422286	ovulgaris_genome	exon	5698	5774	100	-	.	ID=comp3255_c0_seq1.mrna1.exon9;Name=comp3255_c0_seq1;Parent=comp3255_c0_seq1.mrna1;Target=comp3255_c0_seq1 1018 1094 +
KQ422286	ovulgaris_genome	exon	1633	2418	100	-	.	ID=comp3255_c0_seq1.mrna1.exon10;Name=comp3255_c0_seq1;Parent=comp3255_c0_seq1.mrna1;Target=comp3255_c0_seq1 1095 1880 +
KQ422286	ovulgaris_genome	CDS	26728	26890	100	-	0	ID=comp3255_c0_seq1.mrna1.cds1;Name=comp3255_c0_seq1;Parent=comp3255_c0_seq1.mrna1;Target=comp3255_c0_seq1 174 336 +
KQ422286	ovulgaris_genome	CDS	24733	24740	100	-	2	ID=comp3255_c0_seq1.mrna1.cds2;Name=comp3255_c0_seq1;Parent=comp3255_c0_seq1.mrna1;Target=comp3255_c0_seq1 383 390 +
KQ422286	ovulgaris_genome	CDS	22672	22677	100	-	0	ID=comp3255_c0_seq1.mrna1.cds3;Name=comp3255_c0_seq1;Parent=comp3255_c0_seq1.mrna1;Target=comp3255_c0_seq1 414 419 +
KQ422286	ovulgaris_genome	CDS	22347	22473	100	-	0	ID=comp3255_c0_seq1.mrna1.cds4;Name=comp3255_c0_seq1;Parent=comp3255_c0_seq1.mrna1;Target=comp3255_c0_seq1 420 546 +
KQ422286	ovulgaris_genome	CDS	14808	14880	100	-	1	ID=comp3255_c0_seq1.mrna1.cds5;Name=comp3255_c0_seq1;Parent=comp3255_c0_seq1.mrna1;Target=comp3255_c0_seq1 547 619 +
KQ422286	ovulgaris_genome	CDS	13313	13406	100	-	2	ID=comp3255_c0_seq1.mrna1.cds6;Name=comp3255_c0_seq1;Parent=comp3255_c0_seq1.mrna1;Target=comp3255_c0_seq1 620 713 +
KQ422286	ovulgaris_genome	CDS	11322	11440	100	-	0	ID=comp3255_c0_seq1.mrna1.cds7;Name=comp3255_c0_seq1;Parent=comp3255_c0_seq1.mrna1;Target=comp3255_c0_seq1 714 832 +
KQ422286	ovulgaris_genome	CDS	9026	9210	100	-	2	ID=comp3255_c0_seq1.mrna1.cds8;Name=comp3255_c0_seq1;Parent=comp3255_c0_seq1.mrna1;Target=comp3255_c0_seq1 833 1017 +
KQ422286	ovulgaris_genome	CDS	5698	5774	100	-	1	ID=comp3255_c0_seq1.mrna1.cds9;Name=comp3255_c0_seq1;Parent=comp3255_c0_seq1.mrna1;Target=comp3255_c0_seq1 1018 1094 +
KQ422286	ovulgaris_genome	CDS	2194	2418	100	-	0	ID=comp3255_c0_seq1.mrna1.cds10;Name=comp3255_c0_seq1;Parent=comp3255_c0_seq1.mrna1;Target=comp3255_c0_seq1 1095 1319 +
KQ423963	ovulgaris_genome	gene	172524	173350	.	+	.	ID=comp3271_c0_seq1.path1;Name=comp3271_c0_seq1;Dir=indeterminate
KQ423963	ovulgaris_genome	mRNA	172524	173350	.	+	.	ID=comp3271_c0_seq1.mrna1;Name=comp3271_c0_seq1;Parent=comp3271_c0_seq1.path1;Dir=indeterminate;coverage=100.0;identity=99.5;matches=823;mismatches=4;indels=0;unknowns=0
KQ423963	ovulgaris_genome	exon	172524	173350	99	+	.	ID=comp3271_c0_seq1.mrna1.exon1;Name=comp3271_c0_seq1;Parent=comp3271_c0_seq1.mrna1;Target=comp3271_c0_seq1 827 1 .
KQ423963	ovulgaris_genome	CDS	172964	173146	100	+	0	ID=comp3271_c0_seq1.mrna1.cds1;Name=comp3271_c0_seq1;Parent=comp3271_c0_seq1.mrna1;Target=comp3271_c0_seq1 623 441 .
scaffold25145|size9177	ovulgaris_genome	gene	1298	1699	.	-	.	ID=comp3279_c0_seq1.path1;Name=comp3279_c0_seq1;Dir=indeterminate
scaffold25145|size9177	ovulgaris_genome	mRNA	1298	1699	.	-	.	ID=comp3279_c0_seq1.mrna1;Name=comp3279_c0_seq1;Parent=comp3279_c0_seq1.path1;Dir=indeterminate;coverage=100.0;identity=99.8;matches=402;mismatches=0;indels=1;unknowns=0
scaffold25145|size9177	ovulgaris_genome	exon	1298	1699	99	-	.	ID=comp3279_c0_seq1.mrna1.exon1;Name=comp3279_c0_seq1;Parent=comp3279_c0_seq1.mrna1;Target=comp3279_c0_seq1 403 1 .
scaffold25145|size9177	ovulgaris_genome	CDS	1585	1698	100	-	0	ID=comp3279_c0_seq1.mrna1.cds1;Name=comp3279_c0_seq1;Parent=comp3279_c0_seq1.mrna1;Target=comp3279_c0_seq1 115 2 .
KQ419394	ovulgaris_genome	gene	64061	64296	.	-	.	ID=comp3291_c0_seq1.path1;Name=comp3291_c0_seq1;Dir=indeterminate
KQ419394	ovulgaris_genome	mRNA	64061	64296	.	-	.	ID=comp3291_c0_seq1.mrna1;Name=comp3291_c0_seq1;Parent=comp3291_c0_seq1.path1;Dir=indeterminate;coverage=90.1;identity=100.0;matches=236;mismatches=0;indels=0;unknowns=0
KQ419394	ovulgaris_genome	exon	64061	64296	100	-	.	ID=comp3291_c0_seq1.mrna1.exon1;Name=comp3291_c0_seq1;Parent=comp3291_c0_seq1.mrna1;Target=comp3291_c0_seq1 236 1 .
KQ419394	ovulgaris_genome	CDS	64158	64271	100	-	0	ID=comp3291_c0_seq1.mrna1.cds1;Name=comp3291_c0_seq1;Parent=comp3291_c0_seq1.mrna1;Target=comp3291_c0_seq1 139 26 .
KQ423139	ovulgaris_genome	gene	878342	878801	.	+	.	ID=comp3288_c0_seq1.path1;Name=comp3288_c0_seq1;Dir=indeterminate
KQ423139	ovulgaris_genome	mRNA	878342	878801	.	+	.	ID=comp3288_c0_seq1.mrna1;Name=comp3288_c0_seq1;Parent=comp3288_c0_seq1.path1;Dir=indeterminate;coverage=100.0;identity=99.8;matches=459;mismatches=1;indels=0;unknowns=0
KQ423139	ovulgaris_genome	exon	878342	878801	99	+	.	ID=comp3288_c0_seq1.mrna1.exon1;Name=comp3288_c0_seq1;Parent=comp3288_c0_seq1.mrna1;Target=comp3288_c0_seq1 460 1 .
KQ423139	ovulgaris_genome	CDS	878501	878683	100	+	0	ID=comp3288_c0_seq1.mrna1.cds1;Name=comp3288_c0_seq1;Parent=comp3288_c0_seq1.mrna1;Target=comp3288_c0_seq1 342 160 .
KQ421493	ovulgaris_genome	gene	36875	59759	.	-	.	ID=comp3220_c0_seq1.path1;Name=comp3220_c0_seq1;Dir=antisense
KQ421493	ovulgaris_genome	mRNA	36875	59759	.	-	.	ID=comp3220_c0_seq1.mrna1;Name=comp3220_c0_seq1;Parent=comp3220_c0_seq1.path1;Dir=antisense;coverage=88.0;identity=100.0;matches=1890;mismatches=0;indels=0;unknowns=0
KQ421493	ovulgaris_genome	exon	58233	59759	100	-	.	ID=comp3220_c0_seq1.mrna1.exon1;Name=comp3220_c0_seq1;Parent=comp3220_c0_seq1.mrna1;Target=comp3220_c0_seq1 364 1890 -
KQ421493	ovulgaris_genome	exon	40457	40636	100	-	.	ID=comp3220_c0_seq1.mrna1.exon2;Name=comp3220_c0_seq1;Parent=comp3220_c0_seq1.mrna1;Target=comp3220_c0_seq1 184 363 -
KQ421493	ovulgaris_genome	exon	36875	37057	100	-	.	ID=comp3220_c0_seq1.mrna1.exon3;Name=comp3220_c0_seq1;Parent=comp3220_c0_seq1.mrna1;Target=comp3220_c0_seq1 1 183 -
KQ421493	ovulgaris_genome	CDS	58233	59759	100	-	1	ID=comp3220_c0_seq1.mrna1.cds1;Name=comp3220_c0_seq1;Parent=comp3220_c0_seq1.mrna1;Target=comp3220_c0_seq1 364 1890 .
KQ421493	ovulgaris_genome	CDS	40457	40636	100	-	1	ID=comp3220_c0_seq1.mrna1.cds2;Name=comp3220_c0_seq1;Parent=comp3220_c0_seq1.mrna1;Target=comp3220_c0_seq1 184 363 .
KQ421493	ovulgaris_genome	CDS	36939	37057	100	-	1	ID=comp3220_c0_seq1.mrna1.cds3;Name=comp3220_c0_seq1;Parent=comp3220_c0_seq1.mrna1;Target=comp3220_c0_seq1 65 183 .
scaffold130732|size4266	ovulgaris_genome	gene	2557	2813	.	-	.	ID=comp3220_c0_seq1.path2;Name=comp3220_c0_seq1;Dir=indeterminate
scaffold130732|size4266	ovulgaris_genome	mRNA	2557	2813	.	-	.	ID=comp3220_c0_seq1.mrna2;Name=comp3220_c0_seq1;Parent=comp3220_c0_seq1.path2;Dir=indeterminate;coverage=12.0;identity=100.0;matches=257;mismatches=0;indels=0;unknowns=0
scaffold130732|size4266	ovulgaris_genome	exon	2557	2813	100	-	.	ID=comp3220_c0_seq1.mrna2.exon1;Name=comp3220_c0_seq1;Parent=comp3220_c0_seq1.mrna2;Target=comp3220_c0_seq1 2147 1891 .
scaffold130732|size4266	ovulgaris_genome	CDS	2732	2813	100	-	0	ID=comp3220_c0_seq1.mrna2.cds1;Name=comp3220_c0_seq1;Parent=comp3220_c0_seq1.mrna2;Target=comp3220_c0_seq1 1972 1891 .
scaffold69040|size11092	ovulgaris_genome	gene	2196	5534	.	-	.	ID=comp3295_c0_seq1.path1;Name=comp3295_c0_seq1;Dir=sense
scaffold69040|size11092	ovulgaris_genome	mRNA	2196	5534	.	-	.	ID=comp3295_c0_seq1.mrna1;Name=comp3295_c0_seq1;Parent=comp3295_c0_seq1.path1;Dir=sense;coverage=47.2;identity=99.4;matches=168;mismatches=1;indels=0;unknowns=0
scaffold69040|size11092	ovulgaris_genome	exon	5462	5534	98	-	.	ID=comp3295_c0_seq1.mrna1.exon1;Name=comp3295_c0_seq1;Parent=comp3295_c0_seq1.mrna1;Target=comp3295_c0_seq1 1 73 +
scaffold69040|size11092	ovulgaris_genome	exon	2196	2291	100	-	.	ID=comp3295_c0_seq1.mrna1.exon2;Name=comp3295_c0_seq1;Parent=comp3295_c0_seq1.mrna1;Target=comp3295_c0_seq1 74 169 +
scaffold69040|size11092	ovulgaris_genome	CDS	2196	2289	100	-	0	ID=comp3295_c0_seq1.mrna1.cds1;Name=comp3295_c0_seq1;Parent=comp3295_c0_seq1.mrna1;Target=comp3295_c0_seq1 76 169 +
scaffold87109|size5332	ovulgaris_genome	gene	345	2121	.	+	.	ID=comp3295_c0_seq1.path2;Name=comp3295_c0_seq1;Dir=sense
scaffold87109|size5332	ovulgaris_genome	mRNA	345	2121	.	+	.	ID=comp3295_c0_seq1.mrna2;Name=comp3295_c0_seq1;Parent=comp3295_c0_seq1.path2;Dir=sense;coverage=50.3;identity=100.0;matches=180;mismatches=0;indels=0;unknowns=0
scaffold87109|size5332	ovulgaris_genome	exon	345	447	100	+	.	ID=comp3295_c0_seq1.mrna2.exon1;Name=comp3295_c0_seq1;Parent=comp3295_c0_seq1.mrna2;Target=comp3295_c0_seq1 170 272 +
scaffold87109|size5332	ovulgaris_genome	exon	2045	2121	100	+	.	ID=comp3295_c0_seq1.mrna2.exon2;Name=comp3295_c0_seq1;Parent=comp3295_c0_seq1.mrna2;Target=comp3295_c0_seq1 273 349 +
scaffold87109|size5332	ovulgaris_genome	CDS	345	447	100	+	1	ID=comp3295_c0_seq1.mrna2.cds1;Name=comp3295_c0_seq1;Parent=comp3295_c0_seq1.mrna2;Target=comp3295_c0_seq1 170 272 +
scaffold87109|size5332	ovulgaris_genome	CDS	2045	2054	100	+	2	ID=comp3295_c0_seq1.mrna2.cds2;Name=comp3295_c0_seq1;Parent=comp3295_c0_seq1.mrna2;Target=comp3295_c0_seq1 273 282 +
scaffold19710|size10051	ovulgaris_genome	gene	1028	3659	.	+	.	ID=comp3301_c0_seq1.path1;Name=comp3301_c0_seq1;Dir=antisense
scaffold19710|size10051	ovulgaris_genome	mRNA	1028	3659	.	+	.	ID=comp3301_c0_seq1.mrna1;Name=comp3301_c0_seq1;Parent=comp3301_c0_seq1.path1;Dir=antisense;coverage=92.7;identity=100.0;matches=404;mismatches=0;indels=0;unknowns=0
scaffold19710|size10051	ovulgaris_genome	exon	1028	1266	100	+	.	ID=comp3301_c0_seq1.mrna1.exon1;Name=comp3301_c0_seq1;Parent=comp3301_c0_seq1.mrna1;Target=comp3301_c0_seq1 170 408 -
scaffold19710|size10051	ovulgaris_genome	exon	3495	3659	100	+	.	ID=comp3301_c0_seq1.mrna1.exon2;Name=comp3301_c0_seq1;Parent=comp3301_c0_seq1.mrna1;Target=comp3301_c0_seq1 5 169 -
scaffold19710|size10051	ovulgaris_genome	CDS	1058	1266	100	+	0	ID=comp3301_c0_seq1.mrna1.cds1;Name=comp3301_c0_seq1;Parent=comp3301_c0_seq1.mrna1;Target=comp3301_c0_seq1 170 378 .
scaffold19710|size10051	ovulgaris_genome	CDS	3495	3600	100	+	2	ID=comp3301_c0_seq1.mrna1.cds2;Name=comp3301_c0_seq1;Parent=comp3301_c0_seq1.mrna1;Target=comp3301_c0_seq1 64 169 .
KQ415865	ovulgaris_genome	gene	1188710	1213310	.	+	.	ID=comp3281_c0_seq1.path1;Name=comp3281_c0_seq1;Dir=antisense
KQ415865	ovulgaris_genome	mRNA	1188710	1213310	.	+	.	ID=comp3281_c0_seq1.mrna1;Name=comp3281_c0_seq1;Parent=comp3281_c0_seq1.path1;Dir=antisense;coverage=100.0;identity=98.7;matches=1922;mismatches=14;indels=12;unknowns=1
KQ415865	ovulgaris_genome	exon	1188710	1188738	100	+	.	ID=comp3281_c0_seq1.mrna1.exon1;Name=comp3281_c0_seq1;Parent=comp3281_c0_seq1.mrna1;Target=comp3281_c0_seq1 1940 1968 -
KQ415865	ovulgaris_genome	exon	1192086	1192105	73	+	.	ID=comp3281_c0_seq1.mrna1.exon2;Name=comp3281_c0_seq1;Parent=comp3281_c0_seq1.mrna1;Target=comp3281_c0_seq1 1917 1939 -
KQ415865	ovulgaris_genome	exon	1198952	1198964	84	+	.	ID=comp3281_c0_seq1.mrna1.exon3;Name=comp3281_c0_seq1;Parent=comp3281_c0_seq1.mrna1;Target=comp3281_c0_seq1 1904 1916 -
KQ415865	ovulgaris_genome	exon	1204237	1204242	100	+	.	ID=comp3281_c0_seq1.mrna1.exon4;Name=comp3281_c0_seq1;Parent=comp3281_c0_seq1.mrna1;Target=comp3281_c0_seq1 1898 1903 -
KQ415865	ovulgaris_genome	exon	1206482	1206508	61	+	.	ID=comp3281_c0_seq1.mrna1.exon5;Name=comp3281_c0_seq1;Parent=comp3281_c0_seq1.mrna1;Target=comp3281_c0_seq1 1843 1878 -
KQ415865	ovulgaris_genome	exon	1209655	1210820	99	+	.	ID=comp3281_c0_seq1.mrna1.exon6;Name=comp3281_c0_seq1;Parent=comp3281_c0_seq1.mrna1;Target=comp3281_c0_seq1 677 1842 -
KQ415865	ovulgaris_genome	exon	1212635	1213310	99	+	.	ID=comp3281_c0_seq1.mrna1.exon7;Name=comp3281_c0_seq1;Parent=comp3281_c0_seq1.mrna1;Target=comp3281_c0_seq1 1 676 -
KQ415865	ovulgaris_genome	CDS	1209670	1210820	99	+	0	ID=comp3281_c0_seq1.mrna1.cds1;Name=comp3281_c0_seq1;Parent=comp3281_c0_seq1.mrna1;Target=comp3281_c0_seq1 677 1827 .
KQ415865	ovulgaris_genome	CDS	1212635	1213310	99	+	2	ID=comp3281_c0_seq1.mrna1.cds2;Name=comp3281_c0_seq1;Parent=comp3281_c0_seq1.mrna1;Target=comp3281_c0_seq1 1 676 .
KQ425188	ovulgaris_genome	gene	27117	27538	.	-	.	ID=comp3300_c0_seq1.path1;Name=comp3300_c0_seq1;Dir=indeterminate
KQ425188	ovulgaris_genome	mRNA	27117	27538	.	-	.	ID=comp3300_c0_seq1.mrna1;Name=comp3300_c0_seq1;Parent=comp3300_c0_seq1.path1;Dir=indeterminate;coverage=97.5;identity=100.0;matches=422;mismatches=0;indels=0;unknowns=0
KQ425188	ovulgaris_genome	exon	27117	27538	100	-	.	ID=comp3300_c0_seq1.mrna1.exon1;Name=comp3300_c0_seq1;Parent=comp3300_c0_seq1.mrna1;Target=comp3300_c0_seq1 427 6 .
KQ425188	ovulgaris_genome	CDS	27455	27538	100	-	0	ID=comp3300_c0_seq1.mrna1.cds1;Name=comp3300_c0_seq1;Parent=comp3300_c0_seq1.mrna1;Target=comp3300_c0_seq1 89 6 .
KQ416198	ovulgaris_genome	gene	297982	308052	.	-	.	ID=comp3289_c0_seq1.path1;Name=comp3289_c0_seq1;Dir=antisense
KQ416198	ovulgaris_genome	mRNA	297982	308052	.	-	.	ID=comp3289_c0_seq1.mrna1;Name=comp3289_c0_seq1;Parent=comp3289_c0_seq1.path1;Dir=antisense;coverage=100.0;identity=100.0;matches=392;mismatches=0;indels=0;unknowns=0
KQ416198	ovulgaris_genome	exon	308029	308052	100	-	.	ID=comp3289_c0_seq1.mrna1.exon1;Name=comp3289_c0_seq1;Parent=comp3289_c0_seq1.mrna1;Target=comp3289_c0_seq1 369 392 -
KQ416198	ovulgaris_genome	exon	304220	304378	100	-	.	ID=comp3289_c0_seq1.mrna1.exon2;Name=comp3289_c0_seq1;Parent=comp3289_c0_seq1.mrna1;Target=comp3289_c0_seq1 210 368 -
KQ416198	ovulgaris_genome	exon	297982	298190	100	-	.	ID=comp3289_c0_seq1.mrna1.exon3;Name=comp3289_c0_seq1;Parent=comp3289_c0_seq1.mrna1;Target=comp3289_c0_seq1 1 209 -
KQ416198	ovulgaris_genome	CDS	308029	308052	100	-	0	ID=comp3289_c0_seq1.mrna1.cds1;Name=comp3289_c0_seq1;Parent=comp3289_c0_seq1.mrna1;Target=comp3289_c0_seq1 369 392 .
KQ416198	ovulgaris_genome	CDS	304220	304378	100	-	0	ID=comp3289_c0_seq1.mrna1.cds2;Name=comp3289_c0_seq1;Parent=comp3289_c0_seq1.mrna1;Target=comp3289_c0_seq1 210 368 .
KQ416198	ovulgaris_genome	CDS	298098	298190	100	-	0	ID=comp3289_c0_seq1.mrna1.cds3;Name=comp3289_c0_seq1;Parent=comp3289_c0_seq1.mrna1;Target=comp3289_c0_seq1 117 209 .
KQ421117	ovulgaris_genome	gene	84984	119771	.	+	.	ID=comp2811_c0_seq1.path1;Name=comp2811_c0_seq1;Dir=antisense
KQ421117	ovulgaris_genome	mRNA	84984	119771	.	+	.	ID=comp2811_c0_seq1.mrna1;Name=comp2811_c0_seq1;Parent=comp2811_c0_seq1.path1;Dir=antisense;coverage=91.9;identity=95.0;matches=1343;mismatches=9;indels=61;unknowns=0
KQ421117	ovulgaris_genome	exon	84984	85518	92	+	.	ID=comp2811_c0_seq1.mrna1.exon1;Name=comp2811_c0_seq1;Parent=comp2811_c0_seq1.mrna1;Target=comp2811_c0_seq1 1060 1552 -
KQ421117	ovulgaris_genome	exon	89828	89835	100	+	.	ID=comp2811_c0_seq1.mrna1.exon2;Name=comp2811_c0_seq1;Parent=comp2811_c0_seq1.mrna1;Target=comp2811_c0_seq1 1024 1031 -
KQ421117	ovulgaris_genome	exon	91780	91814	50	+	.	ID=comp2811_c0_seq1.mrna1.exon3;Name=comp2811_c0_seq1;Parent=comp2811_c0_seq1.mrna1;Target=comp2811_c0_seq1 942 995 -
KQ421117	ovulgaris_genome	exon	96359	96491	99	+	.	ID=comp2811_c0_seq1.mrna1.exon4;Name=comp2811_c0_seq1;Parent=comp2811_c0_seq1.mrna1;Target=comp2811_c0_seq1 809 941 -
KQ421117	ovulgaris_genome	exon	98187	98226	100	+	.	ID=comp2811_c0_seq1.mrna1.exon5;Name=comp2811_c0_seq1;Parent=comp2811_c0_seq1.mrna1;Target=comp2811_c0_seq1 769 808 -
KQ421117	ovulgaris_genome	exon	102093	102185	100	+	.	ID=comp2811_c0_seq1.mrna1.exon6;Name=comp2811_c0_seq1;Parent=comp2811_c0_seq1.mrna1;Target=comp2811_c0_seq1 676 768 -
KQ421117	ovulgaris_genome	exon	107231	107346	100	+	.	ID=comp2811_c0_seq1.mrna1.exon7;Name=comp2811_c0_seq1;Parent=comp2811_c0_seq1.mrna1;Target=comp2811_c0_seq1 560 675 -
KQ421117	ovulgaris_genome	exon	108155	108236	100	+	.	ID=comp2811_c0_seq1.mrna1.exon8;Name=comp2811_c0_seq1;Parent=comp2811_c0_seq1.mrna1;Target=comp2811_c0_seq1 478 559 -
KQ421117	ovulgaris_genome	exon	111526	111641	100	+	.	ID=comp2811_c0_seq1.mrna1.exon9;Name=comp2811_c0_seq1;Parent=comp2811_c0_seq1.mrna1;Target=comp2811_c0_seq1 362 477 -
KQ421117	ovulgaris_genome	exon	118976	119150	100	+	.	ID=comp2811_c0_seq1.mrna1.exon10;Name=comp2811_c0_seq1;Parent=comp2811_c0_seq1.mrna1;Target=comp2811_c0_seq1 187 361 -
KQ421117	ovulgaris_genome	exon	119711	119771	100	+	.	ID=comp2811_c0_seq1.mrna1.exon11;Name=comp2811_c0_seq1;Parent=comp2811_c0_seq1.mrna1;Target=comp2811_c0_seq1 126 186 -
KQ421117	ovulgaris_genome	CDS	96364	96491	99	+	0	ID=comp2811_c0_seq1.mrna1.cds1;Name=comp2811_c0_seq1;Parent=comp2811_c0_seq1.mrna1;Target=comp2811_c0_seq1 809 936 .
KQ421117	ovulgaris_genome	CDS	98187	98226	100	+	2	ID=comp2811_c0_seq1.mrna1.cds2;Name=comp2811_c0_seq1;Parent=comp2811_c0_seq1.mrna1;Target=comp2811_c0_seq1 769 808 .
KQ421117	ovulgaris_genome	CDS	102093	102185	100	+	0	ID=comp2811_c0_seq1.mrna1.cds3;Name=comp2811_c0_seq1;Parent=comp2811_c0_seq1.mrna1;Target=comp2811_c0_seq1 676 768 .
KQ421117	ovulgaris_genome	CDS	107231	107346	100	+	0	ID=comp2811_c0_seq1.mrna1.cds4;Name=comp2811_c0_seq1;Parent=comp2811_c0_seq1.mrna1;Target=comp2811_c0_seq1 560 675 .
KQ421117	ovulgaris_genome	CDS	108155	108236	100	+	2	ID=comp2811_c0_seq1.mrna1.cds5;Name=comp2811_c0_seq1;Parent=comp2811_c0_seq1.mrna1;Target=comp2811_c0_seq1 478 559 .
KQ421117	ovulgaris_genome	CDS	111526	111641	100	+	0	ID=comp2811_c0_seq1.mrna1.cds6;Name=comp2811_c0_seq1;Parent=comp2811_c0_seq1.mrna1;Target=comp2811_c0_seq1 362 477 .
KQ421117	ovulgaris_genome	CDS	118976	119150	100	+	2	ID=comp2811_c0_seq1.mrna1.cds7;Name=comp2811_c0_seq1;Parent=comp2811_c0_seq1.mrna1;Target=comp2811_c0_seq1 187 361 .
KQ421117	ovulgaris_genome	CDS	119711	119770	100	+	0	ID=comp2811_c0_seq1.mrna1.cds8;Name=comp2811_c0_seq1;Parent=comp2811_c0_seq1.mrna1;Target=comp2811_c0_seq1 127 186 .
KQ425467	ovulgaris_genome	gene	14258	14505	.	+	.	ID=comp2920_c0_seq1.path1;Name=comp2920_c0_seq1;Dir=indeterminate
KQ425467	ovulgaris_genome	mRNA	14258	14505	.	+	.	ID=comp2920_c0_seq1.mrna1;Name=comp2920_c0_seq1;Parent=comp2920_c0_seq1.path1;Dir=indeterminate;coverage=49.1;identity=99.6;matches=247;mismatches=1;indels=0;unknowns=0
KQ425467	ovulgaris_genome	exon	14258	14505	99	+	.	ID=comp2920_c0_seq1.mrna1.exon1;Name=comp2920_c0_seq1;Parent=comp2920_c0_seq1.mrna1;Target=comp2920_c0_seq1 248 1 .
scaffold15052|size11063	ovulgaris_genome	gene	10636	10892	.	-	.	ID=comp2920_c0_seq1.path2;Name=comp2920_c0_seq1;Dir=indeterminate
scaffold15052|size11063	ovulgaris_genome	mRNA	10636	10892	.	-	.	ID=comp2920_c0_seq1.mrna2;Name=comp2920_c0_seq1;Parent=comp2920_c0_seq1.path2;Dir=indeterminate;coverage=50.9;identity=100.0;matches=257;mismatches=0;indels=0;unknowns=0
scaffold15052|size11063	ovulgaris_genome	exon	10636	10892	100	-	.	ID=comp2920_c0_seq1.mrna2.exon1;Name=comp2920_c0_seq1;Parent=comp2920_c0_seq1.mrna2;Target=comp2920_c0_seq1 505 249 .
scaffold15052|size11063	ovulgaris_genome	CDS	10753	10842	100	-	0	ID=comp2920_c0_seq1.mrna2.cds1;Name=comp2920_c0_seq1;Parent=comp2920_c0_seq1.mrna2;Target=comp2920_c0_seq1 388 299 .
scaffold3420|size17662	ovulgaris_genome	gene	1737	5528	.	+	.	ID=comp3309_c0_seq1.path1;Name=comp3309_c0_seq1;Dir=antisense
scaffold3420|size17662	ovulgaris_genome	mRNA	1737	5528	.	+	.	ID=comp3309_c0_seq1.mrna1;Name=comp3309_c0_seq1;Parent=comp3309_c0_seq1.path1;Dir=antisense;coverage=65.0;identity=99.8;matches=507;mismatches=1;indels=0;unknowns=0
scaffold3420|size17662	ovulgaris_genome	exon	1737	1872	100	+	.	ID=comp3309_c0_seq1.mrna1.exon1;Name=comp3309_c0_seq1;Parent=comp3309_c0_seq1.mrna1;Target=comp3309_c0_seq1 379 514 -
scaffold3420|size17662	ovulgaris_genome	exon	5157	5528	99	+	.	ID=comp3309_c0_seq1.mrna1.exon2;Name=comp3309_c0_seq1;Parent=comp3309_c0_seq1.mrna1;Target=comp3309_c0_seq1 7 378 -
scaffold3420|size17662	ovulgaris_genome	CDS	1737	1872	100	+	2	ID=comp3309_c0_seq1.mrna1.cds1;Name=comp3309_c0_seq1;Parent=comp3309_c0_seq1.mrna1;Target=comp3309_c0_seq1 379 514 .
scaffold3420|size17662	ovulgaris_genome	CDS	5157	5474	99	+	0	ID=comp3309_c0_seq1.mrna1.cds2;Name=comp3309_c0_seq1;Parent=comp3309_c0_seq1.mrna1;Target=comp3309_c0_seq1 61 378 .
KQ421827	ovulgaris_genome	gene	21848	24270	.	+	.	ID=comp3309_c0_seq1.path2;Name=comp3309_c0_seq1;Dir=antisense
KQ421827	ovulgaris_genome	mRNA	21848	24270	.	+	.	ID=comp3309_c0_seq1.mrna2;Name=comp3309_c0_seq1;Parent=comp3309_c0_seq1.path2;Dir=antisense;coverage=34.3;identity=100.0;matches=268;mismatches=0;indels=0;unknowns=0
KQ421827	ovulgaris_genome	exon	21848	21990	100	+	.	ID=comp3309_c0_seq1.mrna2.exon1;Name=comp3309_c0_seq1;Parent=comp3309_c0_seq1.mrna2;Target=comp3309_c0_seq1 640 782 -
KQ421827	ovulgaris_genome	exon	24146	24270	100	+	.	ID=comp3309_c0_seq1.mrna2.exon2;Name=comp3309_c0_seq1;Parent=comp3309_c0_seq1.mrna2;Target=comp3309_c0_seq1 515 639 -
KQ421827	ovulgaris_genome	CDS	21907	21990	100	+	0	ID=comp3309_c0_seq1.mrna2.cds1;Name=comp3309_c0_seq1;Parent=comp3309_c0_seq1.mrna2;Target=comp3309_c0_seq1 640 723 .
KQ421827	ovulgaris_genome	CDS	24146	24270	100	+	0	ID=comp3309_c0_seq1.mrna2.cds2;Name=comp3309_c0_seq1;Parent=comp3309_c0_seq1.mrna2;Target=comp3309_c0_seq1 515 639 .
KQ418555	ovulgaris_genome	gene	1300762	1301159	.	-	.	ID=comp3322_c1_seq1.path1;Name=comp3322_c1_seq1;Dir=indeterminate
KQ418555	ovulgaris_genome	mRNA	1300762	1301159	.	-	.	ID=comp3322_c1_seq1.mrna1;Name=comp3322_c1_seq1;Parent=comp3322_c1_seq1.path1;Dir=indeterminate;coverage=99.5;identity=100.0;matches=398;mismatches=0;indels=0;unknowns=0
KQ418555	ovulgaris_genome	exon	1300762	1301159	100	-	.	ID=comp3322_c1_seq1.mrna1.exon1;Name=comp3322_c1_seq1;Parent=comp3322_c1_seq1.mrna1;Target=comp3322_c1_seq1 398 1 .
KQ418555	ovulgaris_genome	CDS	1300976	1301101	100	-	0	ID=comp3322_c1_seq1.mrna1.cds1;Name=comp3322_c1_seq1;Parent=comp3322_c1_seq1.mrna1;Target=comp3322_c1_seq1 184 59 .
KQ415880	ovulgaris_genome	gene	193349	194683	.	-	.	ID=comp3273_c0_seq1.path1;Name=comp3273_c0_seq1;Dir=indeterminate
KQ415880	ovulgaris_genome	mRNA	193349	194683	.	-	.	ID=comp3273_c0_seq1.mrna1;Name=comp3273_c0_seq1;Parent=comp3273_c0_seq1.path1;Dir=indeterminate;coverage=96.6;identity=99.9;matches=1334;mismatches=1;indels=0;unknowns=0
KQ415880	ovulgaris_genome	exon	193349	194683	99	-	.	ID=comp3273_c0_seq1.mrna1.exon1;Name=comp3273_c0_seq1;Parent=comp3273_c0_seq1.mrna1;Target=comp3273_c0_seq1 1382 48 .
KQ415880	ovulgaris_genome	CDS	194091	194258	100	-	0	ID=comp3273_c0_seq1.mrna1.cds1;Name=comp3273_c0_seq1;Parent=comp3273_c0_seq1.mrna1;Target=comp3273_c0_seq1 640 473 .
scaffold5723|size15189	ovulgaris_genome	gene	9569	13523	.	-	.	ID=comp3160_c0_seq1.path1;Name=comp3160_c0_seq1;Dir=antisense
scaffold5723|size15189	ovulgaris_genome	mRNA	9569	13523	.	-	.	ID=comp3160_c0_seq1.mrna1;Name=comp3160_c0_seq1;Parent=comp3160_c0_seq1.path1;Dir=antisense;coverage=58.5;identity=100.0;matches=538;mismatches=0;indels=0;unknowns=0
scaffold5723|size15189	ovulgaris_genome	exon	13418	13523	100	-	.	ID=comp3160_c0_seq1.mrna1.exon1;Name=comp3160_c0_seq1;Parent=comp3160_c0_seq1.mrna1;Target=comp3160_c0_seq1 433 538 -
scaffold5723|size15189	ovulgaris_genome	exon	11833	11937	100	-	.	ID=comp3160_c0_seq1.mrna1.exon2;Name=comp3160_c0_seq1;Parent=comp3160_c0_seq1.mrna1;Target=comp3160_c0_seq1 328 432 -
scaffold5723|size15189	ovulgaris_genome	exon	11299	11501	100	-	.	ID=comp3160_c0_seq1.mrna1.exon3;Name=comp3160_c0_seq1;Parent=comp3160_c0_seq1.mrna1;Target=comp3160_c0_seq1 125 327 -
scaffold5723|size15189	ovulgaris_genome	exon	9569	9692	100	-	.	ID=comp3160_c0_seq1.mrna1.exon4;Name=comp3160_c0_seq1;Parent=comp3160_c0_seq1.mrna1;Target=comp3160_c0_seq1 1 124 -
scaffold5723|size15189	ovulgaris_genome	CDS	13418	13523	100	-	0	ID=comp3160_c0_seq1.mrna1.cds1;Name=comp3160_c0_seq1;Parent=comp3160_c0_seq1.mrna1;Target=comp3160_c0_seq1 433 538 .
scaffold5723|size15189	ovulgaris_genome	CDS	11833	11937	100	-	1	ID=comp3160_c0_seq1.mrna1.cds2;Name=comp3160_c0_seq1;Parent=comp3160_c0_seq1.mrna1;Target=comp3160_c0_seq1 328 432 .
scaffold5723|size15189	ovulgaris_genome	CDS	11299	11501	100	-	1	ID=comp3160_c0_seq1.mrna1.cds3;Name=comp3160_c0_seq1;Parent=comp3160_c0_seq1.mrna1;Target=comp3160_c0_seq1 125 327 .
scaffold5723|size15189	ovulgaris_genome	CDS	9570	9692	100	-	0	ID=comp3160_c0_seq1.mrna1.cds4;Name=comp3160_c0_seq1;Parent=comp3160_c0_seq1.mrna1;Target=comp3160_c0_seq1 2 124 .
KQ428260	ovulgaris_genome	gene	14991	23738	.	-	.	ID=comp3160_c0_seq1.path2;Name=comp3160_c0_seq1;Dir=antisense
KQ428260	ovulgaris_genome	mRNA	14991	23738	.	-	.	ID=comp3160_c0_seq1.mrna2;Name=comp3160_c0_seq1;Parent=comp3160_c0_seq1.path2;Dir=antisense;coverage=41.5;identity=100.0;matches=382;mismatches=0;indels=0;unknowns=0
KQ428260	ovulgaris_genome	exon	23684	23738	100	-	.	ID=comp3160_c0_seq1.mrna2.exon1;Name=comp3160_c0_seq1;Parent=comp3160_c0_seq1.mrna2;Target=comp3160_c0_seq1 866 920 -
KQ428260	ovulgaris_genome	exon	23322	23482	100	-	.	ID=comp3160_c0_seq1.mrna2.exon2;Name=comp3160_c0_seq1;Parent=comp3160_c0_seq1.mrna2;Target=comp3160_c0_seq1 705 865 -
KQ428260	ovulgaris_genome	exon	16746	16819	100	-	.	ID=comp3160_c0_seq1.mrna2.exon3;Name=comp3160_c0_seq1;Parent=comp3160_c0_seq1.mrna2;Target=comp3160_c0_seq1 631 704 -
KQ428260	ovulgaris_genome	exon	14991	15082	100	-	.	ID=comp3160_c0_seq1.mrna2.exon4;Name=comp3160_c0_seq1;Parent=comp3160_c0_seq1.mrna2;Target=comp3160_c0_seq1 539 630 -
KQ428260	ovulgaris_genome	CDS	23322	23350	100	-	0	ID=comp3160_c0_seq1.mrna2.cds1;Name=comp3160_c0_seq1;Parent=comp3160_c0_seq1.mrna2;Target=comp3160_c0_seq1 705 733 .
KQ428260	ovulgaris_genome	CDS	16746	16819	100	-	2	ID=comp3160_c0_seq1.mrna2.cds2;Name=comp3160_c0_seq1;Parent=comp3160_c0_seq1.mrna2;Target=comp3160_c0_seq1 631 704 .
KQ428260	ovulgaris_genome	CDS	14991	15082	100	-	1	ID=comp3160_c0_seq1.mrna2.cds3;Name=comp3160_c0_seq1;Parent=comp3160_c0_seq1.mrna2;Target=comp3160_c0_seq1 539 630 .
KQ423651	ovulgaris_genome	gene	1310275	1320241	.	+	.	ID=comp3324_c0_seq1.path1;Name=comp3324_c0_seq1;Dir=antisense
KQ423651	ovulgaris_genome	mRNA	1310275	1320241	.	+	.	ID=comp3324_c0_seq1.mrna1;Name=comp3324_c0_seq1;Parent=comp3324_c0_seq1.path1;Dir=antisense;coverage=99.4;identity=99.8;matches=838;mismatches=1;indels=1;unknowns=0
KQ423651	ovulgaris_genome	exon	1310275	1310427	99	+	.	ID=comp3324_c0_seq1.mrna1.exon1;Name=comp3324_c0_seq1;Parent=comp3324_c0_seq1.mrna1;Target=comp3324_c0_seq1 693 845 -
KQ423651	ovulgaris_genome	exon	1316484	1316554	100	+	.	ID=comp3324_c0_seq1.mrna1.exon2;Name=comp3324_c0_seq1;Parent=comp3324_c0_seq1.mrna1;Target=comp3324_c0_seq1 622 692 -
KQ423651	ovulgaris_genome	exon	1318573	1318711	100	+	.	ID=comp3324_c0_seq1.mrna1.exon3;Name=comp3324_c0_seq1;Parent=comp3324_c0_seq1.mrna1;Target=comp3324_c0_seq1 483 621 -
KQ423651	ovulgaris_genome	exon	1319766	1320241	99	+	.	ID=comp3324_c0_seq1.mrna1.exon4;Name=comp3324_c0_seq1;Parent=comp3324_c0_seq1.mrna1;Target=comp3324_c0_seq1 6 482 -
KQ423651	ovulgaris_genome	CDS	1310329	1310427	100	+	0	ID=comp3324_c0_seq1.mrna1.cds1;Name=comp3324_c0_seq1;Parent=comp3324_c0_seq1.mrna1;Target=comp3324_c0_seq1 693 791 .
KQ423651	ovulgaris_genome	CDS	1316484	1316554	100	+	0	ID=comp3324_c0_seq1.mrna1.cds2;Name=comp3324_c0_seq1;Parent=comp3324_c0_seq1.mrna1;Target=comp3324_c0_seq1 622 692 .
KQ423651	ovulgaris_genome	CDS	1318573	1318711	100	+	2	ID=comp3324_c0_seq1.mrna1.cds3;Name=comp3324_c0_seq1;Parent=comp3324_c0_seq1.mrna1;Target=comp3324_c0_seq1 483 621 .
KQ423651	ovulgaris_genome	CDS	1319766	1319888	100	+	0	ID=comp3324_c0_seq1.mrna1.cds4;Name=comp3324_c0_seq1;Parent=comp3324_c0_seq1.mrna1;Target=comp3324_c0_seq1 360 482 .
KQ421022	ovulgaris_genome	gene	31355	31693	.	-	.	ID=comp3331_c0_seq1.path1;Name=comp3331_c0_seq1;Dir=indeterminate
KQ421022	ovulgaris_genome	mRNA	31355	31693	.	-	.	ID=comp3331_c0_seq1.mrna1;Name=comp3331_c0_seq1;Parent=comp3331_c0_seq1.path1;Dir=indeterminate;coverage=98.5;identity=99.7;matches=338;mismatches=1;indels=0;unknowns=0
KQ421022	ovulgaris_genome	exon	31355	31693	99	-	.	ID=comp3331_c0_seq1.mrna1.exon1;Name=comp3331_c0_seq1;Parent=comp3331_c0_seq1.mrna1;Target=comp3331_c0_seq1 339 1 .
KQ421022	ovulgaris_genome	CDS	31619	31693	100	-	0	ID=comp3331_c0_seq1.mrna1.cds1;Name=comp3331_c0_seq1;Parent=comp3331_c0_seq1.mrna1;Target=comp3331_c0_seq1 75 1 .
KQ421651	ovulgaris_genome	gene	72531	72990	.	+	.	ID=comp3330_c0_seq1.path1;Name=comp3330_c0_seq1;Dir=indeterminate
KQ421651	ovulgaris_genome	mRNA	72531	72990	.	+	.	ID=comp3330_c0_seq1.mrna1;Name=comp3330_c0_seq1;Parent=comp3330_c0_seq1.path1;Dir=indeterminate;coverage=93.3;identity=99.6;matches=458;mismatches=2;indels=0;unknowns=0
KQ421651	ovulgaris_genome	exon	72531	72990	99	+	.	ID=comp3330_c0_seq1.mrna1.exon1;Name=comp3330_c0_seq1;Parent=comp3330_c0_seq1.mrna1;Target=comp3330_c0_seq1 467 8 .
KQ421651	ovulgaris_genome	CDS	72532	72627	100	+	0	ID=comp3330_c0_seq1.mrna1.cds1;Name=comp3330_c0_seq1;Parent=comp3330_c0_seq1.mrna1;Target=comp3330_c0_seq1 104 9 .
KQ419432	ovulgaris_genome	gene	2188	4786	.	-	.	ID=comp3339_c0_seq1.path1;Name=comp3339_c0_seq1;Dir=sense
KQ419432	ovulgaris_genome	mRNA	2188	4786	.	-	.	ID=comp3339_c0_seq1.mrna1;Name=comp3339_c0_seq1;Parent=comp3339_c0_seq1.path1;Dir=sense;coverage=99.7;identity=100.0;matches=1106;mismatches=0;indels=0;unknowns=0
KQ419432	ovulgaris_genome	exon	4632	4786	100	-	.	ID=comp3339_c0_seq1.mrna1.exon1;Name=comp3339_c0_seq1;Parent=comp3339_c0_seq1.mrna1;Target=comp3339_c0_seq1 1 155 +
KQ419432	ovulgaris_genome	exon	2188	3138	100	-	.	ID=comp3339_c0_seq1.mrna1.exon2;Name=comp3339_c0_seq1;Parent=comp3339_c0_seq1.mrna1;Target=comp3339_c0_seq1 156 1106 +
KQ419432	ovulgaris_genome	CDS	2478	3020	100	-	0	ID=comp3339_c0_seq1.mrna1.cds1;Name=comp3339_c0_seq1;Parent=comp3339_c0_seq1.mrna1;Target=comp3339_c0_seq1 274 816 +
KQ423432	ovulgaris_genome	gene	394806	395070	.	+	.	ID=comp3347_c0_seq1.path1;Name=comp3347_c0_seq1;Dir=indeterminate
KQ423432	ovulgaris_genome	mRNA	394806	395070	.	+	.	ID=comp3347_c0_seq1.mrna1;Name=comp3347_c0_seq1;Parent=comp3347_c0_seq1.path1;Dir=indeterminate;coverage=97.0;identity=96.2;matches=255;mismatches=0;indels=10;unknowns=0
KQ423432	ovulgaris_genome	exon	394806	395070	96	+	.	ID=comp3347_c0_seq1.mrna1.exon1;Name=comp3347_c0_seq1;Parent=comp3347_c0_seq1.mrna1;Target=comp3347_c0_seq1 255 1 .
KQ423432	ovulgaris_genome	CDS	394917	395052	92	+	0	ID=comp3347_c0_seq1.mrna1.cds1;Name=comp3347_c0_seq1;Parent=comp3347_c0_seq1.mrna1;Target=comp3347_c0_seq1 237 112 .
KQ418025	ovulgaris_genome	gene	144334	145930	.	-	.	ID=comp3316_c0_seq1.path1;Name=comp3316_c0_seq1;Dir=indeterminate
KQ418025	ovulgaris_genome	mRNA	144334	145930	.	-	.	ID=comp3316_c0_seq1.mrna1;Name=comp3316_c0_seq1;Parent=comp3316_c0_seq1.path1;Dir=indeterminate;coverage=94.7;identity=99.9;matches=1596;mismatches=1;indels=0;unknowns=0
KQ418025	ovulgaris_genome	exon	144334	145930	99	-	.	ID=comp3316_c0_seq1.mrna1.exon1;Name=comp3316_c0_seq1;Parent=comp3316_c0_seq1.mrna1;Target=comp3316_c0_seq1 1687 91 .
KQ418025	ovulgaris_genome	CDS	144793	145071	99	-	0	ID=comp3316_c0_seq1.mrna1.cds1;Name=comp3316_c0_seq1;Parent=comp3316_c0_seq1.mrna1;Target=comp3316_c0_seq1 1228 950 .
KQ416277	ovulgaris_genome	gene	21075	21627	.	-	.	ID=comp3349_c0_seq1.path1;Name=comp3349_c0_seq1;Dir=indeterminate
KQ416277	ovulgaris_genome	mRNA	21075	21627	.	-	.	ID=comp3349_c0_seq1.mrna1;Name=comp3349_c0_seq1;Parent=comp3349_c0_seq1.path1;Dir=indeterminate;coverage=100.0;identity=100.0;matches=553;mismatches=0;indels=0;unknowns=0
KQ416277	ovulgaris_genome	exon	21075	21627	100	-	.	ID=comp3349_c0_seq1.mrna1.exon1;Name=comp3349_c0_seq1;Parent=comp3349_c0_seq1.mrna1;Target=comp3349_c0_seq1 553 1 .
KQ416277	ovulgaris_genome	CDS	21127	21417	100	-	0	ID=comp3349_c0_seq1.mrna1.cds1;Name=comp3349_c0_seq1;Parent=comp3349_c0_seq1.mrna1;Target=comp3349_c0_seq1 501 211 .
KQ418431	ovulgaris_genome	gene	471447	471916	.	-	.	ID=comp3351_c0_seq1.path1;Name=comp3351_c0_seq1;Dir=indeterminate
KQ418431	ovulgaris_genome	mRNA	471447	471916	.	-	.	ID=comp3351_c0_seq1.mrna1;Name=comp3351_c0_seq1;Parent=comp3351_c0_seq1.path1;Dir=indeterminate;coverage=99.6;identity=99.6;matches=468;mismatches=1;indels=1;unknowns=0
KQ418431	ovulgaris_genome	exon	471447	471916	99	-	.	ID=comp3351_c0_seq1.mrna1.exon1;Name=comp3351_c0_seq1;Parent=comp3351_c0_seq1.mrna1;Target=comp3351_c0_seq1 469 1 .
KQ418431	ovulgaris_genome	CDS	471719	471811	98	-	0	ID=comp3351_c0_seq1.mrna1.cds1;Name=comp3351_c0_seq1;Parent=comp3351_c0_seq1.mrna1;Target=comp3351_c0_seq1 198 106 .
scaffold9120|size25381	ovulgaris_genome	gene	8147	12539	.	+	.	ID=comp3353_c0_seq1.path1;Name=comp3353_c0_seq1;Dir=sense
scaffold9120|size25381	ovulgaris_genome	mRNA	8147	12539	.	+	.	ID=comp3353_c0_seq1.mrna1;Name=comp3353_c0_seq1;Parent=comp3353_c0_seq1.path1;Dir=sense;coverage=100.0;identity=99.3;matches=301;mismatches=2;indels=0;unknowns=0
scaffold9120|size25381	ovulgaris_genome	exon	8147	8436	99	+	.	ID=comp3353_c0_seq1.mrna1.exon1;Name=comp3353_c0_seq1;Parent=comp3353_c0_seq1.mrna1;Target=comp3353_c0_seq1 1 290 +
scaffold9120|size25381	ovulgaris_genome	exon	12527	12539	100	+	.	ID=comp3353_c0_seq1.mrna1.exon2;Name=comp3353_c0_seq1;Parent=comp3353_c0_seq1.mrna1;Target=comp3353_c0_seq1 291 303 +
scaffold9120|size25381	ovulgaris_genome	CDS	8301	8378	100	+	0	ID=comp3353_c0_seq1.mrna1.cds1;Name=comp3353_c0_seq1;Parent=comp3353_c0_seq1.mrna1;Target=comp3353_c0_seq1 155 232 +
scaffold60074|size6383	ovulgaris_genome	gene	282	5594	.	-	.	ID=comp3335_c0_seq1.path1;Name=comp3335_c0_seq1;Dir=antisense
scaffold60074|size6383	ovulgaris_genome	mRNA	282	5594	.	-	.	ID=comp3335_c0_seq1.mrna1;Name=comp3335_c0_seq1;Parent=comp3335_c0_seq1.path1;Dir=antisense;coverage=71.2;identity=99.8;matches=521;mismatches=1;indels=0;unknowns=0
scaffold60074|size6383	ovulgaris_genome	exon	5488	5594	100	-	.	ID=comp3335_c0_seq1.mrna1.exon1;Name=comp3335_c0_seq1;Parent=comp3335_c0_seq1.mrna1;Target=comp3335_c0_seq1 416 522 -
scaffold60074|size6383	ovulgaris_genome	exon	3615	3702	100	-	.	ID=comp3335_c0_seq1.mrna1.exon2;Name=comp3335_c0_seq1;Parent=comp3335_c0_seq1.mrna1;Target=comp3335_c0_seq1 328 415 -
scaffold60074|size6383	ovulgaris_genome	exon	282	608	99	-	.	ID=comp3335_c0_seq1.mrna1.exon3;Name=comp3335_c0_seq1;Parent=comp3335_c0_seq1.mrna1;Target=comp3335_c0_seq1 1 327 -
scaffold60074|size6383	ovulgaris_genome	CDS	5488	5594	100	-	2	ID=comp3335_c0_seq1.mrna1.cds1;Name=comp3335_c0_seq1;Parent=comp3335_c0_seq1.mrna1;Target=comp3335_c0_seq1 416 522 .
scaffold60074|size6383	ovulgaris_genome	CDS	3615	3702	100	-	1	ID=comp3335_c0_seq1.mrna1.cds2;Name=comp3335_c0_seq1;Parent=comp3335_c0_seq1.mrna1;Target=comp3335_c0_seq1 328 415 .
scaffold60074|size6383	ovulgaris_genome	CDS	413	608	100	-	2	ID=comp3335_c0_seq1.mrna1.cds3;Name=comp3335_c0_seq1;Parent=comp3335_c0_seq1.mrna1;Target=comp3335_c0_seq1 132 327 .
KQ416479	ovulgaris_genome	gene	667188	667394	.	-	.	ID=comp3335_c0_seq1.path2;Name=comp3335_c0_seq1;Dir=indeterminate
KQ416479	ovulgaris_genome	mRNA	667188	667394	.	-	.	ID=comp3335_c0_seq1.mrna2;Name=comp3335_c0_seq1;Parent=comp3335_c0_seq1.path2;Dir=indeterminate;coverage=28.2;identity=100.0;matches=207;mismatches=0;indels=0;unknowns=0
KQ416479	ovulgaris_genome	exon	667188	667394	100	-	.	ID=comp3335_c0_seq1.mrna2.exon1;Name=comp3335_c0_seq1;Parent=comp3335_c0_seq1.mrna2;Target=comp3335_c0_seq1 729 523 .
KQ416479	ovulgaris_genome	CDS	667258	667394	100	-	1	ID=comp3335_c0_seq1.mrna2.cds1;Name=comp3335_c0_seq1;Parent=comp3335_c0_seq1.mrna2;Target=comp3335_c0_seq1 659 523 .
KQ416508	ovulgaris_genome	gene	267719	268716	.	-	.	ID=comp3370_c0_seq1.path1;Name=comp3370_c0_seq1;Dir=indeterminate
KQ416508	ovulgaris_genome	mRNA	267719	268716	.	-	.	ID=comp3370_c0_seq1.mrna1;Name=comp3370_c0_seq1;Parent=comp3370_c0_seq1.path1;Dir=indeterminate;coverage=100.0;identity=100.0;matches=998;mismatches=0;indels=0;unknowns=0
KQ416508	ovulgaris_genome	exon	267719	268716	100	-	.	ID=comp3370_c0_seq1.mrna1.exon1;Name=comp3370_c0_seq1;Parent=comp3370_c0_seq1.mrna1;Target=comp3370_c0_seq1 998 1 .
KQ416508	ovulgaris_genome	CDS	267720	267830	100	-	0	ID=comp3370_c0_seq1.mrna1.cds1;Name=comp3370_c0_seq1;Parent=comp3370_c0_seq1.mrna1;Target=comp3370_c0_seq1 997 887 .
KQ416544	ovulgaris_genome	gene	184414	184876	.	+	.	ID=comp3366_c0_seq1.path1;Name=comp3366_c0_seq1;Dir=indeterminate
KQ416544	ovulgaris_genome	mRNA	184414	184876	.	+	.	ID=comp3366_c0_seq1.mrna1;Name=comp3366_c0_seq1;Parent=comp3366_c0_seq1.path1;Dir=indeterminate;coverage=100.0;identity=99.6;matches=461;mismatches=2;indels=0;unknowns=0
KQ416544	ovulgaris_genome	exon	184414	184876	99	+	.	ID=comp3366_c0_seq1.mrna1.exon1;Name=comp3366_c0_seq1;Parent=comp3366_c0_seq1.mrna1;Target=comp3366_c0_seq1 463 1 .
KQ416544	ovulgaris_genome	CDS	184414	184671	99	+	0	ID=comp3366_c0_seq1.mrna1.cds1;Name=comp3366_c0_seq1;Parent=comp3366_c0_seq1.mrna1;Target=comp3366_c0_seq1 258 1 .
KQ417293	ovulgaris_genome	gene	47628	60634	.	-	.	ID=comp3374_c0_seq1.path1;Name=comp3374_c0_seq1;Dir=antisense
KQ417293	ovulgaris_genome	mRNA	47628	60634	.	-	.	ID=comp3374_c0_seq1.mrna1;Name=comp3374_c0_seq1;Parent=comp3374_c0_seq1.path1;Dir=antisense;coverage=99.0;identity=100.0;matches=808;mismatches=0;indels=0;unknowns=0
KQ417293	ovulgaris_genome	exon	60560	60634	100	-	.	ID=comp3374_c0_seq1.mrna1.exon1;Name=comp3374_c0_seq1;Parent=comp3374_c0_seq1.mrna1;Target=comp3374_c0_seq1 742 816 -
KQ417293	ovulgaris_genome	exon	57535	57597	100	-	.	ID=comp3374_c0_seq1.mrna1.exon2;Name=comp3374_c0_seq1;Parent=comp3374_c0_seq1.mrna1;Target=comp3374_c0_seq1 679 741 -
KQ417293	ovulgaris_genome	exon	53847	53936	100	-	.	ID=comp3374_c0_seq1.mrna1.exon3;Name=comp3374_c0_seq1;Parent=comp3374_c0_seq1.mrna1;Target=comp3374_c0_seq1 589 678 -
KQ417293	ovulgaris_genome	exon	52338	52510	100	-	.	ID=comp3374_c0_seq1.mrna1.exon4;Name=comp3374_c0_seq1;Parent=comp3374_c0_seq1.mrna1;Target=comp3374_c0_seq1 416 588 -
KQ417293	ovulgaris_genome	exon	49933	50061	100	-	.	ID=comp3374_c0_seq1.mrna1.exon5;Name=comp3374_c0_seq1;Parent=comp3374_c0_seq1.mrna1;Target=comp3374_c0_seq1 287 415 -
KQ417293	ovulgaris_genome	exon	47628	47905	100	-	.	ID=comp3374_c0_seq1.mrna1.exon6;Name=comp3374_c0_seq1;Parent=comp3374_c0_seq1.mrna1;Target=comp3374_c0_seq1 9 286 -
KQ417293	ovulgaris_genome	CDS	60560	60632	100	-	0	ID=comp3374_c0_seq1.mrna1.cds1;Name=comp3374_c0_seq1;Parent=comp3374_c0_seq1.mrna1;Target=comp3374_c0_seq1 742 814 .
KQ417293	ovulgaris_genome	CDS	57535	57597	100	-	1	ID=comp3374_c0_seq1.mrna1.cds2;Name=comp3374_c0_seq1;Parent=comp3374_c0_seq1.mrna1;Target=comp3374_c0_seq1 679 741 .
KQ417293	ovulgaris_genome	CDS	53847	53936	100	-	1	ID=comp3374_c0_seq1.mrna1.cds3;Name=comp3374_c0_seq1;Parent=comp3374_c0_seq1.mrna1;Target=comp3374_c0_seq1 589 678 .
KQ417293	ovulgaris_genome	CDS	52338	52510	100	-	1	ID=comp3374_c0_seq1.mrna1.cds4;Name=comp3374_c0_seq1;Parent=comp3374_c0_seq1.mrna1;Target=comp3374_c0_seq1 416 588 .
KQ417293	ovulgaris_genome	CDS	49933	50061	100	-	0	ID=comp3374_c0_seq1.mrna1.cds5;Name=comp3374_c0_seq1;Parent=comp3374_c0_seq1.mrna1;Target=comp3374_c0_seq1 287 415 .
KQ417293	ovulgaris_genome	CDS	47774	47905	100	-	0	ID=comp3374_c0_seq1.mrna1.cds6;Name=comp3374_c0_seq1;Parent=comp3374_c0_seq1.mrna1;Target=comp3374_c0_seq1 155 286 .
scaffold23134|size9473	ovulgaris_genome	gene	1199	2864	.	+	.	ID=comp3365_c0_seq1.path1;Name=comp3365_c0_seq1;Dir=antisense
scaffold23134|size9473	ovulgaris_genome	mRNA	1199	2864	.	+	.	ID=comp3365_c0_seq1.mrna1;Name=comp3365_c0_seq1;Parent=comp3365_c0_seq1.path1;Dir=antisense;coverage=74.6;identity=100.0;matches=1349;mismatches=0;indels=0;unknowns=0
scaffold23134|size9473	ovulgaris_genome	exon	1199	1523	100	+	.	ID=comp3365_c0_seq1.mrna1.exon1;Name=comp3365_c0_seq1;Parent=comp3365_c0_seq1.mrna1;Target=comp3365_c0_seq1 1025 1349 -
scaffold23134|size9473	ovulgaris_genome	exon	1841	2864	100	+	.	ID=comp3365_c0_seq1.mrna1.exon2;Name=comp3365_c0_seq1;Parent=comp3365_c0_seq1.mrna1;Target=comp3365_c0_seq1 1 1024 -
scaffold23134|size9473	ovulgaris_genome	CDS	1199	1523	100	+	1	ID=comp3365_c0_seq1.mrna1.cds1;Name=comp3365_c0_seq1;Parent=comp3365_c0_seq1.mrna1;Target=comp3365_c0_seq1 1025 1349 .
scaffold23134|size9473	ovulgaris_genome	CDS	1841	2243	100	+	2	ID=comp3365_c0_seq1.mrna1.cds2;Name=comp3365_c0_seq1;Parent=comp3365_c0_seq1.mrna1;Target=comp3365_c0_seq1 622 1024 .
KQ429470	ovulgaris_genome	gene	92553	101501	.	+	.	ID=comp3365_c0_seq1.path2;Name=comp3365_c0_seq1;Dir=antisense
KQ429470	ovulgaris_genome	mRNA	92553	101501	.	+	.	ID=comp3365_c0_seq1.mrna2;Name=comp3365_c0_seq1;Parent=comp3365_c0_seq1.path2;Dir=antisense;coverage=25.4;identity=100.0;matches=460;mismatches=0;indels=0;unknowns=0
KQ429470	ovulgaris_genome	exon	92553	92680	100	+	.	ID=comp3365_c0_seq1.mrna2.exon1;Name=comp3365_c0_seq1;Parent=comp3365_c0_seq1.mrna2;Target=comp3365_c0_seq1 1682 1809 -
KQ429470	ovulgaris_genome	exon	96333	96465	100	+	.	ID=comp3365_c0_seq1.mrna2.exon2;Name=comp3365_c0_seq1;Parent=comp3365_c0_seq1.mrna2;Target=comp3365_c0_seq1 1549 1681 -
KQ429470	ovulgaris_genome	exon	101303	101501	100	+	.	ID=comp3365_c0_seq1.mrna2.exon3;Name=comp3365_c0_seq1;Parent=comp3365_c0_seq1.mrna2;Target=comp3365_c0_seq1 1350 1548 -
KQ429470	ovulgaris_genome	CDS	92553	92680	100	+	0	ID=comp3365_c0_seq1.mrna2.cds1;Name=comp3365_c0_seq1;Parent=comp3365_c0_seq1.mrna2;Target=comp3365_c0_seq1 1682 1809 .
KQ429470	ovulgaris_genome	CDS	96333	96465	100	+	2	ID=comp3365_c0_seq1.mrna2.cds2;Name=comp3365_c0_seq1;Parent=comp3365_c0_seq1.mrna2;Target=comp3365_c0_seq1 1549 1681 .
KQ429470	ovulgaris_genome	CDS	101303	101501	100	+	0	ID=comp3365_c0_seq1.mrna2.cds3;Name=comp3365_c0_seq1;Parent=comp3365_c0_seq1.mrna2;Target=comp3365_c0_seq1 1350 1548 .
KQ418749	ovulgaris_genome	gene	129381	171074	.	+	.	ID=comp3393_c0_seq1.path1;Name=comp3393_c0_seq1;Dir=sense
KQ418749	ovulgaris_genome	mRNA	129381	171074	.	+	.	ID=comp3393_c0_seq1.mrna1;Name=comp3393_c0_seq1;Parent=comp3393_c0_seq1.path1;Dir=sense;coverage=100.0;identity=100.0;matches=1309;mismatches=0;indels=0;unknowns=0
KQ418749	ovulgaris_genome	exon	129381	129551	100	+	.	ID=comp3393_c0_seq1.mrna1.exon1;Name=comp3393_c0_seq1;Parent=comp3393_c0_seq1.mrna1;Target=comp3393_c0_seq1 1 171 +
KQ418749	ovulgaris_genome	exon	136145	136336	100	+	.	ID=comp3393_c0_seq1.mrna1.exon2;Name=comp3393_c0_seq1;Parent=comp3393_c0_seq1.mrna1;Target=comp3393_c0_seq1 172 363 +
KQ418749	ovulgaris_genome	exon	137642	137775	100	+	.	ID=comp3393_c0_seq1.mrna1.exon3;Name=comp3393_c0_seq1;Parent=comp3393_c0_seq1.mrna1;Target=comp3393_c0_seq1 364 497 +
KQ418749	ovulgaris_genome	exon	142311	142449	100	+	.	ID=comp3393_c0_seq1.mrna1.exon4;Name=comp3393_c0_seq1;Parent=comp3393_c0_seq1.mrna1;Target=comp3393_c0_seq1 498 636 +
KQ418749	ovulgaris_genome	exon	153210	153321	100	+	.	ID=comp3393_c0_seq1.mrna1.exon5;Name=comp3393_c0_seq1;Parent=comp3393_c0_seq1.mrna1;Target=comp3393_c0_seq1 637 748 +
KQ418749	ovulgaris_genome	exon	154704	154813	100	+	.	ID=comp3393_c0_seq1.mrna1.exon6;Name=comp3393_c0_seq1;Parent=comp3393_c0_seq1.mrna1;Target=comp3393_c0_seq1 749 858 +
KQ418749	ovulgaris_genome	exon	160854	160934	100	+	.	ID=comp3393_c0_seq1.mrna1.exon7;Name=comp3393_c0_seq1;Parent=comp3393_c0_seq1.mrna1;Target=comp3393_c0_seq1 859 939 +
KQ418749	ovulgaris_genome	exon	167572	167685	100	+	.	ID=comp3393_c0_seq1.mrna1.exon8;Name=comp3393_c0_seq1;Parent=comp3393_c0_seq1.mrna1;Target=comp3393_c0_seq1 940 1053 +
KQ418749	ovulgaris_genome	exon	169175	169255	100	+	.	ID=comp3393_c0_seq1.mrna1.exon9;Name=comp3393_c0_seq1;Parent=comp3393_c0_seq1.mrna1;Target=comp3393_c0_seq1 1054 1134 +
KQ418749	ovulgaris_genome	exon	170900	171074	100	+	.	ID=comp3393_c0_seq1.mrna1.exon10;Name=comp3393_c0_seq1;Parent=comp3393_c0_seq1.mrna1;Target=comp3393_c0_seq1 1135 1309 +
KQ418749	ovulgaris_genome	CDS	129402	129551	100	+	0	ID=comp3393_c0_seq1.mrna1.cds1;Name=comp3393_c0_seq1;Parent=comp3393_c0_seq1.mrna1;Target=comp3393_c0_seq1 22 171 +
KQ418749	ovulgaris_genome	CDS	136145	136336	100	+	0	ID=comp3393_c0_seq1.mrna1.cds2;Name=comp3393_c0_seq1;Parent=comp3393_c0_seq1.mrna1;Target=comp3393_c0_seq1 172 363 +
KQ418749	ovulgaris_genome	CDS	137642	137775	100	+	0	ID=comp3393_c0_seq1.mrna1.cds3;Name=comp3393_c0_seq1;Parent=comp3393_c0_seq1.mrna1;Target=comp3393_c0_seq1 364 497 +
KQ418749	ovulgaris_genome	CDS	142311	142449	100	+	2	ID=comp3393_c0_seq1.mrna1.cds4;Name=comp3393_c0_seq1;Parent=comp3393_c0_seq1.mrna1;Target=comp3393_c0_seq1 498 636 +
KQ418749	ovulgaris_genome	CDS	153210	153321	100	+	0	ID=comp3393_c0_seq1.mrna1.cds5;Name=comp3393_c0_seq1;Parent=comp3393_c0_seq1.mrna1;Target=comp3393_c0_seq1 637 748 +
KQ418749	ovulgaris_genome	CDS	154704	154813	100	+	1	ID=comp3393_c0_seq1.mrna1.cds6;Name=comp3393_c0_seq1;Parent=comp3393_c0_seq1.mrna1;Target=comp3393_c0_seq1 749 858 +
KQ418749	ovulgaris_genome	CDS	160854	160934	100	+	0	ID=comp3393_c0_seq1.mrna1.cds7;Name=comp3393_c0_seq1;Parent=comp3393_c0_seq1.mrna1;Target=comp3393_c0_seq1 859 939 +
KQ418749	ovulgaris_genome	CDS	167572	167685	100	+	0	ID=comp3393_c0_seq1.mrna1.cds8;Name=comp3393_c0_seq1;Parent=comp3393_c0_seq1.mrna1;Target=comp3393_c0_seq1 940 1053 +
KQ418749	ovulgaris_genome	CDS	169175	169255	100	+	0	ID=comp3393_c0_seq1.mrna1.cds9;Name=comp3393_c0_seq1;Parent=comp3393_c0_seq1.mrna1;Target=comp3393_c0_seq1 1054 1134 +
KQ418749	ovulgaris_genome	CDS	170900	171040	100	+	0	ID=comp3393_c0_seq1.mrna1.cds10;Name=comp3393_c0_seq1;Parent=comp3393_c0_seq1.mrna1;Target=comp3393_c0_seq1 1135 1275 +
KQ420903	ovulgaris_genome	gene	20093	21125	.	+	.	ID=comp3389_c0_seq1.path1;Name=comp3389_c0_seq1;Dir=indeterminate
KQ420903	ovulgaris_genome	mRNA	20093	21125	.	+	.	ID=comp3389_c0_seq1.mrna1;Name=comp3389_c0_seq1;Parent=comp3389_c0_seq1.path1;Dir=indeterminate;coverage=96.4;identity=99.9;matches=1032;mismatches=1;indels=0;unknowns=0
KQ420903	ovulgaris_genome	exon	20093	21125	99	+	.	ID=comp3389_c0_seq1.mrna1.exon1;Name=comp3389_c0_seq1;Parent=comp3389_c0_seq1.mrna1;Target=comp3389_c0_seq1 1072 40 .
KQ420903	ovulgaris_genome	CDS	20456	20647	100	+	0	ID=comp3389_c0_seq1.mrna1.cds1;Name=comp3389_c0_seq1;Parent=comp3389_c0_seq1.mrna1;Target=comp3389_c0_seq1 594 403 .
scaffold25034|size9195	ovulgaris_genome	gene	6033	6592	.	-	.	ID=comp3395_c0_seq1.path1;Name=comp3395_c0_seq1;Dir=indeterminate
scaffold25034|size9195	ovulgaris_genome	mRNA	6033	6592	.	-	.	ID=comp3395_c0_seq1.mrna1;Name=comp3395_c0_seq1;Parent=comp3395_c0_seq1.path1;Dir=indeterminate;coverage=100.0;identity=100.0;matches=560;mismatches=0;indels=0;unknowns=0
scaffold25034|size9195	ovulgaris_genome	exon	6033	6592	100	-	.	ID=comp3395_c0_seq1.mrna1.exon1;Name=comp3395_c0_seq1;Parent=comp3395_c0_seq1.mrna1;Target=comp3395_c0_seq1 560 1 .
scaffold25034|size9195	ovulgaris_genome	CDS	6214	6273	100	-	0	ID=comp3395_c0_seq1.mrna1.cds1;Name=comp3395_c0_seq1;Parent=comp3395_c0_seq1.mrna1;Target=comp3395_c0_seq1 379 320 .
KQ416051	ovulgaris_genome	gene	766021	893899	.	+	.	ID=comp3377_c0_seq1.path1;Name=comp3377_c0_seq1;Dir=sense
KQ416051	ovulgaris_genome	mRNA	766021	893899	.	+	.	ID=comp3377_c0_seq1.mrna1;Name=comp3377_c0_seq1;Parent=comp3377_c0_seq1.path1;Dir=sense;coverage=96.6;identity=99.9;matches=1699;mismatches=2;indels=0;unknowns=0
KQ416051	ovulgaris_genome	exon	766021	766198	100	+	.	ID=comp3377_c0_seq1.mrna1.exon1;Name=comp3377_c0_seq1;Parent=comp3377_c0_seq1.mrna1;Target=comp3377_c0_seq1 1 178 +
KQ416051	ovulgaris_genome	exon	892377	893899	99	+	.	ID=comp3377_c0_seq1.mrna1.exon2;Name=comp3377_c0_seq1;Parent=comp3377_c0_seq1.mrna1;Target=comp3377_c0_seq1 179 1701 +
KQ416051	ovulgaris_genome	CDS	892546	893898	99	+	0	ID=comp3377_c0_seq1.mrna1.cds1;Name=comp3377_c0_seq1;Parent=comp3377_c0_seq1.mrna1;Target=comp3377_c0_seq1 348 1700 +
scaffold77036|size5674	ovulgaris_genome	gene	542	4694	.	+	.	ID=comp3404_c0_seq1.path1;Name=comp3404_c0_seq1;Dir=sense
scaffold77036|size5674	ovulgaris_genome	mRNA	542	4694	.	+	.	ID=comp3404_c0_seq1.mrna1;Name=comp3404_c0_seq1;Parent=comp3404_c0_seq1.path1;Dir=sense;coverage=98.2;identity=100.0;matches=493;mismatches=0;indels=0;unknowns=0
scaffold77036|size5674	ovulgaris_genome	exon	542	590	100	+	.	ID=comp3404_c0_seq1.mrna1.exon1;Name=comp3404_c0_seq1;Parent=comp3404_c0_seq1.mrna1;Target=comp3404_c0_seq1 1 49 +
scaffold77036|size5674	ovulgaris_genome	exon	799	950	100	+	.	ID=comp3404_c0_seq1.mrna1.exon2;Name=comp3404_c0_seq1;Parent=comp3404_c0_seq1.mrna1;Target=comp3404_c0_seq1 50 201 +
scaffold77036|size5674	ovulgaris_genome	exon	3258	3363	100	+	.	ID=comp3404_c0_seq1.mrna1.exon3;Name=comp3404_c0_seq1;Parent=comp3404_c0_seq1.mrna1;Target=comp3404_c0_seq1 202 307 +
scaffold77036|size5674	ovulgaris_genome	exon	3493	3561	100	+	.	ID=comp3404_c0_seq1.mrna1.exon4;Name=comp3404_c0_seq1;Parent=comp3404_c0_seq1.mrna1;Target=comp3404_c0_seq1 308 376 +
scaffold77036|size5674	ovulgaris_genome	exon	4578	4694	100	+	.	ID=comp3404_c0_seq1.mrna1.exon5;Name=comp3404_c0_seq1;Parent=comp3404_c0_seq1.mrna1;Target=comp3404_c0_seq1 377 493 +
scaffold77036|size5674	ovulgaris_genome	CDS	588	590	100	+	0	ID=comp3404_c0_seq1.mrna1.cds1;Name=comp3404_c0_seq1;Parent=comp3404_c0_seq1.mrna1;Target=comp3404_c0_seq1 47 49 +
scaffold77036|size5674	ovulgaris_genome	CDS	799	950	100	+	0	ID=comp3404_c0_seq1.mrna1.cds2;Name=comp3404_c0_seq1;Parent=comp3404_c0_seq1.mrna1;Target=comp3404_c0_seq1 50 201 +
scaffold77036|size5674	ovulgaris_genome	CDS	3258	3363	100	+	2	ID=comp3404_c0_seq1.mrna1.cds3;Name=comp3404_c0_seq1;Parent=comp3404_c0_seq1.mrna1;Target=comp3404_c0_seq1 202 307 +
scaffold77036|size5674	ovulgaris_genome	CDS	3493	3561	100	+	0	ID=comp3404_c0_seq1.mrna1.cds4;Name=comp3404_c0_seq1;Parent=comp3404_c0_seq1.mrna1;Target=comp3404_c0_seq1 308 376 +
scaffold77036|size5674	ovulgaris_genome	CDS	4578	4658	100	+	0	ID=comp3404_c0_seq1.mrna1.cds5;Name=comp3404_c0_seq1;Parent=comp3404_c0_seq1.mrna1;Target=comp3404_c0_seq1 377 457 +
KQ418957	ovulgaris_genome	gene	341975	349137	.	-	.	ID=comp3382_c0_seq1.path1;Name=comp3382_c0_seq1;Dir=sense
KQ418957	ovulgaris_genome	mRNA	341975	349137	.	-	.	ID=comp3382_c0_seq1.mrna1;Name=comp3382_c0_seq1;Parent=comp3382_c0_seq1.path1;Dir=sense;coverage=100.0;identity=100.0;matches=512;mismatches=0;indels=0;unknowns=0
KQ418957	ovulgaris_genome	exon	348649	349137	100	-	.	ID=comp3382_c0_seq1.mrna1.exon1;Name=comp3382_c0_seq1;Parent=comp3382_c0_seq1.mrna1;Target=comp3382_c0_seq1 1 489 +
KQ418957	ovulgaris_genome	exon	341975	341997	100	-	.	ID=comp3382_c0_seq1.mrna1.exon2;Name=comp3382_c0_seq1;Parent=comp3382_c0_seq1.mrna1;Target=comp3382_c0_seq1 490 512 +
KQ418957	ovulgaris_genome	CDS	348649	348697	100	-	0	ID=comp3382_c0_seq1.mrna1.cds1;Name=comp3382_c0_seq1;Parent=comp3382_c0_seq1.mrna1;Target=comp3382_c0_seq1 441 489 +
KQ418957	ovulgaris_genome	CDS	341975	341997	100	-	1	ID=comp3382_c0_seq1.mrna1.cds2;Name=comp3382_c0_seq1;Parent=comp3382_c0_seq1.mrna1;Target=comp3382_c0_seq1 490 512 +
KQ416188	ovulgaris_genome	gene	84589	85954	.	+	.	ID=comp3392_c0_seq1.path1;Name=comp3392_c0_seq1;Dir=indeterminate
KQ416188	ovulgaris_genome	mRNA	84589	85954	.	+	.	ID=comp3392_c0_seq1.mrna1;Name=comp3392_c0_seq1;Parent=comp3392_c0_seq1.path1;Dir=indeterminate;coverage=99.9;identity=99.9;matches=1365;mismatches=1;indels=0;unknowns=0
KQ416188	ovulgaris_genome	exon	84589	85954	99	+	.	ID=comp3392_c0_seq1.mrna1.exon1;Name=comp3392_c0_seq1;Parent=comp3392_c0_seq1.mrna1;Target=comp3392_c0_seq1 1368 3 .
KQ416188	ovulgaris_genome	CDS	85091	85639	100	+	0	ID=comp3392_c0_seq1.mrna1.cds1;Name=comp3392_c0_seq1;Parent=comp3392_c0_seq1.mrna1;Target=comp3392_c0_seq1 1053 505 .
scaffold14589|size11173	ovulgaris_genome	gene	1662	4149	.	-	.	ID=comp3402_c0_seq1.path1;Name=comp3402_c0_seq1;Dir=sense
scaffold14589|size11173	ovulgaris_genome	mRNA	1662	4149	.	-	.	ID=comp3402_c0_seq1.mrna1;Name=comp3402_c0_seq1;Parent=comp3402_c0_seq1.path1;Dir=sense;coverage=32.5;identity=100.0;matches=386;mismatches=0;indels=0;unknowns=0
scaffold14589|size11173	ovulgaris_genome	exon	3865	4149	100	-	.	ID=comp3402_c0_seq1.mrna1.exon1;Name=comp3402_c0_seq1;Parent=comp3402_c0_seq1.mrna1;Target=comp3402_c0_seq1 1 285 +
scaffold14589|size11173	ovulgaris_genome	exon	1662	1762	100	-	.	ID=comp3402_c0_seq1.mrna1.exon2;Name=comp3402_c0_seq1;Parent=comp3402_c0_seq1.mrna1;Target=comp3402_c0_seq1 286 386 +
scaffold14589|size11173	ovulgaris_genome	CDS	3865	4038	100	-	0	ID=comp3402_c0_seq1.mrna1.cds1;Name=comp3402_c0_seq1;Parent=comp3402_c0_seq1.mrna1;Target=comp3402_c0_seq1 112 285 +
scaffold14589|size11173	ovulgaris_genome	CDS	1662	1762	100	-	0	ID=comp3402_c0_seq1.mrna1.cds2;Name=comp3402_c0_seq1;Parent=comp3402_c0_seq1.mrna1;Target=comp3402_c0_seq1 286 386 +
KQ424738	ovulgaris_genome	gene	75651	81881	.	+	.	ID=comp3402_c0_seq1.path2;Name=comp3402_c0_seq1;Dir=sense
KQ424738	ovulgaris_genome	mRNA	75651	81881	.	+	.	ID=comp3402_c0_seq1.mrna2;Name=comp3402_c0_seq1;Parent=comp3402_c0_seq1.path2;Dir=sense;coverage=67.5;identity=100.0;matches=800;mismatches=0;indels=0;unknowns=0
KQ424738	ovulgaris_genome	exon	75651	75781	100	+	.	ID=comp3402_c0_seq1.mrna2.exon1;Name=comp3402_c0_seq1;Parent=comp3402_c0_seq1.mrna2;Target=comp3402_c0_seq1 387 517 +
KQ424738	ovulgaris_genome	exon	76790	76891	100	+	.	ID=comp3402_c0_seq1.mrna2.exon2;Name=comp3402_c0_seq1;Parent=comp3402_c0_seq1.mrna2;Target=comp3402_c0_seq1 518 619 +
KQ424738	ovulgaris_genome	exon	77302	77417	100	+	.	ID=comp3402_c0_seq1.mrna2.exon3;Name=comp3402_c0_seq1;Parent=comp3402_c0_seq1.mrna2;Target=comp3402_c0_seq1 620 735 +
KQ424738	ovulgaris_genome	exon	78253	78387	100	+	.	ID=comp3402_c0_seq1.mrna2.exon4;Name=comp3402_c0_seq1;Parent=comp3402_c0_seq1.mrna2;Target=comp3402_c0_seq1 736 870 +
KQ424738	ovulgaris_genome	exon	81236	81336	100	+	.	ID=comp3402_c0_seq1.mrna2.exon5;Name=comp3402_c0_seq1;Parent=comp3402_c0_seq1.mrna2;Target=comp3402_c0_seq1 871 971 +
KQ424738	ovulgaris_genome	exon	81667	81881	100	+	.	ID=comp3402_c0_seq1.mrna2.exon6;Name=comp3402_c0_seq1;Parent=comp3402_c0_seq1.mrna2;Target=comp3402_c0_seq1 972 1186 +
KQ424738	ovulgaris_genome	CDS	75651	75781	100	+	2	ID=comp3402_c0_seq1.mrna2.cds1;Name=comp3402_c0_seq1;Parent=comp3402_c0_seq1.mrna2;Target=comp3402_c0_seq1 387 517 +
KQ424738	ovulgaris_genome	CDS	76790	76891	100	+	1	ID=comp3402_c0_seq1.mrna2.cds2;Name=comp3402_c0_seq1;Parent=comp3402_c0_seq1.mrna2;Target=comp3402_c0_seq1 518 619 +
KQ424738	ovulgaris_genome	CDS	77302	77417	100	+	1	ID=comp3402_c0_seq1.mrna2.cds3;Name=comp3402_c0_seq1;Parent=comp3402_c0_seq1.mrna2;Target=comp3402_c0_seq1 620 735 +
KQ424738	ovulgaris_genome	CDS	78253	78387	100	+	0	ID=comp3402_c0_seq1.mrna2.cds4;Name=comp3402_c0_seq1;Parent=comp3402_c0_seq1.mrna2;Target=comp3402_c0_seq1 736 870 +
KQ424738	ovulgaris_genome	CDS	81236	81336	100	+	0	ID=comp3402_c0_seq1.mrna2.cds5;Name=comp3402_c0_seq1;Parent=comp3402_c0_seq1.mrna2;Target=comp3402_c0_seq1 871 971 +
KQ424738	ovulgaris_genome	CDS	81667	81874	100	+	2	ID=comp3402_c0_seq1.mrna2.cds6;Name=comp3402_c0_seq1;Parent=comp3402_c0_seq1.mrna2;Target=comp3402_c0_seq1 972 1179 +
KQ417466	ovulgaris_genome	gene	1572636	1573502	.	-	.	ID=comp3306_c0_seq1.path1;Name=comp3306_c0_seq1;Dir=indeterminate
KQ417466	ovulgaris_genome	mRNA	1572636	1573502	.	-	.	ID=comp3306_c0_seq1.mrna1;Name=comp3306_c0_seq1;Parent=comp3306_c0_seq1.path1;Dir=indeterminate;coverage=100.0;identity=99.9;matches=866;mismatches=1;indels=0;unknowns=0
KQ417466	ovulgaris_genome	exon	1572636	1573502	99	-	.	ID=comp3306_c0_seq1.mrna1.exon1;Name=comp3306_c0_seq1;Parent=comp3306_c0_seq1.mrna1;Target=comp3306_c0_seq1 867 1 .
KQ417466	ovulgaris_genome	CDS	1573103	1573207	100	-	0	ID=comp3306_c0_seq1.mrna1.cds1;Name=comp3306_c0_seq1;Parent=comp3306_c0_seq1.mrna1;Target=comp3306_c0_seq1 400 296 .
KQ420203	ovulgaris_genome	gene	845384	845729	.	-	.	ID=comp3400_c0_seq1.path1;Name=comp3400_c0_seq1;Dir=indeterminate
KQ420203	ovulgaris_genome	mRNA	845384	845729	.	-	.	ID=comp3400_c0_seq1.mrna1;Name=comp3400_c0_seq1;Parent=comp3400_c0_seq1.path1;Dir=indeterminate;coverage=98.0;identity=100.0;matches=346;mismatches=0;indels=0;unknowns=0
KQ420203	ovulgaris_genome	exon	845384	845729	100	-	.	ID=comp3400_c0_seq1.mrna1.exon1;Name=comp3400_c0_seq1;Parent=comp3400_c0_seq1.mrna1;Target=comp3400_c0_seq1 353 8 .
KQ420203	ovulgaris_genome	CDS	845452	845583	100	-	0	ID=comp3400_c0_seq1.mrna1.cds1;Name=comp3400_c0_seq1;Parent=comp3400_c0_seq1.mrna1;Target=comp3400_c0_seq1 285 154 .
KQ415726	ovulgaris_genome	gene	48838	49892	.	-	.	ID=comp3411_c0_seq1.path1;Name=comp3411_c0_seq1;Dir=indeterminate
KQ415726	ovulgaris_genome	mRNA	48838	49892	.	-	.	ID=comp3411_c0_seq1.mrna1;Name=comp3411_c0_seq1;Parent=comp3411_c0_seq1.path1;Dir=indeterminate;coverage=96.1;identity=99.9;matches=1054;mismatches=1;indels=0;unknowns=0
KQ415726	ovulgaris_genome	exon	48838	49892	99	-	.	ID=comp3411_c0_seq1.mrna1.exon1;Name=comp3411_c0_seq1;Parent=comp3411_c0_seq1.mrna1;Target=comp3411_c0_seq1 1055 1 .
KQ415726	ovulgaris_genome	CDS	48840	49769	100	-	0	ID=comp3411_c0_seq1.mrna1.cds1;Name=comp3411_c0_seq1;Parent=comp3411_c0_seq1.mrna1;Target=comp3411_c0_seq1 1053 124 .
KQ419092	ovulgaris_genome	gene	72621	117981	.	+	.	ID=comp3372_c0_seq1.path1;Name=comp3372_c0_seq1;Dir=sense
KQ419092	ovulgaris_genome	mRNA	72621	117981	.	+	.	ID=comp3372_c0_seq1.mrna1;Name=comp3372_c0_seq1;Parent=comp3372_c0_seq1.path1;Dir=sense;coverage=99.6;identity=99.8;matches=1883;mismatches=3;indels=0;unknowns=0
KQ419092	ovulgaris_genome	exon	72621	72852	100	+	.	ID=comp3372_c0_seq1.mrna1.exon1;Name=comp3372_c0_seq1;Parent=comp3372_c0_seq1.mrna1;Target=comp3372_c0_seq1 1 232 +
KQ419092	ovulgaris_genome	exon	73198	73205	100	+	.	ID=comp3372_c0_seq1.mrna1.exon2;Name=comp3372_c0_seq1;Parent=comp3372_c0_seq1.mrna1;Target=comp3372_c0_seq1 408 415 +
KQ419092	ovulgaris_genome	exon	75568	75659	100	+	.	ID=comp3372_c0_seq1.mrna1.exon3;Name=comp3372_c0_seq1;Parent=comp3372_c0_seq1.mrna1;Target=comp3372_c0_seq1 422 513 +
KQ419092	ovulgaris_genome	exon	78876	78976	100	+	.	ID=comp3372_c0_seq1.mrna1.exon4;Name=comp3372_c0_seq1;Parent=comp3372_c0_seq1.mrna1;Target=comp3372_c0_seq1 514 614 +
KQ419092	ovulgaris_genome	exon	79160	79269	100	+	.	ID=comp3372_c0_seq1.mrna1.exon5;Name=comp3372_c0_seq1;Parent=comp3372_c0_seq1.mrna1;Target=comp3372_c0_seq1 615 724 +
KQ419092	ovulgaris_genome	exon	82313	82456	99	+	.	ID=comp3372_c0_seq1.mrna1.exon6;Name=comp3372_c0_seq1;Parent=comp3372_c0_seq1.mrna1;Target=comp3372_c0_seq1 725 868 +
KQ419092	ovulgaris_genome	exon	88837	88984	100	+	.	ID=comp3372_c0_seq1.mrna1.exon7;Name=comp3372_c0_seq1;Parent=comp3372_c0_seq1.mrna1;Target=comp3372_c0_seq1 869 1016 +
KQ419092	ovulgaris_genome	exon	96107	96202	100	+	.	ID=comp3372_c0_seq1.mrna1.exon9;Name=comp3372_c0_seq1;Parent=comp3372_c0_seq1.mrna1;Target=comp3372_c0_seq1 1154 1249 +
KQ419092	ovulgaris_genome	exon	99047	99141	100	+	.	ID=comp3372_c0_seq1.mrna1.exon10;Name=comp3372_c0_seq1;Parent=comp3372_c0_seq1.mrna1;Target=comp3372_c0_seq1 1250 1344 +
KQ419092	ovulgaris_genome	exon	101524	101586	100	+	.	ID=comp3372_c0_seq1.mrna1.exon11;Name=comp3372_c0_seq1;Parent=comp3372_c0_seq1.mrna1;Target=comp3372_c0_seq1 1345 1407 +
KQ419092	ovulgaris_genome	exon	102060	102136	100	+	.	ID=comp3372_c0_seq1.mrna1.exon12;Name=comp3372_c0_seq1;Parent=comp3372_c0_seq1.mrna1;Target=comp3372_c0_seq1 1408 1484 +
KQ419092	ovulgaris_genome	exon	105013	105149	99	+	.	ID=comp3372_c0_seq1.mrna1.exon13;Name=comp3372_c0_seq1;Parent=comp3372_c0_seq1.mrna1;Target=comp3372_c0_seq1 1485 1621 +
KQ419092	ovulgaris_genome	exon	108313	108407	100	+	.	ID=comp3372_c0_seq1.mrna1.exon14;Name=comp3372_c0_seq1;Parent=comp3372_c0_seq1.mrna1;Target=comp3372_c0_seq1 1622 1716 +
KQ419092	ovulgaris_genome	exon	111901	112050	100	+	.	ID=comp3372_c0_seq1.mrna1.exon15;Name=comp3372_c0_seq1;Parent=comp3372_c0_seq1.mrna1;Target=comp3372_c0_seq1 1717 1866 +
KQ419092	ovulgaris_genome	exon	114093	114266	100	+	.	ID=comp3372_c0_seq1.mrna1.exon16;Name=comp3372_c0_seq1;Parent=comp3372_c0_seq1.mrna1;Target=comp3372_c0_seq1 1867 2040 +
KQ419092	ovulgaris_genome	exon	117819	117981	99	+	.	ID=comp3372_c0_seq1.mrna1.exon17;Name=comp3372_c0_seq1;Parent=comp3372_c0_seq1.mrna1;Target=comp3372_c0_seq1 2041 2203 +
KQ419092	ovulgaris_genome	CDS	99079	99141	100	+	0	ID=comp3372_c0_seq1.mrna1.cds1;Name=comp3372_c0_seq1;Parent=comp3372_c0_seq1.mrna1;Target=comp3372_c0_seq1 1282 1344 +
KQ419092	ovulgaris_genome	CDS	101524	101586	100	+	0	ID=comp3372_c0_seq1.mrna1.cds2;Name=comp3372_c0_seq1;Parent=comp3372_c0_seq1.mrna1;Target=comp3372_c0_seq1 1345 1407 +
KQ419092	ovulgaris_genome	CDS	102060	102136	100	+	0	ID=comp3372_c0_seq1.mrna1.cds3;Name=comp3372_c0_seq1;Parent=comp3372_c0_seq1.mrna1;Target=comp3372_c0_seq1 1408 1484 +
KQ419092	ovulgaris_genome	CDS	105013	105149	99	+	2	ID=comp3372_c0_seq1.mrna1.cds4;Name=comp3372_c0_seq1;Parent=comp3372_c0_seq1.mrna1;Target=comp3372_c0_seq1 1485 1621 +
KQ419092	ovulgaris_genome	CDS	108313	108407	100	+	1	ID=comp3372_c0_seq1.mrna1.cds5;Name=comp3372_c0_seq1;Parent=comp3372_c0_seq1.mrna1;Target=comp3372_c0_seq1 1622 1716 +
KQ419092	ovulgaris_genome	CDS	111901	112050	100	+	0	ID=comp3372_c0_seq1.mrna1.cds6;Name=comp3372_c0_seq1;Parent=comp3372_c0_seq1.mrna1;Target=comp3372_c0_seq1 1717 1866 +
KQ419092	ovulgaris_genome	CDS	114093	114266	100	+	0	ID=comp3372_c0_seq1.mrna1.cds7;Name=comp3372_c0_seq1;Parent=comp3372_c0_seq1.mrna1;Target=comp3372_c0_seq1 1867 2040 +
KQ419092	ovulgaris_genome	CDS	117819	117962	99	+	0	ID=comp3372_c0_seq1.mrna1.cds8;Name=comp3372_c0_seq1;Parent=comp3372_c0_seq1.mrna1;Target=comp3372_c0_seq1 2041 2184 +
scaffold9834|size12734	ovulgaris_genome	gene	10841	11674	.	-	.	ID=comp3418_c0_seq1.path1;Name=comp3418_c0_seq1;Dir=indeterminate
scaffold9834|size12734	ovulgaris_genome	mRNA	10841	11674	.	-	.	ID=comp3418_c0_seq1.mrna1;Name=comp3418_c0_seq1;Parent=comp3418_c0_seq1.path1;Dir=indeterminate;coverage=99.5;identity=99.5;matches=827;mismatches=3;indels=1;unknowns=4
scaffold9834|size12734	ovulgaris_genome	exon	10841	11674	99	-	.	ID=comp3418_c0_seq1.mrna1.exon1;Name=comp3418_c0_seq1;Parent=comp3418_c0_seq1.mrna1;Target=comp3418_c0_seq1 836 2 .
scaffold9834|size12734	ovulgaris_genome	CDS	11305	11448	99	-	0	ID=comp3418_c0_seq1.mrna1.cds1;Name=comp3418_c0_seq1;Parent=comp3418_c0_seq1.mrna1;Target=comp3418_c0_seq1 371 228 .
KQ416666	ovulgaris_genome	gene	1240669	1241120	.	+	.	ID=comp3423_c0_seq1.path1;Name=comp3423_c0_seq1;Dir=indeterminate
KQ416666	ovulgaris_genome	mRNA	1240669	1241120	.	+	.	ID=comp3423_c0_seq1.mrna1;Name=comp3423_c0_seq1;Parent=comp3423_c0_seq1.path1;Dir=indeterminate;coverage=100.0;identity=98.0;matches=446;mismatches=0;indels=9;unknowns=0
KQ416666	ovulgaris_genome	exon	1240669	1241120	98	+	.	ID=comp3423_c0_seq1.mrna1.exon1;Name=comp3423_c0_seq1;Parent=comp3423_c0_seq1.mrna1;Target=comp3423_c0_seq1 449 1 .
KQ416666	ovulgaris_genome	CDS	1240671	1240856	100	+	0	ID=comp3423_c0_seq1.mrna1.cds1;Name=comp3423_c0_seq1;Parent=comp3423_c0_seq1.mrna1;Target=comp3423_c0_seq1 188 3 .
KQ419592	ovulgaris_genome	gene	14386	14635	.	+	.	ID=comp3414_c0_seq1.path1;Name=comp3414_c0_seq1;Dir=indeterminate
KQ419592	ovulgaris_genome	mRNA	14386	14635	.	+	.	ID=comp3414_c0_seq1.mrna1;Name=comp3414_c0_seq1;Parent=comp3414_c0_seq1.path1;Dir=indeterminate;coverage=94.3;identity=99.2;matches=248;mismatches=2;indels=0;unknowns=0
KQ419592	ovulgaris_genome	exon	14386	14635	99	+	.	ID=comp3414_c0_seq1.mrna1.exon1;Name=comp3414_c0_seq1;Parent=comp3414_c0_seq1.mrna1;Target=comp3414_c0_seq1 250 1 .
KQ419592	ovulgaris_genome	CDS	14423	14473	100	+	0	ID=comp3414_c0_seq1.mrna1.cds1;Name=comp3414_c0_seq1;Parent=comp3414_c0_seq1.mrna1;Target=comp3414_c0_seq1 88 38 .
KQ416059	ovulgaris_genome	gene	216841	217255	.	+	.	ID=comp3438_c0_seq1.path1;Name=comp3438_c0_seq1;Dir=indeterminate
KQ416059	ovulgaris_genome	mRNA	216841	217255	.	+	.	ID=comp3438_c0_seq1.mrna1;Name=comp3438_c0_seq1;Parent=comp3438_c0_seq1.path1;Dir=indeterminate;coverage=98.6;identity=100.0;matches=415;mismatches=0;indels=0;unknowns=0
KQ416059	ovulgaris_genome	exon	216841	217255	100	+	.	ID=comp3438_c0_seq1.mrna1.exon1;Name=comp3438_c0_seq1;Parent=comp3438_c0_seq1.mrna1;Target=comp3438_c0_seq1 415 1 .
KQ416059	ovulgaris_genome	CDS	216986	217129	100	+	0	ID=comp3438_c0_seq1.mrna1.cds1;Name=comp3438_c0_seq1;Parent=comp3438_c0_seq1.mrna1;Target=comp3438_c0_seq1 289 146 .
scaffold71801|size5872	ovulgaris_genome	gene	2005	2582	.	-	.	ID=comp3425_c0_seq1.path1;Name=comp3425_c0_seq1;Dir=indeterminate
scaffold71801|size5872	ovulgaris_genome	mRNA	2005	2582	.	-	.	ID=comp3425_c0_seq1.mrna1;Name=comp3425_c0_seq1;Parent=comp3425_c0_seq1.path1;Dir=indeterminate;coverage=98.0;identity=100.0;matches=578;mismatches=0;indels=0;unknowns=0
scaffold71801|size5872	ovulgaris_genome	exon	2005	2582	100	-	.	ID=comp3425_c0_seq1.mrna1.exon1;Name=comp3425_c0_seq1;Parent=comp3425_c0_seq1.mrna1;Target=comp3425_c0_seq1 590 13 .
scaffold71801|size5872	ovulgaris_genome	CDS	2153	2296	100	-	0	ID=comp3425_c0_seq1.mrna1.cds1;Name=comp3425_c0_seq1;Parent=comp3425_c0_seq1.mrna1;Target=comp3425_c0_seq1 442 299 .
KQ415990	ovulgaris_genome	gene	484994	485640	.	-	.	ID=comp3433_c0_seq1.path1;Name=comp3433_c0_seq1;Dir=indeterminate
KQ415990	ovulgaris_genome	mRNA	484994	485640	.	-	.	ID=comp3433_c0_seq1.mrna1;Name=comp3433_c0_seq1;Parent=comp3433_c0_seq1.path1;Dir=indeterminate;coverage=100.0;identity=100.0;matches=647;mismatches=0;indels=0;unknowns=0
KQ415990	ovulgaris_genome	exon	484994	485640	100	-	.	ID=comp3433_c0_seq1.mrna1.exon1;Name=comp3433_c0_seq1;Parent=comp3433_c0_seq1.mrna1;Target=comp3433_c0_seq1 647 1 .
KQ415990	ovulgaris_genome	CDS	485439	485639	100	-	0	ID=comp3433_c0_seq1.mrna1.cds1;Name=comp3433_c0_seq1;Parent=comp3433_c0_seq1.mrna1;Target=comp3433_c0_seq1 202 2 .
KQ421894	ovulgaris_genome	gene	101047	117560	.	+	.	ID=comp3452_c0_seq1.path1;Name=comp3452_c0_seq1;Dir=antisense
KQ421894	ovulgaris_genome	mRNA	101047	117560	.	+	.	ID=comp3452_c0_seq1.mrna1;Name=comp3452_c0_seq1;Parent=comp3452_c0_seq1.path1;Dir=antisense;coverage=100.0;identity=99.6;matches=819;mismatches=3;indels=0;unknowns=0
KQ421894	ovulgaris_genome	exon	101047	101326	98	+	.	ID=comp3452_c0_seq1.mrna1.exon1;Name=comp3452_c0_seq1;Parent=comp3452_c0_seq1.mrna1;Target=comp3452_c0_seq1 543 822 -
KQ421894	ovulgaris_genome	exon	107662	107823	100	+	.	ID=comp3452_c0_seq1.mrna1.exon2;Name=comp3452_c0_seq1;Parent=comp3452_c0_seq1.mrna1;Target=comp3452_c0_seq1 381 542 -
KQ421894	ovulgaris_genome	exon	113432	113482	100	+	.	ID=comp3452_c0_seq1.mrna1.exon3;Name=comp3452_c0_seq1;Parent=comp3452_c0_seq1.mrna1;Target=comp3452_c0_seq1 330 380 -
KQ421894	ovulgaris_genome	exon	117232	117560	100	+	.	ID=comp3452_c0_seq1.mrna1.exon4;Name=comp3452_c0_seq1;Parent=comp3452_c0_seq1.mrna1;Target=comp3452_c0_seq1 1 329 -
KQ421894	ovulgaris_genome	CDS	101281	101326	100	+	0	ID=comp3452_c0_seq1.mrna1.cds1;Name=comp3452_c0_seq1;Parent=comp3452_c0_seq1.mrna1;Target=comp3452_c0_seq1 543 588 .
KQ421894	ovulgaris_genome	CDS	107662	107823	100	+	1	ID=comp3452_c0_seq1.mrna1.cds2;Name=comp3452_c0_seq1;Parent=comp3452_c0_seq1.mrna1;Target=comp3452_c0_seq1 381 542 .
KQ421894	ovulgaris_genome	CDS	113432	113482	100	+	1	ID=comp3452_c0_seq1.mrna1.cds3;Name=comp3452_c0_seq1;Parent=comp3452_c0_seq1.mrna1;Target=comp3452_c0_seq1 330 380 .
KQ421894	ovulgaris_genome	CDS	117232	117389	100	+	1	ID=comp3452_c0_seq1.mrna1.cds4;Name=comp3452_c0_seq1;Parent=comp3452_c0_seq1.mrna1;Target=comp3452_c0_seq1 172 329 .
KQ421177	ovulgaris_genome	gene	18835	19565	.	+	.	ID=comp3442_c0_seq1.path1;Name=comp3442_c0_seq1;Dir=indeterminate
KQ421177	ovulgaris_genome	mRNA	18835	19565	.	+	.	ID=comp3442_c0_seq1.mrna1;Name=comp3442_c0_seq1;Parent=comp3442_c0_seq1.path1;Dir=indeterminate;coverage=97.2;identity=99.7;matches=730;mismatches=1;indels=1;unknowns=0
KQ421177	ovulgaris_genome	exon	18835	19565	99	+	.	ID=comp3442_c0_seq1.mrna1.exon1;Name=comp3442_c0_seq1;Parent=comp3442_c0_seq1.mrna1;Target=comp3442_c0_seq1 750 19 .
KQ421177	ovulgaris_genome	CDS	18836	19033	100	+	0	ID=comp3442_c0_seq1.mrna1.cds1;Name=comp3442_c0_seq1;Parent=comp3442_c0_seq1.mrna1;Target=comp3442_c0_seq1 217 20 .
KQ418368	ovulgaris_genome	gene	365278	365772	.	-	.	ID=comp3415_c0_seq1.path1;Name=comp3415_c0_seq1;Dir=indeterminate
KQ418368	ovulgaris_genome	mRNA	365278	365772	.	-	.	ID=comp3415_c0_seq1.mrna1;Name=comp3415_c0_seq1;Parent=comp3415_c0_seq1.path1;Dir=indeterminate;coverage=100.0;identity=99.8;matches=494;mismatches=1;indels=0;unknowns=0
KQ418368	ovulgaris_genome	exon	365278	365772	99	-	.	ID=comp3415_c0_seq1.mrna1.exon1;Name=comp3415_c0_seq1;Parent=comp3415_c0_seq1.mrna1;Target=comp3415_c0_seq1 495 1 .
KQ418368	ovulgaris_genome	CDS	365625	365771	99	-	0	ID=comp3415_c0_seq1.mrna1.cds1;Name=comp3415_c0_seq1;Parent=comp3415_c0_seq1.mrna1;Target=comp3415_c0_seq1 148 2 .
KQ418216	ovulgaris_genome	gene	583130	583526	.	+	.	ID=comp3458_c0_seq1.path1;Name=comp3458_c0_seq1;Dir=indeterminate
KQ418216	ovulgaris_genome	mRNA	583130	583526	.	+	.	ID=comp3458_c0_seq1.mrna1;Name=comp3458_c0_seq1;Parent=comp3458_c0_seq1.path1;Dir=indeterminate;coverage=99.7;identity=99.0;matches=393;mismatches=0;indels=4;unknowns=0
KQ418216	ovulgaris_genome	exon	583130	583526	98	+	.	ID=comp3458_c0_seq1.mrna1.exon1;Name=comp3458_c0_seq1;Parent=comp3458_c0_seq1.mrna1;Target=comp3458_c0_seq1 394 2 .
KQ418216	ovulgaris_genome	CDS	583392	583526	100	+	0	ID=comp3458_c0_seq1.mrna1.cds1;Name=comp3458_c0_seq1;Parent=comp3458_c0_seq1.mrna1;Target=comp3458_c0_seq1 394 260 .
KQ429878	ovulgaris_genome	gene	37559	38349	.	+	.	ID=comp3460_c0_seq1.path1;Name=comp3460_c0_seq1;Dir=indeterminate
KQ429878	ovulgaris_genome	mRNA	37559	38349	.	+	.	ID=comp3460_c0_seq1.mrna1;Name=comp3460_c0_seq1;Parent=comp3460_c0_seq1.path1;Dir=indeterminate;coverage=99.5;identity=99.7;matches=789;mismatches=0;indels=2;unknowns=0
KQ429878	ovulgaris_genome	exon	37559	38349	99	+	.	ID=comp3460_c0_seq1.mrna1.exon1;Name=comp3460_c0_seq1;Parent=comp3460_c0_seq1.mrna1;Target=comp3460_c0_seq1 789 1 .
KQ429878	ovulgaris_genome	CDS	38090	38349	99	+	0	ID=comp3460_c0_seq1.mrna1.cds1;Name=comp3460_c0_seq1;Parent=comp3460_c0_seq1.mrna1;Target=comp3460_c0_seq1 789 532 .
scaffold7610|size13845	ovulgaris_genome	gene	3072	10361	.	-	.	ID=comp3462_c0_seq1.path1;Name=comp3462_c0_seq1;Dir=sense
scaffold7610|size13845	ovulgaris_genome	mRNA	3072	10361	.	-	.	ID=comp3462_c0_seq1.mrna1;Name=comp3462_c0_seq1;Parent=comp3462_c0_seq1.path1;Dir=sense;coverage=100.0;identity=100.0;matches=802;mismatches=0;indels=0;unknowns=0
scaffold7610|size13845	ovulgaris_genome	exon	10220	10361	100	-	.	ID=comp3462_c0_seq1.mrna1.exon1;Name=comp3462_c0_seq1;Parent=comp3462_c0_seq1.mrna1;Target=comp3462_c0_seq1 1 142 +
scaffold7610|size13845	ovulgaris_genome	exon	8612	8671	100	-	.	ID=comp3462_c0_seq1.mrna1.exon2;Name=comp3462_c0_seq1;Parent=comp3462_c0_seq1.mrna1;Target=comp3462_c0_seq1 143 202 +
scaffold7610|size13845	ovulgaris_genome	exon	6474	6618	100	-	.	ID=comp3462_c0_seq1.mrna1.exon3;Name=comp3462_c0_seq1;Parent=comp3462_c0_seq1.mrna1;Target=comp3462_c0_seq1 203 347 +
scaffold7610|size13845	ovulgaris_genome	exon	4892	5046	100	-	.	ID=comp3462_c0_seq1.mrna1.exon4;Name=comp3462_c0_seq1;Parent=comp3462_c0_seq1.mrna1;Target=comp3462_c0_seq1 348 502 +
scaffold7610|size13845	ovulgaris_genome	exon	3072	3371	100	-	.	ID=comp3462_c0_seq1.mrna1.exon5;Name=comp3462_c0_seq1;Parent=comp3462_c0_seq1.mrna1;Target=comp3462_c0_seq1 503 802 +
scaffold7610|size13845	ovulgaris_genome	CDS	10220	10360	100	-	0	ID=comp3462_c0_seq1.mrna1.cds1;Name=comp3462_c0_seq1;Parent=comp3462_c0_seq1.mrna1;Target=comp3462_c0_seq1 2 142 +
scaffold7610|size13845	ovulgaris_genome	CDS	8612	8671	100	-	0	ID=comp3462_c0_seq1.mrna1.cds2;Name=comp3462_c0_seq1;Parent=comp3462_c0_seq1.mrna1;Target=comp3462_c0_seq1 143 202 +
scaffold7610|size13845	ovulgaris_genome	CDS	6474	6618	100	-	0	ID=comp3462_c0_seq1.mrna1.cds3;Name=comp3462_c0_seq1;Parent=comp3462_c0_seq1.mrna1;Target=comp3462_c0_seq1 203 347 +
scaffold7610|size13845	ovulgaris_genome	CDS	4892	5046	100	-	1	ID=comp3462_c0_seq1.mrna1.cds4;Name=comp3462_c0_seq1;Parent=comp3462_c0_seq1.mrna1;Target=comp3462_c0_seq1 348 502 +
scaffold7610|size13845	ovulgaris_genome	CDS	3096	3371	100	-	0	ID=comp3462_c0_seq1.mrna1.cds5;Name=comp3462_c0_seq1;Parent=comp3462_c0_seq1.mrna1;Target=comp3462_c0_seq1 503 778 +
KQ416209	ovulgaris_genome	gene	3676	3947	.	+	.	ID=comp3467_c0_seq1.path1;Name=comp3467_c0_seq1;Dir=indeterminate
KQ416209	ovulgaris_genome	mRNA	3676	3947	.	+	.	ID=comp3467_c0_seq1.mrna1;Name=comp3467_c0_seq1;Parent=comp3467_c0_seq1.path1;Dir=indeterminate;coverage=100.0;identity=95.6;matches=260;mismatches=0;indels=12;unknowns=0
KQ416209	ovulgaris_genome	exon	3676	3947	95	+	.	ID=comp3467_c0_seq1.mrna1.exon1;Name=comp3467_c0_seq1;Parent=comp3467_c0_seq1.mrna1;Target=comp3467_c0_seq1 260 1 .
KQ416209	ovulgaris_genome	CDS	3678	3788	89	+	0	ID=comp3467_c0_seq1.mrna1.cds1;Name=comp3467_c0_seq1;Parent=comp3467_c0_seq1.mrna1;Target=comp3467_c0_seq1 101 3 .
KQ418843	ovulgaris_genome	gene	82446	90671	.	-	.	ID=comp3441_c0_seq1.path1;Name=comp3441_c0_seq1;Dir=antisense
KQ418843	ovulgaris_genome	mRNA	82446	90671	.	-	.	ID=comp3441_c0_seq1.mrna1;Name=comp3441_c0_seq1;Parent=comp3441_c0_seq1.path1;Dir=antisense;coverage=98.1;identity=99.8;matches=527;mismatches=1;indels=0;unknowns=0
KQ418843	ovulgaris_genome	exon	90644	90671	96	-	.	ID=comp3441_c0_seq1.mrna1.exon1;Name=comp3441_c0_seq1;Parent=comp3441_c0_seq1.mrna1;Target=comp3441_c0_seq1 511 538 -
KQ418843	ovulgaris_genome	exon	88767	88834	100	-	.	ID=comp3441_c0_seq1.mrna1.exon2;Name=comp3441_c0_seq1;Parent=comp3441_c0_seq1.mrna1;Target=comp3441_c0_seq1 443 510 -
KQ418843	ovulgaris_genome	exon	87475	87575	100	-	.	ID=comp3441_c0_seq1.mrna1.exon3;Name=comp3441_c0_seq1;Parent=comp3441_c0_seq1.mrna1;Target=comp3441_c0_seq1 342 442 -
KQ418843	ovulgaris_genome	exon	86973	87041	100	-	.	ID=comp3441_c0_seq1.mrna1.exon4;Name=comp3441_c0_seq1;Parent=comp3441_c0_seq1.mrna1;Target=comp3441_c0_seq1 273 341 -
KQ418843	ovulgaris_genome	exon	83319	83433	100	-	.	ID=comp3441_c0_seq1.mrna1.exon5;Name=comp3441_c0_seq1;Parent=comp3441_c0_seq1.mrna1;Target=comp3441_c0_seq1 158 272 -
KQ418843	ovulgaris_genome	exon	82446	82592	100	-	.	ID=comp3441_c0_seq1.mrna1.exon6;Name=comp3441_c0_seq1;Parent=comp3441_c0_seq1.mrna1;Target=comp3441_c0_seq1 11 157 -
KQ418843	ovulgaris_genome	CDS	90644	90670	96	-	0	ID=comp3441_c0_seq1.mrna1.cds1;Name=comp3441_c0_seq1;Parent=comp3441_c0_seq1.mrna1;Target=comp3441_c0_seq1 511 537 .
KQ418843	ovulgaris_genome	CDS	88767	88834	100	-	0	ID=comp3441_c0_seq1.mrna1.cds2;Name=comp3441_c0_seq1;Parent=comp3441_c0_seq1.mrna1;Target=comp3441_c0_seq1 443 510 .
KQ418843	ovulgaris_genome	CDS	87475	87575	100	-	2	ID=comp3441_c0_seq1.mrna1.cds3;Name=comp3441_c0_seq1;Parent=comp3441_c0_seq1.mrna1;Target=comp3441_c0_seq1 342 442 .
KQ418843	ovulgaris_genome	CDS	86973	87041	100	-	1	ID=comp3441_c0_seq1.mrna1.cds4;Name=comp3441_c0_seq1;Parent=comp3441_c0_seq1.mrna1;Target=comp3441_c0_seq1 273 341 .
KQ418843	ovulgaris_genome	CDS	83319	83433	100	-	1	ID=comp3441_c0_seq1.mrna1.cds5;Name=comp3441_c0_seq1;Parent=comp3441_c0_seq1.mrna1;Target=comp3441_c0_seq1 158 272 .
KQ418843	ovulgaris_genome	CDS	82490	82592	100	-	2	ID=comp3441_c0_seq1.mrna1.cds6;Name=comp3441_c0_seq1;Parent=comp3441_c0_seq1.mrna1;Target=comp3441_c0_seq1 55 157 .
KQ417055	ovulgaris_genome	gene	268708	269288	.	-	.	ID=comp3329_c0_seq1.path1;Name=comp3329_c0_seq1;Dir=indeterminate
KQ417055	ovulgaris_genome	mRNA	268708	269288	.	-	.	ID=comp3329_c0_seq1.mrna1;Name=comp3329_c0_seq1;Parent=comp3329_c0_seq1.path1;Dir=indeterminate;coverage=99.5;identity=100.0;matches=581;mismatches=0;indels=0;unknowns=0
KQ417055	ovulgaris_genome	exon	268708	269288	100	-	.	ID=comp3329_c0_seq1.mrna1.exon1;Name=comp3329_c0_seq1;Parent=comp3329_c0_seq1.mrna1;Target=comp3329_c0_seq1 581 1 .
KQ417055	ovulgaris_genome	CDS	268948	269034	100	-	0	ID=comp3329_c0_seq1.mrna1.cds1;Name=comp3329_c0_seq1;Parent=comp3329_c0_seq1.mrna1;Target=comp3329_c0_seq1 341 255 .
KQ425262	ovulgaris_genome	gene	37889	38127	.	-	.	ID=comp3471_c0_seq1.path1;Name=comp3471_c0_seq1;Dir=indeterminate
KQ425262	ovulgaris_genome	mRNA	37889	38127	.	-	.	ID=comp3471_c0_seq1.mrna1;Name=comp3471_c0_seq1;Parent=comp3471_c0_seq1.path1;Dir=indeterminate;coverage=98.0;identity=100.0;matches=239;mismatches=0;indels=0;unknowns=0
KQ425262	ovulgaris_genome	exon	37889	38127	100	-	.	ID=comp3471_c0_seq1.mrna1.exon1;Name=comp3471_c0_seq1;Parent=comp3471_c0_seq1.mrna1;Target=comp3471_c0_seq1 239 1 .
KQ425262	ovulgaris_genome	CDS	37994	38077	100	-	0	ID=comp3471_c0_seq1.mrna1.cds1;Name=comp3471_c0_seq1;Parent=comp3471_c0_seq1.mrna1;Target=comp3471_c0_seq1 134 51 .
KQ416042	ovulgaris_genome	gene	74667	75444	.	-	.	ID=comp3373_c0_seq1.path1;Name=comp3373_c0_seq1;Dir=indeterminate
KQ416042	ovulgaris_genome	mRNA	74667	75444	.	-	.	ID=comp3373_c0_seq1.mrna1;Name=comp3373_c0_seq1;Parent=comp3373_c0_seq1.path1;Dir=indeterminate;coverage=90.5;identity=100.0;matches=778;mismatches=0;indels=0;unknowns=0
KQ416042	ovulgaris_genome	exon	74667	75444	100	-	.	ID=comp3373_c0_seq1.mrna1.exon1;Name=comp3373_c0_seq1;Parent=comp3373_c0_seq1.mrna1;Target=comp3373_c0_seq1 858 81 .
KQ416042	ovulgaris_genome	CDS	75335	75442	100	-	0	ID=comp3373_c0_seq1.mrna1.cds1;Name=comp3373_c0_seq1;Parent=comp3373_c0_seq1.mrna1;Target=comp3373_c0_seq1 190 83 .
scaffold26888|size8945	ovulgaris_genome	gene	1772	2161	.	-	.	ID=comp3470_c1_seq1.path1;Name=comp3470_c1_seq1;Dir=indeterminate
scaffold26888|size8945	ovulgaris_genome	mRNA	1772	2161	.	-	.	ID=comp3470_c1_seq1.mrna1;Name=comp3470_c1_seq1;Parent=comp3470_c1_seq1.path1;Dir=indeterminate;coverage=99.7;identity=99.7;matches=388;mismatches=1;indels=0;unknowns=1
scaffold26888|size8945	ovulgaris_genome	exon	1772	2161	99	-	.	ID=comp3470_c1_seq1.mrna1.exon1;Name=comp3470_c1_seq1;Parent=comp3470_c1_seq1.mrna1;Target=comp3470_c1_seq1 390 1 .
scaffold26888|size8945	ovulgaris_genome	CDS	2030	2161	100	-	0	ID=comp3470_c1_seq1.mrna1.cds1;Name=comp3470_c1_seq1;Parent=comp3470_c1_seq1.mrna1;Target=comp3470_c1_seq1 132 1 .
scaffold100128|size4956	ovulgaris_genome	gene	2983	3568	.	-	.	ID=comp3479_c0_seq1.path1;Name=comp3479_c0_seq1;Dir=indeterminate
scaffold100128|size4956	ovulgaris_genome	mRNA	2983	3568	.	-	.	ID=comp3479_c0_seq1.mrna1;Name=comp3479_c0_seq1;Parent=comp3479_c0_seq1.path1;Dir=indeterminate;coverage=100.0;identity=99.8;matches=585;mismatches=1;indels=0;unknowns=0
scaffold100128|size4956	ovulgaris_genome	exon	2983	3568	99	-	.	ID=comp3479_c0_seq1.mrna1.exon1;Name=comp3479_c0_seq1;Parent=comp3479_c0_seq1.mrna1;Target=comp3479_c0_seq1 586 1 .
scaffold100128|size4956	ovulgaris_genome	CDS	3009	3209	99	-	0	ID=comp3479_c0_seq1.mrna1.cds1;Name=comp3479_c0_seq1;Parent=comp3479_c0_seq1.mrna1;Target=comp3479_c0_seq1 560 360 .
KQ417903	ovulgaris_genome	gene	35810	36284	.	+	.	ID=comp3480_c0_seq1.path1;Name=comp3480_c0_seq1;Dir=indeterminate
KQ417903	ovulgaris_genome	mRNA	35810	36284	.	+	.	ID=comp3480_c0_seq1.mrna1;Name=comp3480_c0_seq1;Parent=comp3480_c0_seq1.path1;Dir=indeterminate;coverage=100.0;identity=100.0;matches=475;mismatches=0;indels=0;unknowns=0
KQ417903	ovulgaris_genome	exon	35810	36284	100	+	.	ID=comp3480_c0_seq1.mrna1.exon1;Name=comp3480_c0_seq1;Parent=comp3480_c0_seq1.mrna1;Target=comp3480_c0_seq1 475 1 .
KQ417903	ovulgaris_genome	CDS	35978	36163	100	+	0	ID=comp3480_c0_seq1.mrna1.cds1;Name=comp3480_c0_seq1;Parent=comp3480_c0_seq1.mrna1;Target=comp3480_c0_seq1 354 169 .
KQ431108	ovulgaris_genome	gene	86564	87556	.	-	.	ID=comp3482_c0_seq1.path1;Name=comp3482_c0_seq1;Dir=indeterminate
KQ431108	ovulgaris_genome	mRNA	86564	87556	.	-	.	ID=comp3482_c0_seq1.mrna1;Name=comp3482_c0_seq1;Parent=comp3482_c0_seq1.path1;Dir=indeterminate;coverage=99.1;identity=99.6;matches=849;mismatches=0;indels=3;unknowns=144
KQ431108	ovulgaris_genome	exon	86564	87556	99	-	.	ID=comp3482_c0_seq1.mrna1.exon1;Name=comp3482_c0_seq1;Parent=comp3482_c0_seq1.mrna1;Target=comp3482_c0_seq1 996 1 .
KQ431108	ovulgaris_genome	CDS	86577	87554	99	-	0	ID=comp3482_c0_seq1.mrna1.cds1;Name=comp3482_c0_seq1;Parent=comp3482_c0_seq1.mrna1;Target=comp3482_c0_seq1 983 3 .
KQ427563	ovulgaris_genome	gene	73816	85418	.	+	.	ID=comp3432_c0_seq1.path1;Name=comp3432_c0_seq1;Dir=antisense
KQ427563	ovulgaris_genome	mRNA	73816	85418	.	+	.	ID=comp3432_c0_seq1.mrna1;Name=comp3432_c0_seq1;Parent=comp3432_c0_seq1.path1;Dir=antisense;coverage=45.7;identity=100.0;matches=92;mismatches=0;indels=0;unknowns=3
KQ427563	ovulgaris_genome	exon	73816	73888	100	+	.	ID=comp3432_c0_seq1.mrna1.exon1;Name=comp3432_c0_seq1;Parent=comp3432_c0_seq1.mrna1;Target=comp3432_c0_seq1 23 95 -
KQ427563	ovulgaris_genome	exon	85397	85418	100	+	.	ID=comp3432_c0_seq1.mrna1.exon2;Name=comp3432_c0_seq1;Parent=comp3432_c0_seq1.mrna1;Target=comp3432_c0_seq1 1 22 -
KQ427563	ovulgaris_genome	CDS	73816	73888	100	+	2	ID=comp3432_c0_seq1.mrna1.cds1;Name=comp3432_c0_seq1;Parent=comp3432_c0_seq1.mrna1;Target=comp3432_c0_seq1 23 95 .
KQ427563	ovulgaris_genome	CDS	85397	85417	100	+	0	ID=comp3432_c0_seq1.mrna1.cds2;Name=comp3432_c0_seq1;Parent=comp3432_c0_seq1.mrna1;Target=comp3432_c0_seq1 2 22 .
scaffold904|size24817	ovulgaris_genome	gene	1846	2795	.	-	.	ID=comp3432_c0_seq1.path2;Name=comp3432_c0_seq1;Dir=antisense
scaffold904|size24817	ovulgaris_genome	mRNA	1846	2795	.	-	.	ID=comp3432_c0_seq1.mrna2;Name=comp3432_c0_seq1;Parent=comp3432_c0_seq1.path2;Dir=antisense;coverage=54.3;identity=100.0;matches=113;mismatches=0;indels=0;unknowns=0
scaffold904|size24817	ovulgaris_genome	exon	2745	2795	100	-	.	ID=comp3432_c0_seq1.mrna2.exon1;Name=comp3432_c0_seq1;Parent=comp3432_c0_seq1.mrna2;Target=comp3432_c0_seq1 158 208 -
scaffold904|size24817	ovulgaris_genome	exon	1846	1907	100	-	.	ID=comp3432_c0_seq1.mrna2.exon2;Name=comp3432_c0_seq1;Parent=comp3432_c0_seq1.mrna2;Target=comp3432_c0_seq1 96 157 -
scaffold904|size24817	ovulgaris_genome	CDS	2745	2795	100	-	0	ID=comp3432_c0_seq1.mrna2.cds1;Name=comp3432_c0_seq1;Parent=comp3432_c0_seq1.mrna2;Target=comp3432_c0_seq1 158 208 .
scaffold904|size24817	ovulgaris_genome	CDS	1846	1907	100	-	0	ID=comp3432_c0_seq1.mrna2.cds2;Name=comp3432_c0_seq1;Parent=comp3432_c0_seq1.mrna2;Target=comp3432_c0_seq1 96 157 .
scaffold197818|size3265	ovulgaris_genome	gene	1075	1290	.	-	.	ID=comp3383_c0_seq1.path1;Name=comp3383_c0_seq1;Dir=indeterminate
scaffold197818|size3265	ovulgaris_genome	mRNA	1075	1290	.	-	.	ID=comp3383_c0_seq1.mrna1;Name=comp3383_c0_seq1;Parent=comp3383_c0_seq1.path1;Dir=indeterminate;coverage=11.7;identity=100.0;matches=216;mismatches=0;indels=0;unknowns=0
scaffold197818|size3265	ovulgaris_genome	exon	1075	1290	100	-	.	ID=comp3383_c0_seq1.mrna1.exon1;Name=comp3383_c0_seq1;Parent=comp3383_c0_seq1.mrna1;Target=comp3383_c0_seq1 216 1 .
scaffold6757|size14423	ovulgaris_genome	gene	1821	12697	.	+	.	ID=comp3383_c0_seq1.path2;Name=comp3383_c0_seq1;Dir=antisense
scaffold6757|size14423	ovulgaris_genome	mRNA	1821	12697	.	+	.	ID=comp3383_c0_seq1.mrna2;Name=comp3383_c0_seq1;Parent=comp3383_c0_seq1.path2;Dir=antisense;coverage=88.3;identity=99.9;matches=1632;mismatches=1;indels=0;unknowns=0
scaffold6757|size14423	ovulgaris_genome	exon	1821	2403	99	+	.	ID=comp3383_c0_seq1.mrna2.exon1;Name=comp3383_c0_seq1;Parent=comp3383_c0_seq1.mrna2;Target=comp3383_c0_seq1 1267 1849 -
scaffold6757|size14423	ovulgaris_genome	exon	5351	5475	100	+	.	ID=comp3383_c0_seq1.mrna2.exon2;Name=comp3383_c0_seq1;Parent=comp3383_c0_seq1.mrna2;Target=comp3383_c0_seq1 1142 1266 -
scaffold6757|size14423	ovulgaris_genome	exon	6859	7010	100	+	.	ID=comp3383_c0_seq1.mrna2.exon3;Name=comp3383_c0_seq1;Parent=comp3383_c0_seq1.mrna2;Target=comp3383_c0_seq1 990 1141 -
scaffold6757|size14423	ovulgaris_genome	exon	8300	8431	100	+	.	ID=comp3383_c0_seq1.mrna2.exon4;Name=comp3383_c0_seq1;Parent=comp3383_c0_seq1.mrna2;Target=comp3383_c0_seq1 858 989 -
scaffold6757|size14423	ovulgaris_genome	exon	9353	9535	100	+	.	ID=comp3383_c0_seq1.mrna2.exon5;Name=comp3383_c0_seq1;Parent=comp3383_c0_seq1.mrna2;Target=comp3383_c0_seq1 675 857 -
scaffold6757|size14423	ovulgaris_genome	exon	10599	10766	100	+	.	ID=comp3383_c0_seq1.mrna2.exon6;Name=comp3383_c0_seq1;Parent=comp3383_c0_seq1.mrna2;Target=comp3383_c0_seq1 507 674 -
scaffold6757|size14423	ovulgaris_genome	exon	11616	11773	100	+	.	ID=comp3383_c0_seq1.mrna2.exon7;Name=comp3383_c0_seq1;Parent=comp3383_c0_seq1.mrna2;Target=comp3383_c0_seq1 349 506 -
scaffold6757|size14423	ovulgaris_genome	exon	12566	12697	100	+	.	ID=comp3383_c0_seq1.mrna2.exon8;Name=comp3383_c0_seq1;Parent=comp3383_c0_seq1.mrna2;Target=comp3383_c0_seq1 217 348 -
scaffold6757|size14423	ovulgaris_genome	CDS	5472	5475	100	+	2	ID=comp3383_c0_seq1.mrna2.cds1;Name=comp3383_c0_seq1;Parent=comp3383_c0_seq1.mrna2;Target=comp3383_c0_seq1 1142 1145 .
scaffold6757|size14423	ovulgaris_genome	CDS	6859	7010	100	+	1	ID=comp3383_c0_seq1.mrna2.cds2;Name=comp3383_c0_seq1;Parent=comp3383_c0_seq1.mrna2;Target=comp3383_c0_seq1 990 1141 .
scaffold6757|size14423	ovulgaris_genome	CDS	8300	8431	100	+	2	ID=comp3383_c0_seq1.mrna2.cds3;Name=comp3383_c0_seq1;Parent=comp3383_c0_seq1.mrna2;Target=comp3383_c0_seq1 858 989 .
scaffold6757|size14423	ovulgaris_genome	CDS	9353	9370	100	+	2	ID=comp3383_c0_seq1.mrna2.cds4;Name=comp3383_c0_seq1;Parent=comp3383_c0_seq1.mrna2;Target=comp3383_c0_seq1 840 857 .
LGKD01573438	ovulgaris_genome	gene	5	346	.	+	.	ID=comp3484_c0_seq1.path1;Name=comp3484_c0_seq1;Dir=indeterminate
LGKD01573438	ovulgaris_genome	mRNA	5	346	.	+	.	ID=comp3484_c0_seq1.mrna1;Name=comp3484_c0_seq1;Parent=comp3484_c0_seq1.path1;Dir=indeterminate;coverage=98.8;identity=99.4;matches=340;mismatches=0;indels=2;unknowns=0
LGKD01573438	ovulgaris_genome	exon	5	346	99	+	.	ID=comp3484_c0_seq1.mrna1.exon1;Name=comp3484_c0_seq1;Parent=comp3484_c0_seq1.mrna1;Target=comp3484_c0_seq1 340 1 .
LGKD01573438	ovulgaris_genome	CDS	5	79	100	+	0	ID=comp3484_c0_seq1.mrna1.cds1;Name=comp3484_c0_seq1;Parent=comp3484_c0_seq1.mrna1;Target=comp3484_c0_seq1 75 1 .
scaffold7379|size13991	ovulgaris_genome	gene	1	760	.	-	.	ID=comp3483_c0_seq1.path1;Name=comp3483_c0_seq1;Dir=indeterminate
scaffold7379|size13991	ovulgaris_genome	mRNA	1	760	.	-	.	ID=comp3483_c0_seq1.mrna1;Name=comp3483_c0_seq1;Parent=comp3483_c0_seq1.path1;Dir=indeterminate;coverage=96.0;identity=99.7;matches=758;mismatches=2;indels=0;unknowns=0
scaffold7379|size13991	ovulgaris_genome	exon	1	760	99	-	.	ID=comp3483_c0_seq1.mrna1.exon1;Name=comp3483_c0_seq1;Parent=comp3483_c0_seq1.mrna1;Target=comp3483_c0_seq1 760 1 .
scaffold7379|size13991	ovulgaris_genome	CDS	447	518	100	-	0	ID=comp3483_c0_seq1.mrna1.cds1;Name=comp3483_c0_seq1;Parent=comp3483_c0_seq1.mrna1;Target=comp3483_c0_seq1 314 243 .
KQ417496	ovulgaris_genome	gene	125518	126538	.	+	.	ID=comp3490_c0_seq1.path1;Name=comp3490_c0_seq1;Dir=indeterminate
KQ417496	ovulgaris_genome	mRNA	125518	126538	.	+	.	ID=comp3490_c0_seq1.mrna1;Name=comp3490_c0_seq1;Parent=comp3490_c0_seq1.path1;Dir=indeterminate;coverage=99.9;identity=99.8;matches=1019;mismatches=2;indels=0;unknowns=0
KQ417496	ovulgaris_genome	exon	125518	126538	99	+	.	ID=comp3490_c0_seq1.mrna1.exon1;Name=comp3490_c0_seq1;Parent=comp3490_c0_seq1.mrna1;Target=comp3490_c0_seq1 1021 1 .
KQ417496	ovulgaris_genome	CDS	125518	125685	99	+	0	ID=comp3490_c0_seq1.mrna1.cds1;Name=comp3490_c0_seq1;Parent=comp3490_c0_seq1.mrna1;Target=comp3490_c0_seq1 168 1 .
KQ421906	ovulgaris_genome	gene	425654	426882	.	+	.	ID=comp3494_c0_seq1.path1;Name=comp3494_c0_seq1;Dir=indeterminate
KQ421906	ovulgaris_genome	mRNA	425654	426882	.	+	.	ID=comp3494_c0_seq1.mrna1;Name=comp3494_c0_seq1;Parent=comp3494_c0_seq1.path1;Dir=indeterminate;coverage=100.0;identity=99.9;matches=1228;mismatches=1;indels=0;unknowns=0
KQ421906	ovulgaris_genome	exon	425654	426882	99	+	.	ID=comp3494_c0_seq1.mrna1.exon1;Name=comp3494_c0_seq1;Parent=comp3494_c0_seq1.mrna1;Target=comp3494_c0_seq1 1229 1 .
KQ421906	ovulgaris_genome	CDS	425942	426022	100	+	0	ID=comp3494_c0_seq1.mrna1.cds1;Name=comp3494_c0_seq1;Parent=comp3494_c0_seq1.mrna1;Target=comp3494_c0_seq1 369 289 .
KQ427028	ovulgaris_genome	gene	225426	226652	.	+	.	ID=comp3486_c0_seq1.path1;Name=comp3486_c0_seq1;Dir=indeterminate
KQ427028	ovulgaris_genome	mRNA	225426	226652	.	+	.	ID=comp3486_c0_seq1.mrna1;Name=comp3486_c0_seq1;Parent=comp3486_c0_seq1.path1;Dir=indeterminate;coverage=100.0;identity=100.0;matches=1227;mismatches=0;indels=0;unknowns=0
KQ427028	ovulgaris_genome	exon	225426	226652	100	+	.	ID=comp3486_c0_seq1.mrna1.exon1;Name=comp3486_c0_seq1;Parent=comp3486_c0_seq1.mrna1;Target=comp3486_c0_seq1 1227 1 .
KQ427028	ovulgaris_genome	CDS	226362	226529	100	+	0	ID=comp3486_c0_seq1.mrna1.cds1;Name=comp3486_c0_seq1;Parent=comp3486_c0_seq1.mrna1;Target=comp3486_c0_seq1 1104 937 .
KQ417112	ovulgaris_genome	gene	259734	259968	.	-	.	ID=comp3501_c0_seq1.path1;Name=comp3501_c0_seq1;Dir=indeterminate
KQ417112	ovulgaris_genome	mRNA	259734	259968	.	-	.	ID=comp3501_c0_seq1.mrna1;Name=comp3501_c0_seq1;Parent=comp3501_c0_seq1.path1;Dir=indeterminate;coverage=100.0;identity=99.1;matches=233;mismatches=0;indels=2;unknowns=0
KQ417112	ovulgaris_genome	exon	259734	259968	99	-	.	ID=comp3501_c0_seq1.mrna1.exon1;Name=comp3501_c0_seq1;Parent=comp3501_c0_seq1.mrna1;Target=comp3501_c0_seq1 233 1 .
KQ417112	ovulgaris_genome	CDS	259771	259916	98	-	0	ID=comp3501_c0_seq1.mrna1.cds1;Name=comp3501_c0_seq1;Parent=comp3501_c0_seq1.mrna1;Target=comp3501_c0_seq1 196 53 .
KQ417055	ovulgaris_genome	gene	283008	284118	.	+	.	ID=comp3507_c0_seq1.path1;Name=comp3507_c0_seq1;Dir=indeterminate
KQ417055	ovulgaris_genome	mRNA	283008	284118	.	+	.	ID=comp3507_c0_seq1.mrna1;Name=comp3507_c0_seq1;Parent=comp3507_c0_seq1.path1;Dir=indeterminate;coverage=100.0;identity=99.6;matches=1109;mismatches=1;indels=3;unknowns=1
KQ417055	ovulgaris_genome	exon	283008	284118	99	+	.	ID=comp3507_c0_seq1.mrna1.exon1;Name=comp3507_c0_seq1;Parent=comp3507_c0_seq1.mrna1;Target=comp3507_c0_seq1 1114 1 .
KQ417055	ovulgaris_genome	CDS	283856	284002	100	+	0	ID=comp3507_c0_seq1.mrna1.cds1;Name=comp3507_c0_seq1;Parent=comp3507_c0_seq1.mrna1;Target=comp3507_c0_seq1 998 852 .
KQ417519	ovulgaris_genome	gene	397372	398234	.	-	.	ID=comp3516_c0_seq1.path1;Name=comp3516_c0_seq1;Dir=indeterminate
KQ417519	ovulgaris_genome	mRNA	397372	398234	.	-	.	ID=comp3516_c0_seq1.mrna1;Name=comp3516_c0_seq1;Parent=comp3516_c0_seq1.path1;Dir=indeterminate;coverage=100.0;identity=99.9;matches=862;mismatches=1;indels=0;unknowns=0
KQ417519	ovulgaris_genome	exon	397372	398234	99	-	.	ID=comp3516_c0_seq1.mrna1.exon1;Name=comp3516_c0_seq1;Parent=comp3516_c0_seq1.mrna1;Target=comp3516_c0_seq1 863 1 .
KQ417519	ovulgaris_genome	CDS	397373	397549	100	-	0	ID=comp3516_c0_seq1.mrna1.cds1;Name=comp3516_c0_seq1;Parent=comp3516_c0_seq1.mrna1;Target=comp3516_c0_seq1 862 686 .
KQ415804	ovulgaris_genome	gene	484762	485468	.	-	.	ID=comp3522_c0_seq1.path1;Name=comp3522_c0_seq1;Dir=indeterminate
KQ415804	ovulgaris_genome	mRNA	484762	485468	.	-	.	ID=comp3522_c0_seq1.mrna1;Name=comp3522_c0_seq1;Parent=comp3522_c0_seq1.path1;Dir=indeterminate;coverage=100.0;identity=99.2;matches=701;mismatches=0;indels=6;unknowns=0
KQ415804	ovulgaris_genome	exon	484762	485468	99	-	.	ID=comp3522_c0_seq1.mrna1.exon1;Name=comp3522_c0_seq1;Parent=comp3522_c0_seq1.mrna1;Target=comp3522_c0_seq1 701 1 .
KQ415804	ovulgaris_genome	CDS	485353	485466	100	-	0	ID=comp3522_c0_seq1.mrna1.cds1;Name=comp3522_c0_seq1;Parent=comp3522_c0_seq1.mrna1;Target=comp3522_c0_seq1 116 3 .
KQ417055	ovulgaris_genome	gene	257670	257886	.	-	.	ID=comp3459_c0_seq1.path1;Name=comp3459_c0_seq1;Dir=indeterminate
KQ417055	ovulgaris_genome	mRNA	257670	257886	.	-	.	ID=comp3459_c0_seq1.mrna1;Name=comp3459_c0_seq1;Parent=comp3459_c0_seq1.path1;Dir=indeterminate;coverage=28.8;identity=100.0;matches=217;mismatches=0;indels=0;unknowns=0
KQ417055	ovulgaris_genome	exon	257670	257886	100	-	.	ID=comp3459_c0_seq1.mrna1.exon1;Name=comp3459_c0_seq1;Parent=comp3459_c0_seq1.mrna1;Target=comp3459_c0_seq1 217 1 .
scaffold3656|size17304	ovulgaris_genome	gene	1376	13532	.	+	.	ID=comp3459_c0_seq1.path2;Name=comp3459_c0_seq1;Dir=antisense
scaffold3656|size17304	ovulgaris_genome	mRNA	1376	13532	.	+	.	ID=comp3459_c0_seq1.mrna2;Name=comp3459_c0_seq1;Parent=comp3459_c0_seq1.path2;Dir=antisense;coverage=71.2;identity=99.8;matches=535;mismatches=1;indels=0;unknowns=0
scaffold3656|size17304	ovulgaris_genome	exon	1376	1410	100	+	.	ID=comp3459_c0_seq1.mrna2.exon1;Name=comp3459_c0_seq1;Parent=comp3459_c0_seq1.mrna2;Target=comp3459_c0_seq1 719 753 -
scaffold3656|size17304	ovulgaris_genome	exon	4317	4507	100	+	.	ID=comp3459_c0_seq1.mrna2.exon2;Name=comp3459_c0_seq1;Parent=comp3459_c0_seq1.mrna2;Target=comp3459_c0_seq1 528 718 -
scaffold3656|size17304	ovulgaris_genome	exon	11914	12086	99	+	.	ID=comp3459_c0_seq1.mrna2.exon3;Name=comp3459_c0_seq1;Parent=comp3459_c0_seq1.mrna2;Target=comp3459_c0_seq1 355 527 -
scaffold3656|size17304	ovulgaris_genome	exon	13396	13532	100	+	.	ID=comp3459_c0_seq1.mrna2.exon4;Name=comp3459_c0_seq1;Parent=comp3459_c0_seq1.mrna2;Target=comp3459_c0_seq1 218 354 -
scaffold3656|size17304	ovulgaris_genome	CDS	1377	1410	100	+	2	ID=comp3459_c0_seq1.mrna2.cds1;Name=comp3459_c0_seq1;Parent=comp3459_c0_seq1.mrna2;Target=comp3459_c0_seq1 719 752 .
scaffold3656|size17304	ovulgaris_genome	CDS	4317	4402	100	+	1	ID=comp3459_c0_seq1.mrna2.cds2;Name=comp3459_c0_seq1;Parent=comp3459_c0_seq1.mrna2;Target=comp3459_c0_seq1 633 718 .
KQ417544	ovulgaris_genome	gene	302853	304806	.	+	.	ID=comp3525_c0_seq1.path1;Name=comp3525_c0_seq1;Dir=indeterminate
KQ417544	ovulgaris_genome	mRNA	302853	304806	.	+	.	ID=comp3525_c0_seq1.mrna1;Name=comp3525_c0_seq1;Parent=comp3525_c0_seq1.path1;Dir=indeterminate;coverage=100.0;identity=99.9;matches=1952;mismatches=2;indels=0;unknowns=0
KQ417544	ovulgaris_genome	exon	302853	304806	99	+	.	ID=comp3525_c0_seq1.mrna1.exon1;Name=comp3525_c0_seq1;Parent=comp3525_c0_seq1.mrna1;Target=comp3525_c0_seq1 1954 1 .
KQ417544	ovulgaris_genome	CDS	302981	304750	99	+	0	ID=comp3525_c0_seq1.mrna1.cds1;Name=comp3525_c0_seq1;Parent=comp3525_c0_seq1.mrna1;Target=comp3525_c0_seq1 1898 129 .
KQ422632	ovulgaris_genome	gene	54185	54467	.	-	.	ID=comp3532_c0_seq1.path1;Name=comp3532_c0_seq1;Dir=indeterminate
KQ422632	ovulgaris_genome	mRNA	54185	54467	.	-	.	ID=comp3532_c0_seq1.mrna1;Name=comp3532_c0_seq1;Parent=comp3532_c0_seq1.path1;Dir=indeterminate;coverage=99.6;identity=100.0;matches=283;mismatches=0;indels=0;unknowns=0
KQ422632	ovulgaris_genome	exon	54185	54467	100	-	.	ID=comp3532_c0_seq1.mrna1.exon1;Name=comp3532_c0_seq1;Parent=comp3532_c0_seq1.mrna1;Target=comp3532_c0_seq1 283 1 .
KQ422632	ovulgaris_genome	CDS	54352	54465	100	-	0	ID=comp3532_c0_seq1.mrna1.cds1;Name=comp3532_c0_seq1;Parent=comp3532_c0_seq1.mrna1;Target=comp3532_c0_seq1 116 3 .
KQ419311	ovulgaris_genome	gene	258006	258848	.	-	.	ID=comp3538_c0_seq1.path1;Name=comp3538_c0_seq1;Dir=indeterminate
KQ419311	ovulgaris_genome	mRNA	258006	258848	.	-	.	ID=comp3538_c0_seq1.mrna1;Name=comp3538_c0_seq1;Parent=comp3538_c0_seq1.path1;Dir=indeterminate;coverage=100.0;identity=99.9;matches=842;mismatches=1;indels=0;unknowns=0
KQ419311	ovulgaris_genome	exon	258006	258848	99	-	.	ID=comp3538_c0_seq1.mrna1.exon1;Name=comp3538_c0_seq1;Parent=comp3538_c0_seq1.mrna1;Target=comp3538_c0_seq1 843 1 .
KQ419311	ovulgaris_genome	CDS	258721	258846	100	-	0	ID=comp3538_c0_seq1.mrna1.cds1;Name=comp3538_c0_seq1;Parent=comp3538_c0_seq1.mrna1;Target=comp3538_c0_seq1 128 3 .
KQ429015	ovulgaris_genome	gene	3903	4796	.	-	.	ID=comp3542_c0_seq1.path1;Name=comp3542_c0_seq1;Dir=indeterminate
KQ429015	ovulgaris_genome	mRNA	3903	4796	.	-	.	ID=comp3542_c0_seq1.mrna1;Name=comp3542_c0_seq1;Parent=comp3542_c0_seq1.path1;Dir=indeterminate;coverage=100.0;identity=100.0;matches=894;mismatches=0;indels=0;unknowns=0
KQ429015	ovulgaris_genome	exon	3903	4796	100	-	.	ID=comp3542_c0_seq1.mrna1.exon1;Name=comp3542_c0_seq1;Parent=comp3542_c0_seq1.mrna1;Target=comp3542_c0_seq1 894 1 .
KQ429015	ovulgaris_genome	CDS	4694	4795	100	-	0	ID=comp3542_c0_seq1.mrna1.cds1;Name=comp3542_c0_seq1;Parent=comp3542_c0_seq1.mrna1;Target=comp3542_c0_seq1 103 2 .
KQ419807	ovulgaris_genome	gene	13364	13799	.	-	.	ID=comp3539_c0_seq1.path1;Name=comp3539_c0_seq1;Dir=indeterminate
KQ419807	ovulgaris_genome	mRNA	13364	13799	.	-	.	ID=comp3539_c0_seq1.mrna1;Name=comp3539_c0_seq1;Parent=comp3539_c0_seq1.path1;Dir=indeterminate;coverage=100.0;identity=100.0;matches=436;mismatches=0;indels=0;unknowns=0
KQ419807	ovulgaris_genome	exon	13364	13799	100	-	.	ID=comp3539_c0_seq1.mrna1.exon1;Name=comp3539_c0_seq1;Parent=comp3539_c0_seq1.mrna1;Target=comp3539_c0_seq1 436 1 .
KQ419807	ovulgaris_genome	CDS	13364	13600	100	-	0	ID=comp3539_c0_seq1.mrna1.cds1;Name=comp3539_c0_seq1;Parent=comp3539_c0_seq1.mrna1;Target=comp3539_c0_seq1 436 200 .
KQ417911	ovulgaris_genome	gene	338272	338587	.	+	.	ID=comp3499_c0_seq1.path1;Name=comp3499_c0_seq1;Dir=indeterminate
KQ417911	ovulgaris_genome	mRNA	338272	338587	.	+	.	ID=comp3499_c0_seq1.mrna1;Name=comp3499_c0_seq1;Parent=comp3499_c0_seq1.path1;Dir=indeterminate;coverage=92.9;identity=100.0;matches=316;mismatches=0;indels=0;unknowns=0
KQ417911	ovulgaris_genome	exon	338272	338587	100	+	.	ID=comp3499_c0_seq1.mrna1.exon1;Name=comp3499_c0_seq1;Parent=comp3499_c0_seq1.mrna1;Target=comp3499_c0_seq1 316 1 .
KQ417911	ovulgaris_genome	CDS	338272	338586	100	+	0	ID=comp3499_c0_seq1.mrna1.cds1;Name=comp3499_c0_seq1;Parent=comp3499_c0_seq1.mrna1;Target=comp3499_c0_seq1 315 1 .
KQ424755	ovulgaris_genome	gene	191859	192574	.	+	.	ID=comp3537_c0_seq1.path1;Name=comp3537_c0_seq1;Dir=indeterminate
KQ424755	ovulgaris_genome	mRNA	191859	192574	.	+	.	ID=comp3537_c0_seq1.mrna1;Name=comp3537_c0_seq1;Parent=comp3537_c0_seq1.path1;Dir=indeterminate;coverage=100.0;identity=100.0;matches=716;mismatches=0;indels=0;unknowns=0
KQ424755	ovulgaris_genome	exon	191859	192574	100	+	.	ID=comp3537_c0_seq1.mrna1.exon1;Name=comp3537_c0_seq1;Parent=comp3537_c0_seq1.mrna1;Target=comp3537_c0_seq1 716 1 .
KQ424755	ovulgaris_genome	CDS	191860	191994	100	+	0	ID=comp3537_c0_seq1.mrna1.cds1;Name=comp3537_c0_seq1;Parent=comp3537_c0_seq1.mrna1;Target=comp3537_c0_seq1 136 2 .
scaffold91893|size5186	ovulgaris_genome	gene	223	503	.	+	.	ID=comp3526_c0_seq1.path1;Name=comp3526_c0_seq1;Dir=indeterminate
scaffold91893|size5186	ovulgaris_genome	mRNA	223	503	.	+	.	ID=comp3526_c0_seq1.mrna1;Name=comp3526_c0_seq1;Parent=comp3526_c0_seq1.path1;Dir=indeterminate;coverage=79.6;identity=100.0;matches=281;mismatches=0;indels=0;unknowns=0
scaffold91893|size5186	ovulgaris_genome	exon	223	503	100	+	.	ID=comp3526_c0_seq1.mrna1.exon1;Name=comp3526_c0_seq1;Parent=comp3526_c0_seq1.mrna1;Target=comp3526_c0_seq1 281 1 .
scaffold91893|size5186	ovulgaris_genome	CDS	224	349	100	+	0	ID=comp3526_c0_seq1.mrna1.cds1;Name=comp3526_c0_seq1;Parent=comp3526_c0_seq1.mrna1;Target=comp3526_c0_seq1 127 2 .
KQ416955	ovulgaris_genome	gene	697	747	.	-	.	ID=comp3526_c0_seq1.path2;Name=comp3526_c0_seq1;Dir=indeterminate
KQ416955	ovulgaris_genome	mRNA	697	747	.	-	.	ID=comp3526_c0_seq1.mrna2;Name=comp3526_c0_seq1;Parent=comp3526_c0_seq1.path2;Dir=indeterminate;coverage=14.4;identity=100.0;matches=51;mismatches=0;indels=0;unknowns=0
KQ416955	ovulgaris_genome	exon	697	747	100	-	.	ID=comp3526_c0_seq1.mrna2.exon1;Name=comp3526_c0_seq1;Parent=comp3526_c0_seq1.mrna2;Target=comp3526_c0_seq1 332 282 .
KQ419605	ovulgaris_genome	gene	175540	187337	.	+	.	ID=comp3550_c0_seq1.path1;Name=comp3550_c0_seq1;Dir=antisense
KQ419605	ovulgaris_genome	mRNA	175540	187337	.	+	.	ID=comp3550_c0_seq1.mrna1;Name=comp3550_c0_seq1;Parent=comp3550_c0_seq1.path1;Dir=antisense;coverage=83.8;identity=100.0;matches=924;mismatches=0;indels=0;unknowns=0
KQ419605	ovulgaris_genome	exon	175540	175677	100	+	.	ID=comp3550_c0_seq1.mrna1.exon1;Name=comp3550_c0_seq1;Parent=comp3550_c0_seq1.mrna1;Target=comp3550_c0_seq1 787 924 -
KQ419605	ovulgaris_genome	exon	178663	178780	100	+	.	ID=comp3550_c0_seq1.mrna1.exon2;Name=comp3550_c0_seq1;Parent=comp3550_c0_seq1.mrna1;Target=comp3550_c0_seq1 669 786 -
KQ419605	ovulgaris_genome	exon	180194	180285	100	+	.	ID=comp3550_c0_seq1.mrna1.exon3;Name=comp3550_c0_seq1;Parent=comp3550_c0_seq1.mrna1;Target=comp3550_c0_seq1 577 668 -
KQ419605	ovulgaris_genome	exon	182069	182163	100	+	.	ID=comp3550_c0_seq1.mrna1.exon4;Name=comp3550_c0_seq1;Parent=comp3550_c0_seq1.mrna1;Target=comp3550_c0_seq1 482 576 -
KQ419605	ovulgaris_genome	exon	183664	183777	100	+	.	ID=comp3550_c0_seq1.mrna1.exon5;Name=comp3550_c0_seq1;Parent=comp3550_c0_seq1.mrna1;Target=comp3550_c0_seq1 368 481 -
KQ419605	ovulgaris_genome	exon	185372	185501	100	+	.	ID=comp3550_c0_seq1.mrna1.exon6;Name=comp3550_c0_seq1;Parent=comp3550_c0_seq1.mrna1;Target=comp3550_c0_seq1 238 367 -
KQ419605	ovulgaris_genome	exon	186993	187114	100	+	.	ID=comp3550_c0_seq1.mrna1.exon7;Name=comp3550_c0_seq1;Parent=comp3550_c0_seq1.mrna1;Target=comp3550_c0_seq1 116 237 -
KQ419605	ovulgaris_genome	exon	187223	187337	100	+	.	ID=comp3550_c0_seq1.mrna1.exon8;Name=comp3550_c0_seq1;Parent=comp3550_c0_seq1.mrna1;Target=comp3550_c0_seq1 1 115 -
KQ419605	ovulgaris_genome	CDS	175540	175677	100	+	0	ID=comp3550_c0_seq1.mrna1.cds1;Name=comp3550_c0_seq1;Parent=comp3550_c0_seq1.mrna1;Target=comp3550_c0_seq1 787 924 .
KQ419605	ovulgaris_genome	CDS	178663	178780	100	+	0	ID=comp3550_c0_seq1.mrna1.cds2;Name=comp3550_c0_seq1;Parent=comp3550_c0_seq1.mrna1;Target=comp3550_c0_seq1 669 786 .
KQ419605	ovulgaris_genome	CDS	180194	180285	100	+	1	ID=comp3550_c0_seq1.mrna1.cds3;Name=comp3550_c0_seq1;Parent=comp3550_c0_seq1.mrna1;Target=comp3550_c0_seq1 577 668 .
KQ419605	ovulgaris_genome	CDS	182069	182163	100	+	0	ID=comp3550_c0_seq1.mrna1.cds4;Name=comp3550_c0_seq1;Parent=comp3550_c0_seq1.mrna1;Target=comp3550_c0_seq1 482 576 .
KQ419605	ovulgaris_genome	CDS	183664	183777	100	+	2	ID=comp3550_c0_seq1.mrna1.cds5;Name=comp3550_c0_seq1;Parent=comp3550_c0_seq1.mrna1;Target=comp3550_c0_seq1 368 481 .
KQ419605	ovulgaris_genome	CDS	185372	185501	100	+	2	ID=comp3550_c0_seq1.mrna1.cds6;Name=comp3550_c0_seq1;Parent=comp3550_c0_seq1.mrna1;Target=comp3550_c0_seq1 238 367 .
KQ419605	ovulgaris_genome	CDS	186993	187114	100	+	0	ID=comp3550_c0_seq1.mrna1.cds7;Name=comp3550_c0_seq1;Parent=comp3550_c0_seq1.mrna1;Target=comp3550_c0_seq1 116 237 .
KQ419605	ovulgaris_genome	CDS	187223	187337	100	+	2	ID=comp3550_c0_seq1.mrna1.cds8;Name=comp3550_c0_seq1;Parent=comp3550_c0_seq1.mrna1;Target=comp3550_c0_seq1 1 115 .
scaffold25967|size9061	ovulgaris_genome	gene	516	4618	.	-	.	ID=comp3550_c0_seq1.path2;Name=comp3550_c0_seq1;Dir=antisense
scaffold25967|size9061	ovulgaris_genome	mRNA	516	4618	.	-	.	ID=comp3550_c0_seq1.mrna2;Name=comp3550_c0_seq1;Parent=comp3550_c0_seq1.path2;Dir=antisense;coverage=16.2;identity=100.0;matches=178;mismatches=0;indels=0;unknowns=0
scaffold25967|size9061	ovulgaris_genome	exon	4534	4618	100	-	.	ID=comp3550_c0_seq1.mrna2.exon1;Name=comp3550_c0_seq1;Parent=comp3550_c0_seq1.mrna2;Target=comp3550_c0_seq1 1018 1102 -
scaffold25967|size9061	ovulgaris_genome	exon	516	608	100	-	.	ID=comp3550_c0_seq1.mrna2.exon2;Name=comp3550_c0_seq1;Parent=comp3550_c0_seq1.mrna2;Target=comp3550_c0_seq1 925 1017 -
scaffold25967|size9061	ovulgaris_genome	CDS	516	602	100	-	0	ID=comp3550_c0_seq1.mrna2.cds1;Name=comp3550_c0_seq1;Parent=comp3550_c0_seq1.mrna2;Target=comp3550_c0_seq1 925 1011 .
KQ421664	ovulgaris_genome	gene	570188	570613	.	-	.	ID=comp3545_c0_seq1.path1;Name=comp3545_c0_seq1;Dir=indeterminate
KQ421664	ovulgaris_genome	mRNA	570188	570613	.	-	.	ID=comp3545_c0_seq1.mrna1;Name=comp3545_c0_seq1;Parent=comp3545_c0_seq1.path1;Dir=indeterminate;coverage=97.9;identity=100.0;matches=426;mismatches=0;indels=0;unknowns=0
KQ421664	ovulgaris_genome	exon	570188	570613	100	-	.	ID=comp3545_c0_seq1.mrna1.exon1;Name=comp3545_c0_seq1;Parent=comp3545_c0_seq1.mrna1;Target=comp3545_c0_seq1 426 1 .
KQ421664	ovulgaris_genome	CDS	570533	570613	100	-	0	ID=comp3545_c0_seq1.mrna1.cds1;Name=comp3545_c0_seq1;Parent=comp3545_c0_seq1.mrna1;Target=comp3545_c0_seq1 81 1 .
KQ422894	ovulgaris_genome	gene	110898	130320	.	-	.	ID=comp3554_c0_seq1.path1;Name=comp3554_c0_seq1;Dir=sense
KQ422894	ovulgaris_genome	mRNA	110898	130320	.	-	.	ID=comp3554_c0_seq1.mrna1;Name=comp3554_c0_seq1;Parent=comp3554_c0_seq1.path1;Dir=sense;coverage=100.0;identity=99.9;matches=3329;mismatches=3;indels=0;unknowns=0
KQ422894	ovulgaris_genome	exon	130191	130320	100	-	.	ID=comp3554_c0_seq1.mrna1.exon1;Name=comp3554_c0_seq1;Parent=comp3554_c0_seq1.mrna1;Target=comp3554_c0_seq1 1 130 +
KQ422894	ovulgaris_genome	exon	118983	120561	100	-	.	ID=comp3554_c0_seq1.mrna1.exon2;Name=comp3554_c0_seq1;Parent=comp3554_c0_seq1.mrna1;Target=comp3554_c0_seq1 131 1709 +
KQ422894	ovulgaris_genome	exon	118084	118316	99	-	.	ID=comp3554_c0_seq1.mrna1.exon3;Name=comp3554_c0_seq1;Parent=comp3554_c0_seq1.mrna1;Target=comp3554_c0_seq1 1710 1942 +
KQ422894	ovulgaris_genome	exon	115781	115996	99	-	.	ID=comp3554_c0_seq1.mrna1.exon4;Name=comp3554_c0_seq1;Parent=comp3554_c0_seq1.mrna1;Target=comp3554_c0_seq1 1943 2158 +
KQ422894	ovulgaris_genome	exon	113899	113965	100	-	.	ID=comp3554_c0_seq1.mrna1.exon5;Name=comp3554_c0_seq1;Parent=comp3554_c0_seq1.mrna1;Target=comp3554_c0_seq1 2159 2225 +
KQ422894	ovulgaris_genome	exon	110898	112004	100	-	.	ID=comp3554_c0_seq1.mrna1.exon6;Name=comp3554_c0_seq1;Parent=comp3554_c0_seq1.mrna1;Target=comp3554_c0_seq1 2226 3332 +
KQ422894	ovulgaris_genome	CDS	118983	120516	100	-	0	ID=comp3554_c0_seq1.mrna1.cds1;Name=comp3554_c0_seq1;Parent=comp3554_c0_seq1.mrna1;Target=comp3554_c0_seq1 176 1709 +
KQ422894	ovulgaris_genome	CDS	118084	118316	99	-	1	ID=comp3554_c0_seq1.mrna1.cds2;Name=comp3554_c0_seq1;Parent=comp3554_c0_seq1.mrna1;Target=comp3554_c0_seq1 1710 1942 +
KQ422894	ovulgaris_genome	CDS	115781	115996	99	-	0	ID=comp3554_c0_seq1.mrna1.cds3;Name=comp3554_c0_seq1;Parent=comp3554_c0_seq1.mrna1;Target=comp3554_c0_seq1 1943 2158 +
KQ422894	ovulgaris_genome	CDS	113899	113965	100	-	0	ID=comp3554_c0_seq1.mrna1.cds4;Name=comp3554_c0_seq1;Parent=comp3554_c0_seq1.mrna1;Target=comp3554_c0_seq1 2159 2225 +
KQ422894	ovulgaris_genome	CDS	110941	112004	100	-	1	ID=comp3554_c0_seq1.mrna1.cds5;Name=comp3554_c0_seq1;Parent=comp3554_c0_seq1.mrna1;Target=comp3554_c0_seq1 2226 3289 +
scaffold8666|size13266	ovulgaris_genome	gene	9778	10939	.	-	.	ID=comp3559_c0_seq1.path1;Name=comp3559_c0_seq1;Dir=indeterminate
scaffold8666|size13266	ovulgaris_genome	mRNA	9778	10939	.	-	.	ID=comp3559_c0_seq1.mrna1;Name=comp3559_c0_seq1;Parent=comp3559_c0_seq1.path1;Dir=indeterminate;coverage=99.2;identity=100.0;matches=1162;mismatches=0;indels=0;unknowns=0
scaffold8666|size13266	ovulgaris_genome	exon	9778	10939	100	-	.	ID=comp3559_c0_seq1.mrna1.exon1;Name=comp3559_c0_seq1;Parent=comp3559_c0_seq1.mrna1;Target=comp3559_c0_seq1 1171 10 .
scaffold8666|size13266	ovulgaris_genome	CDS	10639	10830	100	-	0	ID=comp3559_c0_seq1.mrna1.cds1;Name=comp3559_c0_seq1;Parent=comp3559_c0_seq1.mrna1;Target=comp3559_c0_seq1 310 119 .
KQ417791	ovulgaris_genome	gene	419008	419795	.	+	.	ID=comp3440_c0_seq1.path1;Name=comp3440_c0_seq1;Dir=indeterminate
KQ417791	ovulgaris_genome	mRNA	419008	419795	.	+	.	ID=comp3440_c0_seq1.mrna1;Name=comp3440_c0_seq1;Parent=comp3440_c0_seq1.path1;Dir=indeterminate;coverage=96.7;identity=99.7;matches=786;mismatches=1;indels=1;unknowns=0
KQ417791	ovulgaris_genome	exon	419008	419795	99	+	.	ID=comp3440_c0_seq1.mrna1.exon1;Name=comp3440_c0_seq1;Parent=comp3440_c0_seq1.mrna1;Target=comp3440_c0_seq1 787 1 .
KQ417791	ovulgaris_genome	CDS	419278	419400	100	+	0	ID=comp3440_c0_seq1.mrna1.cds1;Name=comp3440_c0_seq1;Parent=comp3440_c0_seq1.mrna1;Target=comp3440_c0_seq1 392 270 .
scaffold542523|size1090	ovulgaris_genome	gene	1	686	.	-	.	ID=comp3564_c0_seq1.path1;Name=comp3564_c0_seq1;Dir=indeterminate
scaffold542523|size1090	ovulgaris_genome	mRNA	1	686	.	-	.	ID=comp3564_c0_seq1.mrna1;Name=comp3564_c0_seq1;Parent=comp3564_c0_seq1.path1;Dir=indeterminate;coverage=96.6;identity=100.0;matches=686;mismatches=0;indels=0;unknowns=0
scaffold542523|size1090	ovulgaris_genome	exon	1	686	100	-	.	ID=comp3564_c0_seq1.mrna1.exon1;Name=comp3564_c0_seq1;Parent=comp3564_c0_seq1.mrna1;Target=comp3564_c0_seq1 686 1 .
scaffold542523|size1090	ovulgaris_genome	CDS	13	105	100	-	0	ID=comp3564_c0_seq1.mrna1.cds1;Name=comp3564_c0_seq1;Parent=comp3564_c0_seq1.mrna1;Target=comp3564_c0_seq1 674 582 .
scaffold17464|size10507	ovulgaris_genome	gene	1094	1663	.	-	.	ID=comp3565_c0_seq1.path1;Name=comp3565_c0_seq1;Dir=indeterminate
scaffold17464|size10507	ovulgaris_genome	mRNA	1094	1663	.	-	.	ID=comp3565_c0_seq1.mrna1;Name=comp3565_c0_seq1;Parent=comp3565_c0_seq1.path1;Dir=indeterminate;coverage=87.0;identity=100.0;matches=570;mismatches=0;indels=0;unknowns=0
scaffold17464|size10507	ovulgaris_genome	exon	1094	1663	100	-	.	ID=comp3565_c0_seq1.mrna1.exon1;Name=comp3565_c0_seq1;Parent=comp3565_c0_seq1.mrna1;Target=comp3565_c0_seq1 570 1 .
scaffold17464|size10507	ovulgaris_genome	CDS	1578	1661	100	-	0	ID=comp3565_c0_seq1.mrna1.cds1;Name=comp3565_c0_seq1;Parent=comp3565_c0_seq1.mrna1;Target=comp3565_c0_seq1 86 3 .
KQ415787	ovulgaris_genome	gene	732886	732970	.	+	.	ID=comp3565_c0_seq1.path2;Name=comp3565_c0_seq1;Dir=indeterminate
KQ415787	ovulgaris_genome	mRNA	732886	732970	.	+	.	ID=comp3565_c0_seq1.mrna2;Name=comp3565_c0_seq1;Parent=comp3565_c0_seq1.path2;Dir=indeterminate;coverage=13.0;identity=100.0;matches=85;mismatches=0;indels=0;unknowns=0
KQ415787	ovulgaris_genome	exon	732886	732970	100	+	.	ID=comp3565_c0_seq1.mrna2.exon1;Name=comp3565_c0_seq1;Parent=comp3565_c0_seq1.mrna2;Target=comp3565_c0_seq1 655 571 .
KQ431898	ovulgaris_genome	gene	46002	46033	.	+	.	ID=comp3555_c0_seq1.path1;Name=comp3555_c0_seq1;Dir=indeterminate
KQ431898	ovulgaris_genome	mRNA	46002	46033	.	+	.	ID=comp3555_c0_seq1.mrna1;Name=comp3555_c0_seq1;Parent=comp3555_c0_seq1.path1;Dir=indeterminate;coverage=4.1;identity=100.0;matches=32;mismatches=0;indels=0;unknowns=0
KQ431898	ovulgaris_genome	exon	46002	46033	100	+	.	ID=comp3555_c0_seq1.mrna1.exon1;Name=comp3555_c0_seq1;Parent=comp3555_c0_seq1.mrna1;Target=comp3555_c0_seq1 32 1 .
KQ431898	ovulgaris_genome	CDS	46004	46033	100	+	0	ID=comp3555_c0_seq1.mrna1.cds1;Name=comp3555_c0_seq1;Parent=comp3555_c0_seq1.mrna1;Target=comp3555_c0_seq1 32 3 .
KQ428260	ovulgaris_genome	gene	41538	50266	.	-	.	ID=comp3555_c0_seq1.path2;Name=comp3555_c0_seq1;Dir=sense
KQ428260	ovulgaris_genome	mRNA	41538	50266	.	-	.	ID=comp3555_c0_seq1.mrna2;Name=comp3555_c0_seq1;Parent=comp3555_c0_seq1.path2;Dir=sense;coverage=95.9;identity=100.0;matches=757;mismatches=0;indels=0;unknowns=0
KQ428260	ovulgaris_genome	exon	49844	50266	100	-	.	ID=comp3555_c0_seq1.mrna2.exon1;Name=comp3555_c0_seq1;Parent=comp3555_c0_seq1.mrna2;Target=comp3555_c0_seq1 33 455 +
KQ428260	ovulgaris_genome	exon	41538	41871	100	-	.	ID=comp3555_c0_seq1.mrna2.exon2;Name=comp3555_c0_seq1;Parent=comp3555_c0_seq1.mrna2;Target=comp3555_c0_seq1 456 789 +
KQ428260	ovulgaris_genome	CDS	49844	50266	100	-	0	ID=comp3555_c0_seq1.mrna2.cds1;Name=comp3555_c0_seq1;Parent=comp3555_c0_seq1.mrna2;Target=comp3555_c0_seq1 33 455 +
KQ428260	ovulgaris_genome	CDS	41668	41871	100	-	0	ID=comp3555_c0_seq1.mrna2.cds2;Name=comp3555_c0_seq1;Parent=comp3555_c0_seq1.mrna2;Target=comp3555_c0_seq1 456 659 +
KQ416242	ovulgaris_genome	gene	10021	95514	.	-	.	ID=comp3536_c0_seq2.path1;Name=comp3536_c0_seq2;Dir=sense
KQ416242	ovulgaris_genome	mRNA	10021	95514	.	-	.	ID=comp3536_c0_seq2.mrna1;Name=comp3536_c0_seq2;Parent=comp3536_c0_seq2.path1;Dir=sense;coverage=99.3;identity=94.6;matches=787;mismatches=22;indels=23;unknowns=1
KQ416242	ovulgaris_genome	exon	95348	95514	100	-	.	ID=comp3536_c0_seq2.mrna1.exon1;Name=comp3536_c0_seq2;Parent=comp3536_c0_seq2.mrna1;Target=comp3536_c0_seq2 1 167 +
KQ416242	ovulgaris_genome	exon	91029	91090	100	-	.	ID=comp3536_c0_seq2.mrna1.exon2;Name=comp3536_c0_seq2;Parent=comp3536_c0_seq2.mrna1;Target=comp3536_c0_seq2 168 229 +
KQ416242	ovulgaris_genome	exon	82567	82672	97	-	.	ID=comp3536_c0_seq2.mrna1.exon3;Name=comp3536_c0_seq2;Parent=comp3536_c0_seq2.mrna1;Target=comp3536_c0_seq2 230 332 +
KQ416242	ovulgaris_genome	exon	74111	74227	100	-	.	ID=comp3536_c0_seq2.mrna1.exon4;Name=comp3536_c0_seq2;Parent=comp3536_c0_seq2.mrna1;Target=comp3536_c0_seq2 333 449 +
KQ416242	ovulgaris_genome	exon	55347	55386	45	-	.	ID=comp3536_c0_seq2.mrna1.exon5;Name=comp3536_c0_seq2;Parent=comp3536_c0_seq2.mrna1;Target=comp3536_c0_seq2 554 610 +
KQ416242	ovulgaris_genome	exon	50891	50897	100	-	.	ID=comp3536_c0_seq2.mrna1.exon6;Name=comp3536_c0_seq2;Parent=comp3536_c0_seq2.mrna1;Target=comp3536_c0_seq2 611 617 +
KQ416242	ovulgaris_genome	exon	40032	40039	100	-	.	ID=comp3536_c0_seq2.mrna1.exon8;Name=comp3536_c0_seq2;Parent=comp3536_c0_seq2.mrna1;Target=comp3536_c0_seq2 619 626 +
KQ416242	ovulgaris_genome	exon	37575	37597	65	-	.	ID=comp3536_c0_seq2.mrna1.exon9;Name=comp3536_c0_seq2;Parent=comp3536_c0_seq2.mrna1;Target=comp3536_c0_seq2 646 671 +
KQ416242	ovulgaris_genome	exon	16801	16914	99	-	.	ID=comp3536_c0_seq2.mrna1.exon10;Name=comp3536_c0_seq2;Parent=comp3536_c0_seq2.mrna1;Target=comp3536_c0_seq2 672 785 +
KQ416242	ovulgaris_genome	exon	10021	10188	99	-	.	ID=comp3536_c0_seq2.mrna1.exon11;Name=comp3536_c0_seq2;Parent=comp3536_c0_seq2.mrna1;Target=comp3536_c0_seq2 786 953 +
KQ416242	ovulgaris_genome	CDS	95348	95407	100	-	0	ID=comp3536_c0_seq2.mrna1.cds1;Name=comp3536_c0_seq2;Parent=comp3536_c0_seq2.mrna1;Target=comp3536_c0_seq2 108 167 +
KQ416242	ovulgaris_genome	CDS	91029	91090	100	-	0	ID=comp3536_c0_seq2.mrna1.cds2;Name=comp3536_c0_seq2;Parent=comp3536_c0_seq2.mrna1;Target=comp3536_c0_seq2 168 229 +
KQ416242	ovulgaris_genome	CDS	82567	82672	97	-	2	ID=comp3536_c0_seq2.mrna1.cds3;Name=comp3536_c0_seq2;Parent=comp3536_c0_seq2.mrna1;Target=comp3536_c0_seq2 230 332 +
KQ416242	ovulgaris_genome	CDS	74111	74227	100	-	0	ID=comp3536_c0_seq2.mrna1.cds4;Name=comp3536_c0_seq2;Parent=comp3536_c0_seq2.mrna1;Target=comp3536_c0_seq2 333 449 +
KQ416242	ovulgaris_genome	CDS	55347	55386	45	-	2	ID=comp3536_c0_seq2.mrna1.cds5;Name=comp3536_c0_seq2;Parent=comp3536_c0_seq2.mrna1;Target=comp3536_c0_seq2 554 610 +
KQ416242	ovulgaris_genome	CDS	50891	50897	100	-	2	ID=comp3536_c0_seq2.mrna1.cds6;Name=comp3536_c0_seq2;Parent=comp3536_c0_seq2.mrna1;Target=comp3536_c0_seq2 611 617 +
KQ416242	ovulgaris_genome	CDS	40032	40039	100	-	1	ID=comp3536_c0_seq2.mrna1.cds8;Name=comp3536_c0_seq2;Parent=comp3536_c0_seq2.mrna1;Target=comp3536_c0_seq2 619 626 +
KQ416242	ovulgaris_genome	CDS	37575	37597	65	-	1	ID=comp3536_c0_seq2.mrna1.cds9;Name=comp3536_c0_seq2;Parent=comp3536_c0_seq2.mrna1;Target=comp3536_c0_seq2 646 671 +
KQ416242	ovulgaris_genome	CDS	16801	16914	99	-	0	ID=comp3536_c0_seq2.mrna1.cds10;Name=comp3536_c0_seq2;Parent=comp3536_c0_seq2.mrna1;Target=comp3536_c0_seq2 672 785 +
KQ416242	ovulgaris_genome	CDS	10102	10188	100	-	0	ID=comp3536_c0_seq2.mrna1.cds11;Name=comp3536_c0_seq2;Parent=comp3536_c0_seq2.mrna1;Target=comp3536_c0_seq2 786 872 +
scaffold227653|size2941	ovulgaris_genome	gene	1671	1928	.	+	.	ID=comp3420_c0_seq1.path1;Name=comp3420_c0_seq1;Dir=indeterminate
scaffold227653|size2941	ovulgaris_genome	mRNA	1671	1928	.	+	.	ID=comp3420_c0_seq1.mrna1;Name=comp3420_c0_seq1;Parent=comp3420_c0_seq1.path1;Dir=indeterminate;coverage=39.9;identity=100.0;matches=258;mismatches=0;indels=0;unknowns=0
scaffold227653|size2941	ovulgaris_genome	exon	1671	1928	100	+	.	ID=comp3420_c0_seq1.mrna1.exon1;Name=comp3420_c0_seq1;Parent=comp3420_c0_seq1.mrna1;Target=comp3420_c0_seq1 258 1 .
KQ422187	ovulgaris_genome	gene	388476	398043	.	+	.	ID=comp3420_c0_seq1.path2;Name=comp3420_c0_seq1;Dir=antisense
KQ422187	ovulgaris_genome	mRNA	388476	398043	.	+	.	ID=comp3420_c0_seq1.mrna2;Name=comp3420_c0_seq1;Parent=comp3420_c0_seq1.path2;Dir=antisense;coverage=60.1;identity=100.0;matches=388;mismatches=0;indels=0;unknowns=0
KQ422187	ovulgaris_genome	exon	388476	388669	100	+	.	ID=comp3420_c0_seq1.mrna2.exon1;Name=comp3420_c0_seq1;Parent=comp3420_c0_seq1.mrna2;Target=comp3420_c0_seq1 453 646 -
KQ422187	ovulgaris_genome	exon	397850	398043	100	+	.	ID=comp3420_c0_seq1.mrna2.exon2;Name=comp3420_c0_seq1;Parent=comp3420_c0_seq1.mrna2;Target=comp3420_c0_seq1 259 452 -
KQ422187	ovulgaris_genome	CDS	388484	388669	100	+	2	ID=comp3420_c0_seq1.mrna2.cds1;Name=comp3420_c0_seq1;Parent=comp3420_c0_seq1.mrna2;Target=comp3420_c0_seq1 453 638 .
KQ422187	ovulgaris_genome	CDS	397850	397882	100	+	2	ID=comp3420_c0_seq1.mrna2.cds2;Name=comp3420_c0_seq1;Parent=comp3420_c0_seq1.mrna2;Target=comp3420_c0_seq1 420 452 .
KQ418971	ovulgaris_genome	gene	408597	470401	.	-	.	ID=comp3569_c0_seq1.path1;Name=comp3569_c0_seq1;Dir=antisense
KQ418971	ovulgaris_genome	mRNA	408597	470401	.	-	.	ID=comp3569_c0_seq1.mrna1;Name=comp3569_c0_seq1;Parent=comp3569_c0_seq1.path1;Dir=antisense;coverage=100.0;identity=100.0;matches=1407;mismatches=0;indels=0;unknowns=0
KQ418971	ovulgaris_genome	exon	470201	470401	100	-	.	ID=comp3569_c0_seq1.mrna1.exon1;Name=comp3569_c0_seq1;Parent=comp3569_c0_seq1.mrna1;Target=comp3569_c0_seq1 1207 1407 -
KQ418971	ovulgaris_genome	exon	452024	452112	100	-	.	ID=comp3569_c0_seq1.mrna1.exon2;Name=comp3569_c0_seq1;Parent=comp3569_c0_seq1.mrna1;Target=comp3569_c0_seq1 1118 1206 -
KQ418971	ovulgaris_genome	exon	408597	409713	100	-	.	ID=comp3569_c0_seq1.mrna1.exon3;Name=comp3569_c0_seq1;Parent=comp3569_c0_seq1.mrna1;Target=comp3569_c0_seq1 1 1117 -
KQ418971	ovulgaris_genome	CDS	408674	409693	100	-	0	ID=comp3569_c0_seq1.mrna1.cds1;Name=comp3569_c0_seq1;Parent=comp3569_c0_seq1.mrna1;Target=comp3569_c0_seq1 78 1097 .
KQ429340	ovulgaris_genome	gene	58143	64735	.	-	.	ID=comp3489_c0_seq1.path1;Name=comp3489_c0_seq1;Dir=antisense
KQ429340	ovulgaris_genome	mRNA	58143	64735	.	-	.	ID=comp3489_c0_seq1.mrna1;Name=comp3489_c0_seq1;Parent=comp3489_c0_seq1.path1;Dir=antisense;coverage=23.3;identity=99.7;matches=350;mismatches=1;indels=0;unknowns=0
KQ429340	ovulgaris_genome	exon	64586	64735	100	-	.	ID=comp3489_c0_seq1.mrna1.exon1;Name=comp3489_c0_seq1;Parent=comp3489_c0_seq1.mrna1;Target=comp3489_c0_seq1 202 351 -
KQ429340	ovulgaris_genome	exon	62784	62864	98	-	.	ID=comp3489_c0_seq1.mrna1.exon2;Name=comp3489_c0_seq1;Parent=comp3489_c0_seq1.mrna1;Target=comp3489_c0_seq1 121 201 -
KQ429340	ovulgaris_genome	exon	58143	58262	100	-	.	ID=comp3489_c0_seq1.mrna1.exon3;Name=comp3489_c0_seq1;Parent=comp3489_c0_seq1.mrna1;Target=comp3489_c0_seq1 1 120 -
KQ429340	ovulgaris_genome	CDS	64586	64735	100	-	0	ID=comp3489_c0_seq1.mrna1.cds1;Name=comp3489_c0_seq1;Parent=comp3489_c0_seq1.mrna1;Target=comp3489_c0_seq1 202 351 .
KQ429340	ovulgaris_genome	CDS	62784	62864	98	-	0	ID=comp3489_c0_seq1.mrna1.cds2;Name=comp3489_c0_seq1;Parent=comp3489_c0_seq1.mrna1;Target=comp3489_c0_seq1 121 201 .
KQ429340	ovulgaris_genome	CDS	58143	58262	100	-	0	ID=comp3489_c0_seq1.mrna1.cds3;Name=comp3489_c0_seq1;Parent=comp3489_c0_seq1.mrna1;Target=comp3489_c0_seq1 1 120 .
KQ418530	ovulgaris_genome	gene	2027	69634	.	-	.	ID=comp3489_c0_seq1.path2;Name=comp3489_c0_seq1;Dir=antisense
KQ418530	ovulgaris_genome	mRNA	2027	69634	.	-	.	ID=comp3489_c0_seq1.mrna2;Name=comp3489_c0_seq1;Parent=comp3489_c0_seq1.path2;Dir=antisense;coverage=76.7;identity=98.2;matches=1065;mismatches=19;indels=0;unknowns=0
KQ418530	ovulgaris_genome	exon	69538	69634	100	-	.	ID=comp3489_c0_seq1.mrna2.exon1;Name=comp3489_c0_seq1;Parent=comp3489_c0_seq1.mrna2;Target=comp3489_c0_seq1 1413 1509 -
KQ418530	ovulgaris_genome	exon	63143	63364	100	-	.	ID=comp3489_c0_seq1.mrna2.exon2;Name=comp3489_c0_seq1;Parent=comp3489_c0_seq1.mrna2;Target=comp3489_c0_seq1 1191 1412 -
KQ418530	ovulgaris_genome	exon	53096	53223	100	-	.	ID=comp3489_c0_seq1.mrna2.exon3;Name=comp3489_c0_seq1;Parent=comp3489_c0_seq1.mrna2;Target=comp3489_c0_seq1 1063 1190 -
KQ418530	ovulgaris_genome	exon	35029	35030	100	-	.	ID=comp3489_c0_seq1.mrna2.exon4;Name=comp3489_c0_seq1;Parent=comp3489_c0_seq1.mrna2;Target=comp3489_c0_seq1 1061 1062 -
KQ418530	ovulgaris_genome	exon	32531	32548	72	-	.	ID=comp3489_c0_seq1.mrna2.exon5;Name=comp3489_c0_seq1;Parent=comp3489_c0_seq1.mrna2;Target=comp3489_c0_seq1 1043 1060 -
KQ418530	ovulgaris_genome	exon	26200	26225	50	-	.	ID=comp3489_c0_seq1.mrna2.exon6;Name=comp3489_c0_seq1;Parent=comp3489_c0_seq1.mrna2;Target=comp3489_c0_seq1 1017 1042 -
KQ418530	ovulgaris_genome	exon	26186	26193	100	-	.	ID=comp3489_c0_seq1.mrna2.exon7;Name=comp3489_c0_seq1;Parent=comp3489_c0_seq1.mrna2;Target=comp3489_c0_seq1 954 961 -
KQ418530	ovulgaris_genome	exon	15596	15653	100	-	.	ID=comp3489_c0_seq1.mrna2.exon9;Name=comp3489_c0_seq1;Parent=comp3489_c0_seq1.mrna2;Target=comp3489_c0_seq1 876 933 -
KQ418530	ovulgaris_genome	exon	3837	3949	100	-	.	ID=comp3489_c0_seq1.mrna2.exon10;Name=comp3489_c0_seq1;Parent=comp3489_c0_seq1.mrna2;Target=comp3489_c0_seq1 763 875 -
KQ418530	ovulgaris_genome	exon	2027	2437	99	-	.	ID=comp3489_c0_seq1.mrna2.exon11;Name=comp3489_c0_seq1;Parent=comp3489_c0_seq1.mrna2;Target=comp3489_c0_seq1 352 762 -
KQ418530	ovulgaris_genome	CDS	15596	15638	100	-	0	ID=comp3489_c0_seq1.mrna2.cds1;Name=comp3489_c0_seq1;Parent=comp3489_c0_seq1.mrna2;Target=comp3489_c0_seq1 876 918 .
KQ418530	ovulgaris_genome	CDS	3837	3949	100	-	1	ID=comp3489_c0_seq1.mrna2.cds2;Name=comp3489_c0_seq1;Parent=comp3489_c0_seq1.mrna2;Target=comp3489_c0_seq1 763 875 .
KQ418530	ovulgaris_genome	CDS	2027	2437	99	-	0	ID=comp3489_c0_seq1.mrna2.cds3;Name=comp3489_c0_seq1;Parent=comp3489_c0_seq1.mrna2;Target=comp3489_c0_seq1 352 762 .
KQ420023	ovulgaris_genome	gene	416167	416367	.	-	.	ID=comp3584_c0_seq1.path1;Name=comp3584_c0_seq1;Dir=indeterminate
KQ420023	ovulgaris_genome	mRNA	416167	416367	.	-	.	ID=comp3584_c0_seq1.mrna1;Name=comp3584_c0_seq1;Parent=comp3584_c0_seq1.path1;Dir=indeterminate;coverage=99.0;identity=100.0;matches=201;mismatches=0;indels=0;unknowns=0
KQ420023	ovulgaris_genome	exon	416167	416367	100	-	.	ID=comp3584_c0_seq1.mrna1.exon1;Name=comp3584_c0_seq1;Parent=comp3584_c0_seq1.mrna1;Target=comp3584_c0_seq1 203 3 .
KQ420023	ovulgaris_genome	CDS	416169	416216	100	-	0	ID=comp3584_c0_seq1.mrna1.cds1;Name=comp3584_c0_seq1;Parent=comp3584_c0_seq1.mrna1;Target=comp3584_c0_seq1 201 154 .
KQ423260	ovulgaris_genome	gene	184516	184749	.	+	.	ID=comp3583_c0_seq1.path1;Name=comp3583_c0_seq1;Dir=indeterminate
KQ423260	ovulgaris_genome	mRNA	184516	184749	.	+	.	ID=comp3583_c0_seq1.mrna1;Name=comp3583_c0_seq1;Parent=comp3583_c0_seq1.path1;Dir=indeterminate;coverage=100.0;identity=100.0;matches=234;mismatches=0;indels=0;unknowns=0
KQ423260	ovulgaris_genome	exon	184516	184749	100	+	.	ID=comp3583_c0_seq1.mrna1.exon1;Name=comp3583_c0_seq1;Parent=comp3583_c0_seq1.mrna1;Target=comp3583_c0_seq1 234 1 .
KQ423260	ovulgaris_genome	CDS	184658	184729	100	+	0	ID=comp3583_c0_seq1.mrna1.cds1;Name=comp3583_c0_seq1;Parent=comp3583_c0_seq1.mrna1;Target=comp3583_c0_seq1 214 143 .
KQ416246	ovulgaris_genome	gene	428059	428388	.	-	.	ID=comp3586_c1_seq1.path1;Name=comp3586_c1_seq1;Dir=indeterminate
KQ416246	ovulgaris_genome	mRNA	428059	428388	.	-	.	ID=comp3586_c1_seq1.mrna1;Name=comp3586_c1_seq1;Parent=comp3586_c1_seq1.path1;Dir=indeterminate;coverage=97.3;identity=100.0;matches=330;mismatches=0;indels=0;unknowns=0
KQ416246	ovulgaris_genome	exon	428059	428388	100	-	.	ID=comp3586_c1_seq1.mrna1.exon1;Name=comp3586_c1_seq1;Parent=comp3586_c1_seq1.mrna1;Target=comp3586_c1_seq1 330 1 .
KQ416246	ovulgaris_genome	CDS	428142	428294	100	-	0	ID=comp3586_c1_seq1.mrna1.cds1;Name=comp3586_c1_seq1;Parent=comp3586_c1_seq1.mrna1;Target=comp3586_c1_seq1 247 95 .
KQ423395	ovulgaris_genome	gene	5596	8133	.	-	.	ID=comp3588_c0_seq1.path1;Name=comp3588_c0_seq1;Dir=sense
KQ423395	ovulgaris_genome	mRNA	5596	8133	.	-	.	ID=comp3588_c0_seq1.mrna1;Name=comp3588_c0_seq1;Parent=comp3588_c0_seq1.path1;Dir=sense;coverage=99.9;identity=99.9;matches=1406;mismatches=1;indels=0;unknowns=0
KQ423395	ovulgaris_genome	exon	7660	8133	100	-	.	ID=comp3588_c0_seq1.mrna1.exon1;Name=comp3588_c0_seq1;Parent=comp3588_c0_seq1.mrna1;Target=comp3588_c0_seq1 1 474 +
KQ423395	ovulgaris_genome	exon	5596	6528	99	-	.	ID=comp3588_c0_seq1.mrna1.exon2;Name=comp3588_c0_seq1;Parent=comp3588_c0_seq1.mrna1;Target=comp3588_c0_seq1 475 1407 +
KQ423395	ovulgaris_genome	CDS	7660	8004	100	-	0	ID=comp3588_c0_seq1.mrna1.cds1;Name=comp3588_c0_seq1;Parent=comp3588_c0_seq1.mrna1;Target=comp3588_c0_seq1 130 474 +
KQ423395	ovulgaris_genome	CDS	5614	6528	99	-	0	ID=comp3588_c0_seq1.mrna1.cds2;Name=comp3588_c0_seq1;Parent=comp3588_c0_seq1.mrna1;Target=comp3588_c0_seq1 475 1389 +
KQ417981	ovulgaris_genome	gene	143094	387779	.	+	.	ID=comp3455_c0_seq1.path1;Name=comp3455_c0_seq1;Dir=antisense
KQ417981	ovulgaris_genome	mRNA	143094	387779	.	+	.	ID=comp3455_c0_seq1.mrna1;Name=comp3455_c0_seq1;Parent=comp3455_c0_seq1.path1;Dir=antisense;coverage=90.0;identity=98.3;matches=514;mismatches=1;indels=8;unknowns=0
KQ417981	ovulgaris_genome	exon	143094	143258	95	+	.	ID=comp3455_c0_seq1.mrna1.exon1;Name=comp3455_c0_seq1;Parent=comp3455_c0_seq1.mrna1;Target=comp3455_c0_seq1 385 541 -
KQ417981	ovulgaris_genome	exon	387422	387779	99	+	.	ID=comp3455_c0_seq1.mrna1.exon2;Name=comp3455_c0_seq1;Parent=comp3455_c0_seq1.mrna1;Target=comp3455_c0_seq1 27 384 -
KQ417981	ovulgaris_genome	CDS	143094	143167	89	+	0	ID=comp3455_c0_seq1.mrna1.cds1;Name=comp3455_c0_seq1;Parent=comp3455_c0_seq1.mrna1;Target=comp3455_c0_seq1 476 541 .
KQ416099	ovulgaris_genome	gene	17740	18346	.	+	.	ID=comp3599_c0_seq1.path1;Name=comp3599_c0_seq1;Dir=indeterminate
KQ416099	ovulgaris_genome	mRNA	17740	18346	.	+	.	ID=comp3599_c0_seq1.mrna1;Name=comp3599_c0_seq1;Parent=comp3599_c0_seq1.path1;Dir=indeterminate;coverage=98.7;identity=100.0;matches=607;mismatches=0;indels=0;unknowns=0
KQ416099	ovulgaris_genome	exon	17740	18346	100	+	.	ID=comp3599_c0_seq1.mrna1.exon1;Name=comp3599_c0_seq1;Parent=comp3599_c0_seq1.mrna1;Target=comp3599_c0_seq1 607 1 .
KQ416099	ovulgaris_genome	CDS	17930	18079	100	+	0	ID=comp3599_c0_seq1.mrna1.cds1;Name=comp3599_c0_seq1;Parent=comp3599_c0_seq1.mrna1;Target=comp3599_c0_seq1 340 191 .
KQ416246	ovulgaris_genome	gene	428513	428792	.	-	.	ID=comp3586_c0_seq1.path1;Name=comp3586_c0_seq1;Dir=indeterminate
KQ416246	ovulgaris_genome	mRNA	428513	428792	.	-	.	ID=comp3586_c0_seq1.mrna1;Name=comp3586_c0_seq1;Parent=comp3586_c0_seq1.path1;Dir=indeterminate;coverage=96.2;identity=100.0;matches=280;mismatches=0;indels=0;unknowns=0
KQ416246	ovulgaris_genome	exon	428513	428792	100	-	.	ID=comp3586_c0_seq1.mrna1.exon1;Name=comp3586_c0_seq1;Parent=comp3586_c0_seq1.mrna1;Target=comp3586_c0_seq1 291 12 .
KQ416246	ovulgaris_genome	CDS	428642	428791	100	-	0	ID=comp3586_c0_seq1.mrna1.cds1;Name=comp3586_c0_seq1;Parent=comp3586_c0_seq1.mrna1;Target=comp3586_c0_seq1 162 13 .
KQ424337	ovulgaris_genome	gene	79768	91842	.	+	.	ID=comp3572_c0_seq1.path1;Name=comp3572_c0_seq1;Dir=sense
KQ424337	ovulgaris_genome	mRNA	79768	91842	.	+	.	ID=comp3572_c0_seq1.mrna1;Name=comp3572_c0_seq1;Parent=comp3572_c0_seq1.path1;Dir=sense;coverage=98.3;identity=99.8;matches=1312;mismatches=2;indels=0;unknowns=0
KQ424337	ovulgaris_genome	exon	79768	79860	97	+	.	ID=comp3572_c0_seq1.mrna1.exon1;Name=comp3572_c0_seq1;Parent=comp3572_c0_seq1.mrna1;Target=comp3572_c0_seq1 1 93 +
KQ424337	ovulgaris_genome	exon	81156	81465	100	+	.	ID=comp3572_c0_seq1.mrna1.exon2;Name=comp3572_c0_seq1;Parent=comp3572_c0_seq1.mrna1;Target=comp3572_c0_seq1 94 403 +
KQ424337	ovulgaris_genome	exon	87660	88354	100	+	.	ID=comp3572_c0_seq1.mrna1.exon3;Name=comp3572_c0_seq1;Parent=comp3572_c0_seq1.mrna1;Target=comp3572_c0_seq1 404 1098 +
KQ424337	ovulgaris_genome	exon	91627	91842	100	+	.	ID=comp3572_c0_seq1.mrna1.exon4;Name=comp3572_c0_seq1;Parent=comp3572_c0_seq1.mrna1;Target=comp3572_c0_seq1 1099 1314 +
KQ424337	ovulgaris_genome	CDS	81163	81465	100	+	0	ID=comp3572_c0_seq1.mrna1.cds1;Name=comp3572_c0_seq1;Parent=comp3572_c0_seq1.mrna1;Target=comp3572_c0_seq1 101 403 +
KQ424337	ovulgaris_genome	CDS	87660	88354	100	+	0	ID=comp3572_c0_seq1.mrna1.cds2;Name=comp3572_c0_seq1;Parent=comp3572_c0_seq1.mrna1;Target=comp3572_c0_seq1 404 1098 +
KQ424337	ovulgaris_genome	CDS	91627	91762	100	+	2	ID=comp3572_c0_seq1.mrna1.cds3;Name=comp3572_c0_seq1;Parent=comp3572_c0_seq1.mrna1;Target=comp3572_c0_seq1 1099 1234 +
KQ420662	ovulgaris_genome	gene	214740	215021	.	-	.	ID=comp3602_c0_seq1.path1;Name=comp3602_c0_seq1;Dir=indeterminate
KQ420662	ovulgaris_genome	mRNA	214740	215021	.	-	.	ID=comp3602_c0_seq1.mrna1;Name=comp3602_c0_seq1;Parent=comp3602_c0_seq1.path1;Dir=indeterminate;coverage=97.2;identity=100.0;matches=273;mismatches=0;indels=0;unknowns=9
KQ420662	ovulgaris_genome	exon	214740	215021	100	-	.	ID=comp3602_c0_seq1.mrna1.exon1;Name=comp3602_c0_seq1;Parent=comp3602_c0_seq1.mrna1;Target=comp3602_c0_seq1 290 9 .
KQ420662	ovulgaris_genome	CDS	214915	215019	100	-	0	ID=comp3602_c0_seq1.mrna1.cds1;Name=comp3602_c0_seq1;Parent=comp3602_c0_seq1.mrna1;Target=comp3602_c0_seq1 115 11 .
KQ422717	ovulgaris_genome	gene	210903	239431	.	-	.	ID=comp3605_c0_seq1.path1;Name=comp3605_c0_seq1;Dir=sense
KQ422717	ovulgaris_genome	mRNA	210903	239431	.	-	.	ID=comp3605_c0_seq1.mrna1;Name=comp3605_c0_seq1;Parent=comp3605_c0_seq1.path1;Dir=sense;coverage=100.0;identity=99.9;matches=1918;mismatches=1;indels=0;unknowns=0
KQ422717	ovulgaris_genome	exon	239165	239431	99	-	.	ID=comp3605_c0_seq1.mrna1.exon1;Name=comp3605_c0_seq1;Parent=comp3605_c0_seq1.mrna1;Target=comp3605_c0_seq1 1 267 +
KQ422717	ovulgaris_genome	exon	224428	224769	100	-	.	ID=comp3605_c0_seq1.mrna1.exon2;Name=comp3605_c0_seq1;Parent=comp3605_c0_seq1.mrna1;Target=comp3605_c0_seq1 268 609 +
KQ422717	ovulgaris_genome	exon	218203	218373	100	-	.	ID=comp3605_c0_seq1.mrna1.exon3;Name=comp3605_c0_seq1;Parent=comp3605_c0_seq1.mrna1;Target=comp3605_c0_seq1 610 780 +
KQ422717	ovulgaris_genome	exon	210903	212041	100	-	.	ID=comp3605_c0_seq1.mrna1.exon4;Name=comp3605_c0_seq1;Parent=comp3605_c0_seq1.mrna1;Target=comp3605_c0_seq1 781 1919 +
KQ422717	ovulgaris_genome	CDS	239165	239215	100	-	0	ID=comp3605_c0_seq1.mrna1.cds1;Name=comp3605_c0_seq1;Parent=comp3605_c0_seq1.mrna1;Target=comp3605_c0_seq1 217 267 +
KQ422717	ovulgaris_genome	CDS	224428	224769	100	-	0	ID=comp3605_c0_seq1.mrna1.cds2;Name=comp3605_c0_seq1;Parent=comp3605_c0_seq1.mrna1;Target=comp3605_c0_seq1 268 609 +
KQ422717	ovulgaris_genome	CDS	218203	218373	100	-	0	ID=comp3605_c0_seq1.mrna1.cds3;Name=comp3605_c0_seq1;Parent=comp3605_c0_seq1.mrna1;Target=comp3605_c0_seq1 610 780 +
KQ422717	ovulgaris_genome	CDS	211541	212041	100	-	0	ID=comp3605_c0_seq1.mrna1.cds4;Name=comp3605_c0_seq1;Parent=comp3605_c0_seq1.mrna1;Target=comp3605_c0_seq1 781 1281 +
KQ424026	ovulgaris_genome	gene	132396	154434	.	-	.	ID=comp3560_c0_seq1.path1;Name=comp3560_c0_seq1;Dir=sense
KQ424026	ovulgaris_genome	mRNA	132396	154434	.	-	.	ID=comp3560_c0_seq1.mrna1;Name=comp3560_c0_seq1;Parent=comp3560_c0_seq1.path1;Dir=sense;coverage=33.6;identity=99.9;matches=682;mismatches=1;indels=0;unknowns=0
KQ424026	ovulgaris_genome	exon	154330	154434	100	-	.	ID=comp3560_c0_seq1.mrna1.exon1;Name=comp3560_c0_seq1;Parent=comp3560_c0_seq1.mrna1;Target=comp3560_c0_seq1 169 273 +
KQ424026	ovulgaris_genome	exon	151815	151880	100	-	.	ID=comp3560_c0_seq1.mrna1.exon2;Name=comp3560_c0_seq1;Parent=comp3560_c0_seq1.mrna1;Target=comp3560_c0_seq1 274 339 +
KQ424026	ovulgaris_genome	exon	150284	150389	100	-	.	ID=comp3560_c0_seq1.mrna1.exon3;Name=comp3560_c0_seq1;Parent=comp3560_c0_seq1.mrna1;Target=comp3560_c0_seq1 340 445 +
KQ424026	ovulgaris_genome	exon	141696	141769	98	-	.	ID=comp3560_c0_seq1.mrna1.exon4;Name=comp3560_c0_seq1;Parent=comp3560_c0_seq1.mrna1;Target=comp3560_c0_seq1 446 519 +
KQ424026	ovulgaris_genome	exon	139719	139772	100	-	.	ID=comp3560_c0_seq1.mrna1.exon5;Name=comp3560_c0_seq1;Parent=comp3560_c0_seq1.mrna1;Target=comp3560_c0_seq1 520 573 +
KQ424026	ovulgaris_genome	exon	137521	137574	100	-	.	ID=comp3560_c0_seq1.mrna1.exon6;Name=comp3560_c0_seq1;Parent=comp3560_c0_seq1.mrna1;Target=comp3560_c0_seq1 574 627 +
KQ424026	ovulgaris_genome	exon	134877	134980	100	-	.	ID=comp3560_c0_seq1.mrna1.exon7;Name=comp3560_c0_seq1;Parent=comp3560_c0_seq1.mrna1;Target=comp3560_c0_seq1 628 731 +
KQ424026	ovulgaris_genome	exon	132396	132515	100	-	.	ID=comp3560_c0_seq1.mrna1.exon8;Name=comp3560_c0_seq1;Parent=comp3560_c0_seq1.mrna1;Target=comp3560_c0_seq1 732 851 +
KQ424026	ovulgaris_genome	CDS	154330	154432	100	-	0	ID=comp3560_c0_seq1.mrna1.cds1;Name=comp3560_c0_seq1;Parent=comp3560_c0_seq1.mrna1;Target=comp3560_c0_seq1 171 273 +
KQ424026	ovulgaris_genome	CDS	151815	151880	100	-	1	ID=comp3560_c0_seq1.mrna1.cds2;Name=comp3560_c0_seq1;Parent=comp3560_c0_seq1.mrna1;Target=comp3560_c0_seq1 274 339 +
KQ424026	ovulgaris_genome	CDS	150284	150389	100	-	1	ID=comp3560_c0_seq1.mrna1.cds3;Name=comp3560_c0_seq1;Parent=comp3560_c0_seq1.mrna1;Target=comp3560_c0_seq1 340 445 +
KQ424026	ovulgaris_genome	CDS	141696	141769	98	-	2	ID=comp3560_c0_seq1.mrna1.cds4;Name=comp3560_c0_seq1;Parent=comp3560_c0_seq1.mrna1;Target=comp3560_c0_seq1 446 519 +
KQ424026	ovulgaris_genome	CDS	139719	139772	100	-	1	ID=comp3560_c0_seq1.mrna1.cds5;Name=comp3560_c0_seq1;Parent=comp3560_c0_seq1.mrna1;Target=comp3560_c0_seq1 520 573 +
KQ424026	ovulgaris_genome	CDS	137521	137574	100	-	1	ID=comp3560_c0_seq1.mrna1.cds6;Name=comp3560_c0_seq1;Parent=comp3560_c0_seq1.mrna1;Target=comp3560_c0_seq1 574 627 +
KQ424026	ovulgaris_genome	CDS	134877	134980	100	-	1	ID=comp3560_c0_seq1.mrna1.cds7;Name=comp3560_c0_seq1;Parent=comp3560_c0_seq1.mrna1;Target=comp3560_c0_seq1 628 731 +
KQ424026	ovulgaris_genome	CDS	132396	132515	100	-	0	ID=comp3560_c0_seq1.mrna1.cds8;Name=comp3560_c0_seq1;Parent=comp3560_c0_seq1.mrna1;Target=comp3560_c0_seq1 732 851 +
scaffold95187|size5090	ovulgaris_genome	gene	2478	3663	.	+	.	ID=comp3560_c0_seq1.path2;Name=comp3560_c0_seq1;Dir=indeterminate
scaffold95187|size5090	ovulgaris_genome	mRNA	2478	3663	.	+	.	ID=comp3560_c0_seq1.mrna2;Name=comp3560_c0_seq1;Parent=comp3560_c0_seq1.path2;Dir=indeterminate;coverage=58.2;identity=99.4;matches=1180;mismatches=3;indels=4;unknowns=0
scaffold95187|size5090	ovulgaris_genome	exon	2478	3663	99	+	.	ID=comp3560_c0_seq1.mrna2.exon1;Name=comp3560_c0_seq1;Parent=comp3560_c0_seq1.mrna2;Target=comp3560_c0_seq1 2035 852 .
scaffold95187|size5090	ovulgaris_genome	CDS	2478	2657	100	+	0	ID=comp3560_c0_seq1.mrna2.cds1;Name=comp3560_c0_seq1;Parent=comp3560_c0_seq1.mrna2;Target=comp3560_c0_seq1 1031 852 .
KQ429692	ovulgaris_genome	gene	35557	133591	.	+	.	ID=comp3398_c0_seq1.path1;Name=comp3398_c0_seq1;Dir=sense
KQ429692	ovulgaris_genome	mRNA	35557	133591	.	+	.	ID=comp3398_c0_seq1.mrna1;Name=comp3398_c0_seq1;Parent=comp3398_c0_seq1.path1;Dir=sense;coverage=22.9;identity=99.8;matches=431;mismatches=1;indels=0;unknowns=0
KQ429692	ovulgaris_genome	exon	35557	35725	100	+	.	ID=comp3398_c0_seq1.mrna1.exon1;Name=comp3398_c0_seq1;Parent=comp3398_c0_seq1.mrna1;Target=comp3398_c0_seq1 23 191 +
KQ429692	ovulgaris_genome	exon	133329	133591	99	+	.	ID=comp3398_c0_seq1.mrna1.exon2;Name=comp3398_c0_seq1;Parent=comp3398_c0_seq1.mrna1;Target=comp3398_c0_seq1 192 454 +
KQ429692	ovulgaris_genome	CDS	133367	133591	99	+	0	ID=comp3398_c0_seq1.mrna1.cds1;Name=comp3398_c0_seq1;Parent=comp3398_c0_seq1.mrna1;Target=comp3398_c0_seq1 230 454 +
KQ419660	ovulgaris_genome	gene	396553	430643	.	-	.	ID=comp3398_c0_seq1.path2;Name=comp3398_c0_seq1;Dir=sense
KQ419660	ovulgaris_genome	mRNA	396553	430643	.	-	.	ID=comp3398_c0_seq1.mrna2;Name=comp3398_c0_seq1;Parent=comp3398_c0_seq1.path2;Dir=sense;coverage=75.9;identity=100.0;matches=1403;mismatches=0;indels=0;unknowns=0
KQ419660	ovulgaris_genome	exon	430470	430643	100	-	.	ID=comp3398_c0_seq1.mrna2.exon1;Name=comp3398_c0_seq1;Parent=comp3398_c0_seq1.mrna2;Target=comp3398_c0_seq1 455 628 +
KQ419660	ovulgaris_genome	exon	425758	425762	100	-	.	ID=comp3398_c0_seq1.mrna2.exon2;Name=comp3398_c0_seq1;Parent=comp3398_c0_seq1.mrna2;Target=comp3398_c0_seq1 644 648 +
KQ419660	ovulgaris_genome	exon	420586	420592	100	-	.	ID=comp3398_c0_seq1.mrna2.exon3;Name=comp3398_c0_seq1;Parent=comp3398_c0_seq1.mrna2;Target=comp3398_c0_seq1 649 655 +
KQ419660	ovulgaris_genome	exon	411429	411437	100	-	.	ID=comp3398_c0_seq1.mrna2.exon4;Name=comp3398_c0_seq1;Parent=comp3398_c0_seq1.mrna2;Target=comp3398_c0_seq1 656 664 +
KQ419660	ovulgaris_genome	exon	407235	407238	100	-	.	ID=comp3398_c0_seq1.mrna2.exon5;Name=comp3398_c0_seq1;Parent=comp3398_c0_seq1.mrna2;Target=comp3398_c0_seq1 680 683 +
KQ419660	ovulgaris_genome	exon	401316	401952	100	-	.	ID=comp3398_c0_seq1.mrna2.exon6;Name=comp3398_c0_seq1;Parent=comp3398_c0_seq1.mrna2;Target=comp3398_c0_seq1 684 1320 +
KQ419660	ovulgaris_genome	exon	396553	397119	100	-	.	ID=comp3398_c0_seq1.mrna2.exon7;Name=comp3398_c0_seq1;Parent=comp3398_c0_seq1.mrna2;Target=comp3398_c0_seq1 1321 1887 +
KQ419660	ovulgaris_genome	CDS	430470	430643	100	-	0	ID=comp3398_c0_seq1.mrna2.cds1;Name=comp3398_c0_seq1;Parent=comp3398_c0_seq1.mrna2;Target=comp3398_c0_seq1 455 628 +
KQ419660	ovulgaris_genome	CDS	425758	425762	100	-	0	ID=comp3398_c0_seq1.mrna2.cds2;Name=comp3398_c0_seq1;Parent=comp3398_c0_seq1.mrna2;Target=comp3398_c0_seq1 644 648 +
KQ419660	ovulgaris_genome	CDS	420586	420592	100	-	2	ID=comp3398_c0_seq1.mrna2.cds3;Name=comp3398_c0_seq1;Parent=comp3398_c0_seq1.mrna2;Target=comp3398_c0_seq1 649 655 +
KQ419660	ovulgaris_genome	CDS	411429	411437	100	-	0	ID=comp3398_c0_seq1.mrna2.cds4;Name=comp3398_c0_seq1;Parent=comp3398_c0_seq1.mrna2;Target=comp3398_c0_seq1 656 664 +
KQ419660	ovulgaris_genome	CDS	407235	407238	100	-	0	ID=comp3398_c0_seq1.mrna2.cds5;Name=comp3398_c0_seq1;Parent=comp3398_c0_seq1.mrna2;Target=comp3398_c0_seq1 680 683 +
KQ419660	ovulgaris_genome	CDS	401480	401952	100	-	1	ID=comp3398_c0_seq1.mrna2.cds6;Name=comp3398_c0_seq1;Parent=comp3398_c0_seq1.mrna2;Target=comp3398_c0_seq1 684 1156 +
KQ418590	ovulgaris_genome	gene	104549	105078	.	-	.	ID=comp3618_c0_seq1.path1;Name=comp3618_c0_seq1;Dir=indeterminate
KQ418590	ovulgaris_genome	mRNA	104549	105078	.	-	.	ID=comp3618_c0_seq1.mrna1;Name=comp3618_c0_seq1;Parent=comp3618_c0_seq1.path1;Dir=indeterminate;coverage=91.7;identity=100.0;matches=530;mismatches=0;indels=0;unknowns=0
KQ418590	ovulgaris_genome	exon	104549	105078	100	-	.	ID=comp3618_c0_seq1.mrna1.exon1;Name=comp3618_c0_seq1;Parent=comp3618_c0_seq1.mrna1;Target=comp3618_c0_seq1 530 1 .
KQ418590	ovulgaris_genome	CDS	104924	105076	100	-	0	ID=comp3618_c0_seq1.mrna1.cds1;Name=comp3618_c0_seq1;Parent=comp3618_c0_seq1.mrna1;Target=comp3618_c0_seq1 155 3 .
KQ420154	ovulgaris_genome	gene	141175	141486	.	+	.	ID=comp3608_c0_seq1.path1;Name=comp3608_c0_seq1;Dir=indeterminate
KQ420154	ovulgaris_genome	mRNA	141175	141486	.	+	.	ID=comp3608_c0_seq1.mrna1;Name=comp3608_c0_seq1;Parent=comp3608_c0_seq1.path1;Dir=indeterminate;coverage=90.4;identity=100.0;matches=312;mismatches=0;indels=0;unknowns=0
KQ420154	ovulgaris_genome	exon	141175	141486	100	+	.	ID=comp3608_c0_seq1.mrna1.exon1;Name=comp3608_c0_seq1;Parent=comp3608_c0_seq1.mrna1;Target=comp3608_c0_seq1 314 3 .
KQ420154	ovulgaris_genome	CDS	141224	141301	100	+	0	ID=comp3608_c0_seq1.mrna1.cds1;Name=comp3608_c0_seq1;Parent=comp3608_c0_seq1.mrna1;Target=comp3608_c0_seq1 129 52 .
KQ421758	ovulgaris_genome	gene	1303289	1305485	.	+	.	ID=comp3410_c0_seq1.path1;Name=comp3410_c0_seq1;Dir=indeterminate
KQ421758	ovulgaris_genome	mRNA	1303289	1305485	.	+	.	ID=comp3410_c0_seq1.mrna1;Name=comp3410_c0_seq1;Parent=comp3410_c0_seq1.path1;Dir=indeterminate;coverage=97.6;identity=100.0;matches=2197;mismatches=0;indels=0;unknowns=0
KQ421758	ovulgaris_genome	exon	1303289	1305485	100	+	.	ID=comp3410_c0_seq1.mrna1.exon1;Name=comp3410_c0_seq1;Parent=comp3410_c0_seq1.mrna1;Target=comp3410_c0_seq1 2197 1 .
KQ421758	ovulgaris_genome	CDS	1303591	1303755	100	+	0	ID=comp3410_c0_seq1.mrna1.cds1;Name=comp3410_c0_seq1;Parent=comp3410_c0_seq1.mrna1;Target=comp3410_c0_seq1 467 303 .
KQ420865	ovulgaris_genome	gene	109754	110251	.	-	.	ID=comp3639_c0_seq1.path1;Name=comp3639_c0_seq1;Dir=indeterminate
KQ420865	ovulgaris_genome	mRNA	109754	110251	.	-	.	ID=comp3639_c0_seq1.mrna1;Name=comp3639_c0_seq1;Parent=comp3639_c0_seq1.path1;Dir=indeterminate;coverage=100.0;identity=100.0;matches=498;mismatches=0;indels=0;unknowns=0
KQ420865	ovulgaris_genome	exon	109754	110251	100	-	.	ID=comp3639_c0_seq1.mrna1.exon1;Name=comp3639_c0_seq1;Parent=comp3639_c0_seq1.mrna1;Target=comp3639_c0_seq1 498 1 .
KQ420865	ovulgaris_genome	CDS	110071	110169	100	-	0	ID=comp3639_c0_seq1.mrna1.cds1;Name=comp3639_c0_seq1;Parent=comp3639_c0_seq1.mrna1;Target=comp3639_c0_seq1 181 83 .
scaffold7745|size13765	ovulgaris_genome	gene	5726	6430	.	-	.	ID=comp3640_c0_seq1.path1;Name=comp3640_c0_seq1;Dir=indeterminate
scaffold7745|size13765	ovulgaris_genome	mRNA	5726	6430	.	-	.	ID=comp3640_c0_seq1.mrna1;Name=comp3640_c0_seq1;Parent=comp3640_c0_seq1.path1;Dir=indeterminate;coverage=100.0;identity=100.0;matches=705;mismatches=0;indels=0;unknowns=0
scaffold7745|size13765	ovulgaris_genome	exon	5726	6430	100	-	.	ID=comp3640_c0_seq1.mrna1.exon1;Name=comp3640_c0_seq1;Parent=comp3640_c0_seq1.mrna1;Target=comp3640_c0_seq1 705 1 .
scaffold7745|size13765	ovulgaris_genome	CDS	6025	6216	100	-	0	ID=comp3640_c0_seq1.mrna1.cds1;Name=comp3640_c0_seq1;Parent=comp3640_c0_seq1.mrna1;Target=comp3640_c0_seq1 406 215 .
KQ417430	ovulgaris_genome	gene	536170	537217	.	-	.	ID=comp3642_c0_seq1.path1;Name=comp3642_c0_seq1;Dir=indeterminate
KQ417430	ovulgaris_genome	mRNA	536170	537217	.	-	.	ID=comp3642_c0_seq1.mrna1;Name=comp3642_c0_seq1;Parent=comp3642_c0_seq1.path1;Dir=indeterminate;coverage=100.0;identity=99.4;matches=1042;mismatches=6;indels=0;unknowns=0
KQ417430	ovulgaris_genome	exon	536170	537217	99	-	.	ID=comp3642_c0_seq1.mrna1.exon1;Name=comp3642_c0_seq1;Parent=comp3642_c0_seq1.mrna1;Target=comp3642_c0_seq1 1048 1 .
KQ417430	ovulgaris_genome	CDS	537087	537215	99	-	0	ID=comp3642_c0_seq1.mrna1.cds1;Name=comp3642_c0_seq1;Parent=comp3642_c0_seq1.mrna1;Target=comp3642_c0_seq1 131 3 .
KQ416270	ovulgaris_genome	gene	277342	279164	.	+	.	ID=comp3623_c0_seq1.path1;Name=comp3623_c0_seq1;Dir=indeterminate
KQ416270	ovulgaris_genome	mRNA	277342	279164	.	+	.	ID=comp3623_c0_seq1.mrna1;Name=comp3623_c0_seq1;Parent=comp3623_c0_seq1.path1;Dir=indeterminate;coverage=97.2;identity=99.6;matches=1816;mismatches=7;indels=0;unknowns=0
KQ416270	ovulgaris_genome	exon	277342	279164	99	+	.	ID=comp3623_c0_seq1.mrna1.exon1;Name=comp3623_c0_seq1;Parent=comp3623_c0_seq1.mrna1;Target=comp3623_c0_seq1 1875 53 .
KQ416270	ovulgaris_genome	CDS	277342	277533	97	+	0	ID=comp3623_c0_seq1.mrna1.cds1;Name=comp3623_c0_seq1;Parent=comp3623_c0_seq1.mrna1;Target=comp3623_c0_seq1 244 53 .
KQ418947	ovulgaris_genome	gene	93200	93721	.	-	.	ID=comp3656_c0_seq1.path1;Name=comp3656_c0_seq1;Dir=indeterminate
KQ418947	ovulgaris_genome	mRNA	93200	93721	.	-	.	ID=comp3656_c0_seq1.mrna1;Name=comp3656_c0_seq1;Parent=comp3656_c0_seq1.path1;Dir=indeterminate;coverage=100.0;identity=100.0;matches=522;mismatches=0;indels=0;unknowns=0
KQ418947	ovulgaris_genome	exon	93200	93721	100	-	.	ID=comp3656_c0_seq1.mrna1.exon1;Name=comp3656_c0_seq1;Parent=comp3656_c0_seq1.mrna1;Target=comp3656_c0_seq1 522 1 .
KQ418947	ovulgaris_genome	CDS	93200	93286	100	-	0	ID=comp3656_c0_seq1.mrna1.cds1;Name=comp3656_c0_seq1;Parent=comp3656_c0_seq1.mrna1;Target=comp3656_c0_seq1 522 436 .
KQ430515	ovulgaris_genome	gene	3546	4178	.	-	.	ID=comp3653_c0_seq1.path1;Name=comp3653_c0_seq1;Dir=indeterminate
KQ430515	ovulgaris_genome	mRNA	3546	4178	.	-	.	ID=comp3653_c0_seq1.mrna1;Name=comp3653_c0_seq1;Parent=comp3653_c0_seq1.path1;Dir=indeterminate;coverage=96.6;identity=98.4;matches=624;mismatches=1;indels=9;unknowns=1
KQ430515	ovulgaris_genome	exon	3546	4178	98	-	.	ID=comp3653_c0_seq1.mrna1.exon1;Name=comp3653_c0_seq1;Parent=comp3653_c0_seq1.mrna1;Target=comp3653_c0_seq1 628 1 .
KQ430515	ovulgaris_genome	CDS	3595	3906	100	-	0	ID=comp3653_c0_seq1.mrna1.cds1;Name=comp3653_c0_seq1;Parent=comp3653_c0_seq1.mrna1;Target=comp3653_c0_seq1 579 268 .
KQ418506	ovulgaris_genome	gene	339493	356882	.	-	.	ID=comp3643_c0_seq1.path1;Name=comp3643_c0_seq1;Dir=sense
KQ418506	ovulgaris_genome	mRNA	339493	356882	.	-	.	ID=comp3643_c0_seq1.mrna1;Name=comp3643_c0_seq1;Parent=comp3643_c0_seq1.path1;Dir=sense;coverage=99.5;identity=100.0;matches=600;mismatches=0;indels=0;unknowns=0
KQ418506	ovulgaris_genome	exon	356676	356882	100	-	.	ID=comp3643_c0_seq1.mrna1.exon1;Name=comp3643_c0_seq1;Parent=comp3643_c0_seq1.mrna1;Target=comp3643_c0_seq1 1 207 +
KQ418506	ovulgaris_genome	exon	343065	343145	100	-	.	ID=comp3643_c0_seq1.mrna1.exon2;Name=comp3643_c0_seq1;Parent=comp3643_c0_seq1.mrna1;Target=comp3643_c0_seq1 208 288 +
KQ418506	ovulgaris_genome	exon	341467	341474	100	-	.	ID=comp3643_c0_seq1.mrna1.exon3;Name=comp3643_c0_seq1;Parent=comp3643_c0_seq1.mrna1;Target=comp3643_c0_seq1 335 342 +
KQ418506	ovulgaris_genome	exon	341440	341447	100	-	.	ID=comp3643_c0_seq1.mrna1.exon4;Name=comp3643_c0_seq1;Parent=comp3643_c0_seq1.mrna1;Target=comp3643_c0_seq1 380 387 +
KQ418506	ovulgaris_genome	exon	340423	340431	100	-	.	ID=comp3643_c0_seq1.mrna1.exon5;Name=comp3643_c0_seq1;Parent=comp3643_c0_seq1.mrna1;Target=comp3643_c0_seq1 453 461 +
KQ418506	ovulgaris_genome	exon	339493	339779	100	-	.	ID=comp3643_c0_seq1.mrna1.exon6;Name=comp3643_c0_seq1;Parent=comp3643_c0_seq1.mrna1;Target=comp3643_c0_seq1 483 769 +
KQ418506	ovulgaris_genome	CDS	356676	356802	100	-	0	ID=comp3643_c0_seq1.mrna1.cds1;Name=comp3643_c0_seq1;Parent=comp3643_c0_seq1.mrna1;Target=comp3643_c0_seq1 81 207 +
KQ418506	ovulgaris_genome	CDS	343065	343145	100	-	1	ID=comp3643_c0_seq1.mrna1.cds2;Name=comp3643_c0_seq1;Parent=comp3643_c0_seq1.mrna1;Target=comp3643_c0_seq1 208 288 +
KQ418506	ovulgaris_genome	CDS	341467	341474	100	-	2	ID=comp3643_c0_seq1.mrna1.cds3;Name=comp3643_c0_seq1;Parent=comp3643_c0_seq1.mrna1;Target=comp3643_c0_seq1 335 342 +
KQ418506	ovulgaris_genome	CDS	341440	341447	100	-	2	ID=comp3643_c0_seq1.mrna1.cds4;Name=comp3643_c0_seq1;Parent=comp3643_c0_seq1.mrna1;Target=comp3643_c0_seq1 380 387 +
KQ418506	ovulgaris_genome	CDS	340423	340431	100	-	0	ID=comp3643_c0_seq1.mrna1.cds5;Name=comp3643_c0_seq1;Parent=comp3643_c0_seq1.mrna1;Target=comp3643_c0_seq1 453 461 +
KQ418506	ovulgaris_genome	CDS	339681	339779	100	-	0	ID=comp3643_c0_seq1.mrna1.cds6;Name=comp3643_c0_seq1;Parent=comp3643_c0_seq1.mrna1;Target=comp3643_c0_seq1 483 581 +
KQ416175	ovulgaris_genome	gene	251675	252790	.	+	.	ID=comp3637_c1_seq1.path1;Name=comp3637_c1_seq1;Dir=indeterminate
KQ416175	ovulgaris_genome	mRNA	251675	252790	.	+	.	ID=comp3637_c1_seq1.mrna1;Name=comp3637_c1_seq1;Parent=comp3637_c1_seq1.path1;Dir=indeterminate;coverage=100.0;identity=99.9;matches=1115;mismatches=1;indels=0;unknowns=0
KQ416175	ovulgaris_genome	exon	251675	252790	99	+	.	ID=comp3637_c1_seq1.mrna1.exon1;Name=comp3637_c1_seq1;Parent=comp3637_c1_seq1.mrna1;Target=comp3637_c1_seq1 1116 1 .
KQ416175	ovulgaris_genome	CDS	252243	252368	99	+	0	ID=comp3637_c1_seq1.mrna1.cds1;Name=comp3637_c1_seq1;Parent=comp3637_c1_seq1.mrna1;Target=comp3637_c1_seq1 694 569 .
KQ421725	ovulgaris_genome	gene	50978	55813	.	+	.	ID=comp3660_c0_seq1.path1;Name=comp3660_c0_seq1;Dir=sense
KQ421725	ovulgaris_genome	mRNA	50978	55813	.	+	.	ID=comp3660_c0_seq1.mrna1;Name=comp3660_c0_seq1;Parent=comp3660_c0_seq1.path1;Dir=sense;coverage=92.7;identity=100.0;matches=949;mismatches=0;indels=0;unknowns=0
KQ421725	ovulgaris_genome	exon	50978	51038	100	+	.	ID=comp3660_c0_seq1.mrna1.exon1;Name=comp3660_c0_seq1;Parent=comp3660_c0_seq1.mrna1;Target=comp3660_c0_seq1 72 132 +
KQ421725	ovulgaris_genome	exon	51797	51895	100	+	.	ID=comp3660_c0_seq1.mrna1.exon2;Name=comp3660_c0_seq1;Parent=comp3660_c0_seq1.mrna1;Target=comp3660_c0_seq1 133 231 +
KQ421725	ovulgaris_genome	exon	52314	52477	100	+	.	ID=comp3660_c0_seq1.mrna1.exon3;Name=comp3660_c0_seq1;Parent=comp3660_c0_seq1.mrna1;Target=comp3660_c0_seq1 232 395 +
KQ421725	ovulgaris_genome	exon	53746	53860	100	+	.	ID=comp3660_c0_seq1.mrna1.exon4;Name=comp3660_c0_seq1;Parent=comp3660_c0_seq1.mrna1;Target=comp3660_c0_seq1 396 510 +
KQ421725	ovulgaris_genome	exon	55304	55813	100	+	.	ID=comp3660_c0_seq1.mrna1.exon5;Name=comp3660_c0_seq1;Parent=comp3660_c0_seq1.mrna1;Target=comp3660_c0_seq1 511 1020 +
KQ421725	ovulgaris_genome	CDS	50978	51038	100	+	0	ID=comp3660_c0_seq1.mrna1.cds1;Name=comp3660_c0_seq1;Parent=comp3660_c0_seq1.mrna1;Target=comp3660_c0_seq1 72 132 +
KQ421725	ovulgaris_genome	CDS	51797	51895	100	+	1	ID=comp3660_c0_seq1.mrna1.cds2;Name=comp3660_c0_seq1;Parent=comp3660_c0_seq1.mrna1;Target=comp3660_c0_seq1 133 231 +
KQ421725	ovulgaris_genome	CDS	52314	52477	100	+	1	ID=comp3660_c0_seq1.mrna1.cds3;Name=comp3660_c0_seq1;Parent=comp3660_c0_seq1.mrna1;Target=comp3660_c0_seq1 232 395 +
KQ421725	ovulgaris_genome	CDS	53746	53860	100	+	0	ID=comp3660_c0_seq1.mrna1.cds4;Name=comp3660_c0_seq1;Parent=comp3660_c0_seq1.mrna1;Target=comp3660_c0_seq1 396 510 +
KQ421725	ovulgaris_genome	CDS	55304	55500	100	+	1	ID=comp3660_c0_seq1.mrna1.cds5;Name=comp3660_c0_seq1;Parent=comp3660_c0_seq1.mrna1;Target=comp3660_c0_seq1 511 707 +
KQ418176	ovulgaris_genome	gene	694194	707716	.	+	.	ID=comp3647_c0_seq1.path1;Name=comp3647_c0_seq1;Dir=sense
KQ418176	ovulgaris_genome	mRNA	694194	707716	.	+	.	ID=comp3647_c0_seq1.mrna1;Name=comp3647_c0_seq1;Parent=comp3647_c0_seq1.path1;Dir=sense;coverage=100.0;identity=100.0;matches=1025;mismatches=0;indels=0;unknowns=0
KQ418176	ovulgaris_genome	exon	694194	694217	100	+	.	ID=comp3647_c0_seq1.mrna1.exon1;Name=comp3647_c0_seq1;Parent=comp3647_c0_seq1.mrna1;Target=comp3647_c0_seq1 1 24 +
KQ418176	ovulgaris_genome	exon	700190	700666	100	+	.	ID=comp3647_c0_seq1.mrna1.exon2;Name=comp3647_c0_seq1;Parent=comp3647_c0_seq1.mrna1;Target=comp3647_c0_seq1 25 501 +
KQ418176	ovulgaris_genome	exon	701085	701203	100	+	.	ID=comp3647_c0_seq1.mrna1.exon3;Name=comp3647_c0_seq1;Parent=comp3647_c0_seq1.mrna1;Target=comp3647_c0_seq1 502 620 +
KQ418176	ovulgaris_genome	exon	703002	703090	100	+	.	ID=comp3647_c0_seq1.mrna1.exon4;Name=comp3647_c0_seq1;Parent=comp3647_c0_seq1.mrna1;Target=comp3647_c0_seq1 621 709 +
KQ418176	ovulgaris_genome	exon	703405	703588	100	+	.	ID=comp3647_c0_seq1.mrna1.exon5;Name=comp3647_c0_seq1;Parent=comp3647_c0_seq1.mrna1;Target=comp3647_c0_seq1 710 893 +
KQ418176	ovulgaris_genome	exon	707585	707716	100	+	.	ID=comp3647_c0_seq1.mrna1.exon6;Name=comp3647_c0_seq1;Parent=comp3647_c0_seq1.mrna1;Target=comp3647_c0_seq1 894 1025 +
KQ418176	ovulgaris_genome	CDS	700272	700666	100	+	0	ID=comp3647_c0_seq1.mrna1.cds1;Name=comp3647_c0_seq1;Parent=comp3647_c0_seq1.mrna1;Target=comp3647_c0_seq1 107 501 +
KQ418176	ovulgaris_genome	CDS	701085	701203	100	+	2	ID=comp3647_c0_seq1.mrna1.cds2;Name=comp3647_c0_seq1;Parent=comp3647_c0_seq1.mrna1;Target=comp3647_c0_seq1 502 620 +
KQ418176	ovulgaris_genome	CDS	703002	703090	100	+	1	ID=comp3647_c0_seq1.mrna1.cds3;Name=comp3647_c0_seq1;Parent=comp3647_c0_seq1.mrna1;Target=comp3647_c0_seq1 621 709 +
KQ418176	ovulgaris_genome	CDS	703405	703588	100	+	0	ID=comp3647_c0_seq1.mrna1.cds4;Name=comp3647_c0_seq1;Parent=comp3647_c0_seq1.mrna1;Target=comp3647_c0_seq1 710 893 +
KQ418176	ovulgaris_genome	CDS	707585	707667	100	+	1	ID=comp3647_c0_seq1.mrna1.cds5;Name=comp3647_c0_seq1;Parent=comp3647_c0_seq1.mrna1;Target=comp3647_c0_seq1 894 976 +
KQ415946	ovulgaris_genome	gene	816846	906982	.	+	.	ID=comp3552_c0_seq1.path1;Name=comp3552_c0_seq1;Dir=sense
KQ415946	ovulgaris_genome	mRNA	816846	906982	.	+	.	ID=comp3552_c0_seq1.mrna1;Name=comp3552_c0_seq1;Parent=comp3552_c0_seq1.path1;Dir=sense;coverage=47.3;identity=100.0;matches=504;mismatches=0;indels=0;unknowns=0
KQ415946	ovulgaris_genome	exon	816846	816877	100	+	.	ID=comp3552_c0_seq1.mrna1.exon1;Name=comp3552_c0_seq1;Parent=comp3552_c0_seq1.mrna1;Target=comp3552_c0_seq1 53 84 +
KQ415946	ovulgaris_genome	exon	863599	864003	100	+	.	ID=comp3552_c0_seq1.mrna1.exon2;Name=comp3552_c0_seq1;Parent=comp3552_c0_seq1.mrna1;Target=comp3552_c0_seq1 85 489 +
KQ415946	ovulgaris_genome	exon	906916	906982	100	+	.	ID=comp3552_c0_seq1.mrna1.exon3;Name=comp3552_c0_seq1;Parent=comp3552_c0_seq1.mrna1;Target=comp3552_c0_seq1 490 556 +
KQ415946	ovulgaris_genome	CDS	863971	864003	100	+	0	ID=comp3552_c0_seq1.mrna1.cds1;Name=comp3552_c0_seq1;Parent=comp3552_c0_seq1.mrna1;Target=comp3552_c0_seq1 457 489 +
KQ415946	ovulgaris_genome	CDS	906916	906982	100	+	0	ID=comp3552_c0_seq1.mrna1.cds2;Name=comp3552_c0_seq1;Parent=comp3552_c0_seq1.mrna1;Target=comp3552_c0_seq1 490 556 +
scaffold26230|size9028	ovulgaris_genome	gene	4309	6611	.	-	.	ID=comp3552_c0_seq1.path2;Name=comp3552_c0_seq1;Dir=sense
scaffold26230|size9028	ovulgaris_genome	mRNA	4309	6611	.	-	.	ID=comp3552_c0_seq1.mrna2;Name=comp3552_c0_seq1;Parent=comp3552_c0_seq1.path2;Dir=sense;coverage=47.8;identity=100.0;matches=509;mismatches=0;indels=0;unknowns=0
scaffold26230|size9028	ovulgaris_genome	exon	6506	6611	100	-	.	ID=comp3552_c0_seq1.mrna2.exon1;Name=comp3552_c0_seq1;Parent=comp3552_c0_seq1.mrna2;Target=comp3552_c0_seq1 557 662 +
scaffold26230|size9028	ovulgaris_genome	exon	4309	4711	100	-	.	ID=comp3552_c0_seq1.mrna2.exon2;Name=comp3552_c0_seq1;Parent=comp3552_c0_seq1.mrna2;Target=comp3552_c0_seq1 663 1065 +
scaffold26230|size9028	ovulgaris_genome	CDS	6506	6611	100	-	1	ID=comp3552_c0_seq1.mrna2.cds1;Name=comp3552_c0_seq1;Parent=comp3552_c0_seq1.mrna2;Target=comp3552_c0_seq1 557 662 +
scaffold26230|size9028	ovulgaris_genome	CDS	4318	4711	100	-	2	ID=comp3552_c0_seq1.mrna2.cds2;Name=comp3552_c0_seq1;Parent=comp3552_c0_seq1.mrna2;Target=comp3552_c0_seq1 663 1056 +
KQ425191	ovulgaris_genome	gene	665	35793	.	+	.	ID=comp3677_c0_seq1.path1;Name=comp3677_c0_seq1;Dir=antisense
KQ425191	ovulgaris_genome	mRNA	665	35793	.	+	.	ID=comp3677_c0_seq1.mrna1;Name=comp3677_c0_seq1;Parent=comp3677_c0_seq1.path1;Dir=antisense;coverage=100.0;identity=97.1;matches=1822;mismatches=37;indels=17;unknowns=1
KQ425191	ovulgaris_genome	exon	665	1014	100	+	.	ID=comp3677_c0_seq1.mrna1.exon1;Name=comp3677_c0_seq1;Parent=comp3677_c0_seq1.mrna1;Target=comp3677_c0_seq1 1602 1951 -
KQ425191	ovulgaris_genome	exon	24033	24299	100	+	.	ID=comp3677_c0_seq1.mrna1.exon2;Name=comp3677_c0_seq1;Parent=comp3677_c0_seq1.mrna1;Target=comp3677_c0_seq1 1335 1601 -
KQ425191	ovulgaris_genome	exon	26410	26483	42	+	.	ID=comp3677_c0_seq1.mrna1.exon3;Name=comp3677_c0_seq1;Parent=comp3677_c0_seq1.mrna1;Target=comp3677_c0_seq1 1246 1334 -
KQ425191	ovulgaris_genome	exon	32785	33036	100	+	.	ID=comp3677_c0_seq1.mrna1.exon4;Name=comp3677_c0_seq1;Parent=comp3677_c0_seq1.mrna1;Target=comp3677_c0_seq1 920 1171 -
KQ425191	ovulgaris_genome	exon	34877	35793	99	+	.	ID=comp3677_c0_seq1.mrna1.exon5;Name=comp3677_c0_seq1;Parent=comp3677_c0_seq1.mrna1;Target=comp3677_c0_seq1 1 919 -
KQ425191	ovulgaris_genome	CDS	667	1014	100	+	0	ID=comp3677_c0_seq1.mrna1.cds1;Name=comp3677_c0_seq1;Parent=comp3677_c0_seq1.mrna1;Target=comp3677_c0_seq1 1602 1949 .
KQ425191	ovulgaris_genome	CDS	24033	24299	100	+	0	ID=comp3677_c0_seq1.mrna1.cds2;Name=comp3677_c0_seq1;Parent=comp3677_c0_seq1.mrna1;Target=comp3677_c0_seq1 1335 1601 .
KQ425191	ovulgaris_genome	CDS	26410	26483	42	+	0	ID=comp3677_c0_seq1.mrna1.cds3;Name=comp3677_c0_seq1;Parent=comp3677_c0_seq1.mrna1;Target=comp3677_c0_seq1 1246 1334 .
KQ425191	ovulgaris_genome	CDS	32785	33036	100	+	1	ID=comp3677_c0_seq1.mrna1.cds4;Name=comp3677_c0_seq1;Parent=comp3677_c0_seq1.mrna1;Target=comp3677_c0_seq1 920 1171 .
KQ425191	ovulgaris_genome	CDS	34877	34947	100	+	1	ID=comp3677_c0_seq1.mrna1.cds5;Name=comp3677_c0_seq1;Parent=comp3677_c0_seq1.mrna1;Target=comp3677_c0_seq1 849 919 .
KQ416252	ovulgaris_genome	gene	20353	28782	.	+	.	ID=comp3651_c0_seq1.path1;Name=comp3651_c0_seq1;Dir=antisense
KQ416252	ovulgaris_genome	mRNA	20353	28782	.	+	.	ID=comp3651_c0_seq1.mrna1;Name=comp3651_c0_seq1;Parent=comp3651_c0_seq1.path1;Dir=antisense;coverage=93.8;identity=99.3;matches=1195;mismatches=0;indels=9;unknowns=0
KQ416252	ovulgaris_genome	exon	20353	21112	98	+	.	ID=comp3651_c0_seq1.mrna1.exon1;Name=comp3651_c0_seq1;Parent=comp3651_c0_seq1.mrna1;Target=comp3651_c0_seq1 451 1219 -
KQ416252	ovulgaris_genome	exon	24789	24834	100	+	.	ID=comp3651_c0_seq1.mrna1.exon2;Name=comp3651_c0_seq1;Parent=comp3651_c0_seq1.mrna1;Target=comp3651_c0_seq1 405 450 -
KQ416252	ovulgaris_genome	exon	26713	26827	100	+	.	ID=comp3651_c0_seq1.mrna1.exon3;Name=comp3651_c0_seq1;Parent=comp3651_c0_seq1.mrna1;Target=comp3651_c0_seq1 290 404 -
KQ416252	ovulgaris_genome	exon	28509	28782	100	+	.	ID=comp3651_c0_seq1.mrna1.exon4;Name=comp3651_c0_seq1;Parent=comp3651_c0_seq1.mrna1;Target=comp3651_c0_seq1 16 289 -
KQ416252	ovulgaris_genome	CDS	20353	21112	98	+	2	ID=comp3651_c0_seq1.mrna1.cds1;Name=comp3651_c0_seq1;Parent=comp3651_c0_seq1.mrna1;Target=comp3651_c0_seq1 451 1219 .
KQ416252	ovulgaris_genome	CDS	24789	24834	100	+	0	ID=comp3651_c0_seq1.mrna1.cds2;Name=comp3651_c0_seq1;Parent=comp3651_c0_seq1.mrna1;Target=comp3651_c0_seq1 405 450 .
KQ416252	ovulgaris_genome	CDS	26713	26827	100	+	1	ID=comp3651_c0_seq1.mrna1.cds3;Name=comp3651_c0_seq1;Parent=comp3651_c0_seq1.mrna1;Target=comp3651_c0_seq1 290 404 .
KQ416252	ovulgaris_genome	CDS	28509	28623	100	+	2	ID=comp3651_c0_seq1.mrna1.cds4;Name=comp3651_c0_seq1;Parent=comp3651_c0_seq1.mrna1;Target=comp3651_c0_seq1 175 289 .
KQ420059	ovulgaris_genome	gene	300631	300694	.	-	.	ID=comp3651_c0_seq1.path2;Name=comp3651_c0_seq1;Dir=indeterminate
KQ420059	ovulgaris_genome	mRNA	300631	300694	.	-	.	ID=comp3651_c0_seq1.mrna2;Name=comp3651_c0_seq1;Parent=comp3651_c0_seq1.path2;Dir=indeterminate;coverage=5.0;identity=100.0;matches=64;mismatches=0;indels=0;unknowns=0
KQ420059	ovulgaris_genome	exon	300631	300694	100	-	.	ID=comp3651_c0_seq1.mrna2.exon1;Name=comp3651_c0_seq1;Parent=comp3651_c0_seq1.mrna2;Target=comp3651_c0_seq1 1283 1220 .
KQ420059	ovulgaris_genome	CDS	300633	300694	100	-	1	ID=comp3651_c0_seq1.mrna2.cds1;Name=comp3651_c0_seq1;Parent=comp3651_c0_seq1.mrna2;Target=comp3651_c0_seq1 1281 1220 .
KQ417276	ovulgaris_genome	gene	368321	368648	.	-	.	ID=comp3691_c0_seq1.path1;Name=comp3691_c0_seq1;Dir=indeterminate
KQ417276	ovulgaris_genome	mRNA	368321	368648	.	-	.	ID=comp3691_c0_seq1.mrna1;Name=comp3691_c0_seq1;Parent=comp3691_c0_seq1.path1;Dir=indeterminate;coverage=100.0;identity=99.7;matches=327;mismatches=1;indels=0;unknowns=0
KQ417276	ovulgaris_genome	exon	368321	368648	99	-	.	ID=comp3691_c0_seq1.mrna1.exon1;Name=comp3691_c0_seq1;Parent=comp3691_c0_seq1.mrna1;Target=comp3691_c0_seq1 328 1 .
KQ417276	ovulgaris_genome	CDS	368439	368576	100	-	0	ID=comp3691_c0_seq1.mrna1.cds1;Name=comp3691_c0_seq1;Parent=comp3691_c0_seq1.mrna1;Target=comp3691_c0_seq1 210 73 .
KQ418205	ovulgaris_genome	gene	143292	150753	.	+	.	ID=comp3678_c0_seq1.path1;Name=comp3678_c0_seq1;Dir=indeterminate
KQ418205	ovulgaris_genome	mRNA	143292	150753	.	+	.	ID=comp3678_c0_seq1.mrna1;Name=comp3678_c0_seq1;Parent=comp3678_c0_seq1.path1;Dir=indeterminate;coverage=34.2;identity=100.0;matches=214;mismatches=0;indels=0;unknowns=0
KQ418205	ovulgaris_genome	exon	143292	143400	100	+	.	ID=comp3678_c0_seq1.mrna1.exon1;Name=comp3678_c0_seq1;Parent=comp3678_c0_seq1.mrna1;Target=comp3678_c0_seq1 109 1 .
KQ418205	ovulgaris_genome	exon	150649	150753	100	+	.	ID=comp3678_c0_seq1.mrna1.exon2;Name=comp3678_c0_seq1;Parent=comp3678_c0_seq1.mrna1;Target=comp3678_c0_seq1 214 110 .
KQ418205	ovulgaris_genome	CDS	143293	143400	100	+	0	ID=comp3678_c0_seq1.mrna1.cds1;Name=comp3678_c0_seq1;Parent=comp3678_c0_seq1.mrna1;Target=comp3678_c0_seq1 109 2 .
KQ418205	ovulgaris_genome	CDS	150649	150753	100	+	0	ID=comp3678_c0_seq1.mrna1.cds2;Name=comp3678_c0_seq1;Parent=comp3678_c0_seq1.mrna1;Target=comp3678_c0_seq1 214 110 .
scaffold19239|size10138	ovulgaris_genome	gene	270	3235	.	+	.	ID=comp3678_c0_seq1.path2;Name=comp3678_c0_seq1;Dir=sense
scaffold19239|size10138	ovulgaris_genome	mRNA	270	3235	.	+	.	ID=comp3678_c0_seq1.mrna2;Name=comp3678_c0_seq1;Parent=comp3678_c0_seq1.path2;Dir=sense;coverage=65.8;identity=100.0;matches=412;mismatches=0;indels=0;unknowns=0
scaffold19239|size10138	ovulgaris_genome	exon	270	375	100	+	.	ID=comp3678_c0_seq1.mrna2.exon1;Name=comp3678_c0_seq1;Parent=comp3678_c0_seq1.mrna2;Target=comp3678_c0_seq1 215 320 +
scaffold19239|size10138	ovulgaris_genome	exon	1811	1878	100	+	.	ID=comp3678_c0_seq1.mrna2.exon2;Name=comp3678_c0_seq1;Parent=comp3678_c0_seq1.mrna2;Target=comp3678_c0_seq1 321 388 +
scaffold19239|size10138	ovulgaris_genome	exon	2998	3235	100	+	.	ID=comp3678_c0_seq1.mrna2.exon3;Name=comp3678_c0_seq1;Parent=comp3678_c0_seq1.mrna2;Target=comp3678_c0_seq1 389 626 +
scaffold19239|size10138	ovulgaris_genome	CDS	270	375	100	+	0	ID=comp3678_c0_seq1.mrna2.cds1;Name=comp3678_c0_seq1;Parent=comp3678_c0_seq1.mrna2;Target=comp3678_c0_seq1 215 320 +
scaffold19239|size10138	ovulgaris_genome	CDS	1811	1878	100	+	1	ID=comp3678_c0_seq1.mrna2.cds2;Name=comp3678_c0_seq1;Parent=comp3678_c0_seq1.mrna2;Target=comp3678_c0_seq1 321 388 +
scaffold19239|size10138	ovulgaris_genome	CDS	2998	3129	100	+	0	ID=comp3678_c0_seq1.mrna2.cds3;Name=comp3678_c0_seq1;Parent=comp3678_c0_seq1.mrna2;Target=comp3678_c0_seq1 389 520 +
KQ418063	ovulgaris_genome	gene	223582	223841	.	+	.	ID=comp3692_c0_seq1.path1;Name=comp3692_c0_seq1;Dir=indeterminate
KQ418063	ovulgaris_genome	mRNA	223582	223841	.	+	.	ID=comp3692_c0_seq1.mrna1;Name=comp3692_c0_seq1;Parent=comp3692_c0_seq1.path1;Dir=indeterminate;coverage=100.0;identity=100.0;matches=260;mismatches=0;indels=0;unknowns=0
KQ418063	ovulgaris_genome	exon	223582	223841	100	+	.	ID=comp3692_c0_seq1.mrna1.exon1;Name=comp3692_c0_seq1;Parent=comp3692_c0_seq1.mrna1;Target=comp3692_c0_seq1 260 1 .
KQ418063	ovulgaris_genome	CDS	223718	223840	100	+	0	ID=comp3692_c0_seq1.mrna1.cds1;Name=comp3692_c0_seq1;Parent=comp3692_c0_seq1.mrna1;Target=comp3692_c0_seq1 259 137 .
KQ424530	ovulgaris_genome	gene	83265	83826	.	-	.	ID=comp3676_c0_seq1.path1;Name=comp3676_c0_seq1;Dir=indeterminate
KQ424530	ovulgaris_genome	mRNA	83265	83826	.	-	.	ID=comp3676_c0_seq1.mrna1;Name=comp3676_c0_seq1;Parent=comp3676_c0_seq1.path1;Dir=indeterminate;coverage=93.5;identity=98.8;matches=555;mismatches=7;indels=0;unknowns=0
KQ424530	ovulgaris_genome	exon	83265	83826	98	-	.	ID=comp3676_c0_seq1.mrna1.exon1;Name=comp3676_c0_seq1;Parent=comp3676_c0_seq1.mrna1;Target=comp3676_c0_seq1 597 36 .
KQ424530	ovulgaris_genome	CDS	83653	83772	100	-	0	ID=comp3676_c0_seq1.mrna1.cds1;Name=comp3676_c0_seq1;Parent=comp3676_c0_seq1.mrna1;Target=comp3676_c0_seq1 209 90 .
scaffold7335|size14022	ovulgaris_genome	gene	9179	11577	.	-	.	ID=comp3689_c0_seq1.path1;Name=comp3689_c0_seq1;Dir=sense
scaffold7335|size14022	ovulgaris_genome	mRNA	9179	11577	.	-	.	ID=comp3689_c0_seq1.mrna1;Name=comp3689_c0_seq1;Parent=comp3689_c0_seq1.path1;Dir=sense;coverage=94.9;identity=99.4;matches=461;mismatches=3;indels=0;unknowns=0
scaffold7335|size14022	ovulgaris_genome	exon	11490	11577	98	-	.	ID=comp3689_c0_seq1.mrna1.exon1;Name=comp3689_c0_seq1;Parent=comp3689_c0_seq1.mrna1;Target=comp3689_c0_seq1 22 109 +
scaffold7335|size14022	ovulgaris_genome	exon	9644	9782	100	-	.	ID=comp3689_c0_seq1.mrna1.exon2;Name=comp3689_c0_seq1;Parent=comp3689_c0_seq1.mrna1;Target=comp3689_c0_seq1 110 248 +
scaffold7335|size14022	ovulgaris_genome	exon	9456	9511	100	-	.	ID=comp3689_c0_seq1.mrna1.exon3;Name=comp3689_c0_seq1;Parent=comp3689_c0_seq1.mrna1;Target=comp3689_c0_seq1 249 304 +
scaffold7335|size14022	ovulgaris_genome	exon	9179	9359	98	-	.	ID=comp3689_c0_seq1.mrna1.exon4;Name=comp3689_c0_seq1;Parent=comp3689_c0_seq1.mrna1;Target=comp3689_c0_seq1 305 485 +
scaffold7335|size14022	ovulgaris_genome	CDS	11490	11576	98	-	0	ID=comp3689_c0_seq1.mrna1.cds1;Name=comp3689_c0_seq1;Parent=comp3689_c0_seq1.mrna1;Target=comp3689_c0_seq1 23 109 +
scaffold7335|size14022	ovulgaris_genome	CDS	9644	9782	100	-	0	ID=comp3689_c0_seq1.mrna1.cds2;Name=comp3689_c0_seq1;Parent=comp3689_c0_seq1.mrna1;Target=comp3689_c0_seq1 110 248 +
scaffold7335|size14022	ovulgaris_genome	CDS	9456	9511	100	-	1	ID=comp3689_c0_seq1.mrna1.cds3;Name=comp3689_c0_seq1;Parent=comp3689_c0_seq1.mrna1;Target=comp3689_c0_seq1 249 304 +
scaffold7335|size14022	ovulgaris_genome	CDS	9234	9359	99	-	0	ID=comp3689_c0_seq1.mrna1.cds4;Name=comp3689_c0_seq1;Parent=comp3689_c0_seq1.mrna1;Target=comp3689_c0_seq1 305 430 +
KQ417715	ovulgaris_genome	gene	88680	111854	.	+	.	ID=comp3696_c0_seq1.path1;Name=comp3696_c0_seq1;Dir=antisense
KQ417715	ovulgaris_genome	mRNA	88680	111854	.	+	.	ID=comp3696_c0_seq1.mrna1;Name=comp3696_c0_seq1;Parent=comp3696_c0_seq1.path1;Dir=antisense;coverage=99.8;identity=99.8;matches=2077;mismatches=3;indels=1;unknowns=0
KQ417715	ovulgaris_genome	exon	88680	90202	99	+	.	ID=comp3696_c0_seq1.mrna1.exon1;Name=comp3696_c0_seq1;Parent=comp3696_c0_seq1.mrna1;Target=comp3696_c0_seq1 563 2084 -
KQ417715	ovulgaris_genome	exon	111297	111854	99	+	.	ID=comp3696_c0_seq1.mrna1.exon2;Name=comp3696_c0_seq1;Parent=comp3696_c0_seq1.mrna1;Target=comp3696_c0_seq1 5 562 -
KQ417715	ovulgaris_genome	CDS	89097	90191	99	+	0	ID=comp3696_c0_seq1.mrna1.cds1;Name=comp3696_c0_seq1;Parent=comp3696_c0_seq1.mrna1;Target=comp3696_c0_seq1 574 1668 .
scaffold556524|size1042	ovulgaris_genome	gene	1	1042	.	-	.	ID=comp3694_c0_seq1.path1;Name=comp3694_c0_seq1;Dir=indeterminate
scaffold556524|size1042	ovulgaris_genome	mRNA	1	1042	.	-	.	ID=comp3694_c0_seq1.mrna1;Name=comp3694_c0_seq1;Parent=comp3694_c0_seq1.path1;Dir=indeterminate;coverage=92.2;identity=100.0;matches=1042;mismatches=0;indels=0;unknowns=0
scaffold556524|size1042	ovulgaris_genome	exon	1	1042	100	-	.	ID=comp3694_c0_seq1.mrna1.exon1;Name=comp3694_c0_seq1;Parent=comp3694_c0_seq1.mrna1;Target=comp3694_c0_seq1 1050 9 .
scaffold556524|size1042	ovulgaris_genome	CDS	835	1041	100	-	0	ID=comp3694_c0_seq1.mrna1.cds1;Name=comp3694_c0_seq1;Parent=comp3694_c0_seq1.mrna1;Target=comp3694_c0_seq1 216 10 .
KQ416479	ovulgaris_genome	gene	627689	641960	.	+	.	ID=comp3700_c0_seq1.path1;Name=comp3700_c0_seq1;Dir=antisense
KQ416479	ovulgaris_genome	mRNA	627689	641960	.	+	.	ID=comp3700_c0_seq1.mrna1;Name=comp3700_c0_seq1;Parent=comp3700_c0_seq1.path1;Dir=antisense;coverage=99.7;identity=100.0;matches=1769;mismatches=0;indels=0;unknowns=0
KQ416479	ovulgaris_genome	exon	627689	627932	100	+	.	ID=comp3700_c0_seq1.mrna1.exon1;Name=comp3700_c0_seq1;Parent=comp3700_c0_seq1.mrna1;Target=comp3700_c0_seq1 1530 1773 -
KQ416479	ovulgaris_genome	exon	633562	633709	100	+	.	ID=comp3700_c0_seq1.mrna1.exon2;Name=comp3700_c0_seq1;Parent=comp3700_c0_seq1.mrna1;Target=comp3700_c0_seq1 1382 1529 -
KQ416479	ovulgaris_genome	exon	633997	634137	100	+	.	ID=comp3700_c0_seq1.mrna1.exon3;Name=comp3700_c0_seq1;Parent=comp3700_c0_seq1.mrna1;Target=comp3700_c0_seq1 1241 1381 -
KQ416479	ovulgaris_genome	exon	635530	635673	100	+	.	ID=comp3700_c0_seq1.mrna1.exon4;Name=comp3700_c0_seq1;Parent=comp3700_c0_seq1.mrna1;Target=comp3700_c0_seq1 1097 1240 -
KQ416479	ovulgaris_genome	exon	637594	637755	100	+	.	ID=comp3700_c0_seq1.mrna1.exon5;Name=comp3700_c0_seq1;Parent=comp3700_c0_seq1.mrna1;Target=comp3700_c0_seq1 935 1096 -
KQ416479	ovulgaris_genome	exon	638114	638319	100	+	.	ID=comp3700_c0_seq1.mrna1.exon6;Name=comp3700_c0_seq1;Parent=comp3700_c0_seq1.mrna1;Target=comp3700_c0_seq1 729 934 -
KQ416479	ovulgaris_genome	exon	639923	639993	100	+	.	ID=comp3700_c0_seq1.mrna1.exon7;Name=comp3700_c0_seq1;Parent=comp3700_c0_seq1.mrna1;Target=comp3700_c0_seq1 658 728 -
KQ416479	ovulgaris_genome	exon	640102	640188	100	+	.	ID=comp3700_c0_seq1.mrna1.exon8;Name=comp3700_c0_seq1;Parent=comp3700_c0_seq1.mrna1;Target=comp3700_c0_seq1 571 657 -
KQ416479	ovulgaris_genome	exon	641395	641960	100	+	.	ID=comp3700_c0_seq1.mrna1.exon9;Name=comp3700_c0_seq1;Parent=comp3700_c0_seq1.mrna1;Target=comp3700_c0_seq1 5 570 -
KQ416479	ovulgaris_genome	CDS	633574	633709	100	+	0	ID=comp3700_c0_seq1.mrna1.cds1;Name=comp3700_c0_seq1;Parent=comp3700_c0_seq1.mrna1;Target=comp3700_c0_seq1 1382 1517 .
KQ416479	ovulgaris_genome	CDS	633997	634137	100	+	1	ID=comp3700_c0_seq1.mrna1.cds2;Name=comp3700_c0_seq1;Parent=comp3700_c0_seq1.mrna1;Target=comp3700_c0_seq1 1241 1381 .
KQ416479	ovulgaris_genome	CDS	635530	635673	100	+	1	ID=comp3700_c0_seq1.mrna1.cds3;Name=comp3700_c0_seq1;Parent=comp3700_c0_seq1.mrna1;Target=comp3700_c0_seq1 1097 1240 .
KQ416479	ovulgaris_genome	CDS	637594	637755	100	+	1	ID=comp3700_c0_seq1.mrna1.cds4;Name=comp3700_c0_seq1;Parent=comp3700_c0_seq1.mrna1;Target=comp3700_c0_seq1 935 1096 .
KQ416479	ovulgaris_genome	CDS	638114	638319	100	+	1	ID=comp3700_c0_seq1.mrna1.cds5;Name=comp3700_c0_seq1;Parent=comp3700_c0_seq1.mrna1;Target=comp3700_c0_seq1 729 934 .
KQ416479	ovulgaris_genome	CDS	639923	639993	100	+	0	ID=comp3700_c0_seq1.mrna1.cds6;Name=comp3700_c0_seq1;Parent=comp3700_c0_seq1.mrna1;Target=comp3700_c0_seq1 658 728 .
KQ416479	ovulgaris_genome	CDS	640102	640188	100	+	2	ID=comp3700_c0_seq1.mrna1.cds7;Name=comp3700_c0_seq1;Parent=comp3700_c0_seq1.mrna1;Target=comp3700_c0_seq1 571 657 .
KQ416479	ovulgaris_genome	CDS	641395	641917	100	+	2	ID=comp3700_c0_seq1.mrna1.cds8;Name=comp3700_c0_seq1;Parent=comp3700_c0_seq1.mrna1;Target=comp3700_c0_seq1 48 570 .
KQ425490	ovulgaris_genome	gene	177619	178028	.	+	.	ID=comp3702_c0_seq1.path1;Name=comp3702_c0_seq1;Dir=indeterminate
KQ425490	ovulgaris_genome	mRNA	177619	178028	.	+	.	ID=comp3702_c0_seq1.mrna1;Name=comp3702_c0_seq1;Parent=comp3702_c0_seq1.path1;Dir=indeterminate;coverage=39.0;identity=100.0;matches=410;mismatches=0;indels=0;unknowns=0
KQ425490	ovulgaris_genome	exon	177619	178028	100	+	.	ID=comp3702_c0_seq1.mrna1.exon1;Name=comp3702_c0_seq1;Parent=comp3702_c0_seq1.mrna1;Target=comp3702_c0_seq1 418 9 .
KQ425490	ovulgaris_genome	CDS	177763	178002	100	+	0	ID=comp3702_c0_seq1.mrna1.cds1;Name=comp3702_c0_seq1;Parent=comp3702_c0_seq1.mrna1;Target=comp3702_c0_seq1 392 153 .
scaffold7650|size13823	ovulgaris_genome	gene	4166	4798	.	+	.	ID=comp3702_c0_seq1.path2;Name=comp3702_c0_seq1;Dir=indeterminate
scaffold7650|size13823	ovulgaris_genome	mRNA	4166	4798	.	+	.	ID=comp3702_c0_seq1.mrna2;Name=comp3702_c0_seq1;Parent=comp3702_c0_seq1.path2;Dir=indeterminate;coverage=60.2;identity=100.0;matches=633;mismatches=0;indels=0;unknowns=0
scaffold7650|size13823	ovulgaris_genome	exon	4166	4798	100	+	.	ID=comp3702_c0_seq1.mrna2.exon1;Name=comp3702_c0_seq1;Parent=comp3702_c0_seq1.mrna2;Target=comp3702_c0_seq1 1051 419 .
KQ416272	ovulgaris_genome	gene	408666	419554	.	+	.	ID=comp3713_c0_seq1.path1;Name=comp3713_c0_seq1;Dir=antisense
KQ416272	ovulgaris_genome	mRNA	408666	419554	.	+	.	ID=comp3713_c0_seq1.mrna1;Name=comp3713_c0_seq1;Parent=comp3713_c0_seq1.path1;Dir=antisense;coverage=98.9;identity=99.8;matches=544;mismatches=1;indels=0;unknowns=0
KQ416272	ovulgaris_genome	exon	408666	408687	100	+	.	ID=comp3713_c0_seq1.mrna1.exon1;Name=comp3713_c0_seq1;Parent=comp3713_c0_seq1.mrna1;Target=comp3713_c0_seq1 530 551 -
KQ416272	ovulgaris_genome	exon	411750	411809	100	+	.	ID=comp3713_c0_seq1.mrna1.exon2;Name=comp3713_c0_seq1;Parent=comp3713_c0_seq1.mrna1;Target=comp3713_c0_seq1 470 529 -
KQ416272	ovulgaris_genome	exon	413357	413411	100	+	.	ID=comp3713_c0_seq1.mrna1.exon3;Name=comp3713_c0_seq1;Parent=comp3713_c0_seq1.mrna1;Target=comp3713_c0_seq1 415 469 -
KQ416272	ovulgaris_genome	exon	413494	413711	99	+	.	ID=comp3713_c0_seq1.mrna1.exon4;Name=comp3713_c0_seq1;Parent=comp3713_c0_seq1.mrna1;Target=comp3713_c0_seq1 197 414 -
KQ416272	ovulgaris_genome	exon	419365	419554	100	+	.	ID=comp3713_c0_seq1.mrna1.exon5;Name=comp3713_c0_seq1;Parent=comp3713_c0_seq1.mrna1;Target=comp3713_c0_seq1 7 196 -
KQ416272	ovulgaris_genome	CDS	408667	408687	100	+	0	ID=comp3713_c0_seq1.mrna1.cds1;Name=comp3713_c0_seq1;Parent=comp3713_c0_seq1.mrna1;Target=comp3713_c0_seq1 530 550 .
KQ416272	ovulgaris_genome	CDS	411750	411809	100	+	0	ID=comp3713_c0_seq1.mrna1.cds2;Name=comp3713_c0_seq1;Parent=comp3713_c0_seq1.mrna1;Target=comp3713_c0_seq1 470 529 .
KQ416272	ovulgaris_genome	CDS	413357	413411	100	+	0	ID=comp3713_c0_seq1.mrna1.cds3;Name=comp3713_c0_seq1;Parent=comp3713_c0_seq1.mrna1;Target=comp3713_c0_seq1 415 469 .
KQ416272	ovulgaris_genome	CDS	413494	413711	99	+	1	ID=comp3713_c0_seq1.mrna1.cds4;Name=comp3713_c0_seq1;Parent=comp3713_c0_seq1.mrna1;Target=comp3713_c0_seq1 197 414 .
KQ416272	ovulgaris_genome	CDS	419365	419517	100	+	0	ID=comp3713_c0_seq1.mrna1.cds5;Name=comp3713_c0_seq1;Parent=comp3713_c0_seq1.mrna1;Target=comp3713_c0_seq1 44 196 .
KQ420787	ovulgaris_genome	gene	65456	65610	.	+	.	ID=comp3607_c1_seq1.path1;Name=comp3607_c1_seq1;Dir=indeterminate
KQ420787	ovulgaris_genome	mRNA	65456	65610	.	+	.	ID=comp3607_c1_seq1.mrna1;Name=comp3607_c1_seq1;Parent=comp3607_c1_seq1.path1;Dir=indeterminate;coverage=46.8;identity=100.0;matches=155;mismatches=0;indels=0;unknowns=0
KQ420787	ovulgaris_genome	exon	65456	65610	100	+	.	ID=comp3607_c1_seq1.mrna1.exon1;Name=comp3607_c1_seq1;Parent=comp3607_c1_seq1.mrna1;Target=comp3607_c1_seq1 164 10 .
KQ420787	ovulgaris_genome	CDS	65456	65536	100	+	0	ID=comp3607_c1_seq1.mrna1.cds1;Name=comp3607_c1_seq1;Parent=comp3607_c1_seq1.mrna1;Target=comp3607_c1_seq1 90 10 .
KQ420787	ovulgaris_genome	gene	60517	60675	.	-	.	ID=comp3607_c1_seq1.path2;Name=comp3607_c1_seq1;Dir=indeterminate
KQ420787	ovulgaris_genome	mRNA	60517	60675	.	-	.	ID=comp3607_c1_seq1.mrna2;Name=comp3607_c1_seq1;Parent=comp3607_c1_seq1.path2;Dir=indeterminate;coverage=48.0;identity=100.0;matches=159;mismatches=0;indels=0;unknowns=0
KQ420787	ovulgaris_genome	exon	60517	60675	100	-	.	ID=comp3607_c1_seq1.mrna2.exon1;Name=comp3607_c1_seq1;Parent=comp3607_c1_seq1.mrna2;Target=comp3607_c1_seq1 323 165 .
scaffold242663|size2795	ovulgaris_genome	gene	1340	1972	.	+	.	ID=comp3714_c0_seq1.path1;Name=comp3714_c0_seq1;Dir=indeterminate
scaffold242663|size2795	ovulgaris_genome	mRNA	1340	1972	.	+	.	ID=comp3714_c0_seq1.mrna1;Name=comp3714_c0_seq1;Parent=comp3714_c0_seq1.path1;Dir=indeterminate;coverage=100.0;identity=99.8;matches=632;mismatches=1;indels=0;unknowns=0
scaffold242663|size2795	ovulgaris_genome	exon	1340	1972	99	+	.	ID=comp3714_c0_seq1.mrna1.exon1;Name=comp3714_c0_seq1;Parent=comp3714_c0_seq1.mrna1;Target=comp3714_c0_seq1 633 1 .
scaffold242663|size2795	ovulgaris_genome	CDS	1648	1725	100	+	0	ID=comp3714_c0_seq1.mrna1.cds1;Name=comp3714_c0_seq1;Parent=comp3714_c0_seq1.mrna1;Target=comp3714_c0_seq1 386 309 .
KQ418368	ovulgaris_genome	gene	364091	364317	.	-	.	ID=comp3708_c0_seq1.path1;Name=comp3708_c0_seq1;Dir=indeterminate
KQ418368	ovulgaris_genome	mRNA	364091	364317	.	-	.	ID=comp3708_c0_seq1.mrna1;Name=comp3708_c0_seq1;Parent=comp3708_c0_seq1.path1;Dir=indeterminate;coverage=95.4;identity=100.0;matches=227;mismatches=0;indels=0;unknowns=0
KQ418368	ovulgaris_genome	exon	364091	364317	100	-	.	ID=comp3708_c0_seq1.mrna1.exon1;Name=comp3708_c0_seq1;Parent=comp3708_c0_seq1.mrna1;Target=comp3708_c0_seq1 227 1 .
KQ418368	ovulgaris_genome	CDS	364105	364236	100	-	0	ID=comp3708_c0_seq1.mrna1.cds1;Name=comp3708_c0_seq1;Parent=comp3708_c0_seq1.mrna1;Target=comp3708_c0_seq1 213 82 .
scaffold4467|size16333	ovulgaris_genome	gene	11724	12989	.	+	.	ID=comp3724_c0_seq1.path1;Name=comp3724_c0_seq1;Dir=indeterminate
scaffold4467|size16333	ovulgaris_genome	mRNA	11724	12989	.	+	.	ID=comp3724_c0_seq1.mrna1;Name=comp3724_c0_seq1;Parent=comp3724_c0_seq1.path1;Dir=indeterminate;coverage=98.6;identity=99.8;matches=1264;mismatches=0;indels=3;unknowns=0
scaffold4467|size16333	ovulgaris_genome	exon	11724	12989	99	+	.	ID=comp3724_c0_seq1.mrna1.exon1;Name=comp3724_c0_seq1;Parent=comp3724_c0_seq1.mrna1;Target=comp3724_c0_seq1 1283 19 .
scaffold4467|size16333	ovulgaris_genome	CDS	12284	12577	100	+	0	ID=comp3724_c0_seq1.mrna1.cds1;Name=comp3724_c0_seq1;Parent=comp3724_c0_seq1.mrna1;Target=comp3724_c0_seq1 871 578 .
KQ433010	ovulgaris_genome	gene	8589	8835	.	-	.	ID=comp3725_c0_seq1.path1;Name=comp3725_c0_seq1;Dir=indeterminate
KQ433010	ovulgaris_genome	mRNA	8589	8835	.	-	.	ID=comp3725_c0_seq1.mrna1;Name=comp3725_c0_seq1;Parent=comp3725_c0_seq1.path1;Dir=indeterminate;coverage=92.9;identity=100.0;matches=247;mismatches=0;indels=0;unknowns=0
KQ433010	ovulgaris_genome	exon	8589	8835	100	-	.	ID=comp3725_c0_seq1.mrna1.exon1;Name=comp3725_c0_seq1;Parent=comp3725_c0_seq1.mrna1;Target=comp3725_c0_seq1 255 9 .
KQ433010	ovulgaris_genome	CDS	8765	8833	100	-	0	ID=comp3725_c0_seq1.mrna1.cds1;Name=comp3725_c0_seq1;Parent=comp3725_c0_seq1.mrna1;Target=comp3725_c0_seq1 79 11 .
KQ426829	ovulgaris_genome	gene	110999	114789	.	-	.	ID=comp3684_c0_seq1.path1;Name=comp3684_c0_seq1;Dir=sense
KQ426829	ovulgaris_genome	mRNA	110999	114789	.	-	.	ID=comp3684_c0_seq1.mrna1;Name=comp3684_c0_seq1;Parent=comp3684_c0_seq1.path1;Dir=sense;coverage=55.2;identity=96.8;matches=455;mismatches=0;indels=15;unknowns=0
KQ426829	ovulgaris_genome	exon	114413	114789	96	-	.	ID=comp3684_c0_seq1.mrna1.exon1;Name=comp3684_c0_seq1;Parent=comp3684_c0_seq1.mrna1;Target=comp3684_c0_seq1 56 417 +
KQ426829	ovulgaris_genome	exon	110999	111091	100	-	.	ID=comp3684_c0_seq1.mrna1.exon2;Name=comp3684_c0_seq1;Parent=comp3684_c0_seq1.mrna1;Target=comp3684_c0_seq1 418 510 +
KQ426829	ovulgaris_genome	CDS	114413	114787	96	-	0	ID=comp3684_c0_seq1.mrna1.cds1;Name=comp3684_c0_seq1;Parent=comp3684_c0_seq1.mrna1;Target=comp3684_c0_seq1 58 417 +
KQ426829	ovulgaris_genome	CDS	110999	111091	100	-	0	ID=comp3684_c0_seq1.mrna1.cds2;Name=comp3684_c0_seq1;Parent=comp3684_c0_seq1.mrna1;Target=comp3684_c0_seq1 418 510 +
KQ418176	ovulgaris_genome	gene	414572	414885	.	+	.	ID=comp3684_c0_seq1.path2;Name=comp3684_c0_seq1;Dir=indeterminate
KQ418176	ovulgaris_genome	mRNA	414572	414885	.	+	.	ID=comp3684_c0_seq1.mrna2;Name=comp3684_c0_seq1;Parent=comp3684_c0_seq1.path2;Dir=indeterminate;coverage=38.1;identity=97.1;matches=305;mismatches=9;indels=0;unknowns=0
KQ418176	ovulgaris_genome	exon	414572	414885	97	+	.	ID=comp3684_c0_seq1.mrna2.exon1;Name=comp3684_c0_seq1;Parent=comp3684_c0_seq1.mrna2;Target=comp3684_c0_seq1 824 511 .
KQ418176	ovulgaris_genome	CDS	414572	414817	96	+	0	ID=comp3684_c0_seq1.mrna2.cds1;Name=comp3684_c0_seq1;Parent=comp3684_c0_seq1.mrna2;Target=comp3684_c0_seq1 756 511 .
KQ418187	ovulgaris_genome	gene	381782	398031	.	+	.	ID=comp3722_c0_seq1.path1;Name=comp3722_c0_seq1;Dir=antisense
KQ418187	ovulgaris_genome	mRNA	381782	398031	.	+	.	ID=comp3722_c0_seq1.mrna1;Name=comp3722_c0_seq1;Parent=comp3722_c0_seq1.path1;Dir=antisense;coverage=98.7;identity=99.9;matches=707;mismatches=1;indels=0;unknowns=0
KQ418187	ovulgaris_genome	exon	381782	381842	100	+	.	ID=comp3722_c0_seq1.mrna1.exon1;Name=comp3722_c0_seq1;Parent=comp3722_c0_seq1.mrna1;Target=comp3722_c0_seq1 653 713 -
KQ418187	ovulgaris_genome	exon	386981	387097	100	+	.	ID=comp3722_c0_seq1.mrna1.exon2;Name=comp3722_c0_seq1;Parent=comp3722_c0_seq1.mrna1;Target=comp3722_c0_seq1 536 652 -
KQ418187	ovulgaris_genome	exon	390075	390203	100	+	.	ID=comp3722_c0_seq1.mrna1.exon3;Name=comp3722_c0_seq1;Parent=comp3722_c0_seq1.mrna1;Target=comp3722_c0_seq1 407 535 -
KQ418187	ovulgaris_genome	exon	396024	396158	100	+	.	ID=comp3722_c0_seq1.mrna1.exon4;Name=comp3722_c0_seq1;Parent=comp3722_c0_seq1.mrna1;Target=comp3722_c0_seq1 272 406 -
KQ418187	ovulgaris_genome	exon	397766	398031	99	+	.	ID=comp3722_c0_seq1.mrna1.exon5;Name=comp3722_c0_seq1;Parent=comp3722_c0_seq1.mrna1;Target=comp3722_c0_seq1 6 271 -
KQ418187	ovulgaris_genome	CDS	381783	381842	100	+	0	ID=comp3722_c0_seq1.mrna1.cds1;Name=comp3722_c0_seq1;Parent=comp3722_c0_seq1.mrna1;Target=comp3722_c0_seq1 653 712 .
KQ418187	ovulgaris_genome	CDS	386981	387097	100	+	0	ID=comp3722_c0_seq1.mrna1.cds2;Name=comp3722_c0_seq1;Parent=comp3722_c0_seq1.mrna1;Target=comp3722_c0_seq1 536 652 .
KQ418187	ovulgaris_genome	CDS	390075	390203	100	+	0	ID=comp3722_c0_seq1.mrna1.cds3;Name=comp3722_c0_seq1;Parent=comp3722_c0_seq1.mrna1;Target=comp3722_c0_seq1 407 535 .
KQ418187	ovulgaris_genome	CDS	396024	396158	100	+	0	ID=comp3722_c0_seq1.mrna1.cds4;Name=comp3722_c0_seq1;Parent=comp3722_c0_seq1.mrna1;Target=comp3722_c0_seq1 272 406 .
KQ418187	ovulgaris_genome	CDS	397766	397846	98	+	0	ID=comp3722_c0_seq1.mrna1.cds5;Name=comp3722_c0_seq1;Parent=comp3722_c0_seq1.mrna1;Target=comp3722_c0_seq1 191 271 .
scaffold162|size36010	ovulgaris_genome	gene	2757	18891	.	-	.	ID=comp3737_c0_seq1.path1;Name=comp3737_c0_seq1;Dir=antisense
scaffold162|size36010	ovulgaris_genome	mRNA	2757	18891	.	-	.	ID=comp3737_c0_seq1.mrna1;Name=comp3737_c0_seq1;Parent=comp3737_c0_seq1.path1;Dir=antisense;coverage=99.1;identity=100.0;matches=902;mismatches=0;indels=0;unknowns=0
scaffold162|size36010	ovulgaris_genome	exon	18757	18891	100	-	.	ID=comp3737_c0_seq1.mrna1.exon1;Name=comp3737_c0_seq1;Parent=comp3737_c0_seq1.mrna1;Target=comp3737_c0_seq1 776 910 -
scaffold162|size36010	ovulgaris_genome	exon	17156	17262	100	-	.	ID=comp3737_c0_seq1.mrna1.exon2;Name=comp3737_c0_seq1;Parent=comp3737_c0_seq1.mrna1;Target=comp3737_c0_seq1 669 775 -
scaffold162|size36010	ovulgaris_genome	exon	16960	17059	100	-	.	ID=comp3737_c0_seq1.mrna1.exon3;Name=comp3737_c0_seq1;Parent=comp3737_c0_seq1.mrna1;Target=comp3737_c0_seq1 569 668 -
scaffold162|size36010	ovulgaris_genome	exon	7873	8048	100	-	.	ID=comp3737_c0_seq1.mrna1.exon4;Name=comp3737_c0_seq1;Parent=comp3737_c0_seq1.mrna1;Target=comp3737_c0_seq1 393 568 -
scaffold162|size36010	ovulgaris_genome	exon	4807	4936	100	-	.	ID=comp3737_c0_seq1.mrna1.exon5;Name=comp3737_c0_seq1;Parent=comp3737_c0_seq1.mrna1;Target=comp3737_c0_seq1 263 392 -
scaffold162|size36010	ovulgaris_genome	exon	2757	3010	100	-	.	ID=comp3737_c0_seq1.mrna1.exon6;Name=comp3737_c0_seq1;Parent=comp3737_c0_seq1.mrna1;Target=comp3737_c0_seq1 9 262 -
scaffold162|size36010	ovulgaris_genome	CDS	18757	18760	100	-	0	ID=comp3737_c0_seq1.mrna1.cds1;Name=comp3737_c0_seq1;Parent=comp3737_c0_seq1.mrna1;Target=comp3737_c0_seq1 776 779 .
scaffold162|size36010	ovulgaris_genome	CDS	17156	17262	100	-	1	ID=comp3737_c0_seq1.mrna1.cds2;Name=comp3737_c0_seq1;Parent=comp3737_c0_seq1.mrna1;Target=comp3737_c0_seq1 669 775 .
scaffold162|size36010	ovulgaris_genome	CDS	16960	17059	100	-	0	ID=comp3737_c0_seq1.mrna1.cds3;Name=comp3737_c0_seq1;Parent=comp3737_c0_seq1.mrna1;Target=comp3737_c0_seq1 569 668 .
scaffold162|size36010	ovulgaris_genome	CDS	7873	8048	100	-	1	ID=comp3737_c0_seq1.mrna1.cds4;Name=comp3737_c0_seq1;Parent=comp3737_c0_seq1.mrna1;Target=comp3737_c0_seq1 393 568 .
scaffold162|size36010	ovulgaris_genome	CDS	4807	4936	100	-	0	ID=comp3737_c0_seq1.mrna1.cds5;Name=comp3737_c0_seq1;Parent=comp3737_c0_seq1.mrna1;Target=comp3737_c0_seq1 263 392 .
scaffold162|size36010	ovulgaris_genome	CDS	2901	3010	100	-	1	ID=comp3737_c0_seq1.mrna1.cds6;Name=comp3737_c0_seq1;Parent=comp3737_c0_seq1.mrna1;Target=comp3737_c0_seq1 153 262 .
scaffold960|size24489	ovulgaris_genome	gene	5799	19022	.	+	.	ID=comp3742_c0_seq1.path1;Name=comp3742_c0_seq1;Dir=sense
scaffold960|size24489	ovulgaris_genome	mRNA	5799	19022	.	+	.	ID=comp3742_c0_seq1.mrna1;Name=comp3742_c0_seq1;Parent=comp3742_c0_seq1.path1;Dir=sense;coverage=99.4;identity=100.0;matches=1194;mismatches=0;indels=0;unknowns=0
scaffold960|size24489	ovulgaris_genome	exon	5799	6108	100	+	.	ID=comp3742_c0_seq1.mrna1.exon1;Name=comp3742_c0_seq1;Parent=comp3742_c0_seq1.mrna1;Target=comp3742_c0_seq1 1 310 +
scaffold960|size24489	ovulgaris_genome	exon	17247	17477	100	+	.	ID=comp3742_c0_seq1.mrna1.exon2;Name=comp3742_c0_seq1;Parent=comp3742_c0_seq1.mrna1;Target=comp3742_c0_seq1 311 541 +
scaffold960|size24489	ovulgaris_genome	exon	18370	19022	100	+	.	ID=comp3742_c0_seq1.mrna1.exon3;Name=comp3742_c0_seq1;Parent=comp3742_c0_seq1.mrna1;Target=comp3742_c0_seq1 542 1194 +
scaffold960|size24489	ovulgaris_genome	CDS	17403	17477	100	+	0	ID=comp3742_c0_seq1.mrna1.cds1;Name=comp3742_c0_seq1;Parent=comp3742_c0_seq1.mrna1;Target=comp3742_c0_seq1 467 541 +
scaffold960|size24489	ovulgaris_genome	CDS	18370	18720	100	+	0	ID=comp3742_c0_seq1.mrna1.cds2;Name=comp3742_c0_seq1;Parent=comp3742_c0_seq1.mrna1;Target=comp3742_c0_seq1 542 892 +
KQ416096	ovulgaris_genome	gene	990056	992619	.	+	.	ID=comp3740_c0_seq1.path1;Name=comp3740_c0_seq1;Dir=indeterminate
KQ416096	ovulgaris_genome	mRNA	990056	992619	.	+	.	ID=comp3740_c0_seq1.mrna1;Name=comp3740_c0_seq1;Parent=comp3740_c0_seq1.path1;Dir=indeterminate;coverage=99.8;identity=100.0;matches=2564;mismatches=0;indels=0;unknowns=0
KQ416096	ovulgaris_genome	exon	990056	992619	100	+	.	ID=comp3740_c0_seq1.mrna1.exon1;Name=comp3740_c0_seq1;Parent=comp3740_c0_seq1.mrna1;Target=comp3740_c0_seq1 2564 1 .
KQ416096	ovulgaris_genome	CDS	990415	992322	100	+	0	ID=comp3740_c0_seq1.mrna1.cds1;Name=comp3740_c0_seq1;Parent=comp3740_c0_seq1.mrna1;Target=comp3740_c0_seq1 2267 360 .
scaffold61389|size6319	ovulgaris_genome	gene	2034	2073	.	+	.	ID=comp3701_c0_seq1.path1;Name=comp3701_c0_seq1;Dir=indeterminate
scaffold61389|size6319	ovulgaris_genome	mRNA	2034	2073	.	+	.	ID=comp3701_c0_seq1.mrna1;Name=comp3701_c0_seq1;Parent=comp3701_c0_seq1.path1;Dir=indeterminate;coverage=12.8;identity=95.0;matches=38;mismatches=2;indels=0;unknowns=0
scaffold61389|size6319	ovulgaris_genome	exon	2034	2073	95	+	.	ID=comp3701_c0_seq1.mrna1.exon1;Name=comp3701_c0_seq1;Parent=comp3701_c0_seq1.mrna1;Target=comp3701_c0_seq1 44 5 .
scaffold61389|size6319	ovulgaris_genome	CDS	2034	2073	95	+	0	ID=comp3701_c0_seq1.mrna1.cds1;Name=comp3701_c0_seq1;Parent=comp3701_c0_seq1.mrna1;Target=comp3701_c0_seq1 44 5 .
KQ422647	ovulgaris_genome	gene	44211	44473	.	-	.	ID=comp3701_c0_seq1.path2;Name=comp3701_c0_seq1;Dir=indeterminate
KQ422647	ovulgaris_genome	mRNA	44211	44473	.	-	.	ID=comp3701_c0_seq1.mrna2;Name=comp3701_c0_seq1;Parent=comp3701_c0_seq1.path2;Dir=indeterminate;coverage=84.3;identity=100.0;matches=253;mismatches=0;indels=0;unknowns=10
KQ422647	ovulgaris_genome	exon	44211	44473	100	-	.	ID=comp3701_c0_seq1.mrna2.exon1;Name=comp3701_c0_seq1;Parent=comp3701_c0_seq1.mrna2;Target=comp3701_c0_seq1 307 45 .
KQ422647	ovulgaris_genome	CDS	44469	44473	100	-	1	ID=comp3701_c0_seq1.mrna2.cds1;Name=comp3701_c0_seq1;Parent=comp3701_c0_seq1.mrna2;Target=comp3701_c0_seq1 49 45 .
KQ417309	ovulgaris_genome	gene	117530	117675	.	+	.	ID=comp3720_c0_seq1.path1;Name=comp3720_c0_seq1;Dir=indeterminate
KQ417309	ovulgaris_genome	mRNA	117530	117675	.	+	.	ID=comp3720_c0_seq1.mrna1;Name=comp3720_c0_seq1;Parent=comp3720_c0_seq1.path1;Dir=indeterminate;coverage=10.5;identity=100.0;matches=146;mismatches=0;indels=0;unknowns=0
KQ417309	ovulgaris_genome	exon	117530	117675	100	+	.	ID=comp3720_c0_seq1.mrna1.exon1;Name=comp3720_c0_seq1;Parent=comp3720_c0_seq1.mrna1;Target=comp3720_c0_seq1 146 1 .
KQ417309	ovulgaris_genome	CDS	117531	117675	100	+	0	ID=comp3720_c0_seq1.mrna1.cds1;Name=comp3720_c0_seq1;Parent=comp3720_c0_seq1.mrna1;Target=comp3720_c0_seq1 146 2 .
scaffold2047|size20239	ovulgaris_genome	gene	1381	18694	.	-	.	ID=comp3720_c0_seq1.path2;Name=comp3720_c0_seq1;Dir=sense
scaffold2047|size20239	ovulgaris_genome	mRNA	1381	18694	.	-	.	ID=comp3720_c0_seq1.mrna2;Name=comp3720_c0_seq1;Parent=comp3720_c0_seq1.path2;Dir=sense;coverage=89.0;identity=100.0;matches=1240;mismatches=0;indels=0;unknowns=0
scaffold2047|size20239	ovulgaris_genome	exon	18622	18694	100	-	.	ID=comp3720_c0_seq1.mrna2.exon1;Name=comp3720_c0_seq1;Parent=comp3720_c0_seq1.mrna2;Target=comp3720_c0_seq1 147 219 +
scaffold2047|size20239	ovulgaris_genome	exon	16747	16876	100	-	.	ID=comp3720_c0_seq1.mrna2.exon2;Name=comp3720_c0_seq1;Parent=comp3720_c0_seq1.mrna2;Target=comp3720_c0_seq1 220 349 +
scaffold2047|size20239	ovulgaris_genome	exon	14312	14444	100	-	.	ID=comp3720_c0_seq1.mrna2.exon3;Name=comp3720_c0_seq1;Parent=comp3720_c0_seq1.mrna2;Target=comp3720_c0_seq1 350 482 +
scaffold2047|size20239	ovulgaris_genome	exon	13829	14051	100	-	.	ID=comp3720_c0_seq1.mrna2.exon4;Name=comp3720_c0_seq1;Parent=comp3720_c0_seq1.mrna2;Target=comp3720_c0_seq1 483 705 +
scaffold2047|size20239	ovulgaris_genome	exon	10596	10734	100	-	.	ID=comp3720_c0_seq1.mrna2.exon5;Name=comp3720_c0_seq1;Parent=comp3720_c0_seq1.mrna2;Target=comp3720_c0_seq1 706 844 +
scaffold2047|size20239	ovulgaris_genome	exon	6812	6927	100	-	.	ID=comp3720_c0_seq1.mrna2.exon6;Name=comp3720_c0_seq1;Parent=comp3720_c0_seq1.mrna2;Target=comp3720_c0_seq1 845 960 +
scaffold2047|size20239	ovulgaris_genome	exon	5326	5433	100	-	.	ID=comp3720_c0_seq1.mrna2.exon7;Name=comp3720_c0_seq1;Parent=comp3720_c0_seq1.mrna2;Target=comp3720_c0_seq1 961 1068 +
scaffold2047|size20239	ovulgaris_genome	exon	3225	3352	100	-	.	ID=comp3720_c0_seq1.mrna2.exon8;Name=comp3720_c0_seq1;Parent=comp3720_c0_seq1.mrna2;Target=comp3720_c0_seq1 1069 1196 +
scaffold2047|size20239	ovulgaris_genome	exon	1381	1570	100	-	.	ID=comp3720_c0_seq1.mrna2.exon9;Name=comp3720_c0_seq1;Parent=comp3720_c0_seq1.mrna2;Target=comp3720_c0_seq1 1197 1386 +
scaffold2047|size20239	ovulgaris_genome	CDS	18622	18694	100	-	1	ID=comp3720_c0_seq1.mrna2.cds1;Name=comp3720_c0_seq1;Parent=comp3720_c0_seq1.mrna2;Target=comp3720_c0_seq1 147 219 +
scaffold2047|size20239	ovulgaris_genome	CDS	16747	16876	100	-	2	ID=comp3720_c0_seq1.mrna2.cds2;Name=comp3720_c0_seq1;Parent=comp3720_c0_seq1.mrna2;Target=comp3720_c0_seq1 220 349 +
scaffold2047|size20239	ovulgaris_genome	CDS	14312	14444	100	-	0	ID=comp3720_c0_seq1.mrna2.cds3;Name=comp3720_c0_seq1;Parent=comp3720_c0_seq1.mrna2;Target=comp3720_c0_seq1 350 482 +
scaffold2047|size20239	ovulgaris_genome	CDS	13829	14051	100	-	1	ID=comp3720_c0_seq1.mrna2.cds4;Name=comp3720_c0_seq1;Parent=comp3720_c0_seq1.mrna2;Target=comp3720_c0_seq1 483 705 +
scaffold2047|size20239	ovulgaris_genome	CDS	10596	10734	100	-	2	ID=comp3720_c0_seq1.mrna2.cds5;Name=comp3720_c0_seq1;Parent=comp3720_c0_seq1.mrna2;Target=comp3720_c0_seq1 706 844 +
scaffold2047|size20239	ovulgaris_genome	CDS	6812	6927	100	-	0	ID=comp3720_c0_seq1.mrna2.cds6;Name=comp3720_c0_seq1;Parent=comp3720_c0_seq1.mrna2;Target=comp3720_c0_seq1 845 960 +
scaffold2047|size20239	ovulgaris_genome	CDS	5326	5433	100	-	2	ID=comp3720_c0_seq1.mrna2.cds7;Name=comp3720_c0_seq1;Parent=comp3720_c0_seq1.mrna2;Target=comp3720_c0_seq1 961 1068 +
scaffold2047|size20239	ovulgaris_genome	CDS	3225	3352	100	-	2	ID=comp3720_c0_seq1.mrna2.cds8;Name=comp3720_c0_seq1;Parent=comp3720_c0_seq1.mrna2;Target=comp3720_c0_seq1 1069 1196 +
scaffold2047|size20239	ovulgaris_genome	CDS	1554	1570	100	-	1	ID=comp3720_c0_seq1.mrna2.cds9;Name=comp3720_c0_seq1;Parent=comp3720_c0_seq1.mrna2;Target=comp3720_c0_seq1 1197 1213 +
KQ424302	ovulgaris_genome	gene	74802	84855	.	-	.	ID=comp3679_c0_seq1.path1;Name=comp3679_c0_seq1;Dir=antisense
KQ424302	ovulgaris_genome	mRNA	74802	84855	.	-	.	ID=comp3679_c0_seq1.mrna1;Name=comp3679_c0_seq1;Parent=comp3679_c0_seq1.path1;Dir=antisense;coverage=98.0;identity=100.0;matches=647;mismatches=0;indels=0;unknowns=0
KQ424302	ovulgaris_genome	exon	84672	84855	100	-	.	ID=comp3679_c0_seq1.mrna1.exon1;Name=comp3679_c0_seq1;Parent=comp3679_c0_seq1.mrna1;Target=comp3679_c0_seq1 923 1106 -
KQ424302	ovulgaris_genome	exon	82793	82796	100	-	.	ID=comp3679_c0_seq1.mrna1.exon2;Name=comp3679_c0_seq1;Parent=comp3679_c0_seq1.mrna1;Target=comp3679_c0_seq1 919 922 -
KQ424302	ovulgaris_genome	exon	82100	82191	100	-	.	ID=comp3679_c0_seq1.mrna1.exon3;Name=comp3679_c0_seq1;Parent=comp3679_c0_seq1.mrna1;Target=comp3679_c0_seq1 827 918 -
KQ424302	ovulgaris_genome	exon	76413	76421	100	-	.	ID=comp3679_c0_seq1.mrna1.exon5;Name=comp3679_c0_seq1;Parent=comp3679_c0_seq1.mrna1;Target=comp3679_c0_seq1 698 706 -
KQ424302	ovulgaris_genome	exon	76003	76089	100	-	.	ID=comp3679_c0_seq1.mrna1.exon6;Name=comp3679_c0_seq1;Parent=comp3679_c0_seq1.mrna1;Target=comp3679_c0_seq1 271 357 -
KQ424302	ovulgaris_genome	exon	75750	75820	100	-	.	ID=comp3679_c0_seq1.mrna1.exon7;Name=comp3679_c0_seq1;Parent=comp3679_c0_seq1.mrna1;Target=comp3679_c0_seq1 200 270 -
KQ424302	ovulgaris_genome	exon	74802	75000	100	-	.	ID=comp3679_c0_seq1.mrna1.exon8;Name=comp3679_c0_seq1;Parent=comp3679_c0_seq1.mrna1;Target=comp3679_c0_seq1 1 199 -
KQ424302	ovulgaris_genome	CDS	84672	84854	100	-	0	ID=comp3679_c0_seq1.mrna1.cds1;Name=comp3679_c0_seq1;Parent=comp3679_c0_seq1.mrna1;Target=comp3679_c0_seq1 923 1105 .
KQ424302	ovulgaris_genome	CDS	82793	82796	100	-	0	ID=comp3679_c0_seq1.mrna1.cds2;Name=comp3679_c0_seq1;Parent=comp3679_c0_seq1.mrna1;Target=comp3679_c0_seq1 919 922 .
KQ424302	ovulgaris_genome	CDS	82100	82191	100	-	1	ID=comp3679_c0_seq1.mrna1.cds3;Name=comp3679_c0_seq1;Parent=comp3679_c0_seq1.mrna1;Target=comp3679_c0_seq1 827 918 .
KQ424302	ovulgaris_genome	CDS	76413	76421	100	-	0	ID=comp3679_c0_seq1.mrna1.cds5;Name=comp3679_c0_seq1;Parent=comp3679_c0_seq1.mrna1;Target=comp3679_c0_seq1 698 706 .
KQ424302	ovulgaris_genome	CDS	76003	76089	100	-	1	ID=comp3679_c0_seq1.mrna1.cds6;Name=comp3679_c0_seq1;Parent=comp3679_c0_seq1.mrna1;Target=comp3679_c0_seq1 271 357 .
KQ424302	ovulgaris_genome	CDS	75750	75820	100	-	1	ID=comp3679_c0_seq1.mrna1.cds7;Name=comp3679_c0_seq1;Parent=comp3679_c0_seq1.mrna1;Target=comp3679_c0_seq1 200 270 .
KQ424302	ovulgaris_genome	CDS	74836	75000	100	-	0	ID=comp3679_c0_seq1.mrna1.cds8;Name=comp3679_c0_seq1;Parent=comp3679_c0_seq1.mrna1;Target=comp3679_c0_seq1 35 199 .
KQ415768	ovulgaris_genome	gene	464760	465032	.	+	.	ID=comp3757_c0_seq1.path1;Name=comp3757_c0_seq1;Dir=indeterminate
KQ415768	ovulgaris_genome	mRNA	464760	465032	.	+	.	ID=comp3757_c0_seq1.mrna1;Name=comp3757_c0_seq1;Parent=comp3757_c0_seq1.path1;Dir=indeterminate;coverage=100.0;identity=97.7;matches=258;mismatches=6;indels=0;unknowns=9
KQ415768	ovulgaris_genome	exon	464760	465032	97	+	.	ID=comp3757_c0_seq1.mrna1.exon1;Name=comp3757_c0_seq1;Parent=comp3757_c0_seq1.mrna1;Target=comp3757_c0_seq1 273 1 .
KQ415768	ovulgaris_genome	CDS	464761	464931	96	+	0	ID=comp3757_c0_seq1.mrna1.cds1;Name=comp3757_c0_seq1;Parent=comp3757_c0_seq1.mrna1;Target=comp3757_c0_seq1 172 2 .
scaffold258767|size2651	ovulgaris_genome	gene	2261	2593	.	-	.	ID=comp3761_c0_seq1.path1;Name=comp3761_c0_seq1;Dir=indeterminate
scaffold258767|size2651	ovulgaris_genome	mRNA	2261	2593	.	-	.	ID=comp3761_c0_seq1.mrna1;Name=comp3761_c0_seq1;Parent=comp3761_c0_seq1.path1;Dir=indeterminate;coverage=100.0;identity=100.0;matches=333;mismatches=0;indels=0;unknowns=0
scaffold258767|size2651	ovulgaris_genome	exon	2261	2593	100	-	.	ID=comp3761_c0_seq1.mrna1.exon1;Name=comp3761_c0_seq1;Parent=comp3761_c0_seq1.mrna1;Target=comp3761_c0_seq1 333 1 .
scaffold258767|size2651	ovulgaris_genome	CDS	2483	2593	100	-	0	ID=comp3761_c0_seq1.mrna1.cds1;Name=comp3761_c0_seq1;Parent=comp3761_c0_seq1.mrna1;Target=comp3761_c0_seq1 111 1 .
scaffold13457|size11480	ovulgaris_genome	gene	8200	9521	.	+	.	ID=comp3765_c0_seq1.path1;Name=comp3765_c0_seq1;Dir=sense
scaffold13457|size11480	ovulgaris_genome	mRNA	8200	9521	.	+	.	ID=comp3765_c0_seq1.mrna1;Name=comp3765_c0_seq1;Parent=comp3765_c0_seq1.path1;Dir=sense;coverage=33.3;identity=100.0;matches=186;mismatches=0;indels=0;unknowns=0
scaffold13457|size11480	ovulgaris_genome	exon	8200	8243	100	+	.	ID=comp3765_c0_seq1.mrna1.exon1;Name=comp3765_c0_seq1;Parent=comp3765_c0_seq1.mrna1;Target=comp3765_c0_seq1 1 44 +
scaffold13457|size11480	ovulgaris_genome	exon	9380	9521	100	+	.	ID=comp3765_c0_seq1.mrna1.exon2;Name=comp3765_c0_seq1;Parent=comp3765_c0_seq1.mrna1;Target=comp3765_c0_seq1 45 186 +
scaffold13457|size11480	ovulgaris_genome	CDS	9381	9521	100	+	0	ID=comp3765_c0_seq1.mrna1.cds1;Name=comp3765_c0_seq1;Parent=comp3765_c0_seq1.mrna1;Target=comp3765_c0_seq1 46 186 +
scaffold37303|size7850	ovulgaris_genome	gene	327	6098	.	+	.	ID=comp3765_c0_seq1.path2;Name=comp3765_c0_seq1;Dir=sense
scaffold37303|size7850	ovulgaris_genome	mRNA	327	6098	.	+	.	ID=comp3765_c0_seq1.mrna2;Name=comp3765_c0_seq1;Parent=comp3765_c0_seq1.path2;Dir=sense;coverage=65.2;identity=100.0;matches=364;mismatches=0;indels=0;unknowns=0
scaffold37303|size7850	ovulgaris_genome	exon	327	504	100	+	.	ID=comp3765_c0_seq1.mrna2.exon1;Name=comp3765_c0_seq1;Parent=comp3765_c0_seq1.mrna2;Target=comp3765_c0_seq1 187 364 +
scaffold37303|size7850	ovulgaris_genome	exon	3609	3668	100	+	.	ID=comp3765_c0_seq1.mrna2.exon2;Name=comp3765_c0_seq1;Parent=comp3765_c0_seq1.mrna2;Target=comp3765_c0_seq1 365 424 +
scaffold37303|size7850	ovulgaris_genome	exon	4277	4335	100	+	.	ID=comp3765_c0_seq1.mrna2.exon3;Name=comp3765_c0_seq1;Parent=comp3765_c0_seq1.mrna2;Target=comp3765_c0_seq1 425 483 +
scaffold37303|size7850	ovulgaris_genome	exon	6032	6098	100	+	.	ID=comp3765_c0_seq1.mrna2.exon4;Name=comp3765_c0_seq1;Parent=comp3765_c0_seq1.mrna2;Target=comp3765_c0_seq1 484 550 +
scaffold37303|size7850	ovulgaris_genome	CDS	327	504	100	+	0	ID=comp3765_c0_seq1.mrna2.cds1;Name=comp3765_c0_seq1;Parent=comp3765_c0_seq1.mrna2;Target=comp3765_c0_seq1 187 364 +
scaffold37303|size7850	ovulgaris_genome	CDS	3609	3668	100	+	1	ID=comp3765_c0_seq1.mrna2.cds2;Name=comp3765_c0_seq1;Parent=comp3765_c0_seq1.mrna2;Target=comp3765_c0_seq1 365 424 +
scaffold37303|size7850	ovulgaris_genome	CDS	4277	4335	100	+	1	ID=comp3765_c0_seq1.mrna2.cds3;Name=comp3765_c0_seq1;Parent=comp3765_c0_seq1.mrna2;Target=comp3765_c0_seq1 425 483 +
scaffold37303|size7850	ovulgaris_genome	CDS	6032	6064	100	+	0	ID=comp3765_c0_seq1.mrna2.cds4;Name=comp3765_c0_seq1;Parent=comp3765_c0_seq1.mrna2;Target=comp3765_c0_seq1 484 516 +
KQ416536	ovulgaris_genome	gene	239729	259460	.	+	.	ID=comp3766_c0_seq1.path1;Name=comp3766_c0_seq1;Dir=sense
KQ416536	ovulgaris_genome	mRNA	239729	259460	.	+	.	ID=comp3766_c0_seq1.mrna1;Name=comp3766_c0_seq1;Parent=comp3766_c0_seq1.path1;Dir=sense;coverage=99.5;identity=100.0;matches=1536;mismatches=0;indels=0;unknowns=0
KQ416536	ovulgaris_genome	exon	239729	239829	100	+	.	ID=comp3766_c0_seq1.mrna1.exon1;Name=comp3766_c0_seq1;Parent=comp3766_c0_seq1.mrna1;Target=comp3766_c0_seq1 1 101 +
KQ416536	ovulgaris_genome	exon	240249	240448	100	+	.	ID=comp3766_c0_seq1.mrna1.exon2;Name=comp3766_c0_seq1;Parent=comp3766_c0_seq1.mrna1;Target=comp3766_c0_seq1 102 301 +
KQ416536	ovulgaris_genome	exon	241591	241698	100	+	.	ID=comp3766_c0_seq1.mrna1.exon3;Name=comp3766_c0_seq1;Parent=comp3766_c0_seq1.mrna1;Target=comp3766_c0_seq1 302 409 +
KQ416536	ovulgaris_genome	exon	243043	243129	100	+	.	ID=comp3766_c0_seq1.mrna1.exon4;Name=comp3766_c0_seq1;Parent=comp3766_c0_seq1.mrna1;Target=comp3766_c0_seq1 410 496 +
KQ416536	ovulgaris_genome	exon	246636	246791	100	+	.	ID=comp3766_c0_seq1.mrna1.exon5;Name=comp3766_c0_seq1;Parent=comp3766_c0_seq1.mrna1;Target=comp3766_c0_seq1 497 652 +
KQ416536	ovulgaris_genome	exon	249783	249860	100	+	.	ID=comp3766_c0_seq1.mrna1.exon6;Name=comp3766_c0_seq1;Parent=comp3766_c0_seq1.mrna1;Target=comp3766_c0_seq1 653 730 +
KQ416536	ovulgaris_genome	exon	250450	250532	100	+	.	ID=comp3766_c0_seq1.mrna1.exon7;Name=comp3766_c0_seq1;Parent=comp3766_c0_seq1.mrna1;Target=comp3766_c0_seq1 731 813 +
KQ416536	ovulgaris_genome	exon	252965	253032	100	+	.	ID=comp3766_c0_seq1.mrna1.exon8;Name=comp3766_c0_seq1;Parent=comp3766_c0_seq1.mrna1;Target=comp3766_c0_seq1 814 881 +
KQ416536	ovulgaris_genome	exon	254426	254522	100	+	.	ID=comp3766_c0_seq1.mrna1.exon9;Name=comp3766_c0_seq1;Parent=comp3766_c0_seq1.mrna1;Target=comp3766_c0_seq1 882 978 +
KQ416536	ovulgaris_genome	exon	255629	255764	100	+	.	ID=comp3766_c0_seq1.mrna1.exon10;Name=comp3766_c0_seq1;Parent=comp3766_c0_seq1.mrna1;Target=comp3766_c0_seq1 979 1114 +
KQ416536	ovulgaris_genome	exon	258203	258366	100	+	.	ID=comp3766_c0_seq1.mrna1.exon11;Name=comp3766_c0_seq1;Parent=comp3766_c0_seq1.mrna1;Target=comp3766_c0_seq1 1115 1278 +
KQ416536	ovulgaris_genome	exon	259203	259460	100	+	.	ID=comp3766_c0_seq1.mrna1.exon12;Name=comp3766_c0_seq1;Parent=comp3766_c0_seq1.mrna1;Target=comp3766_c0_seq1 1279 1536 +
KQ416536	ovulgaris_genome	CDS	239730	239829	100	+	0	ID=comp3766_c0_seq1.mrna1.cds1;Name=comp3766_c0_seq1;Parent=comp3766_c0_seq1.mrna1;Target=comp3766_c0_seq1 2 101 +
KQ416536	ovulgaris_genome	CDS	240249	240448	100	+	1	ID=comp3766_c0_seq1.mrna1.cds2;Name=comp3766_c0_seq1;Parent=comp3766_c0_seq1.mrna1;Target=comp3766_c0_seq1 102 301 +
KQ416536	ovulgaris_genome	CDS	241591	241698	100	+	0	ID=comp3766_c0_seq1.mrna1.cds3;Name=comp3766_c0_seq1;Parent=comp3766_c0_seq1.mrna1;Target=comp3766_c0_seq1 302 409 +
KQ416536	ovulgaris_genome	CDS	243043	243129	100	+	0	ID=comp3766_c0_seq1.mrna1.cds4;Name=comp3766_c0_seq1;Parent=comp3766_c0_seq1.mrna1;Target=comp3766_c0_seq1 410 496 +
KQ416536	ovulgaris_genome	CDS	246636	246791	100	+	0	ID=comp3766_c0_seq1.mrna1.cds5;Name=comp3766_c0_seq1;Parent=comp3766_c0_seq1.mrna1;Target=comp3766_c0_seq1 497 652 +
KQ416536	ovulgaris_genome	CDS	249783	249860	100	+	0	ID=comp3766_c0_seq1.mrna1.cds6;Name=comp3766_c0_seq1;Parent=comp3766_c0_seq1.mrna1;Target=comp3766_c0_seq1 653 730 +
KQ416536	ovulgaris_genome	CDS	250450	250532	100	+	0	ID=comp3766_c0_seq1.mrna1.cds7;Name=comp3766_c0_seq1;Parent=comp3766_c0_seq1.mrna1;Target=comp3766_c0_seq1 731 813 +
KQ416536	ovulgaris_genome	CDS	252965	253032	100	+	2	ID=comp3766_c0_seq1.mrna1.cds8;Name=comp3766_c0_seq1;Parent=comp3766_c0_seq1.mrna1;Target=comp3766_c0_seq1 814 881 +
KQ416536	ovulgaris_genome	CDS	254426	254522	100	+	1	ID=comp3766_c0_seq1.mrna1.cds9;Name=comp3766_c0_seq1;Parent=comp3766_c0_seq1.mrna1;Target=comp3766_c0_seq1 882 978 +
KQ416536	ovulgaris_genome	CDS	255629	255764	100	+	2	ID=comp3766_c0_seq1.mrna1.cds10;Name=comp3766_c0_seq1;Parent=comp3766_c0_seq1.mrna1;Target=comp3766_c0_seq1 979 1114 +
KQ416536	ovulgaris_genome	CDS	258203	258366	100	+	0	ID=comp3766_c0_seq1.mrna1.cds11;Name=comp3766_c0_seq1;Parent=comp3766_c0_seq1.mrna1;Target=comp3766_c0_seq1 1115 1278 +
KQ416536	ovulgaris_genome	CDS	259203	259284	100	+	2	ID=comp3766_c0_seq1.mrna1.cds12;Name=comp3766_c0_seq1;Parent=comp3766_c0_seq1.mrna1;Target=comp3766_c0_seq1 1279 1360 +
scaffold10518|size12446	ovulgaris_genome	gene	7711	9300	.	-	.	ID=comp3771_c0_seq1.path1;Name=comp3771_c0_seq1;Dir=indeterminate
scaffold10518|size12446	ovulgaris_genome	mRNA	7711	9300	.	-	.	ID=comp3771_c0_seq1.mrna1;Name=comp3771_c0_seq1;Parent=comp3771_c0_seq1.path1;Dir=indeterminate;coverage=99.8;identity=100.0;matches=1590;mismatches=0;indels=0;unknowns=0
scaffold10518|size12446	ovulgaris_genome	exon	7711	9300	100	-	.	ID=comp3771_c0_seq1.mrna1.exon1;Name=comp3771_c0_seq1;Parent=comp3771_c0_seq1.mrna1;Target=comp3771_c0_seq1 1590 1 .
scaffold10518|size12446	ovulgaris_genome	CDS	7858	8142	100	-	0	ID=comp3771_c0_seq1.mrna1.cds1;Name=comp3771_c0_seq1;Parent=comp3771_c0_seq1.mrna1;Target=comp3771_c0_seq1 1443 1159 .
KQ417851	ovulgaris_genome	gene	811227	811724	.	-	.	ID=comp3769_c0_seq1.path1;Name=comp3769_c0_seq1;Dir=indeterminate
KQ417851	ovulgaris_genome	mRNA	811227	811724	.	-	.	ID=comp3769_c0_seq1.mrna1;Name=comp3769_c0_seq1;Parent=comp3769_c0_seq1.path1;Dir=indeterminate;coverage=100.0;identity=99.6;matches=496;mismatches=2;indels=0;unknowns=0
KQ417851	ovulgaris_genome	exon	811227	811724	99	-	.	ID=comp3769_c0_seq1.mrna1.exon1;Name=comp3769_c0_seq1;Parent=comp3769_c0_seq1.mrna1;Target=comp3769_c0_seq1 498 1 .
KQ417851	ovulgaris_genome	CDS	811577	811696	99	-	0	ID=comp3769_c0_seq1.mrna1.cds1;Name=comp3769_c0_seq1;Parent=comp3769_c0_seq1.mrna1;Target=comp3769_c0_seq1 148 29 .
KQ416655	ovulgaris_genome	gene	277320	292820	.	+	.	ID=comp3779_c0_seq1.path1;Name=comp3779_c0_seq1;Dir=sense
KQ416655	ovulgaris_genome	mRNA	277320	292820	.	+	.	ID=comp3779_c0_seq1.mrna1;Name=comp3779_c0_seq1;Parent=comp3779_c0_seq1.path1;Dir=sense;coverage=99.5;identity=100.0;matches=1618;mismatches=0;indels=0;unknowns=0
KQ416655	ovulgaris_genome	exon	277320	277405	100	+	.	ID=comp3779_c0_seq1.mrna1.exon1;Name=comp3779_c0_seq1;Parent=comp3779_c0_seq1.mrna1;Target=comp3779_c0_seq1 1 86 +
KQ416655	ovulgaris_genome	exon	279989	280078	100	+	.	ID=comp3779_c0_seq1.mrna1.exon2;Name=comp3779_c0_seq1;Parent=comp3779_c0_seq1.mrna1;Target=comp3779_c0_seq1 87 176 +
KQ416655	ovulgaris_genome	exon	284083	284208	100	+	.	ID=comp3779_c0_seq1.mrna1.exon3;Name=comp3779_c0_seq1;Parent=comp3779_c0_seq1.mrna1;Target=comp3779_c0_seq1 177 302 +
KQ416655	ovulgaris_genome	exon	287694	287811	100	+	.	ID=comp3779_c0_seq1.mrna1.exon4;Name=comp3779_c0_seq1;Parent=comp3779_c0_seq1.mrna1;Target=comp3779_c0_seq1 303 420 +
KQ416655	ovulgaris_genome	exon	289299	289389	100	+	.	ID=comp3779_c0_seq1.mrna1.exon5;Name=comp3779_c0_seq1;Parent=comp3779_c0_seq1.mrna1;Target=comp3779_c0_seq1 421 511 +
KQ416655	ovulgaris_genome	exon	290597	290695	100	+	.	ID=comp3779_c0_seq1.mrna1.exon6;Name=comp3779_c0_seq1;Parent=comp3779_c0_seq1.mrna1;Target=comp3779_c0_seq1 512 610 +
KQ416655	ovulgaris_genome	exon	291813	292820	100	+	.	ID=comp3779_c0_seq1.mrna1.exon7;Name=comp3779_c0_seq1;Parent=comp3779_c0_seq1.mrna1;Target=comp3779_c0_seq1 611 1618 +
KQ416655	ovulgaris_genome	CDS	277322	277405	100	+	0	ID=comp3779_c0_seq1.mrna1.cds1;Name=comp3779_c0_seq1;Parent=comp3779_c0_seq1.mrna1;Target=comp3779_c0_seq1 3 86 +
KQ416655	ovulgaris_genome	CDS	279989	280078	100	+	0	ID=comp3779_c0_seq1.mrna1.cds2;Name=comp3779_c0_seq1;Parent=comp3779_c0_seq1.mrna1;Target=comp3779_c0_seq1 87 176 +
KQ416655	ovulgaris_genome	CDS	284083	284208	100	+	0	ID=comp3779_c0_seq1.mrna1.cds3;Name=comp3779_c0_seq1;Parent=comp3779_c0_seq1.mrna1;Target=comp3779_c0_seq1 177 302 +
KQ416655	ovulgaris_genome	CDS	287694	287811	100	+	0	ID=comp3779_c0_seq1.mrna1.cds4;Name=comp3779_c0_seq1;Parent=comp3779_c0_seq1.mrna1;Target=comp3779_c0_seq1 303 420 +
KQ416655	ovulgaris_genome	CDS	289299	289389	100	+	1	ID=comp3779_c0_seq1.mrna1.cds5;Name=comp3779_c0_seq1;Parent=comp3779_c0_seq1.mrna1;Target=comp3779_c0_seq1 421 511 +
KQ416655	ovulgaris_genome	CDS	290597	290695	100	+	2	ID=comp3779_c0_seq1.mrna1.cds6;Name=comp3779_c0_seq1;Parent=comp3779_c0_seq1.mrna1;Target=comp3779_c0_seq1 512 610 +
KQ416655	ovulgaris_genome	CDS	291813	291978	100	+	2	ID=comp3779_c0_seq1.mrna1.cds7;Name=comp3779_c0_seq1;Parent=comp3779_c0_seq1.mrna1;Target=comp3779_c0_seq1 611 776 +
KQ417319	ovulgaris_genome	gene	36094	36499	.	+	.	ID=comp3782_c0_seq1.path1;Name=comp3782_c0_seq1;Dir=indeterminate
KQ417319	ovulgaris_genome	mRNA	36094	36499	.	+	.	ID=comp3782_c0_seq1.mrna1;Name=comp3782_c0_seq1;Parent=comp3782_c0_seq1.path1;Dir=indeterminate;coverage=98.1;identity=99.3;matches=403;mismatches=3;indels=0;unknowns=0
KQ417319	ovulgaris_genome	exon	36094	36499	99	+	.	ID=comp3782_c0_seq1.mrna1.exon1;Name=comp3782_c0_seq1;Parent=comp3782_c0_seq1.mrna1;Target=comp3782_c0_seq1 406 1 .
KQ417319	ovulgaris_genome	CDS	36297	36437	100	+	0	ID=comp3782_c0_seq1.mrna1.cds1;Name=comp3782_c0_seq1;Parent=comp3782_c0_seq1.mrna1;Target=comp3782_c0_seq1 344 204 .
KQ417023	ovulgaris_genome	gene	991978	999049	.	-	.	ID=comp3719_c0_seq1.path1;Name=comp3719_c0_seq1;Dir=sense
KQ417023	ovulgaris_genome	mRNA	991978	999049	.	-	.	ID=comp3719_c0_seq1.mrna1;Name=comp3719_c0_seq1;Parent=comp3719_c0_seq1.path1;Dir=sense;coverage=46.9;identity=100.0;matches=758;mismatches=0;indels=0;unknowns=0
KQ417023	ovulgaris_genome	exon	998902	999049	100	-	.	ID=comp3719_c0_seq1.mrna1.exon1;Name=comp3719_c0_seq1;Parent=comp3719_c0_seq1.mrna1;Target=comp3719_c0_seq1 1 148 +
KQ417023	ovulgaris_genome	exon	997130	997239	100	-	.	ID=comp3719_c0_seq1.mrna1.exon2;Name=comp3719_c0_seq1;Parent=comp3719_c0_seq1.mrna1;Target=comp3719_c0_seq1 149 258 +
KQ417023	ovulgaris_genome	exon	995784	995893	100	-	.	ID=comp3719_c0_seq1.mrna1.exon3;Name=comp3719_c0_seq1;Parent=comp3719_c0_seq1.mrna1;Target=comp3719_c0_seq1 259 368 +
KQ417023	ovulgaris_genome	exon	994496	994576	100	-	.	ID=comp3719_c0_seq1.mrna1.exon4;Name=comp3719_c0_seq1;Parent=comp3719_c0_seq1.mrna1;Target=comp3719_c0_seq1 369 449 +
KQ417023	ovulgaris_genome	exon	994272	994392	100	-	.	ID=comp3719_c0_seq1.mrna1.exon5;Name=comp3719_c0_seq1;Parent=comp3719_c0_seq1.mrna1;Target=comp3719_c0_seq1 450 570 +
KQ417023	ovulgaris_genome	exon	992918	993030	100	-	.	ID=comp3719_c0_seq1.mrna1.exon6;Name=comp3719_c0_seq1;Parent=comp3719_c0_seq1.mrna1;Target=comp3719_c0_seq1 571 683 +
KQ417023	ovulgaris_genome	exon	991978	992052	100	-	.	ID=comp3719_c0_seq1.mrna1.exon7;Name=comp3719_c0_seq1;Parent=comp3719_c0_seq1.mrna1;Target=comp3719_c0_seq1 684 758 +
KQ417023	ovulgaris_genome	CDS	998902	999047	100	-	0	ID=comp3719_c0_seq1.mrna1.cds1;Name=comp3719_c0_seq1;Parent=comp3719_c0_seq1.mrna1;Target=comp3719_c0_seq1 3 148 +
KQ417023	ovulgaris_genome	CDS	997130	997239	100	-	2	ID=comp3719_c0_seq1.mrna1.cds2;Name=comp3719_c0_seq1;Parent=comp3719_c0_seq1.mrna1;Target=comp3719_c0_seq1 149 258 +
KQ417023	ovulgaris_genome	CDS	995784	995893	100	-	1	ID=comp3719_c0_seq1.mrna1.cds3;Name=comp3719_c0_seq1;Parent=comp3719_c0_seq1.mrna1;Target=comp3719_c0_seq1 259 368 +
KQ417023	ovulgaris_genome	CDS	994496	994576	100	-	0	ID=comp3719_c0_seq1.mrna1.cds4;Name=comp3719_c0_seq1;Parent=comp3719_c0_seq1.mrna1;Target=comp3719_c0_seq1 369 449 +
KQ417023	ovulgaris_genome	CDS	994272	994392	100	-	0	ID=comp3719_c0_seq1.mrna1.cds5;Name=comp3719_c0_seq1;Parent=comp3719_c0_seq1.mrna1;Target=comp3719_c0_seq1 450 570 +
KQ417023	ovulgaris_genome	CDS	992918	993030	100	-	1	ID=comp3719_c0_seq1.mrna1.cds6;Name=comp3719_c0_seq1;Parent=comp3719_c0_seq1.mrna1;Target=comp3719_c0_seq1 571 683 +
KQ417023	ovulgaris_genome	CDS	991978	992052	100	-	0	ID=comp3719_c0_seq1.mrna1.cds7;Name=comp3719_c0_seq1;Parent=comp3719_c0_seq1.mrna1;Target=comp3719_c0_seq1 684 758 +
scaffold6293|size14750	ovulgaris_genome	gene	4875	13105	.	-	.	ID=comp3719_c0_seq1.path2;Name=comp3719_c0_seq1;Dir=sense
scaffold6293|size14750	ovulgaris_genome	mRNA	4875	13105	.	-	.	ID=comp3719_c0_seq1.mrna2;Name=comp3719_c0_seq1;Parent=comp3719_c0_seq1.path2;Dir=sense;coverage=52.5;identity=100.0;matches=849;mismatches=0;indels=0;unknowns=0
scaffold6293|size14750	ovulgaris_genome	exon	12942	13105	100	-	.	ID=comp3719_c0_seq1.mrna2.exon1;Name=comp3719_c0_seq1;Parent=comp3719_c0_seq1.mrna2;Target=comp3719_c0_seq1 759 922 +
scaffold6293|size14750	ovulgaris_genome	exon	12339	12458	100	-	.	ID=comp3719_c0_seq1.mrna2.exon2;Name=comp3719_c0_seq1;Parent=comp3719_c0_seq1.mrna2;Target=comp3719_c0_seq1 923 1042 +
scaffold6293|size14750	ovulgaris_genome	exon	11093	11222	100	-	.	ID=comp3719_c0_seq1.mrna2.exon3;Name=comp3719_c0_seq1;Parent=comp3719_c0_seq1.mrna2;Target=comp3719_c0_seq1 1043 1172 +
scaffold6293|size14750	ovulgaris_genome	exon	9365	9460	100	-	.	ID=comp3719_c0_seq1.mrna2.exon4;Name=comp3719_c0_seq1;Parent=comp3719_c0_seq1.mrna2;Target=comp3719_c0_seq1 1173 1268 +
scaffold6293|size14750	ovulgaris_genome	exon	9174	9257	100	-	.	ID=comp3719_c0_seq1.mrna2.exon5;Name=comp3719_c0_seq1;Parent=comp3719_c0_seq1.mrna2;Target=comp3719_c0_seq1 1269 1352 +
scaffold6293|size14750	ovulgaris_genome	exon	7274	7331	100	-	.	ID=comp3719_c0_seq1.mrna2.exon6;Name=comp3719_c0_seq1;Parent=comp3719_c0_seq1.mrna2;Target=comp3719_c0_seq1 1353 1410 +
scaffold6293|size14750	ovulgaris_genome	exon	4875	5071	100	-	.	ID=comp3719_c0_seq1.mrna2.exon7;Name=comp3719_c0_seq1;Parent=comp3719_c0_seq1.mrna2;Target=comp3719_c0_seq1 1411 1607 +
scaffold6293|size14750	ovulgaris_genome	CDS	12942	13105	100	-	0	ID=comp3719_c0_seq1.mrna2.cds1;Name=comp3719_c0_seq1;Parent=comp3719_c0_seq1.mrna2;Target=comp3719_c0_seq1 759 922 +
scaffold6293|size14750	ovulgaris_genome	CDS	12339	12458	100	-	2	ID=comp3719_c0_seq1.mrna2.cds2;Name=comp3719_c0_seq1;Parent=comp3719_c0_seq1.mrna2;Target=comp3719_c0_seq1 923 1042 +
scaffold6293|size14750	ovulgaris_genome	CDS	11093	11222	100	-	2	ID=comp3719_c0_seq1.mrna2.cds3;Name=comp3719_c0_seq1;Parent=comp3719_c0_seq1.mrna2;Target=comp3719_c0_seq1 1043 1172 +
scaffold6293|size14750	ovulgaris_genome	CDS	9365	9460	100	-	0	ID=comp3719_c0_seq1.mrna2.cds4;Name=comp3719_c0_seq1;Parent=comp3719_c0_seq1.mrna2;Target=comp3719_c0_seq1 1173 1268 +
scaffold6293|size14750	ovulgaris_genome	CDS	9174	9257	100	-	0	ID=comp3719_c0_seq1.mrna2.cds5;Name=comp3719_c0_seq1;Parent=comp3719_c0_seq1.mrna2;Target=comp3719_c0_seq1 1269 1352 +
scaffold6293|size14750	ovulgaris_genome	CDS	7274	7331	100	-	0	ID=comp3719_c0_seq1.mrna2.cds6;Name=comp3719_c0_seq1;Parent=comp3719_c0_seq1.mrna2;Target=comp3719_c0_seq1 1353 1410 +
scaffold6293|size14750	ovulgaris_genome	CDS	5034	5071	100	-	1	ID=comp3719_c0_seq1.mrna2.cds7;Name=comp3719_c0_seq1;Parent=comp3719_c0_seq1.mrna2;Target=comp3719_c0_seq1 1411 1448 +
scaffold41674|size7495	ovulgaris_genome	gene	1	384	.	+	.	ID=comp3667_c0_seq1.path1;Name=comp3667_c0_seq1;Dir=indeterminate
scaffold41674|size7495	ovulgaris_genome	mRNA	1	384	.	+	.	ID=comp3667_c0_seq1.mrna1;Name=comp3667_c0_seq1;Parent=comp3667_c0_seq1.path1;Dir=indeterminate;coverage=96.7;identity=99.7;matches=383;mismatches=1;indels=0;unknowns=0
scaffold41674|size7495	ovulgaris_genome	exon	1	384	99	+	.	ID=comp3667_c0_seq1.mrna1.exon1;Name=comp3667_c0_seq1;Parent=comp3667_c0_seq1.mrna1;Target=comp3667_c0_seq1 397 14 .
scaffold41674|size7495	ovulgaris_genome	CDS	154	291	100	+	0	ID=comp3667_c0_seq1.mrna1.cds1;Name=comp3667_c0_seq1;Parent=comp3667_c0_seq1.mrna1;Target=comp3667_c0_seq1 304 167 .
KQ419906	ovulgaris_genome	gene	68745	69382	.	-	.	ID=comp3787_c0_seq1.path1;Name=comp3787_c0_seq1;Dir=indeterminate
KQ419906	ovulgaris_genome	mRNA	68745	69382	.	-	.	ID=comp3787_c0_seq1.mrna1;Name=comp3787_c0_seq1;Parent=comp3787_c0_seq1.path1;Dir=indeterminate;coverage=92.6;identity=97.5;matches=630;mismatches=0;indels=16;unknowns=0
KQ419906	ovulgaris_genome	exon	68745	69382	97	-	.	ID=comp3787_c0_seq1.mrna1.exon1;Name=comp3787_c0_seq1;Parent=comp3787_c0_seq1.mrna1;Target=comp3787_c0_seq1 638 1 .
KQ419906	ovulgaris_genome	CDS	69048	69197	100	-	0	ID=comp3787_c0_seq1.mrna1.cds1;Name=comp3787_c0_seq1;Parent=comp3787_c0_seq1.mrna1;Target=comp3787_c0_seq1 335 186 .
scaffold455421|size1439	ovulgaris_genome	gene	1118	1428	.	+	.	ID=comp3797_c0_seq1.path1;Name=comp3797_c0_seq1;Dir=indeterminate
scaffold455421|size1439	ovulgaris_genome	mRNA	1118	1428	.	+	.	ID=comp3797_c0_seq1.mrna1;Name=comp3797_c0_seq1;Parent=comp3797_c0_seq1.path1;Dir=indeterminate;coverage=99.7;identity=99.7;matches=311;mismatches=0;indels=1;unknowns=0
scaffold455421|size1439	ovulgaris_genome	exon	1118	1428	99	+	.	ID=comp3797_c0_seq1.mrna1.exon1;Name=comp3797_c0_seq1;Parent=comp3797_c0_seq1.mrna1;Target=comp3797_c0_seq1 313 2 .
scaffold455421|size1439	ovulgaris_genome	CDS	1119	1193	100	+	0	ID=comp3797_c0_seq1.mrna1.cds1;Name=comp3797_c0_seq1;Parent=comp3797_c0_seq1.mrna1;Target=comp3797_c0_seq1 77 3 .
KQ417300	ovulgaris_genome	gene	2420463	2420794	.	+	.	ID=comp3798_c0_seq1.path1;Name=comp3798_c0_seq1;Dir=indeterminate
KQ417300	ovulgaris_genome	mRNA	2420463	2420794	.	+	.	ID=comp3798_c0_seq1.mrna1;Name=comp3798_c0_seq1;Parent=comp3798_c0_seq1.path1;Dir=indeterminate;coverage=97.4;identity=98.8;matches=328;mismatches=4;indels=0;unknowns=0
KQ417300	ovulgaris_genome	exon	2420463	2420794	98	+	.	ID=comp3798_c0_seq1.mrna1.exon1;Name=comp3798_c0_seq1;Parent=comp3798_c0_seq1.mrna1;Target=comp3798_c0_seq1 332 1 .
KQ417300	ovulgaris_genome	CDS	2420465	2420632	98	+	0	ID=comp3798_c0_seq1.mrna1.cds1;Name=comp3798_c0_seq1;Parent=comp3798_c0_seq1.mrna1;Target=comp3798_c0_seq1 170 3 .
KQ416373	ovulgaris_genome	gene	304188	310179	.	+	.	ID=comp3790_c0_seq1.path1;Name=comp3790_c0_seq1;Dir=sense
KQ416373	ovulgaris_genome	mRNA	304188	310179	.	+	.	ID=comp3790_c0_seq1.mrna1;Name=comp3790_c0_seq1;Parent=comp3790_c0_seq1.path1;Dir=sense;coverage=98.2;identity=99.8;matches=588;mismatches=1;indels=0;unknowns=0
KQ416373	ovulgaris_genome	exon	304188	304211	100	+	.	ID=comp3790_c0_seq1.mrna1.exon1;Name=comp3790_c0_seq1;Parent=comp3790_c0_seq1.mrna1;Target=comp3790_c0_seq1 1 24 +
KQ416373	ovulgaris_genome	exon	304800	304979	100	+	.	ID=comp3790_c0_seq1.mrna1.exon2;Name=comp3790_c0_seq1;Parent=comp3790_c0_seq1.mrna1;Target=comp3790_c0_seq1 25 204 +
KQ416373	ovulgaris_genome	exon	307174	307303	100	+	.	ID=comp3790_c0_seq1.mrna1.exon3;Name=comp3790_c0_seq1;Parent=comp3790_c0_seq1.mrna1;Target=comp3790_c0_seq1 205 334 +
KQ416373	ovulgaris_genome	exon	309720	309829	99	+	.	ID=comp3790_c0_seq1.mrna1.exon4;Name=comp3790_c0_seq1;Parent=comp3790_c0_seq1.mrna1;Target=comp3790_c0_seq1 335 444 +
KQ416373	ovulgaris_genome	exon	310035	310179	100	+	.	ID=comp3790_c0_seq1.mrna1.exon5;Name=comp3790_c0_seq1;Parent=comp3790_c0_seq1.mrna1;Target=comp3790_c0_seq1 445 589 +
KQ416373	ovulgaris_genome	CDS	304188	304211	100	+	0	ID=comp3790_c0_seq1.mrna1.cds1;Name=comp3790_c0_seq1;Parent=comp3790_c0_seq1.mrna1;Target=comp3790_c0_seq1 1 24 +
KQ416373	ovulgaris_genome	CDS	304800	304979	100	+	0	ID=comp3790_c0_seq1.mrna1.cds2;Name=comp3790_c0_seq1;Parent=comp3790_c0_seq1.mrna1;Target=comp3790_c0_seq1 25 204 +
KQ416373	ovulgaris_genome	CDS	307174	307303	100	+	0	ID=comp3790_c0_seq1.mrna1.cds3;Name=comp3790_c0_seq1;Parent=comp3790_c0_seq1.mrna1;Target=comp3790_c0_seq1 205 334 +
KQ416373	ovulgaris_genome	CDS	309720	309829	99	+	1	ID=comp3790_c0_seq1.mrna1.cds4;Name=comp3790_c0_seq1;Parent=comp3790_c0_seq1.mrna1;Target=comp3790_c0_seq1 335 444 +
KQ416373	ovulgaris_genome	CDS	310035	310127	100	+	0	ID=comp3790_c0_seq1.mrna1.cds5;Name=comp3790_c0_seq1;Parent=comp3790_c0_seq1.mrna1;Target=comp3790_c0_seq1 445 537 +
KQ424932	ovulgaris_genome	gene	295644	319635	.	+	.	ID=comp3793_c0_seq1.path1;Name=comp3793_c0_seq1;Dir=sense
KQ424932	ovulgaris_genome	mRNA	295644	319635	.	+	.	ID=comp3793_c0_seq1.mrna1;Name=comp3793_c0_seq1;Parent=comp3793_c0_seq1.path1;Dir=sense;coverage=98.7;identity=100.0;matches=815;mismatches=0;indels=0;unknowns=12
KQ424932	ovulgaris_genome	exon	295644	295930	100	+	.	ID=comp3793_c0_seq1.mrna1.exon1;Name=comp3793_c0_seq1;Parent=comp3793_c0_seq1.mrna1;Target=comp3793_c0_seq1 1 287 +
KQ424932	ovulgaris_genome	exon	297910	297934	100	+	.	ID=comp3793_c0_seq1.mrna1.exon2;Name=comp3793_c0_seq1;Parent=comp3793_c0_seq1.mrna1;Target=comp3793_c0_seq1 288 312 +
KQ424932	ovulgaris_genome	exon	305396	305398	100	+	.	ID=comp3793_c0_seq1.mrna1.exon3;Name=comp3793_c0_seq1;Parent=comp3793_c0_seq1.mrna1;Target=comp3793_c0_seq1 313 315 +
KQ424932	ovulgaris_genome	exon	311612	311824	100	+	.	ID=comp3793_c0_seq1.mrna1.exon4;Name=comp3793_c0_seq1;Parent=comp3793_c0_seq1.mrna1;Target=comp3793_c0_seq1 316 528 +
KQ424932	ovulgaris_genome	exon	318317	318432	100	+	.	ID=comp3793_c0_seq1.mrna1.exon5;Name=comp3793_c0_seq1;Parent=comp3793_c0_seq1.mrna1;Target=comp3793_c0_seq1 529 644 +
KQ424932	ovulgaris_genome	exon	319453	319635	100	+	.	ID=comp3793_c0_seq1.mrna1.exon6;Name=comp3793_c0_seq1;Parent=comp3793_c0_seq1.mrna1;Target=comp3793_c0_seq1 645 827 +
KQ424932	ovulgaris_genome	CDS	295793	295930	100	+	0	ID=comp3793_c0_seq1.mrna1.cds1;Name=comp3793_c0_seq1;Parent=comp3793_c0_seq1.mrna1;Target=comp3793_c0_seq1 150 287 +
KQ424932	ovulgaris_genome	CDS	297910	297934	100	+	0	ID=comp3793_c0_seq1.mrna1.cds2;Name=comp3793_c0_seq1;Parent=comp3793_c0_seq1.mrna1;Target=comp3793_c0_seq1 288 312 +
KQ424932	ovulgaris_genome	CDS	305396	305398	100	+	1	ID=comp3793_c0_seq1.mrna1.cds3;Name=comp3793_c0_seq1;Parent=comp3793_c0_seq1.mrna1;Target=comp3793_c0_seq1 313 315 +
KQ424932	ovulgaris_genome	CDS	311612	311824	100	+	1	ID=comp3793_c0_seq1.mrna1.cds4;Name=comp3793_c0_seq1;Parent=comp3793_c0_seq1.mrna1;Target=comp3793_c0_seq1 316 528 +
KQ424932	ovulgaris_genome	CDS	318317	318432	100	+	1	ID=comp3793_c0_seq1.mrna1.cds5;Name=comp3793_c0_seq1;Parent=comp3793_c0_seq1.mrna1;Target=comp3793_c0_seq1 529 644 +
KQ424932	ovulgaris_genome	CDS	319453	319608	100	+	0	ID=comp3793_c0_seq1.mrna1.cds6;Name=comp3793_c0_seq1;Parent=comp3793_c0_seq1.mrna1;Target=comp3793_c0_seq1 645 800 +
scaffold18379|size10311	ovulgaris_genome	gene	9674	10311	.	+	.	ID=comp3785_c0_seq1.path1;Name=comp3785_c0_seq1;Dir=indeterminate
scaffold18379|size10311	ovulgaris_genome	mRNA	9674	10311	.	+	.	ID=comp3785_c0_seq1.mrna1;Name=comp3785_c0_seq1;Parent=comp3785_c0_seq1.path1;Dir=indeterminate;coverage=93.7;identity=99.7;matches=636;mismatches=2;indels=0;unknowns=0
scaffold18379|size10311	ovulgaris_genome	exon	9674	10311	99	+	.	ID=comp3785_c0_seq1.mrna1.exon1;Name=comp3785_c0_seq1;Parent=comp3785_c0_seq1.mrna1;Target=comp3785_c0_seq1 638 1 .
scaffold18379|size10311	ovulgaris_genome	CDS	9952	10011	98	+	0	ID=comp3785_c0_seq1.mrna1.cds1;Name=comp3785_c0_seq1;Parent=comp3785_c0_seq1.mrna1;Target=comp3785_c0_seq1 338 279 .
KQ430541	ovulgaris_genome	gene	86	15826	.	-	.	ID=comp3644_c1_seq1.path1;Name=comp3644_c1_seq1;Dir=sense
KQ430541	ovulgaris_genome	mRNA	86	15826	.	-	.	ID=comp3644_c1_seq1.mrna1;Name=comp3644_c1_seq1;Parent=comp3644_c1_seq1.path1;Dir=sense;coverage=38.7;identity=100.0;matches=660;mismatches=0;indels=0;unknowns=0
KQ430541	ovulgaris_genome	exon	15720	15826	100	-	.	ID=comp3644_c1_seq1.mrna1.exon1;Name=comp3644_c1_seq1;Parent=comp3644_c1_seq1.mrna1;Target=comp3644_c1_seq1 1 107 +
KQ430541	ovulgaris_genome	exon	6133	6319	100	-	.	ID=comp3644_c1_seq1.mrna1.exon2;Name=comp3644_c1_seq1;Parent=comp3644_c1_seq1.mrna1;Target=comp3644_c1_seq1 108 294 +
KQ430541	ovulgaris_genome	exon	1718	1819	100	-	.	ID=comp3644_c1_seq1.mrna1.exon3;Name=comp3644_c1_seq1;Parent=comp3644_c1_seq1.mrna1;Target=comp3644_c1_seq1 295 396 +
KQ430541	ovulgaris_genome	exon	86	349	100	-	.	ID=comp3644_c1_seq1.mrna1.exon4;Name=comp3644_c1_seq1;Parent=comp3644_c1_seq1.mrna1;Target=comp3644_c1_seq1 397 660 +
KQ430541	ovulgaris_genome	CDS	6133	6319	100	-	0	ID=comp3644_c1_seq1.mrna1.cds1;Name=comp3644_c1_seq1;Parent=comp3644_c1_seq1.mrna1;Target=comp3644_c1_seq1 108 294 +
KQ430541	ovulgaris_genome	CDS	1718	1819	100	-	1	ID=comp3644_c1_seq1.mrna1.cds2;Name=comp3644_c1_seq1;Parent=comp3644_c1_seq1.mrna1;Target=comp3644_c1_seq1 295 396 +
KQ430541	ovulgaris_genome	CDS	86	349	100	-	1	ID=comp3644_c1_seq1.mrna1.cds3;Name=comp3644_c1_seq1;Parent=comp3644_c1_seq1.mrna1;Target=comp3644_c1_seq1 397 660 +
KQ416918	ovulgaris_genome	gene	6430	27400	.	+	.	ID=comp3644_c1_seq1.path2;Name=comp3644_c1_seq1;Dir=sense
KQ416918	ovulgaris_genome	mRNA	6430	27400	.	+	.	ID=comp3644_c1_seq1.mrna2;Name=comp3644_c1_seq1;Parent=comp3644_c1_seq1.path2;Dir=sense;coverage=58.3;identity=100.0;matches=638;mismatches=0;indels=0;unknowns=0
KQ416918	ovulgaris_genome	exon	6430	6559	100	+	.	ID=comp3644_c1_seq1.mrna2.exon1;Name=comp3644_c1_seq1;Parent=comp3644_c1_seq1.mrna2;Target=comp3644_c1_seq1 661 790 +
KQ416918	ovulgaris_genome	exon	19209	19216	100	+	.	ID=comp3644_c1_seq1.mrna2.exon3;Name=comp3644_c1_seq1;Parent=comp3644_c1_seq1.mrna2;Target=comp3644_c1_seq1 1053 1060 +
KQ416918	ovulgaris_genome	exon	19289	19388	100	+	.	ID=comp3644_c1_seq1.mrna2.exon4;Name=comp3644_c1_seq1;Parent=comp3644_c1_seq1.mrna2;Target=comp3644_c1_seq1 1157 1256 +
KQ416918	ovulgaris_genome	exon	21769	21918	100	+	.	ID=comp3644_c1_seq1.mrna2.exon5;Name=comp3644_c1_seq1;Parent=comp3644_c1_seq1.mrna2;Target=comp3644_c1_seq1 1257 1406 +
KQ416918	ovulgaris_genome	exon	23391	23559	100	+	.	ID=comp3644_c1_seq1.mrna2.exon6;Name=comp3644_c1_seq1;Parent=comp3644_c1_seq1.mrna2;Target=comp3644_c1_seq1 1407 1575 +
KQ416918	ovulgaris_genome	exon	27321	27400	100	+	.	ID=comp3644_c1_seq1.mrna2.exon7;Name=comp3644_c1_seq1;Parent=comp3644_c1_seq1.mrna2;Target=comp3644_c1_seq1 1576 1655 +
KQ416918	ovulgaris_genome	CDS	6430	6559	100	+	1	ID=comp3644_c1_seq1.mrna2.cds1;Name=comp3644_c1_seq1;Parent=comp3644_c1_seq1.mrna2;Target=comp3644_c1_seq1 661 790 +
KQ416918	ovulgaris_genome	CDS	19209	19216	100	+	0	ID=comp3644_c1_seq1.mrna2.cds3;Name=comp3644_c1_seq1;Parent=comp3644_c1_seq1.mrna2;Target=comp3644_c1_seq1 1053 1060 +
KQ416918	ovulgaris_genome	CDS	19289	19388	100	+	2	ID=comp3644_c1_seq1.mrna2.cds4;Name=comp3644_c1_seq1;Parent=comp3644_c1_seq1.mrna2;Target=comp3644_c1_seq1 1157 1256 +
KQ416918	ovulgaris_genome	CDS	21769	21918	100	+	0	ID=comp3644_c1_seq1.mrna2.cds5;Name=comp3644_c1_seq1;Parent=comp3644_c1_seq1.mrna2;Target=comp3644_c1_seq1 1257 1406 +
KQ416918	ovulgaris_genome	CDS	23391	23559	100	+	0	ID=comp3644_c1_seq1.mrna2.cds6;Name=comp3644_c1_seq1;Parent=comp3644_c1_seq1.mrna2;Target=comp3644_c1_seq1 1407 1575 +
KQ416918	ovulgaris_genome	CDS	27321	27379	100	+	1	ID=comp3644_c1_seq1.mrna2.cds7;Name=comp3644_c1_seq1;Parent=comp3644_c1_seq1.mrna2;Target=comp3644_c1_seq1 1576 1634 +
KQ418840	ovulgaris_genome	gene	1000626	1210533	.	+	.	ID=comp3794_c0_seq1.path1;Name=comp3794_c0_seq1;Dir=antisense
KQ418840	ovulgaris_genome	mRNA	1000626	1210533	.	+	.	ID=comp3794_c0_seq1.mrna1;Name=comp3794_c0_seq1;Parent=comp3794_c0_seq1.path1;Dir=antisense;coverage=99.6;identity=99.9;matches=1581;mismatches=1;indels=0;unknowns=0
KQ418840	ovulgaris_genome	exon	1000626	1000949	100	+	.	ID=comp3794_c0_seq1.mrna1.exon1;Name=comp3794_c0_seq1;Parent=comp3794_c0_seq1.mrna1;Target=comp3794_c0_seq1 1266 1589 -
KQ418840	ovulgaris_genome	exon	1170074	1170124	100	+	.	ID=comp3794_c0_seq1.mrna1.exon2;Name=comp3794_c0_seq1;Parent=comp3794_c0_seq1.mrna1;Target=comp3794_c0_seq1 1215 1265 -
KQ418840	ovulgaris_genome	exon	1189723	1189907	99	+	.	ID=comp3794_c0_seq1.mrna1.exon3;Name=comp3794_c0_seq1;Parent=comp3794_c0_seq1.mrna1;Target=comp3794_c0_seq1 1030 1214 -
KQ418840	ovulgaris_genome	exon	1198989	1199148	100	+	.	ID=comp3794_c0_seq1.mrna1.exon4;Name=comp3794_c0_seq1;Parent=comp3794_c0_seq1.mrna1;Target=comp3794_c0_seq1 870 1029 -
KQ418840	ovulgaris_genome	exon	1201477	1201509	100	+	.	ID=comp3794_c0_seq1.mrna1.exon5;Name=comp3794_c0_seq1;Parent=comp3794_c0_seq1.mrna1;Target=comp3794_c0_seq1 837 869 -
KQ418840	ovulgaris_genome	exon	1206553	1206681	100	+	.	ID=comp3794_c0_seq1.mrna1.exon6;Name=comp3794_c0_seq1;Parent=comp3794_c0_seq1.mrna1;Target=comp3794_c0_seq1 708 836 -
KQ418840	ovulgaris_genome	exon	1209834	1210533	100	+	.	ID=comp3794_c0_seq1.mrna1.exon7;Name=comp3794_c0_seq1;Parent=comp3794_c0_seq1.mrna1;Target=comp3794_c0_seq1 8 707 -
KQ418840	ovulgaris_genome	CDS	1000904	1000949	100	+	0	ID=comp3794_c0_seq1.mrna1.cds1;Name=comp3794_c0_seq1;Parent=comp3794_c0_seq1.mrna1;Target=comp3794_c0_seq1 1266 1311 .
KQ418840	ovulgaris_genome	CDS	1170074	1170124	100	+	1	ID=comp3794_c0_seq1.mrna1.cds2;Name=comp3794_c0_seq1;Parent=comp3794_c0_seq1.mrna1;Target=comp3794_c0_seq1 1215 1265 .
KQ418840	ovulgaris_genome	CDS	1189723	1189907	99	+	1	ID=comp3794_c0_seq1.mrna1.cds3;Name=comp3794_c0_seq1;Parent=comp3794_c0_seq1.mrna1;Target=comp3794_c0_seq1 1030 1214 .
KQ418840	ovulgaris_genome	CDS	1198989	1199148	100	+	0	ID=comp3794_c0_seq1.mrna1.cds4;Name=comp3794_c0_seq1;Parent=comp3794_c0_seq1.mrna1;Target=comp3794_c0_seq1 870 1029 .
KQ418840	ovulgaris_genome	CDS	1201477	1201509	100	+	1	ID=comp3794_c0_seq1.mrna1.cds5;Name=comp3794_c0_seq1;Parent=comp3794_c0_seq1.mrna1;Target=comp3794_c0_seq1 837 869 .
KQ418840	ovulgaris_genome	CDS	1206553	1206681	100	+	1	ID=comp3794_c0_seq1.mrna1.cds6;Name=comp3794_c0_seq1;Parent=comp3794_c0_seq1.mrna1;Target=comp3794_c0_seq1 708 836 .
KQ418840	ovulgaris_genome	CDS	1209834	1210372	100	+	1	ID=comp3794_c0_seq1.mrna1.cds7;Name=comp3794_c0_seq1;Parent=comp3794_c0_seq1.mrna1;Target=comp3794_c0_seq1 169 707 .
KQ426457	ovulgaris_genome	gene	45908	55474	.	-	.	ID=comp3813_c0_seq1.path1;Name=comp3813_c0_seq1;Dir=sense
KQ426457	ovulgaris_genome	mRNA	45908	55474	.	-	.	ID=comp3813_c0_seq1.mrna1;Name=comp3813_c0_seq1;Parent=comp3813_c0_seq1.path1;Dir=sense;coverage=98.8;identity=94.5;matches=448;mismatches=23;indels=3;unknowns=0
KQ426457	ovulgaris_genome	exon	55354	55474	100	-	.	ID=comp3813_c0_seq1.mrna1.exon1;Name=comp3813_c0_seq1;Parent=comp3813_c0_seq1.mrna1;Target=comp3813_c0_seq1 1 121 +
KQ426457	ovulgaris_genome	exon	51431	51474	43	-	.	ID=comp3813_c0_seq1.mrna1.exon2;Name=comp3813_c0_seq1;Parent=comp3813_c0_seq1.mrna1;Target=comp3813_c0_seq1 218 262 +
KQ426457	ovulgaris_genome	exon	48022	48105	100	-	.	ID=comp3813_c0_seq1.mrna1.exon3;Name=comp3813_c0_seq1;Parent=comp3813_c0_seq1.mrna1;Target=comp3813_c0_seq1 413 496 +
KQ426457	ovulgaris_genome	exon	45908	46130	100	-	.	ID=comp3813_c0_seq1.mrna1.exon4;Name=comp3813_c0_seq1;Parent=comp3813_c0_seq1.mrna1;Target=comp3813_c0_seq1 497 719 +
KQ426457	ovulgaris_genome	CDS	48022	48103	100	-	0	ID=comp3813_c0_seq1.mrna1.cds1;Name=comp3813_c0_seq1;Parent=comp3813_c0_seq1.mrna1;Target=comp3813_c0_seq1 415 496 +
KQ426457	ovulgaris_genome	CDS	46069	46130	100	-	1	ID=comp3813_c0_seq1.mrna1.cds2;Name=comp3813_c0_seq1;Parent=comp3813_c0_seq1.mrna1;Target=comp3813_c0_seq1 497 558 +
KQ423651	ovulgaris_genome	gene	1326511	1333671	.	+	.	ID=comp3819_c0_seq1.path1;Name=comp3819_c0_seq1;Dir=sense
KQ423651	ovulgaris_genome	mRNA	1326511	1333671	.	+	.	ID=comp3819_c0_seq1.mrna1;Name=comp3819_c0_seq1;Parent=comp3819_c0_seq1.path1;Dir=sense;coverage=99.9;identity=100.0;matches=867;mismatches=0;indels=0;unknowns=0
KQ423651	ovulgaris_genome	exon	1326511	1326818	100	+	.	ID=comp3819_c0_seq1.mrna1.exon1;Name=comp3819_c0_seq1;Parent=comp3819_c0_seq1.mrna1;Target=comp3819_c0_seq1 1 308 +
KQ423651	ovulgaris_genome	exon	1328773	1328839	100	+	.	ID=comp3819_c0_seq1.mrna1.exon2;Name=comp3819_c0_seq1;Parent=comp3819_c0_seq1.mrna1;Target=comp3819_c0_seq1 309 375 +
KQ423651	ovulgaris_genome	exon	1331693	1331805	100	+	.	ID=comp3819_c0_seq1.mrna1.exon3;Name=comp3819_c0_seq1;Parent=comp3819_c0_seq1.mrna1;Target=comp3819_c0_seq1 376 488 +
KQ423651	ovulgaris_genome	exon	1333293	1333671	100	+	.	ID=comp3819_c0_seq1.mrna1.exon4;Name=comp3819_c0_seq1;Parent=comp3819_c0_seq1.mrna1;Target=comp3819_c0_seq1 489 867 +
KQ423651	ovulgaris_genome	CDS	1326750	1326818	100	+	0	ID=comp3819_c0_seq1.mrna1.cds1;Name=comp3819_c0_seq1;Parent=comp3819_c0_seq1.mrna1;Target=comp3819_c0_seq1 240 308 +
KQ423651	ovulgaris_genome	CDS	1328773	1328839	100	+	0	ID=comp3819_c0_seq1.mrna1.cds2;Name=comp3819_c0_seq1;Parent=comp3819_c0_seq1.mrna1;Target=comp3819_c0_seq1 309 375 +
KQ423651	ovulgaris_genome	CDS	1331693	1331805	100	+	1	ID=comp3819_c0_seq1.mrna1.cds3;Name=comp3819_c0_seq1;Parent=comp3819_c0_seq1.mrna1;Target=comp3819_c0_seq1 376 488 +
KQ423651	ovulgaris_genome	CDS	1333293	1333652	100	+	0	ID=comp3819_c0_seq1.mrna1.cds4;Name=comp3819_c0_seq1;Parent=comp3819_c0_seq1.mrna1;Target=comp3819_c0_seq1 489 848 +
KQ420065	ovulgaris_genome	gene	112044	112732	.	+	.	ID=comp3818_c0_seq1.path1;Name=comp3818_c0_seq1;Dir=indeterminate
KQ420065	ovulgaris_genome	mRNA	112044	112732	.	+	.	ID=comp3818_c0_seq1.mrna1;Name=comp3818_c0_seq1;Parent=comp3818_c0_seq1.path1;Dir=indeterminate;coverage=100.0;identity=100.0;matches=689;mismatches=0;indels=0;unknowns=0
KQ420065	ovulgaris_genome	exon	112044	112732	100	+	.	ID=comp3818_c0_seq1.mrna1.exon1;Name=comp3818_c0_seq1;Parent=comp3818_c0_seq1.mrna1;Target=comp3818_c0_seq1 689 1 .
KQ420065	ovulgaris_genome	CDS	112087	112356	100	+	0	ID=comp3818_c0_seq1.mrna1.cds1;Name=comp3818_c0_seq1;Parent=comp3818_c0_seq1.mrna1;Target=comp3818_c0_seq1 313 44 .
KQ418715	ovulgaris_genome	gene	109167	135113	.	+	.	ID=comp3831_c0_seq1.path1;Name=comp3831_c0_seq1;Dir=sense
KQ418715	ovulgaris_genome	mRNA	109167	135113	.	+	.	ID=comp3831_c0_seq1.mrna1;Name=comp3831_c0_seq1;Parent=comp3831_c0_seq1.path1;Dir=sense;coverage=99.1;identity=100.0;matches=990;mismatches=0;indels=0;unknowns=0
KQ418715	ovulgaris_genome	exon	109167	109389	100	+	.	ID=comp3831_c0_seq1.mrna1.exon1;Name=comp3831_c0_seq1;Parent=comp3831_c0_seq1.mrna1;Target=comp3831_c0_seq1 1 223 +
KQ418715	ovulgaris_genome	exon	111290	111340	100	+	.	ID=comp3831_c0_seq1.mrna1.exon2;Name=comp3831_c0_seq1;Parent=comp3831_c0_seq1.mrna1;Target=comp3831_c0_seq1 224 274 +
KQ418715	ovulgaris_genome	exon	117002	117072	100	+	.	ID=comp3831_c0_seq1.mrna1.exon3;Name=comp3831_c0_seq1;Parent=comp3831_c0_seq1.mrna1;Target=comp3831_c0_seq1 275 345 +
KQ418715	ovulgaris_genome	exon	120553	120673	100	+	.	ID=comp3831_c0_seq1.mrna1.exon4;Name=comp3831_c0_seq1;Parent=comp3831_c0_seq1.mrna1;Target=comp3831_c0_seq1 346 466 +
KQ418715	ovulgaris_genome	exon	123732	123843	100	+	.	ID=comp3831_c0_seq1.mrna1.exon5;Name=comp3831_c0_seq1;Parent=comp3831_c0_seq1.mrna1;Target=comp3831_c0_seq1 467 578 +
KQ418715	ovulgaris_genome	exon	126168	126206	100	+	.	ID=comp3831_c0_seq1.mrna1.exon6;Name=comp3831_c0_seq1;Parent=comp3831_c0_seq1.mrna1;Target=comp3831_c0_seq1 579 617 +
KQ418715	ovulgaris_genome	exon	134741	135113	100	+	.	ID=comp3831_c0_seq1.mrna1.exon7;Name=comp3831_c0_seq1;Parent=comp3831_c0_seq1.mrna1;Target=comp3831_c0_seq1 618 990 +
KQ418715	ovulgaris_genome	CDS	109242	109389	100	+	0	ID=comp3831_c0_seq1.mrna1.cds1;Name=comp3831_c0_seq1;Parent=comp3831_c0_seq1.mrna1;Target=comp3831_c0_seq1 76 223 +
KQ418715	ovulgaris_genome	CDS	111290	111340	100	+	1	ID=comp3831_c0_seq1.mrna1.cds2;Name=comp3831_c0_seq1;Parent=comp3831_c0_seq1.mrna1;Target=comp3831_c0_seq1 224 274 +
KQ418715	ovulgaris_genome	CDS	117002	117072	100	+	1	ID=comp3831_c0_seq1.mrna1.cds3;Name=comp3831_c0_seq1;Parent=comp3831_c0_seq1.mrna1;Target=comp3831_c0_seq1 275 345 +
KQ418715	ovulgaris_genome	CDS	120553	120673	100	+	0	ID=comp3831_c0_seq1.mrna1.cds4;Name=comp3831_c0_seq1;Parent=comp3831_c0_seq1.mrna1;Target=comp3831_c0_seq1 346 466 +
KQ418715	ovulgaris_genome	CDS	123732	123843	100	+	1	ID=comp3831_c0_seq1.mrna1.cds5;Name=comp3831_c0_seq1;Parent=comp3831_c0_seq1.mrna1;Target=comp3831_c0_seq1 467 578 +
KQ418715	ovulgaris_genome	CDS	126168	126206	100	+	2	ID=comp3831_c0_seq1.mrna1.cds6;Name=comp3831_c0_seq1;Parent=comp3831_c0_seq1.mrna1;Target=comp3831_c0_seq1 579 617 +
KQ418715	ovulgaris_genome	CDS	134741	134912	100	+	2	ID=comp3831_c0_seq1.mrna1.cds7;Name=comp3831_c0_seq1;Parent=comp3831_c0_seq1.mrna1;Target=comp3831_c0_seq1 618 789 +
scaffold58945|size6439	ovulgaris_genome	gene	5611	6439	.	-	.	ID=comp3800_c0_seq1.path1;Name=comp3800_c0_seq1;Dir=indeterminate
scaffold58945|size6439	ovulgaris_genome	mRNA	5611	6439	.	-	.	ID=comp3800_c0_seq1.mrna1;Name=comp3800_c0_seq1;Parent=comp3800_c0_seq1.path1;Dir=indeterminate;coverage=95.3;identity=100.0;matches=829;mismatches=0;indels=0;unknowns=0
scaffold58945|size6439	ovulgaris_genome	exon	5611	6439	100	-	.	ID=comp3800_c0_seq1.mrna1.exon1;Name=comp3800_c0_seq1;Parent=comp3800_c0_seq1.mrna1;Target=comp3800_c0_seq1 870 42 .
scaffold58945|size6439	ovulgaris_genome	CDS	6269	6397	100	-	0	ID=comp3800_c0_seq1.mrna1.cds1;Name=comp3800_c0_seq1;Parent=comp3800_c0_seq1.mrna1;Target=comp3800_c0_seq1 212 84 .
KQ417609	ovulgaris_genome	gene	297766	298080	.	-	.	ID=comp3835_c0_seq1.path1;Name=comp3835_c0_seq1;Dir=indeterminate
KQ417609	ovulgaris_genome	mRNA	297766	298080	.	-	.	ID=comp3835_c0_seq1.mrna1;Name=comp3835_c0_seq1;Parent=comp3835_c0_seq1.path1;Dir=indeterminate;coverage=97.5;identity=99.7;matches=314;mismatches=0;indels=1;unknowns=0
KQ417609	ovulgaris_genome	exon	297766	298080	99	-	.	ID=comp3835_c0_seq1.mrna1.exon1;Name=comp3835_c0_seq1;Parent=comp3835_c0_seq1.mrna1;Target=comp3835_c0_seq1 314 1 .
KQ417609	ovulgaris_genome	CDS	298033	298080	100	-	0	ID=comp3835_c0_seq1.mrna1.cds1;Name=comp3835_c0_seq1;Parent=comp3835_c0_seq1.mrna1;Target=comp3835_c0_seq1 48 1 .
scaffold600|size27421	ovulgaris_genome	gene	26326	26630	.	+	.	ID=comp3791_c0_seq1.path1;Name=comp3791_c0_seq1;Dir=indeterminate
scaffold600|size27421	ovulgaris_genome	mRNA	26326	26630	.	+	.	ID=comp3791_c0_seq1.mrna1;Name=comp3791_c0_seq1;Parent=comp3791_c0_seq1.path1;Dir=indeterminate;coverage=59.8;identity=100.0;matches=305;mismatches=0;indels=0;unknowns=0
scaffold600|size27421	ovulgaris_genome	exon	26326	26630	100	+	.	ID=comp3791_c0_seq1.mrna1.exon1;Name=comp3791_c0_seq1;Parent=comp3791_c0_seq1.mrna1;Target=comp3791_c0_seq1 314 10 .
KQ421217	ovulgaris_genome	gene	213502	213697	.	+	.	ID=comp3791_c0_seq1.path2;Name=comp3791_c0_seq1;Dir=indeterminate
KQ421217	ovulgaris_genome	mRNA	213502	213697	.	+	.	ID=comp3791_c0_seq1.mrna2;Name=comp3791_c0_seq1;Parent=comp3791_c0_seq1.path2;Dir=indeterminate;coverage=38.4;identity=100.0;matches=196;mismatches=0;indels=0;unknowns=0
KQ421217	ovulgaris_genome	exon	213502	213697	100	+	.	ID=comp3791_c0_seq1.mrna2.exon1;Name=comp3791_c0_seq1;Parent=comp3791_c0_seq1.mrna2;Target=comp3791_c0_seq1 510 315 .
KQ421217	ovulgaris_genome	CDS	213509	213661	100	+	0	ID=comp3791_c0_seq1.mrna2.cds1;Name=comp3791_c0_seq1;Parent=comp3791_c0_seq1.mrna2;Target=comp3791_c0_seq1 474 322 .
KQ417232	ovulgaris_genome	gene	696217	697226	.	-	.	ID=comp3829_c0_seq1.path1;Name=comp3829_c0_seq1;Dir=indeterminate
KQ417232	ovulgaris_genome	mRNA	696217	697226	.	-	.	ID=comp3829_c0_seq1.mrna1;Name=comp3829_c0_seq1;Parent=comp3829_c0_seq1.path1;Dir=indeterminate;coverage=100.0;identity=100.0;matches=1010;mismatches=0;indels=0;unknowns=0
KQ417232	ovulgaris_genome	exon	696217	697226	100	-	.	ID=comp3829_c0_seq1.mrna1.exon1;Name=comp3829_c0_seq1;Parent=comp3829_c0_seq1.mrna1;Target=comp3829_c0_seq1 1010 1 .
KQ417232	ovulgaris_genome	CDS	696624	696899	100	-	0	ID=comp3829_c0_seq1.mrna1.cds1;Name=comp3829_c0_seq1;Parent=comp3829_c0_seq1.mrna1;Target=comp3829_c0_seq1 603 328 .
KQ427511	ovulgaris_genome	gene	103845	107241	.	-	.	ID=comp3841_c0_seq1.path1;Name=comp3841_c0_seq1;Dir=sense
KQ427511	ovulgaris_genome	mRNA	103845	107241	.	-	.	ID=comp3841_c0_seq1.mrna1;Name=comp3841_c0_seq1;Parent=comp3841_c0_seq1.path1;Dir=sense;coverage=100.0;identity=97.5;matches=738;mismatches=0;indels=19;unknowns=0
KQ427511	ovulgaris_genome	exon	107077	107241	100	-	.	ID=comp3841_c0_seq1.mrna1.exon1;Name=comp3841_c0_seq1;Parent=comp3841_c0_seq1.mrna1;Target=comp3841_c0_seq1 1 165 +
KQ427511	ovulgaris_genome	exon	104698	105064	97	-	.	ID=comp3841_c0_seq1.mrna1.exon2;Name=comp3841_c0_seq1;Parent=comp3841_c0_seq1.mrna1;Target=comp3841_c0_seq1 166 521 +
KQ427511	ovulgaris_genome	exon	103845	104069	96	-	.	ID=comp3841_c0_seq1.mrna1.exon3;Name=comp3841_c0_seq1;Parent=comp3841_c0_seq1.mrna1;Target=comp3841_c0_seq1 522 738 +
KQ427511	ovulgaris_genome	CDS	104698	104979	100	-	0	ID=comp3841_c0_seq1.mrna1.cds1;Name=comp3841_c0_seq1;Parent=comp3841_c0_seq1.mrna1;Target=comp3841_c0_seq1 240 521 +
KQ427511	ovulgaris_genome	CDS	103941	104069	100	-	0	ID=comp3841_c0_seq1.mrna1.cds2;Name=comp3841_c0_seq1;Parent=comp3841_c0_seq1.mrna1;Target=comp3841_c0_seq1 522 650 +
KQ424932	ovulgaris_genome	gene	187680	188987	.	-	.	ID=comp3847_c0_seq1.path1;Name=comp3847_c0_seq1;Dir=indeterminate
KQ424932	ovulgaris_genome	mRNA	187680	188987	.	-	.	ID=comp3847_c0_seq1.mrna1;Name=comp3847_c0_seq1;Parent=comp3847_c0_seq1.path1;Dir=indeterminate;coverage=99.4;identity=100.0;matches=1308;mismatches=0;indels=0;unknowns=0
KQ424932	ovulgaris_genome	exon	187680	188987	100	-	.	ID=comp3847_c0_seq1.mrna1.exon1;Name=comp3847_c0_seq1;Parent=comp3847_c0_seq1.mrna1;Target=comp3847_c0_seq1 1316 9 .
KQ424932	ovulgaris_genome	CDS	188530	188706	100	-	0	ID=comp3847_c0_seq1.mrna1.cds1;Name=comp3847_c0_seq1;Parent=comp3847_c0_seq1.mrna1;Target=comp3847_c0_seq1 466 290 .
scaffold714276|size643	ovulgaris_genome	gene	1	307	.	-	.	ID=comp3849_c0_seq1.path1;Name=comp3849_c0_seq1;Dir=indeterminate
scaffold714276|size643	ovulgaris_genome	mRNA	1	307	.	-	.	ID=comp3849_c0_seq1.mrna1;Name=comp3849_c0_seq1;Parent=comp3849_c0_seq1.path1;Dir=indeterminate;coverage=95.9;identity=99.3;matches=305;mismatches=2;indels=0;unknowns=0
scaffold714276|size643	ovulgaris_genome	exon	1	307	99	-	.	ID=comp3849_c0_seq1.mrna1.exon1;Name=comp3849_c0_seq1;Parent=comp3849_c0_seq1.mrna1;Target=comp3849_c0_seq1 307 1 .
scaffold714276|size643	ovulgaris_genome	CDS	3	119	100	-	0	ID=comp3849_c0_seq1.mrna1.cds1;Name=comp3849_c0_seq1;Parent=comp3849_c0_seq1.mrna1;Target=comp3849_c0_seq1 305 189 .
KQ433896	ovulgaris_genome	gene	28381	58424	.	+	.	ID=comp3852_c0_seq1.path1;Name=comp3852_c0_seq1;Dir=antisense
KQ433896	ovulgaris_genome	mRNA	28381	58424	.	+	.	ID=comp3852_c0_seq1.mrna1;Name=comp3852_c0_seq1;Parent=comp3852_c0_seq1.path1;Dir=antisense;coverage=90.0;identity=100.0;matches=1119;mismatches=0;indels=0;unknowns=0
KQ433896	ovulgaris_genome	exon	28381	28542	100	+	.	ID=comp3852_c0_seq1.mrna1.exon1;Name=comp3852_c0_seq1;Parent=comp3852_c0_seq1.mrna1;Target=comp3852_c0_seq1 958 1119 -
KQ433896	ovulgaris_genome	exon	29745	29900	100	+	.	ID=comp3852_c0_seq1.mrna1.exon2;Name=comp3852_c0_seq1;Parent=comp3852_c0_seq1.mrna1;Target=comp3852_c0_seq1 802 957 -
KQ433896	ovulgaris_genome	exon	44820	44975	100	+	.	ID=comp3852_c0_seq1.mrna1.exon3;Name=comp3852_c0_seq1;Parent=comp3852_c0_seq1.mrna1;Target=comp3852_c0_seq1 646 801 -
KQ433896	ovulgaris_genome	exon	57780	58424	100	+	.	ID=comp3852_c0_seq1.mrna1.exon4;Name=comp3852_c0_seq1;Parent=comp3852_c0_seq1.mrna1;Target=comp3852_c0_seq1 1 645 -
KQ433896	ovulgaris_genome	CDS	28381	28542	100	+	0	ID=comp3852_c0_seq1.mrna1.cds1;Name=comp3852_c0_seq1;Parent=comp3852_c0_seq1.mrna1;Target=comp3852_c0_seq1 958 1119 .
KQ433896	ovulgaris_genome	CDS	29745	29900	100	+	0	ID=comp3852_c0_seq1.mrna1.cds2;Name=comp3852_c0_seq1;Parent=comp3852_c0_seq1.mrna1;Target=comp3852_c0_seq1 802 957 .
KQ433896	ovulgaris_genome	CDS	44820	44975	100	+	0	ID=comp3852_c0_seq1.mrna1.cds3;Name=comp3852_c0_seq1;Parent=comp3852_c0_seq1.mrna1;Target=comp3852_c0_seq1 646 801 .
KQ433896	ovulgaris_genome	CDS	57780	57803	100	+	0	ID=comp3852_c0_seq1.mrna1.cds4;Name=comp3852_c0_seq1;Parent=comp3852_c0_seq1.mrna1;Target=comp3852_c0_seq1 622 645 .
scaffold3511|size17548	ovulgaris_genome	gene	2011	2135	.	-	.	ID=comp3852_c0_seq1.path2;Name=comp3852_c0_seq1;Dir=indeterminate
scaffold3511|size17548	ovulgaris_genome	mRNA	2011	2135	.	-	.	ID=comp3852_c0_seq1.mrna2;Name=comp3852_c0_seq1;Parent=comp3852_c0_seq1.path2;Dir=indeterminate;coverage=10.0;identity=100.0;matches=125;mismatches=0;indels=0;unknowns=0
scaffold3511|size17548	ovulgaris_genome	exon	2011	2135	100	-	.	ID=comp3852_c0_seq1.mrna2.exon1;Name=comp3852_c0_seq1;Parent=comp3852_c0_seq1.mrna2;Target=comp3852_c0_seq1 1244 1120 .
scaffold3511|size17548	ovulgaris_genome	CDS	2058	2135	100	-	2	ID=comp3852_c0_seq1.mrna2.cds1;Name=comp3852_c0_seq1;Parent=comp3852_c0_seq1.mrna2;Target=comp3852_c0_seq1 1197 1120 .
KQ421661	ovulgaris_genome	gene	102517	102914	.	-	.	ID=comp3853_c0_seq1.path1;Name=comp3853_c0_seq1;Dir=indeterminate
KQ421661	ovulgaris_genome	mRNA	102517	102914	.	-	.	ID=comp3853_c0_seq1.mrna1;Name=comp3853_c0_seq1;Parent=comp3853_c0_seq1.path1;Dir=indeterminate;coverage=97.8;identity=100.0;matches=398;mismatches=0;indels=0;unknowns=0
KQ421661	ovulgaris_genome	exon	102517	102914	100	-	.	ID=comp3853_c0_seq1.mrna1.exon1;Name=comp3853_c0_seq1;Parent=comp3853_c0_seq1.mrna1;Target=comp3853_c0_seq1 398 1 .
KQ421661	ovulgaris_genome	CDS	102519	102644	100	-	0	ID=comp3853_c0_seq1.mrna1.cds1;Name=comp3853_c0_seq1;Parent=comp3853_c0_seq1.mrna1;Target=comp3853_c0_seq1 396 271 .
scaffold95035|size5094	ovulgaris_genome	gene	713	838	.	-	.	ID=comp3815_c0_seq1.path1;Name=comp3815_c0_seq1;Dir=indeterminate
scaffold95035|size5094	ovulgaris_genome	mRNA	713	838	.	-	.	ID=comp3815_c0_seq1.mrna1;Name=comp3815_c0_seq1;Parent=comp3815_c0_seq1.path1;Dir=indeterminate;coverage=10.0;identity=100.0;matches=126;mismatches=0;indels=0;unknowns=0
scaffold95035|size5094	ovulgaris_genome	exon	713	838	100	-	.	ID=comp3815_c0_seq1.mrna1.exon1;Name=comp3815_c0_seq1;Parent=comp3815_c0_seq1.mrna1;Target=comp3815_c0_seq1 126 1 .
scaffold95035|size5094	ovulgaris_genome	CDS	713	797	100	-	0	ID=comp3815_c0_seq1.mrna1.cds1;Name=comp3815_c0_seq1;Parent=comp3815_c0_seq1.mrna1;Target=comp3815_c0_seq1 126 42 .
KQ421026	ovulgaris_genome	gene	19226	20355	.	-	.	ID=comp3815_c0_seq1.path2;Name=comp3815_c0_seq1;Dir=indeterminate
KQ421026	ovulgaris_genome	mRNA	19226	20355	.	-	.	ID=comp3815_c0_seq1.mrna2;Name=comp3815_c0_seq1;Parent=comp3815_c0_seq1.path2;Dir=indeterminate;coverage=90.0;identity=99.2;matches=1130;mismatches=0;indels=9;unknowns=0
KQ421026	ovulgaris_genome	exon	19226	20355	99	-	.	ID=comp3815_c0_seq1.mrna2.exon1;Name=comp3815_c0_seq1;Parent=comp3815_c0_seq1.mrna2;Target=comp3815_c0_seq1 1265 127 .
KQ421026	ovulgaris_genome	CDS	19388	20355	99	-	1	ID=comp3815_c0_seq1.mrna2.cds1;Name=comp3815_c0_seq1;Parent=comp3815_c0_seq1.mrna2;Target=comp3815_c0_seq1 1103 127 .
KQ416777	ovulgaris_genome	gene	361911	363572	.	-	.	ID=comp3855_c0_seq1.path1;Name=comp3855_c0_seq1;Dir=indeterminate
KQ416777	ovulgaris_genome	mRNA	361911	363572	.	-	.	ID=comp3855_c0_seq1.mrna1;Name=comp3855_c0_seq1;Parent=comp3855_c0_seq1.path1;Dir=indeterminate;coverage=100.0;identity=99.9;matches=1661;mismatches=1;indels=0;unknowns=0
KQ416777	ovulgaris_genome	exon	361911	363572	99	-	.	ID=comp3855_c0_seq1.mrna1.exon1;Name=comp3855_c0_seq1;Parent=comp3855_c0_seq1.mrna1;Target=comp3855_c0_seq1 1662 1 .
KQ416777	ovulgaris_genome	CDS	362433	362660	100	-	0	ID=comp3855_c0_seq1.mrna1.cds1;Name=comp3855_c0_seq1;Parent=comp3855_c0_seq1.mrna1;Target=comp3855_c0_seq1 1140 913 .
KQ418188	ovulgaris_genome	gene	477441	482072	.	+	.	ID=comp3843_c0_seq1.path1;Name=comp3843_c0_seq1;Dir=antisense
KQ418188	ovulgaris_genome	mRNA	477441	482072	.	+	.	ID=comp3843_c0_seq1.mrna1;Name=comp3843_c0_seq1;Parent=comp3843_c0_seq1.path1;Dir=antisense;coverage=95.8;identity=100.0;matches=541;mismatches=0;indels=0;unknowns=0
KQ418188	ovulgaris_genome	exon	477441	477464	100	+	.	ID=comp3843_c0_seq1.mrna1.exon1;Name=comp3843_c0_seq1;Parent=comp3843_c0_seq1.mrna1;Target=comp3843_c0_seq1 542 565 -
KQ418188	ovulgaris_genome	exon	481556	482072	100	+	.	ID=comp3843_c0_seq1.mrna1.exon2;Name=comp3843_c0_seq1;Parent=comp3843_c0_seq1.mrna1;Target=comp3843_c0_seq1 25 541 -
KQ418188	ovulgaris_genome	CDS	481867	481959	100	+	0	ID=comp3843_c0_seq1.mrna1.cds1;Name=comp3843_c0_seq1;Parent=comp3843_c0_seq1.mrna1;Target=comp3843_c0_seq1 138 230 .
KQ421006	ovulgaris_genome	gene	33226	34115	.	-	.	ID=comp3858_c0_seq1.path1;Name=comp3858_c0_seq1;Dir=indeterminate
KQ421006	ovulgaris_genome	mRNA	33226	34115	.	-	.	ID=comp3858_c0_seq1.mrna1;Name=comp3858_c0_seq1;Parent=comp3858_c0_seq1.path1;Dir=indeterminate;coverage=99.3;identity=99.9;matches=889;mismatches=0;indels=1;unknowns=0
KQ421006	ovulgaris_genome	exon	33226	34115	99	-	.	ID=comp3858_c0_seq1.mrna1.exon1;Name=comp3858_c0_seq1;Parent=comp3858_c0_seq1.mrna1;Target=comp3858_c0_seq1 893 5 .
KQ421006	ovulgaris_genome	CDS	33886	33999	100	-	0	ID=comp3858_c0_seq1.mrna1.cds1;Name=comp3858_c0_seq1;Parent=comp3858_c0_seq1.mrna1;Target=comp3858_c0_seq1 234 121 .
KQ424229	ovulgaris_genome	gene	251357	260390	.	-	.	ID=comp3854_c0_seq1.path1;Name=comp3854_c0_seq1;Dir=sense
KQ424229	ovulgaris_genome	mRNA	251357	260390	.	-	.	ID=comp3854_c0_seq1.mrna1;Name=comp3854_c0_seq1;Parent=comp3854_c0_seq1.path1;Dir=sense;coverage=99.0;identity=100.0;matches=681;mismatches=0;indels=0;unknowns=0
KQ424229	ovulgaris_genome	exon	260282	260390	100	-	.	ID=comp3854_c0_seq1.mrna1.exon1;Name=comp3854_c0_seq1;Parent=comp3854_c0_seq1.mrna1;Target=comp3854_c0_seq1 1 109 +
KQ424229	ovulgaris_genome	exon	257708	257928	100	-	.	ID=comp3854_c0_seq1.mrna1.exon2;Name=comp3854_c0_seq1;Parent=comp3854_c0_seq1.mrna1;Target=comp3854_c0_seq1 110 330 +
KQ424229	ovulgaris_genome	exon	257325	257398	100	-	.	ID=comp3854_c0_seq1.mrna1.exon3;Name=comp3854_c0_seq1;Parent=comp3854_c0_seq1.mrna1;Target=comp3854_c0_seq1 331 404 +
KQ424229	ovulgaris_genome	exon	255724	255814	100	-	.	ID=comp3854_c0_seq1.mrna1.exon4;Name=comp3854_c0_seq1;Parent=comp3854_c0_seq1.mrna1;Target=comp3854_c0_seq1 405 495 +
KQ424229	ovulgaris_genome	exon	251357	251542	100	-	.	ID=comp3854_c0_seq1.mrna1.exon5;Name=comp3854_c0_seq1;Parent=comp3854_c0_seq1.mrna1;Target=comp3854_c0_seq1 496 681 +
KQ424229	ovulgaris_genome	CDS	260282	260390	100	-	0	ID=comp3854_c0_seq1.mrna1.cds1;Name=comp3854_c0_seq1;Parent=comp3854_c0_seq1.mrna1;Target=comp3854_c0_seq1 1 109 +
KQ424229	ovulgaris_genome	CDS	257708	257928	100	-	1	ID=comp3854_c0_seq1.mrna1.cds2;Name=comp3854_c0_seq1;Parent=comp3854_c0_seq1.mrna1;Target=comp3854_c0_seq1 110 330 +
KQ424229	ovulgaris_genome	CDS	257325	257398	100	-	0	ID=comp3854_c0_seq1.mrna1.cds3;Name=comp3854_c0_seq1;Parent=comp3854_c0_seq1.mrna1;Target=comp3854_c0_seq1 331 404 +
KQ424229	ovulgaris_genome	CDS	255724	255814	100	-	2	ID=comp3854_c0_seq1.mrna1.cds4;Name=comp3854_c0_seq1;Parent=comp3854_c0_seq1.mrna1;Target=comp3854_c0_seq1 405 495 +
KQ424229	ovulgaris_genome	CDS	251441	251542	100	-	0	ID=comp3854_c0_seq1.mrna1.cds5;Name=comp3854_c0_seq1;Parent=comp3854_c0_seq1.mrna1;Target=comp3854_c0_seq1 496 597 +
KQ420799	ovulgaris_genome	gene	231047	231255	.	+	.	ID=comp3827_c0_seq1.path1;Name=comp3827_c0_seq1;Dir=indeterminate
KQ420799	ovulgaris_genome	mRNA	231047	231255	.	+	.	ID=comp3827_c0_seq1.mrna1;Name=comp3827_c0_seq1;Parent=comp3827_c0_seq1.path1;Dir=indeterminate;coverage=24.5;identity=99.5;matches=208;mismatches=1;indels=0;unknowns=0
KQ420799	ovulgaris_genome	exon	231047	231255	99	+	.	ID=comp3827_c0_seq1.mrna1.exon1;Name=comp3827_c0_seq1;Parent=comp3827_c0_seq1.mrna1;Target=comp3827_c0_seq1 209 1 .
KQ420799	ovulgaris_genome	CDS	231197	231255	100	+	0	ID=comp3827_c0_seq1.mrna1.cds1;Name=comp3827_c0_seq1;Parent=comp3827_c0_seq1.mrna1;Target=comp3827_c0_seq1 209 151 .
scaffold49|size43918	ovulgaris_genome	gene	10606	18070	.	-	.	ID=comp3827_c0_seq1.path2;Name=comp3827_c0_seq1;Dir=sense
scaffold49|size43918	ovulgaris_genome	mRNA	10606	18070	.	-	.	ID=comp3827_c0_seq1.mrna2;Name=comp3827_c0_seq1;Parent=comp3827_c0_seq1.path2;Dir=sense;coverage=75.5;identity=100.0;matches=645;mismatches=0;indels=0;unknowns=0
scaffold49|size43918	ovulgaris_genome	exon	17830	18070	100	-	.	ID=comp3827_c0_seq1.mrna2.exon1;Name=comp3827_c0_seq1;Parent=comp3827_c0_seq1.mrna2;Target=comp3827_c0_seq1 210 450 +
scaffold49|size43918	ovulgaris_genome	exon	13555	13623	100	-	.	ID=comp3827_c0_seq1.mrna2.exon2;Name=comp3827_c0_seq1;Parent=comp3827_c0_seq1.mrna2;Target=comp3827_c0_seq1 451 519 +
[truncated: 291,807 more rows]
