# Supplementary material for: Identification of LINE retrotransposons and long non-coding RNAs expressed in the octopus brain
Source: BMC Biol. 2022 May 18;20:116. doi: 10.1186/s12915-022-01303-5 (PMC9115989; doi:10.1186/s12915-022-01303-5)
Supplement: Supplementary file 6 — Additional file 6: Fasta file containing the Octopus bimaculoides assembled and filtered transcriptome made up by 92,820 sequences. [file 12915_2022_1303_MOESM6_ESM.zip]

Archive with 1 entries (1 files):
- ADDITIONAL_FILE_6_octopus_bimaculoides_transcriptome.fasta
