# Supplementary material for: Identification of LINE retrotransposons and long non-coding RNAs expressed in the octopus brain
Source: BMC Biol. 2022 May 18;20:116. doi: 10.1186/s12915-022-01303-5 (PMC9115989; doi:10.1186/s12915-022-01303-5)
Supplement: Supplementary file 7 — Additional file 7: GFF3 file containing the mapping of the Octopus bimaculoides transcripts on the genome. [file 12915_2022_1303_MOESM7_ESM.zip › ADDITIONAL_FILE_7_octopus_bimaculoides_transcriptome_mapping.gff]

##gff-version 3
# Generated by GMAP version 2015-09-28 using call: /usr/local/bin/gmap -D /data03/bimaculoides_genome/Obimaculoides_JGI/assembly/Obimaculoides_280_min_10000bp -d Obimaculoides_280_min_10000bp --suboptimal-score 0 -f gff3_gene --gff3-add-separators 0 -t 32 --min-trimmed-coverage 0.9 --min-identity 0.9 obi_trinity_2_cdhit_90_cpm_1_20150912.fa
Scaffold5724	Obimaculoides_280_min_10000bp	gene	589133	589379	.	-	.	ID=TRINITY_DN161_c0_g1_i1.path1;Name=TRINITY_DN161_c0_g1_i1
Scaffold5724	Obimaculoides_280_min_10000bp	mRNA	589133	589379	.	-	.	ID=TRINITY_DN161_c0_g1_i1.mrna1;Name=TRINITY_DN161_c0_g1_i1;Parent=TRINITY_DN161_c0_g1_i1.path1;coverage=100.0;identity=100.0;matches=247;mismatches=0;indels=0;unknowns=0
Scaffold5724	Obimaculoides_280_min_10000bp	exon	589133	589379	100	-	.	ID=TRINITY_DN161_c0_g1_i1.mrna1.exon1;Name=TRINITY_DN161_c0_g1_i1;Parent=TRINITY_DN161_c0_g1_i1.mrna1;Target=TRINITY_DN161_c0_g1_i1 1 247 +
Scaffold9833	Obimaculoides_280_min_10000bp	gene	153876	154649	.	+	.	ID=TRINITY_DN172_c0_g1_i1.path1;Name=TRINITY_DN172_c0_g1_i1
Scaffold9833	Obimaculoides_280_min_10000bp	mRNA	153876	154649	.	+	.	ID=TRINITY_DN172_c0_g1_i1.mrna1;Name=TRINITY_DN172_c0_g1_i1;Parent=TRINITY_DN172_c0_g1_i1.path1;coverage=100.0;identity=100.0;matches=774;mismatches=0;indels=0;unknowns=0
Scaffold9833	Obimaculoides_280_min_10000bp	exon	153876	154649	100	+	.	ID=TRINITY_DN172_c0_g1_i1.mrna1.exon1;Name=TRINITY_DN172_c0_g1_i1;Parent=TRINITY_DN172_c0_g1_i1.mrna1;Target=TRINITY_DN172_c0_g1_i1 1 774 +
Scaffold94871	Obimaculoides_280_min_10000bp	gene	76033	76406	.	+	.	ID=TRINITY_DN78_c0_g1_i1.path1;Name=TRINITY_DN78_c0_g1_i1
Scaffold94871	Obimaculoides_280_min_10000bp	mRNA	76033	76406	.	+	.	ID=TRINITY_DN78_c0_g1_i1.mrna1;Name=TRINITY_DN78_c0_g1_i1;Parent=TRINITY_DN78_c0_g1_i1.path1;coverage=100.0;identity=97.9;matches=366;mismatches=2;indels=6;unknowns=0
Scaffold94871	Obimaculoides_280_min_10000bp	exon	76033	76406	97	+	.	ID=TRINITY_DN78_c0_g1_i1.mrna1.exon1;Name=TRINITY_DN78_c0_g1_i1;Parent=TRINITY_DN78_c0_g1_i1.mrna1;Target=TRINITY_DN78_c0_g1_i1 1 368 +
Scaffold209777	Obimaculoides_280_min_10000bp	gene	44249	44561	.	-	.	ID=TRINITY_DN48_c0_g1_i1.path1;Name=TRINITY_DN48_c0_g1_i1
Scaffold209777	Obimaculoides_280_min_10000bp	mRNA	44249	44561	.	-	.	ID=TRINITY_DN48_c0_g1_i1.mrna1;Name=TRINITY_DN48_c0_g1_i1;Parent=TRINITY_DN48_c0_g1_i1.path1;coverage=100.0;identity=100.0;matches=313;mismatches=0;indels=0;unknowns=0
Scaffold209777	Obimaculoides_280_min_10000bp	exon	44249	44561	100	-	.	ID=TRINITY_DN48_c0_g1_i1.mrna1.exon1;Name=TRINITY_DN48_c0_g1_i1;Parent=TRINITY_DN48_c0_g1_i1.mrna1;Target=TRINITY_DN48_c0_g1_i1 1 313 +
Scaffold31222	Obimaculoides_280_min_10000bp	gene	160866	161266	.	-	.	ID=TRINITY_DN149_c0_g1_i1.path1;Name=TRINITY_DN149_c0_g1_i1
Scaffold31222	Obimaculoides_280_min_10000bp	mRNA	160866	161266	.	-	.	ID=TRINITY_DN149_c0_g1_i1.mrna1;Name=TRINITY_DN149_c0_g1_i1;Parent=TRINITY_DN149_c0_g1_i1.path1;coverage=100.0;identity=99.8;matches=401;mismatches=0;indels=1;unknowns=0
Scaffold31222	Obimaculoides_280_min_10000bp	exon	160866	161266	99	-	.	ID=TRINITY_DN149_c0_g1_i1.mrna1.exon1;Name=TRINITY_DN149_c0_g1_i1;Parent=TRINITY_DN149_c0_g1_i1.mrna1;Target=TRINITY_DN149_c0_g1_i1 1 402 +
Scaffold934	Obimaculoides_280_min_10000bp	gene	660167	660742	.	-	.	ID=TRINITY_DN41_c0_g1_i1.path1;Name=TRINITY_DN41_c0_g1_i1
Scaffold934	Obimaculoides_280_min_10000bp	mRNA	660167	660742	.	-	.	ID=TRINITY_DN41_c0_g1_i1.mrna1;Name=TRINITY_DN41_c0_g1_i1;Parent=TRINITY_DN41_c0_g1_i1.path1;coverage=99.8;identity=100.0;matches=576;mismatches=0;indels=0;unknowns=0
Scaffold934	Obimaculoides_280_min_10000bp	exon	660167	660742	100	-	.	ID=TRINITY_DN41_c0_g1_i1.mrna1.exon1;Name=TRINITY_DN41_c0_g1_i1;Parent=TRINITY_DN41_c0_g1_i1.mrna1;Target=TRINITY_DN41_c0_g1_i1 1 576 +
Scaffold61558	Obimaculoides_280_min_10000bp	gene	255627	256419	.	+	.	ID=TRINITY_DN126_c0_g2_i1.path1;Name=TRINITY_DN126_c0_g2_i1
Scaffold61558	Obimaculoides_280_min_10000bp	mRNA	255627	256419	.	+	.	ID=TRINITY_DN126_c0_g2_i1.mrna1;Name=TRINITY_DN126_c0_g2_i1;Parent=TRINITY_DN126_c0_g2_i1.path1;coverage=100.0;identity=100.0;matches=793;mismatches=0;indels=0;unknowns=0
Scaffold61558	Obimaculoides_280_min_10000bp	exon	255627	256419	100	+	.	ID=TRINITY_DN126_c0_g2_i1.mrna1.exon1;Name=TRINITY_DN126_c0_g2_i1;Parent=TRINITY_DN126_c0_g2_i1.mrna1;Target=TRINITY_DN126_c0_g2_i1 1 793 +
Scaffold7876	Obimaculoides_280_min_10000bp	gene	2000064	2004781	.	-	.	ID=TRINITY_DN144_c0_g1_i1.path1;Name=TRINITY_DN144_c0_g1_i1
Scaffold7876	Obimaculoides_280_min_10000bp	mRNA	2000064	2004781	.	-	.	ID=TRINITY_DN144_c0_g1_i1.mrna1;Name=TRINITY_DN144_c0_g1_i1;Parent=TRINITY_DN144_c0_g1_i1.path1;coverage=100.0;identity=100.0;matches=577;mismatches=0;indels=0;unknowns=0
Scaffold7876	Obimaculoides_280_min_10000bp	exon	2004236	2004781	100	-	.	ID=TRINITY_DN144_c0_g1_i1.mrna1.exon1;Name=TRINITY_DN144_c0_g1_i1;Parent=TRINITY_DN144_c0_g1_i1.mrna1;Target=TRINITY_DN144_c0_g1_i1 1 546 +
Scaffold7876	Obimaculoides_280_min_10000bp	exon	2000064	2000094	100	-	.	ID=TRINITY_DN144_c0_g1_i1.mrna1.exon2;Name=TRINITY_DN144_c0_g1_i1;Parent=TRINITY_DN144_c0_g1_i1.mrna1;Target=TRINITY_DN144_c0_g1_i1 547 577 +
Scaffold37436	Obimaculoides_280_min_10000bp	gene	137968	138635	.	+	.	ID=TRINITY_DN146_c0_g2_i1.path1;Name=TRINITY_DN146_c0_g2_i1
Scaffold37436	Obimaculoides_280_min_10000bp	mRNA	137968	138635	.	+	.	ID=TRINITY_DN146_c0_g2_i1.mrna1;Name=TRINITY_DN146_c0_g2_i1;Parent=TRINITY_DN146_c0_g2_i1.path1;coverage=100.0;identity=99.3;matches=665;mismatches=1;indels=4;unknowns=0
Scaffold37436	Obimaculoides_280_min_10000bp	exon	137968	138635	99	+	.	ID=TRINITY_DN146_c0_g2_i1.mrna1.exon1;Name=TRINITY_DN146_c0_g2_i1;Parent=TRINITY_DN146_c0_g2_i1.mrna1;Target=TRINITY_DN146_c0_g2_i1 1 668 +
Scaffold20363	Obimaculoides_280_min_10000bp	gene	37005	37388	.	+	.	ID=TRINITY_DN18_c0_g1_i1.path1;Name=TRINITY_DN18_c0_g1_i1
Scaffold20363	Obimaculoides_280_min_10000bp	mRNA	37005	37388	.	+	.	ID=TRINITY_DN18_c0_g1_i1.mrna1;Name=TRINITY_DN18_c0_g1_i1;Parent=TRINITY_DN18_c0_g1_i1.path1;coverage=100.0;identity=100.0;matches=384;mismatches=0;indels=0;unknowns=0
Scaffold20363	Obimaculoides_280_min_10000bp	exon	37005	37388	100	+	.	ID=TRINITY_DN18_c0_g1_i1.mrna1.exon1;Name=TRINITY_DN18_c0_g1_i1;Parent=TRINITY_DN18_c0_g1_i1.mrna1;Target=TRINITY_DN18_c0_g1_i1 1 384 +
Scaffold42767	Obimaculoides_280_min_10000bp	gene	306852	307268	.	+	.	ID=TRINITY_DN15_c0_g1_i1.path1;Name=TRINITY_DN15_c0_g1_i1
Scaffold42767	Obimaculoides_280_min_10000bp	mRNA	306852	307268	.	+	.	ID=TRINITY_DN15_c0_g1_i1.mrna1;Name=TRINITY_DN15_c0_g1_i1;Parent=TRINITY_DN15_c0_g1_i1.path1;coverage=100.0;identity=100.0;matches=417;mismatches=0;indels=0;unknowns=0
Scaffold42767	Obimaculoides_280_min_10000bp	exon	306852	307268	100	+	.	ID=TRINITY_DN15_c0_g1_i1.mrna1.exon1;Name=TRINITY_DN15_c0_g1_i1;Parent=TRINITY_DN15_c0_g1_i1.mrna1;Target=TRINITY_DN15_c0_g1_i1 1 417 +
Scaffold4892	Obimaculoides_280_min_10000bp	gene	566957	567283	.	+	.	ID=TRINITY_DN155_c0_g1_i1.path1;Name=TRINITY_DN155_c0_g1_i1
Scaffold4892	Obimaculoides_280_min_10000bp	mRNA	566957	567283	.	+	.	ID=TRINITY_DN155_c0_g1_i1.mrna1;Name=TRINITY_DN155_c0_g1_i1;Parent=TRINITY_DN155_c0_g1_i1.path1;coverage=100.0;identity=100.0;matches=327;mismatches=0;indels=0;unknowns=0
Scaffold4892	Obimaculoides_280_min_10000bp	exon	566957	567283	100	+	.	ID=TRINITY_DN155_c0_g1_i1.mrna1.exon1;Name=TRINITY_DN155_c0_g1_i1;Parent=TRINITY_DN155_c0_g1_i1.mrna1;Target=TRINITY_DN155_c0_g1_i1 1 327 +
Scaffold23806	Obimaculoides_280_min_10000bp	gene	24065	24609	.	+	.	ID=TRINITY_DN165_c0_g1_i1.path1;Name=TRINITY_DN165_c0_g1_i1
Scaffold23806	Obimaculoides_280_min_10000bp	mRNA	24065	24609	.	+	.	ID=TRINITY_DN165_c0_g1_i1.mrna1;Name=TRINITY_DN165_c0_g1_i1;Parent=TRINITY_DN165_c0_g1_i1.path1;coverage=100.0;identity=99.8;matches=545;mismatches=0;indels=1;unknowns=0
Scaffold23806	Obimaculoides_280_min_10000bp	exon	24065	24609	99	+	.	ID=TRINITY_DN165_c0_g1_i1.mrna1.exon1;Name=TRINITY_DN165_c0_g1_i1;Parent=TRINITY_DN165_c0_g1_i1.mrna1;Target=TRINITY_DN165_c0_g1_i1 1 546 +
Scaffold17394	Obimaculoides_280_min_10000bp	gene	467610	472374	.	+	.	ID=TRINITY_DN152_c0_g1_i1.path1;Name=TRINITY_DN152_c0_g1_i1
Scaffold17394	Obimaculoides_280_min_10000bp	mRNA	467610	472374	.	+	.	ID=TRINITY_DN152_c0_g1_i1.mrna1;Name=TRINITY_DN152_c0_g1_i1;Parent=TRINITY_DN152_c0_g1_i1.path1;coverage=97.4;identity=100.0;matches=687;mismatches=0;indels=0;unknowns=0
Scaffold17394	Obimaculoides_280_min_10000bp	exon	467610	467677	100	+	.	ID=TRINITY_DN152_c0_g1_i1.mrna1.exon1;Name=TRINITY_DN152_c0_g1_i1;Parent=TRINITY_DN152_c0_g1_i1.mrna1;Target=TRINITY_DN152_c0_g1_i1 19 86 +
Scaffold17394	Obimaculoides_280_min_10000bp	exon	468634	468736	100	+	.	ID=TRINITY_DN152_c0_g1_i1.mrna1.exon2;Name=TRINITY_DN152_c0_g1_i1;Parent=TRINITY_DN152_c0_g1_i1.mrna1;Target=TRINITY_DN152_c0_g1_i1 87 189 +
Scaffold17394	Obimaculoides_280_min_10000bp	exon	471859	472374	100	+	.	ID=TRINITY_DN152_c0_g1_i1.mrna1.exon3;Name=TRINITY_DN152_c0_g1_i1;Parent=TRINITY_DN152_c0_g1_i1.mrna1;Target=TRINITY_DN152_c0_g1_i1 190 705 +
Scaffold90053	Obimaculoides_280_min_10000bp	gene	43985	44696	.	+	.	ID=TRINITY_DN86_c0_g1_i1.path1;Name=TRINITY_DN86_c0_g1_i1
Scaffold90053	Obimaculoides_280_min_10000bp	mRNA	43985	44696	.	+	.	ID=TRINITY_DN86_c0_g1_i1.mrna1;Name=TRINITY_DN86_c0_g1_i1;Parent=TRINITY_DN86_c0_g1_i1.path1;coverage=100.0;identity=99.9;matches=711;mismatches=1;indels=0;unknowns=0
Scaffold90053	Obimaculoides_280_min_10000bp	exon	43985	44696	99	+	.	ID=TRINITY_DN86_c0_g1_i1.mrna1.exon1;Name=TRINITY_DN86_c0_g1_i1;Parent=TRINITY_DN86_c0_g1_i1.mrna1;Target=TRINITY_DN86_c0_g1_i1 1 712 +
Scaffold343540	Obimaculoides_280_min_10000bp	gene	75414	75754	.	+	.	ID=TRINITY_DN206_c0_g1_i1.path1;Name=TRINITY_DN206_c0_g1_i1
Scaffold343540	Obimaculoides_280_min_10000bp	mRNA	75414	75754	.	+	.	ID=TRINITY_DN206_c0_g1_i1.mrna1;Name=TRINITY_DN206_c0_g1_i1;Parent=TRINITY_DN206_c0_g1_i1.path1;coverage=100.0;identity=100.0;matches=341;mismatches=0;indels=0;unknowns=0
Scaffold343540	Obimaculoides_280_min_10000bp	exon	75414	75754	100	+	.	ID=TRINITY_DN206_c0_g1_i1.mrna1.exon1;Name=TRINITY_DN206_c0_g1_i1;Parent=TRINITY_DN206_c0_g1_i1.mrna1;Target=TRINITY_DN206_c0_g1_i1 1 341 +
Scaffold20871	Obimaculoides_280_min_10000bp	gene	749922	751352	.	-	.	ID=TRINITY_DN173_c0_g2_i1.path1;Name=TRINITY_DN173_c0_g2_i1
Scaffold20871	Obimaculoides_280_min_10000bp	mRNA	749922	751352	.	-	.	ID=TRINITY_DN173_c0_g2_i1.mrna1;Name=TRINITY_DN173_c0_g2_i1;Parent=TRINITY_DN173_c0_g2_i1.path1;coverage=100.0;identity=100.0;matches=1431;mismatches=0;indels=0;unknowns=0
Scaffold20871	Obimaculoides_280_min_10000bp	exon	749922	751352	100	-	.	ID=TRINITY_DN173_c0_g2_i1.mrna1.exon1;Name=TRINITY_DN173_c0_g2_i1;Parent=TRINITY_DN173_c0_g2_i1.mrna1;Target=TRINITY_DN173_c0_g2_i1 1 1431 +
Scaffold28357	Obimaculoides_280_min_10000bp	gene	345356	345699	.	+	.	ID=TRINITY_DN275_c1_g1_i1.path1;Name=TRINITY_DN275_c1_g1_i1
Scaffold28357	Obimaculoides_280_min_10000bp	mRNA	345356	345699	.	+	.	ID=TRINITY_DN275_c1_g1_i1.mrna1;Name=TRINITY_DN275_c1_g1_i1;Parent=TRINITY_DN275_c1_g1_i1.path1;coverage=100.0;identity=99.1;matches=341;mismatches=0;indels=3;unknowns=0
Scaffold28357	Obimaculoides_280_min_10000bp	exon	345356	345699	99	+	.	ID=TRINITY_DN275_c1_g1_i1.mrna1.exon1;Name=TRINITY_DN275_c1_g1_i1;Parent=TRINITY_DN275_c1_g1_i1.mrna1;Target=TRINITY_DN275_c1_g1_i1 1 341 +
Scaffold10091	Obimaculoides_280_min_10000bp	gene	603180	604443	.	-	.	ID=TRINITY_DN289_c0_g1_i1.path1;Name=TRINITY_DN289_c0_g1_i1
Scaffold10091	Obimaculoides_280_min_10000bp	mRNA	603180	604443	.	-	.	ID=TRINITY_DN289_c0_g1_i1.mrna1;Name=TRINITY_DN289_c0_g1_i1;Parent=TRINITY_DN289_c0_g1_i1.path1;coverage=100.0;identity=100.0;matches=1264;mismatches=0;indels=0;unknowns=0
Scaffold10091	Obimaculoides_280_min_10000bp	exon	603180	604443	100	-	.	ID=TRINITY_DN289_c0_g1_i1.mrna1.exon1;Name=TRINITY_DN289_c0_g1_i1;Parent=TRINITY_DN289_c0_g1_i1.mrna1;Target=TRINITY_DN289_c0_g1_i1 1 1264 +
Scaffold123892	Obimaculoides_280_min_10000bp	gene	225080	225561	.	-	.	ID=TRINITY_DN100_c0_g1_i1.path1;Name=TRINITY_DN100_c0_g1_i1
Scaffold123892	Obimaculoides_280_min_10000bp	mRNA	225080	225561	.	-	.	ID=TRINITY_DN100_c0_g1_i1.mrna1;Name=TRINITY_DN100_c0_g1_i1;Parent=TRINITY_DN100_c0_g1_i1.path1;coverage=100.0;identity=98.3;matches=474;mismatches=0;indels=8;unknowns=0
Scaffold123892	Obimaculoides_280_min_10000bp	exon	225080	225561	98	-	.	ID=TRINITY_DN100_c0_g1_i1.mrna1.exon1;Name=TRINITY_DN100_c0_g1_i1;Parent=TRINITY_DN100_c0_g1_i1.mrna1;Target=TRINITY_DN100_c0_g1_i1 1 474 +
Scaffold141071	Obimaculoides_280_min_10000bp	gene	95597	95864	.	-	.	ID=TRINITY_DN224_c0_g1_i1.path1;Name=TRINITY_DN224_c0_g1_i1
Scaffold141071	Obimaculoides_280_min_10000bp	mRNA	95597	95864	.	-	.	ID=TRINITY_DN224_c0_g1_i1.mrna1;Name=TRINITY_DN224_c0_g1_i1;Parent=TRINITY_DN224_c0_g1_i1.path1;coverage=100.0;identity=100.0;matches=268;mismatches=0;indels=0;unknowns=0
Scaffold141071	Obimaculoides_280_min_10000bp	exon	95597	95864	100	-	.	ID=TRINITY_DN224_c0_g1_i1.mrna1.exon1;Name=TRINITY_DN224_c0_g1_i1;Parent=TRINITY_DN224_c0_g1_i1.mrna1;Target=TRINITY_DN224_c0_g1_i1 1 268 +
Scaffold19852	Obimaculoides_280_min_10000bp	gene	432253	432616	.	+	.	ID=TRINITY_DN191_c0_g1_i1.path1;Name=TRINITY_DN191_c0_g1_i1
Scaffold19852	Obimaculoides_280_min_10000bp	mRNA	432253	432616	.	+	.	ID=TRINITY_DN191_c0_g1_i1.mrna1;Name=TRINITY_DN191_c0_g1_i1;Parent=TRINITY_DN191_c0_g1_i1.path1;coverage=99.2;identity=100.0;matches=364;mismatches=0;indels=0;unknowns=0
Scaffold19852	Obimaculoides_280_min_10000bp	exon	432253	432616	100	+	.	ID=TRINITY_DN191_c0_g1_i1.mrna1.exon1;Name=TRINITY_DN191_c0_g1_i1;Parent=TRINITY_DN191_c0_g1_i1.mrna1;Target=TRINITY_DN191_c0_g1_i1 4 367 +
Scaffold54671	Obimaculoides_280_min_10000bp	gene	121825	122553	.	-	.	ID=TRINITY_DN201_c0_g1_i1.path1;Name=TRINITY_DN201_c0_g1_i1
Scaffold54671	Obimaculoides_280_min_10000bp	mRNA	121825	122553	.	-	.	ID=TRINITY_DN201_c0_g1_i1.mrna1;Name=TRINITY_DN201_c0_g1_i1;Parent=TRINITY_DN201_c0_g1_i1.path1;coverage=100.0;identity=100.0;matches=729;mismatches=0;indels=0;unknowns=0
Scaffold54671	Obimaculoides_280_min_10000bp	exon	121825	122553	100	-	.	ID=TRINITY_DN201_c0_g1_i1.mrna1.exon1;Name=TRINITY_DN201_c0_g1_i1;Parent=TRINITY_DN201_c0_g1_i1.mrna1;Target=TRINITY_DN201_c0_g1_i1 1 729 +
Scaffold1642	Obimaculoides_280_min_10000bp	gene	712223	712627	.	+	.	ID=TRINITY_DN177_c0_g1_i1.path1;Name=TRINITY_DN177_c0_g1_i1
Scaffold1642	Obimaculoides_280_min_10000bp	mRNA	712223	712627	.	+	.	ID=TRINITY_DN177_c0_g1_i1.mrna1;Name=TRINITY_DN177_c0_g1_i1;Parent=TRINITY_DN177_c0_g1_i1.path1;coverage=100.0;identity=100.0;matches=405;mismatches=0;indels=0;unknowns=0
Scaffold1642	Obimaculoides_280_min_10000bp	exon	712223	712627	100	+	.	ID=TRINITY_DN177_c0_g1_i1.mrna1.exon1;Name=TRINITY_DN177_c0_g1_i1;Parent=TRINITY_DN177_c0_g1_i1.mrna1;Target=TRINITY_DN177_c0_g1_i1 1 405 +
Scaffold110053	Obimaculoides_280_min_10000bp	gene	161951	162388	.	+	.	ID=TRINITY_DN259_c0_g1_i1.path1;Name=TRINITY_DN259_c0_g1_i1
Scaffold110053	Obimaculoides_280_min_10000bp	mRNA	161951	162388	.	+	.	ID=TRINITY_DN259_c0_g1_i1.mrna1;Name=TRINITY_DN259_c0_g1_i1;Parent=TRINITY_DN259_c0_g1_i1.path1;coverage=96.9;identity=99.8;matches=437;mismatches=1;indels=0;unknowns=0
Scaffold110053	Obimaculoides_280_min_10000bp	exon	161951	162388	99	+	.	ID=TRINITY_DN259_c0_g1_i1.mrna1.exon1;Name=TRINITY_DN259_c0_g1_i1;Parent=TRINITY_DN259_c0_g1_i1.mrna1;Target=TRINITY_DN259_c0_g1_i1 15 452 +
Scaffold322272	Obimaculoides_280_min_10000bp	gene	10369	10983	.	-	.	ID=TRINITY_DN186_c1_g1_i1.path1;Name=TRINITY_DN186_c1_g1_i1
Scaffold322272	Obimaculoides_280_min_10000bp	mRNA	10369	10983	.	-	.	ID=TRINITY_DN186_c1_g1_i1.mrna1;Name=TRINITY_DN186_c1_g1_i1;Parent=TRINITY_DN186_c1_g1_i1.path1;coverage=97.8;identity=99.8;matches=614;mismatches=1;indels=0;unknowns=0
Scaffold322272	Obimaculoides_280_min_10000bp	exon	10369	10983	99	-	.	ID=TRINITY_DN186_c1_g1_i1.mrna1.exon1;Name=TRINITY_DN186_c1_g1_i1;Parent=TRINITY_DN186_c1_g1_i1.mrna1;Target=TRINITY_DN186_c1_g1_i1 5 619 +
Scaffold44081	Obimaculoides_280_min_10000bp	gene	386886	387261	.	+	.	ID=TRINITY_DN235_c0_g1_i1.path1;Name=TRINITY_DN235_c0_g1_i1
Scaffold44081	Obimaculoides_280_min_10000bp	mRNA	386886	387261	.	+	.	ID=TRINITY_DN235_c0_g1_i1.mrna1;Name=TRINITY_DN235_c0_g1_i1;Parent=TRINITY_DN235_c0_g1_i1.path1;coverage=100.0;identity=100.0;matches=376;mismatches=0;indels=0;unknowns=0
Scaffold44081	Obimaculoides_280_min_10000bp	exon	386886	387261	100	+	.	ID=TRINITY_DN235_c0_g1_i1.mrna1.exon1;Name=TRINITY_DN235_c0_g1_i1;Parent=TRINITY_DN235_c0_g1_i1.mrna1;Target=TRINITY_DN235_c0_g1_i1 1 376 +
Scaffold18095	Obimaculoides_280_min_10000bp	gene	395683	402668	.	-	.	ID=TRINITY_DN208_c0_g1_i1.path1;Name=TRINITY_DN208_c0_g1_i1
Scaffold18095	Obimaculoides_280_min_10000bp	mRNA	395683	402668	.	-	.	ID=TRINITY_DN208_c0_g1_i1.mrna1;Name=TRINITY_DN208_c0_g1_i1;Parent=TRINITY_DN208_c0_g1_i1.path1;coverage=100.0;identity=100.0;matches=1556;mismatches=0;indels=0;unknowns=0
Scaffold18095	Obimaculoides_280_min_10000bp	exon	402399	402668	100	-	.	ID=TRINITY_DN208_c0_g1_i1.mrna1.exon1;Name=TRINITY_DN208_c0_g1_i1;Parent=TRINITY_DN208_c0_g1_i1.mrna1;Target=TRINITY_DN208_c0_g1_i1 1 270 +
Scaffold18095	Obimaculoides_280_min_10000bp	exon	399908	400072	100	-	.	ID=TRINITY_DN208_c0_g1_i1.mrna1.exon2;Name=TRINITY_DN208_c0_g1_i1;Parent=TRINITY_DN208_c0_g1_i1.mrna1;Target=TRINITY_DN208_c0_g1_i1 271 435 +
Scaffold18095	Obimaculoides_280_min_10000bp	exon	398665	398901	100	-	.	ID=TRINITY_DN208_c0_g1_i1.mrna1.exon3;Name=TRINITY_DN208_c0_g1_i1;Parent=TRINITY_DN208_c0_g1_i1.mrna1;Target=TRINITY_DN208_c0_g1_i1 436 672 +
Scaffold18095	Obimaculoides_280_min_10000bp	exon	395683	396566	100	-	.	ID=TRINITY_DN208_c0_g1_i1.mrna1.exon4;Name=TRINITY_DN208_c0_g1_i1;Parent=TRINITY_DN208_c0_g1_i1.mrna1;Target=TRINITY_DN208_c0_g1_i1 673 1556 +
Scaffold311	Obimaculoides_280_min_10000bp	gene	566118	567951	.	-	.	ID=TRINITY_DN205_c0_g1_i1.path1;Name=TRINITY_DN205_c0_g1_i1
Scaffold311	Obimaculoides_280_min_10000bp	mRNA	566118	567951	.	-	.	ID=TRINITY_DN205_c0_g1_i1.mrna1;Name=TRINITY_DN205_c0_g1_i1;Parent=TRINITY_DN205_c0_g1_i1.path1;coverage=100.0;identity=100.0;matches=1834;mismatches=0;indels=0;unknowns=0
Scaffold311	Obimaculoides_280_min_10000bp	exon	566118	567951	100	-	.	ID=TRINITY_DN205_c0_g1_i1.mrna1.exon1;Name=TRINITY_DN205_c0_g1_i1;Parent=TRINITY_DN205_c0_g1_i1.mrna1;Target=TRINITY_DN205_c0_g1_i1 1 1834 +
Scaffold35801	Obimaculoides_280_min_10000bp	gene	181595	181945	.	-	.	ID=TRINITY_DN245_c0_g2_i1.path1;Name=TRINITY_DN245_c0_g2_i1
Scaffold35801	Obimaculoides_280_min_10000bp	mRNA	181595	181945	.	-	.	ID=TRINITY_DN245_c0_g2_i1.mrna1;Name=TRINITY_DN245_c0_g2_i1;Parent=TRINITY_DN245_c0_g2_i1.path1;coverage=100.0;identity=100.0;matches=351;mismatches=0;indels=0;unknowns=0
Scaffold35801	Obimaculoides_280_min_10000bp	exon	181595	181945	100	-	.	ID=TRINITY_DN245_c0_g2_i1.mrna1.exon1;Name=TRINITY_DN245_c0_g2_i1;Parent=TRINITY_DN245_c0_g2_i1.mrna1;Target=TRINITY_DN245_c0_g2_i1 1 351 +
Scaffold43537	Obimaculoides_280_min_10000bp	gene	123308	124280	.	-	.	ID=TRINITY_DN203_c0_g1_i1.path1;Name=TRINITY_DN203_c0_g1_i1
Scaffold43537	Obimaculoides_280_min_10000bp	mRNA	123308	124280	.	-	.	ID=TRINITY_DN203_c0_g1_i1.mrna1;Name=TRINITY_DN203_c0_g1_i1;Parent=TRINITY_DN203_c0_g1_i1.path1;coverage=100.0;identity=99.7;matches=972;mismatches=1;indels=2;unknowns=0
Scaffold43537	Obimaculoides_280_min_10000bp	exon	123308	124280	99	-	.	ID=TRINITY_DN203_c0_g1_i1.mrna1.exon1;Name=TRINITY_DN203_c0_g1_i1;Parent=TRINITY_DN203_c0_g1_i1.mrna1;Target=TRINITY_DN203_c0_g1_i1 1 975 +
Scaffold52836	Obimaculoides_280_min_10000bp	gene	1585654	1586519	.	-	.	ID=TRINITY_DN248_c0_g2_i1.path1;Name=TRINITY_DN248_c0_g2_i1
Scaffold52836	Obimaculoides_280_min_10000bp	mRNA	1585654	1586519	.	-	.	ID=TRINITY_DN248_c0_g2_i1.mrna1;Name=TRINITY_DN248_c0_g2_i1;Parent=TRINITY_DN248_c0_g2_i1.path1;coverage=100.0;identity=99.9;matches=866;mismatches=0;indels=1;unknowns=0
Scaffold52836	Obimaculoides_280_min_10000bp	exon	1585654	1586519	99	-	.	ID=TRINITY_DN248_c0_g2_i1.mrna1.exon1;Name=TRINITY_DN248_c0_g2_i1;Parent=TRINITY_DN248_c0_g2_i1.mrna1;Target=TRINITY_DN248_c0_g2_i1 1 867 +
Scaffold50779	Obimaculoides_280_min_10000bp	gene	181826	192102	.	-	.	ID=TRINITY_DN180_c0_g1_i1.path1;Name=TRINITY_DN180_c0_g1_i1
Scaffold50779	Obimaculoides_280_min_10000bp	mRNA	181826	192102	.	-	.	ID=TRINITY_DN180_c0_g1_i1.mrna1;Name=TRINITY_DN180_c0_g1_i1;Parent=TRINITY_DN180_c0_g1_i1.path1;coverage=100.0;identity=100.0;matches=631;mismatches=0;indels=0;unknowns=0
Scaffold50779	Obimaculoides_280_min_10000bp	exon	192048	192102	100	-	.	ID=TRINITY_DN180_c0_g1_i1.mrna1.exon1;Name=TRINITY_DN180_c0_g1_i1;Parent=TRINITY_DN180_c0_g1_i1.mrna1;Target=TRINITY_DN180_c0_g1_i1 1 55 +
Scaffold50779	Obimaculoides_280_min_10000bp	exon	188478	188563	100	-	.	ID=TRINITY_DN180_c0_g1_i1.mrna1.exon2;Name=TRINITY_DN180_c0_g1_i1;Parent=TRINITY_DN180_c0_g1_i1.mrna1;Target=TRINITY_DN180_c0_g1_i1 56 141 +
Scaffold50779	Obimaculoides_280_min_10000bp	exon	187283	187348	100	-	.	ID=TRINITY_DN180_c0_g1_i1.mrna1.exon3;Name=TRINITY_DN180_c0_g1_i1;Parent=TRINITY_DN180_c0_g1_i1.mrna1;Target=TRINITY_DN180_c0_g1_i1 142 207 +
Scaffold50779	Obimaculoides_280_min_10000bp	exon	185870	185946	100	-	.	ID=TRINITY_DN180_c0_g1_i1.mrna1.exon4;Name=TRINITY_DN180_c0_g1_i1;Parent=TRINITY_DN180_c0_g1_i1.mrna1;Target=TRINITY_DN180_c0_g1_i1 208 284 +
Scaffold50779	Obimaculoides_280_min_10000bp	exon	184901	185013	100	-	.	ID=TRINITY_DN180_c0_g1_i1.mrna1.exon5;Name=TRINITY_DN180_c0_g1_i1;Parent=TRINITY_DN180_c0_g1_i1.mrna1;Target=TRINITY_DN180_c0_g1_i1 285 397 +
Scaffold50779	Obimaculoides_280_min_10000bp	exon	183281	183406	100	-	.	ID=TRINITY_DN180_c0_g1_i1.mrna1.exon6;Name=TRINITY_DN180_c0_g1_i1;Parent=TRINITY_DN180_c0_g1_i1.mrna1;Target=TRINITY_DN180_c0_g1_i1 398 523 +
Scaffold50779	Obimaculoides_280_min_10000bp	exon	183039	183105	100	-	.	ID=TRINITY_DN180_c0_g1_i1.mrna1.exon7;Name=TRINITY_DN180_c0_g1_i1;Parent=TRINITY_DN180_c0_g1_i1.mrna1;Target=TRINITY_DN180_c0_g1_i1 524 590 +
Scaffold50779	Obimaculoides_280_min_10000bp	exon	181826	181866	100	-	.	ID=TRINITY_DN180_c0_g1_i1.mrna1.exon8;Name=TRINITY_DN180_c0_g1_i1;Parent=TRINITY_DN180_c0_g1_i1.mrna1;Target=TRINITY_DN180_c0_g1_i1 591 631 +
Scaffold289255	Obimaculoides_280_min_10000bp	gene	2658	6566	.	+	.	ID=TRINITY_DN211_c0_g1_i1.path1;Name=TRINITY_DN211_c0_g1_i1
Scaffold289255	Obimaculoides_280_min_10000bp	mRNA	2658	6566	.	+	.	ID=TRINITY_DN211_c0_g1_i1.mrna1;Name=TRINITY_DN211_c0_g1_i1;Parent=TRINITY_DN211_c0_g1_i1.path1;coverage=55.3;identity=100.0;matches=157;mismatches=0;indels=0;unknowns=0
Scaffold289255	Obimaculoides_280_min_10000bp	exon	2658	2743	100	+	.	ID=TRINITY_DN211_c0_g1_i1.mrna1.exon1;Name=TRINITY_DN211_c0_g1_i1;Parent=TRINITY_DN211_c0_g1_i1.mrna1;Target=TRINITY_DN211_c0_g1_i1 72 157 -
Scaffold289255	Obimaculoides_280_min_10000bp	exon	6496	6566	100	+	.	ID=TRINITY_DN211_c0_g1_i1.mrna1.exon2;Name=TRINITY_DN211_c0_g1_i1;Parent=TRINITY_DN211_c0_g1_i1.mrna1;Target=TRINITY_DN211_c0_g1_i1 1 71 -
Scaffold1514	Obimaculoides_280_min_10000bp	gene	4720	4846	.	+	.	ID=TRINITY_DN211_c0_g1_i1.path2;Name=TRINITY_DN211_c0_g1_i1
Scaffold1514	Obimaculoides_280_min_10000bp	mRNA	4720	4846	.	+	.	ID=TRINITY_DN211_c0_g1_i1.mrna2;Name=TRINITY_DN211_c0_g1_i1;Parent=TRINITY_DN211_c0_g1_i1.path2;coverage=44.7;identity=100.0;matches=127;mismatches=0;indels=0;unknowns=0
Scaffold1514	Obimaculoides_280_min_10000bp	exon	4720	4846	100	+	.	ID=TRINITY_DN211_c0_g1_i1.mrna2.exon1;Name=TRINITY_DN211_c0_g1_i1;Parent=TRINITY_DN211_c0_g1_i1.mrna2;Target=TRINITY_DN211_c0_g1_i1 158 284 +
Scaffold52767	Obimaculoides_280_min_10000bp	gene	1410	1763	.	-	.	ID=TRINITY_DN202_c0_g1_i1.path1;Name=TRINITY_DN202_c0_g1_i1
Scaffold52767	Obimaculoides_280_min_10000bp	mRNA	1410	1763	.	-	.	ID=TRINITY_DN202_c0_g1_i1.mrna1;Name=TRINITY_DN202_c0_g1_i1;Parent=TRINITY_DN202_c0_g1_i1.path1;coverage=99.7;identity=99.4;matches=352;mismatches=2;indels=0;unknowns=0
Scaffold52767	Obimaculoides_280_min_10000bp	exon	1410	1763	99	-	.	ID=TRINITY_DN202_c0_g1_i1.mrna1.exon1;Name=TRINITY_DN202_c0_g1_i1;Parent=TRINITY_DN202_c0_g1_i1.mrna1;Target=TRINITY_DN202_c0_g1_i1 2 355 +
Scaffold169554	Obimaculoides_280_min_10000bp	gene	20604	21061	.	+	.	ID=TRINITY_DN253_c0_g1_i1.path1;Name=TRINITY_DN253_c0_g1_i1
Scaffold169554	Obimaculoides_280_min_10000bp	mRNA	20604	21061	.	+	.	ID=TRINITY_DN253_c0_g1_i1.mrna1;Name=TRINITY_DN253_c0_g1_i1;Parent=TRINITY_DN253_c0_g1_i1.path1;coverage=100.0;identity=99.6;matches=456;mismatches=2;indels=0;unknowns=0
Scaffold169554	Obimaculoides_280_min_10000bp	exon	20604	21061	99	+	.	ID=TRINITY_DN253_c0_g1_i1.mrna1.exon1;Name=TRINITY_DN253_c0_g1_i1;Parent=TRINITY_DN253_c0_g1_i1.mrna1;Target=TRINITY_DN253_c0_g1_i1 1 458 +
Scaffold40417	Obimaculoides_280_min_10000bp	gene	271472	275613	.	-	.	ID=TRINITY_DN270_c0_g1_i1.path1;Name=TRINITY_DN270_c0_g1_i1
Scaffold40417	Obimaculoides_280_min_10000bp	mRNA	271472	275613	.	-	.	ID=TRINITY_DN270_c0_g1_i1.mrna1;Name=TRINITY_DN270_c0_g1_i1;Parent=TRINITY_DN270_c0_g1_i1.path1;coverage=100.0;identity=100.0;matches=253;mismatches=0;indels=0;unknowns=0
Scaffold40417	Obimaculoides_280_min_10000bp	exon	275537	275613	100	-	.	ID=TRINITY_DN270_c0_g1_i1.mrna1.exon1;Name=TRINITY_DN270_c0_g1_i1;Parent=TRINITY_DN270_c0_g1_i1.mrna1;Target=TRINITY_DN270_c0_g1_i1 177 253 -
Scaffold40417	Obimaculoides_280_min_10000bp	exon	273371	273466	100	-	.	ID=TRINITY_DN270_c0_g1_i1.mrna1.exon2;Name=TRINITY_DN270_c0_g1_i1;Parent=TRINITY_DN270_c0_g1_i1.mrna1;Target=TRINITY_DN270_c0_g1_i1 81 176 -
Scaffold40417	Obimaculoides_280_min_10000bp	exon	271472	271551	100	-	.	ID=TRINITY_DN270_c0_g1_i1.mrna1.exon3;Name=TRINITY_DN270_c0_g1_i1;Parent=TRINITY_DN270_c0_g1_i1.mrna1;Target=TRINITY_DN270_c0_g1_i1 1 80 -
Scaffold109678	Obimaculoides_280_min_10000bp	gene	15123	15485	.	+	.	ID=TRINITY_DN352_c0_g2_i1.path1;Name=TRINITY_DN352_c0_g2_i1
Scaffold109678	Obimaculoides_280_min_10000bp	mRNA	15123	15485	.	+	.	ID=TRINITY_DN352_c0_g2_i1.mrna1;Name=TRINITY_DN352_c0_g2_i1;Parent=TRINITY_DN352_c0_g2_i1.path1;coverage=100.0;identity=100.0;matches=363;mismatches=0;indels=0;unknowns=0
Scaffold109678	Obimaculoides_280_min_10000bp	exon	15123	15485	100	+	.	ID=TRINITY_DN352_c0_g2_i1.mrna1.exon1;Name=TRINITY_DN352_c0_g2_i1;Parent=TRINITY_DN352_c0_g2_i1.mrna1;Target=TRINITY_DN352_c0_g2_i1 1 363 +
Scaffold14030	Obimaculoides_280_min_10000bp	gene	596081	596561	.	+	.	ID=TRINITY_DN217_c0_g1_i1.path1;Name=TRINITY_DN217_c0_g1_i1
Scaffold14030	Obimaculoides_280_min_10000bp	mRNA	596081	596561	.	+	.	ID=TRINITY_DN217_c0_g1_i1.mrna1;Name=TRINITY_DN217_c0_g1_i1;Parent=TRINITY_DN217_c0_g1_i1.path1;coverage=100.0;identity=96.9;matches=466;mismatches=0;indels=15;unknowns=0
Scaffold14030	Obimaculoides_280_min_10000bp	exon	596081	596561	96	+	.	ID=TRINITY_DN217_c0_g1_i1.mrna1.exon1;Name=TRINITY_DN217_c0_g1_i1;Parent=TRINITY_DN217_c0_g1_i1.mrna1;Target=TRINITY_DN217_c0_g1_i1 1 466 +
Scaffold16114	Obimaculoides_280_min_10000bp	gene	1556058	1556705	.	+	.	ID=TRINITY_DN183_c0_g1_i1.path1;Name=TRINITY_DN183_c0_g1_i1
Scaffold16114	Obimaculoides_280_min_10000bp	mRNA	1556058	1556705	.	+	.	ID=TRINITY_DN183_c0_g1_i1.mrna1;Name=TRINITY_DN183_c0_g1_i1;Parent=TRINITY_DN183_c0_g1_i1.path1;coverage=100.0;identity=100.0;matches=648;mismatches=0;indels=0;unknowns=0
Scaffold16114	Obimaculoides_280_min_10000bp	exon	1556058	1556705	100	+	.	ID=TRINITY_DN183_c0_g1_i1.mrna1.exon1;Name=TRINITY_DN183_c0_g1_i1;Parent=TRINITY_DN183_c0_g1_i1.mrna1;Target=TRINITY_DN183_c0_g1_i1 1 648 +
Scaffold11029	Obimaculoides_280_min_10000bp	gene	7353	7574	.	-	.	ID=TRINITY_DN394_c0_g1_i1.path1;Name=TRINITY_DN394_c0_g1_i1
Scaffold11029	Obimaculoides_280_min_10000bp	mRNA	7353	7574	.	-	.	ID=TRINITY_DN394_c0_g1_i1.mrna1;Name=TRINITY_DN394_c0_g1_i1;Parent=TRINITY_DN394_c0_g1_i1.path1;coverage=98.2;identity=100.0;matches=222;mismatches=0;indels=0;unknowns=0
Scaffold11029	Obimaculoides_280_min_10000bp	exon	7353	7574	100	-	.	ID=TRINITY_DN394_c0_g1_i1.mrna1.exon1;Name=TRINITY_DN394_c0_g1_i1;Parent=TRINITY_DN394_c0_g1_i1.mrna1;Target=TRINITY_DN394_c0_g1_i1 1 222 +
Scaffold52836	Obimaculoides_280_min_10000bp	gene	1961373	1965071	.	-	.	ID=TRINITY_DN273_c0_g1_i1.path1;Name=TRINITY_DN273_c0_g1_i1
Scaffold52836	Obimaculoides_280_min_10000bp	mRNA	1961373	1965071	.	-	.	ID=TRINITY_DN273_c0_g1_i1.mrna1;Name=TRINITY_DN273_c0_g1_i1;Parent=TRINITY_DN273_c0_g1_i1.path1;coverage=100.0;identity=99.9;matches=1890;mismatches=1;indels=0;unknowns=0
Scaffold52836	Obimaculoides_280_min_10000bp	exon	1964623	1965071	100	-	.	ID=TRINITY_DN273_c0_g1_i1.mrna1.exon1;Name=TRINITY_DN273_c0_g1_i1;Parent=TRINITY_DN273_c0_g1_i1.mrna1;Target=TRINITY_DN273_c0_g1_i1 1 449 +
Scaffold52836	Obimaculoides_280_min_10000bp	exon	1961373	1962814	99	-	.	ID=TRINITY_DN273_c0_g1_i1.mrna1.exon2;Name=TRINITY_DN273_c0_g1_i1;Parent=TRINITY_DN273_c0_g1_i1.mrna1;Target=TRINITY_DN273_c0_g1_i1 450 1891 +
Scaffold4265	Obimaculoides_280_min_10000bp	gene	26626	26904	.	-	.	ID=TRINITY_DN488_c0_g1_i1.path1;Name=TRINITY_DN488_c0_g1_i1
Scaffold4265	Obimaculoides_280_min_10000bp	mRNA	26626	26904	.	-	.	ID=TRINITY_DN488_c0_g1_i1.mrna1;Name=TRINITY_DN488_c0_g1_i1;Parent=TRINITY_DN488_c0_g1_i1.path1;coverage=100.0;identity=100.0;matches=279;mismatches=0;indels=0;unknowns=0
Scaffold4265	Obimaculoides_280_min_10000bp	exon	26626	26904	100	-	.	ID=TRINITY_DN488_c0_g1_i1.mrna1.exon1;Name=TRINITY_DN488_c0_g1_i1;Parent=TRINITY_DN488_c0_g1_i1.mrna1;Target=TRINITY_DN488_c0_g1_i1 1 279 +
Scaffold207459	Obimaculoides_280_min_10000bp	gene	146114	146413	.	-	.	ID=TRINITY_DN129_c0_g1_i1.path1;Name=TRINITY_DN129_c0_g1_i1
Scaffold207459	Obimaculoides_280_min_10000bp	mRNA	146114	146413	.	-	.	ID=TRINITY_DN129_c0_g1_i1.mrna1;Name=TRINITY_DN129_c0_g1_i1;Parent=TRINITY_DN129_c0_g1_i1.path1;coverage=100.0;identity=99.7;matches=299;mismatches=1;indels=0;unknowns=0
Scaffold207459	Obimaculoides_280_min_10000bp	exon	146114	146413	99	-	.	ID=TRINITY_DN129_c0_g1_i1.mrna1.exon1;Name=TRINITY_DN129_c0_g1_i1;Parent=TRINITY_DN129_c0_g1_i1.mrna1;Target=TRINITY_DN129_c0_g1_i1 1 300 +
Scaffold10417	Obimaculoides_280_min_10000bp	gene	90351	91012	.	-	.	ID=TRINITY_DN304_c0_g1_i1.path1;Name=TRINITY_DN304_c0_g1_i1
Scaffold10417	Obimaculoides_280_min_10000bp	mRNA	90351	91012	.	-	.	ID=TRINITY_DN304_c0_g1_i1.mrna1;Name=TRINITY_DN304_c0_g1_i1;Parent=TRINITY_DN304_c0_g1_i1.path1;coverage=100.0;identity=99.8;matches=661;mismatches=1;indels=0;unknowns=0
Scaffold10417	Obimaculoides_280_min_10000bp	exon	90351	91012	99	-	.	ID=TRINITY_DN304_c0_g1_i1.mrna1.exon1;Name=TRINITY_DN304_c0_g1_i1;Parent=TRINITY_DN304_c0_g1_i1.mrna1;Target=TRINITY_DN304_c0_g1_i1 1 662 +
Scaffold56302	Obimaculoides_280_min_10000bp	gene	276241	277208	.	+	.	ID=TRINITY_DN294_c0_g1_i1.path1;Name=TRINITY_DN294_c0_g1_i1
Scaffold56302	Obimaculoides_280_min_10000bp	mRNA	276241	277208	.	+	.	ID=TRINITY_DN294_c0_g1_i1.mrna1;Name=TRINITY_DN294_c0_g1_i1;Parent=TRINITY_DN294_c0_g1_i1.path1;coverage=100.0;identity=100.0;matches=968;mismatches=0;indels=0;unknowns=0
Scaffold56302	Obimaculoides_280_min_10000bp	exon	276241	277208	100	+	.	ID=TRINITY_DN294_c0_g1_i1.mrna1.exon1;Name=TRINITY_DN294_c0_g1_i1;Parent=TRINITY_DN294_c0_g1_i1.mrna1;Target=TRINITY_DN294_c0_g1_i1 1 968 +
Scaffold5638	Obimaculoides_280_min_10000bp	gene	91843	92407	.	-	.	ID=TRINITY_DN346_c0_g1_i1.path1;Name=TRINITY_DN346_c0_g1_i1
Scaffold5638	Obimaculoides_280_min_10000bp	mRNA	91843	92407	.	-	.	ID=TRINITY_DN346_c0_g1_i1.mrna1;Name=TRINITY_DN346_c0_g1_i1;Parent=TRINITY_DN346_c0_g1_i1.path1;coverage=100.0;identity=99.8;matches=564;mismatches=1;indels=0;unknowns=0
Scaffold5638	Obimaculoides_280_min_10000bp	exon	91843	92407	99	-	.	ID=TRINITY_DN346_c0_g1_i1.mrna1.exon1;Name=TRINITY_DN346_c0_g1_i1;Parent=TRINITY_DN346_c0_g1_i1.mrna1;Target=TRINITY_DN346_c0_g1_i1 1 565 +
Scaffold79004	Obimaculoides_280_min_10000bp	gene	142032	143286	.	-	.	ID=TRINITY_DN425_c0_g1_i1.path1;Name=TRINITY_DN425_c0_g1_i1
Scaffold79004	Obimaculoides_280_min_10000bp	mRNA	142032	143286	.	-	.	ID=TRINITY_DN425_c0_g1_i1.mrna1;Name=TRINITY_DN425_c0_g1_i1;Parent=TRINITY_DN425_c0_g1_i1.path1;coverage=100.0;identity=100.0;matches=1255;mismatches=0;indels=0;unknowns=0
Scaffold79004	Obimaculoides_280_min_10000bp	exon	142032	143286	100	-	.	ID=TRINITY_DN425_c0_g1_i1.mrna1.exon1;Name=TRINITY_DN425_c0_g1_i1;Parent=TRINITY_DN425_c0_g1_i1.mrna1;Target=TRINITY_DN425_c0_g1_i1 1 1255 +
Scaffold36475	Obimaculoides_280_min_10000bp	gene	57868	58309	.	+	.	ID=TRINITY_DN429_c0_g2_i1.path1;Name=TRINITY_DN429_c0_g2_i1
Scaffold36475	Obimaculoides_280_min_10000bp	mRNA	57868	58309	.	+	.	ID=TRINITY_DN429_c0_g2_i1.mrna1;Name=TRINITY_DN429_c0_g2_i1;Parent=TRINITY_DN429_c0_g2_i1.path1;coverage=100.0;identity=100.0;matches=442;mismatches=0;indels=0;unknowns=0
Scaffold36475	Obimaculoides_280_min_10000bp	exon	57868	58309	100	+	.	ID=TRINITY_DN429_c0_g2_i1.mrna1.exon1;Name=TRINITY_DN429_c0_g2_i1;Parent=TRINITY_DN429_c0_g2_i1.mrna1;Target=TRINITY_DN429_c0_g2_i1 1 442 +
Scaffold67880	Obimaculoides_280_min_10000bp	gene	25670	94677	.	-	.	ID=TRINITY_DN200_c0_g2_i1.path1;Name=TRINITY_DN200_c0_g2_i1
Scaffold67880	Obimaculoides_280_min_10000bp	mRNA	25670	94677	.	-	.	ID=TRINITY_DN200_c0_g2_i1.mrna1;Name=TRINITY_DN200_c0_g2_i1;Parent=TRINITY_DN200_c0_g2_i1.path1;coverage=99.6;identity=100.0;matches=2342;mismatches=0;indels=0;unknowns=0
Scaffold67880	Obimaculoides_280_min_10000bp	exon	94534	94677	100	-	.	ID=TRINITY_DN200_c0_g2_i1.mrna1.exon1;Name=TRINITY_DN200_c0_g2_i1;Parent=TRINITY_DN200_c0_g2_i1.mrna1;Target=TRINITY_DN200_c0_g2_i1 1 144 +
Scaffold67880	Obimaculoides_280_min_10000bp	exon	90450	90620	100	-	.	ID=TRINITY_DN200_c0_g2_i1.mrna1.exon2;Name=TRINITY_DN200_c0_g2_i1;Parent=TRINITY_DN200_c0_g2_i1.mrna1;Target=TRINITY_DN200_c0_g2_i1 145 315 +
Scaffold67880	Obimaculoides_280_min_10000bp	exon	88110	88218	100	-	.	ID=TRINITY_DN200_c0_g2_i1.mrna1.exon3;Name=TRINITY_DN200_c0_g2_i1;Parent=TRINITY_DN200_c0_g2_i1.mrna1;Target=TRINITY_DN200_c0_g2_i1 316 424 +
Scaffold67880	Obimaculoides_280_min_10000bp	exon	86565	86659	100	-	.	ID=TRINITY_DN200_c0_g2_i1.mrna1.exon4;Name=TRINITY_DN200_c0_g2_i1;Parent=TRINITY_DN200_c0_g2_i1.mrna1;Target=TRINITY_DN200_c0_g2_i1 425 519 +
Scaffold67880	Obimaculoides_280_min_10000bp	exon	66932	67042	100	-	.	ID=TRINITY_DN200_c0_g2_i1.mrna1.exon5;Name=TRINITY_DN200_c0_g2_i1;Parent=TRINITY_DN200_c0_g2_i1.mrna1;Target=TRINITY_DN200_c0_g2_i1 520 630 +
Scaffold67880	Obimaculoides_280_min_10000bp	exon	65457	65540	100	-	.	ID=TRINITY_DN200_c0_g2_i1.mrna1.exon6;Name=TRINITY_DN200_c0_g2_i1;Parent=TRINITY_DN200_c0_g2_i1.mrna1;Target=TRINITY_DN200_c0_g2_i1 631 714 +
Scaffold67880	Obimaculoides_280_min_10000bp	exon	63761	63846	100	-	.	ID=TRINITY_DN200_c0_g2_i1.mrna1.exon7;Name=TRINITY_DN200_c0_g2_i1;Parent=TRINITY_DN200_c0_g2_i1.mrna1;Target=TRINITY_DN200_c0_g2_i1 715 800 +
Scaffold67880	Obimaculoides_280_min_10000bp	exon	60914	61004	100	-	.	ID=TRINITY_DN200_c0_g2_i1.mrna1.exon8;Name=TRINITY_DN200_c0_g2_i1;Parent=TRINITY_DN200_c0_g2_i1.mrna1;Target=TRINITY_DN200_c0_g2_i1 801 891 +
Scaffold67880	Obimaculoides_280_min_10000bp	exon	57745	57822	100	-	.	ID=TRINITY_DN200_c0_g2_i1.mrna1.exon9;Name=TRINITY_DN200_c0_g2_i1;Parent=TRINITY_DN200_c0_g2_i1.mrna1;Target=TRINITY_DN200_c0_g2_i1 892 969 +
Scaffold67880	Obimaculoides_280_min_10000bp	exon	56165	56314	100	-	.	ID=TRINITY_DN200_c0_g2_i1.mrna1.exon10;Name=TRINITY_DN200_c0_g2_i1;Parent=TRINITY_DN200_c0_g2_i1.mrna1;Target=TRINITY_DN200_c0_g2_i1 970 1119 +
Scaffold67880	Obimaculoides_280_min_10000bp	exon	46973	47101	100	-	.	ID=TRINITY_DN200_c0_g2_i1.mrna1.exon11;Name=TRINITY_DN200_c0_g2_i1;Parent=TRINITY_DN200_c0_g2_i1.mrna1;Target=TRINITY_DN200_c0_g2_i1 1120 1248 +
Scaffold67880	Obimaculoides_280_min_10000bp	exon	43467	43731	100	-	.	ID=TRINITY_DN200_c0_g2_i1.mrna1.exon12;Name=TRINITY_DN200_c0_g2_i1;Parent=TRINITY_DN200_c0_g2_i1.mrna1;Target=TRINITY_DN200_c0_g2_i1 1249 1513 +
Scaffold67880	Obimaculoides_280_min_10000bp	exon	41710	41967	100	-	.	ID=TRINITY_DN200_c0_g2_i1.mrna1.exon13;Name=TRINITY_DN200_c0_g2_i1;Parent=TRINITY_DN200_c0_g2_i1.mrna1;Target=TRINITY_DN200_c0_g2_i1 1514 1771 +
Scaffold67880	Obimaculoides_280_min_10000bp	exon	41280	41360	100	-	.	ID=TRINITY_DN200_c0_g2_i1.mrna1.exon14;Name=TRINITY_DN200_c0_g2_i1;Parent=TRINITY_DN200_c0_g2_i1.mrna1;Target=TRINITY_DN200_c0_g2_i1 1772 1852 +
Scaffold67880	Obimaculoides_280_min_10000bp	exon	39269	39408	100	-	.	ID=TRINITY_DN200_c0_g2_i1.mrna1.exon15;Name=TRINITY_DN200_c0_g2_i1;Parent=TRINITY_DN200_c0_g2_i1.mrna1;Target=TRINITY_DN200_c0_g2_i1 1853 1992 +
Scaffold67880	Obimaculoides_280_min_10000bp	exon	29910	30068	100	-	.	ID=TRINITY_DN200_c0_g2_i1.mrna1.exon16;Name=TRINITY_DN200_c0_g2_i1;Parent=TRINITY_DN200_c0_g2_i1.mrna1;Target=TRINITY_DN200_c0_g2_i1 1993 2151 +
Scaffold67880	Obimaculoides_280_min_10000bp	exon	25670	25860	100	-	.	ID=TRINITY_DN200_c0_g2_i1.mrna1.exon17;Name=TRINITY_DN200_c0_g2_i1;Parent=TRINITY_DN200_c0_g2_i1.mrna1;Target=TRINITY_DN200_c0_g2_i1 2152 2342 +
Scaffold602	Obimaculoides_280_min_10000bp	gene	238792	239262	.	-	.	ID=TRINITY_DN427_c0_g1_i1.path1;Name=TRINITY_DN427_c0_g1_i1
Scaffold602	Obimaculoides_280_min_10000bp	mRNA	238792	239262	.	-	.	ID=TRINITY_DN427_c0_g1_i1.mrna1;Name=TRINITY_DN427_c0_g1_i1;Parent=TRINITY_DN427_c0_g1_i1.path1;coverage=99.6;identity=99.8;matches=470;mismatches=1;indels=0;unknowns=0
Scaffold602	Obimaculoides_280_min_10000bp	exon	238792	239262	99	-	.	ID=TRINITY_DN427_c0_g1_i1.mrna1.exon1;Name=TRINITY_DN427_c0_g1_i1;Parent=TRINITY_DN427_c0_g1_i1.mrna1;Target=TRINITY_DN427_c0_g1_i1 1 471 +
Scaffold7113	Obimaculoides_280_min_10000bp	gene	286650	287112	.	+	.	ID=TRINITY_DN352_c0_g1_i1.path1;Name=TRINITY_DN352_c0_g1_i1
Scaffold7113	Obimaculoides_280_min_10000bp	mRNA	286650	287112	.	+	.	ID=TRINITY_DN352_c0_g1_i1.mrna1;Name=TRINITY_DN352_c0_g1_i1;Parent=TRINITY_DN352_c0_g1_i1.path1;coverage=100.0;identity=99.1;matches=458;mismatches=4;indels=0;unknowns=1
Scaffold7113	Obimaculoides_280_min_10000bp	exon	286650	287112	99	+	.	ID=TRINITY_DN352_c0_g1_i1.mrna1.exon1;Name=TRINITY_DN352_c0_g1_i1;Parent=TRINITY_DN352_c0_g1_i1.mrna1;Target=TRINITY_DN352_c0_g1_i1 1 463 +
Scaffold18973	Obimaculoides_280_min_10000bp	gene	17750	32838	.	+	.	ID=TRINITY_DN169_c0_g2_i1.path1;Name=TRINITY_DN169_c0_g2_i1
Scaffold18973	Obimaculoides_280_min_10000bp	mRNA	17750	32838	.	+	.	ID=TRINITY_DN169_c0_g2_i1.mrna1;Name=TRINITY_DN169_c0_g2_i1;Parent=TRINITY_DN169_c0_g2_i1.path1;coverage=74.2;identity=100.0;matches=1204;mismatches=0;indels=0;unknowns=0
Scaffold18973	Obimaculoides_280_min_10000bp	exon	17750	17847	100	+	.	ID=TRINITY_DN169_c0_g2_i1.mrna1.exon1;Name=TRINITY_DN169_c0_g2_i1;Parent=TRINITY_DN169_c0_g2_i1.mrna1;Target=TRINITY_DN169_c0_g2_i1 1 98 +
Scaffold18973	Obimaculoides_280_min_10000bp	exon	22239	22377	100	+	.	ID=TRINITY_DN169_c0_g2_i1.mrna1.exon2;Name=TRINITY_DN169_c0_g2_i1;Parent=TRINITY_DN169_c0_g2_i1.mrna1;Target=TRINITY_DN169_c0_g2_i1 99 237 +
Scaffold18973	Obimaculoides_280_min_10000bp	exon	23606	23687	100	+	.	ID=TRINITY_DN169_c0_g2_i1.mrna1.exon3;Name=TRINITY_DN169_c0_g2_i1;Parent=TRINITY_DN169_c0_g2_i1.mrna1;Target=TRINITY_DN169_c0_g2_i1 238 319 +
Scaffold18973	Obimaculoides_280_min_10000bp	exon	26116	26403	100	+	.	ID=TRINITY_DN169_c0_g2_i1.mrna1.exon4;Name=TRINITY_DN169_c0_g2_i1;Parent=TRINITY_DN169_c0_g2_i1.mrna1;Target=TRINITY_DN169_c0_g2_i1 320 607 +
Scaffold18973	Obimaculoides_280_min_10000bp	exon	27632	27835	100	+	.	ID=TRINITY_DN169_c0_g2_i1.mrna1.exon5;Name=TRINITY_DN169_c0_g2_i1;Parent=TRINITY_DN169_c0_g2_i1.mrna1;Target=TRINITY_DN169_c0_g2_i1 608 811 +
Scaffold18973	Obimaculoides_280_min_10000bp	exon	29445	29607	100	+	.	ID=TRINITY_DN169_c0_g2_i1.mrna1.exon6;Name=TRINITY_DN169_c0_g2_i1;Parent=TRINITY_DN169_c0_g2_i1.mrna1;Target=TRINITY_DN169_c0_g2_i1 812 974 +
Scaffold18973	Obimaculoides_280_min_10000bp	exon	32609	32838	100	+	.	ID=TRINITY_DN169_c0_g2_i1.mrna1.exon7;Name=TRINITY_DN169_c0_g2_i1;Parent=TRINITY_DN169_c0_g2_i1.mrna1;Target=TRINITY_DN169_c0_g2_i1 975 1204 +
Scaffold165641	Obimaculoides_280_min_10000bp	gene	168040	168433	.	-	.	ID=TRINITY_DN169_c0_g2_i1.path2;Name=TRINITY_DN169_c0_g2_i1
Scaffold165641	Obimaculoides_280_min_10000bp	mRNA	168040	168433	.	-	.	ID=TRINITY_DN169_c0_g2_i1.mrna2;Name=TRINITY_DN169_c0_g2_i1;Parent=TRINITY_DN169_c0_g2_i1.path2;coverage=24.3;identity=100.0;matches=394;mismatches=0;indels=0;unknowns=0
Scaffold165641	Obimaculoides_280_min_10000bp	exon	168040	168433	100	-	.	ID=TRINITY_DN169_c0_g2_i1.mrna2.exon1;Name=TRINITY_DN169_c0_g2_i1;Parent=TRINITY_DN169_c0_g2_i1.mrna2;Target=TRINITY_DN169_c0_g2_i1 1205 1598 +
Scaffold83201	Obimaculoides_280_min_10000bp	gene	48422	84382	.	-	.	ID=TRINITY_DN227_c0_g1_i1.path1;Name=TRINITY_DN227_c0_g1_i1
Scaffold83201	Obimaculoides_280_min_10000bp	mRNA	48422	84382	.	-	.	ID=TRINITY_DN227_c0_g1_i1.mrna1;Name=TRINITY_DN227_c0_g1_i1;Parent=TRINITY_DN227_c0_g1_i1.path1;coverage=100.0;identity=94.3;matches=607;mismatches=3;indels=34;unknowns=0
Scaffold83201	Obimaculoides_280_min_10000bp	exon	84283	84382	100	-	.	ID=TRINITY_DN227_c0_g1_i1.mrna1.exon1;Name=TRINITY_DN227_c0_g1_i1;Parent=TRINITY_DN227_c0_g1_i1.mrna1;Target=TRINITY_DN227_c0_g1_i1 1 100 +
Scaffold83201	Obimaculoides_280_min_10000bp	exon	81398	81405	22	-	.	ID=TRINITY_DN227_c0_g1_i1.mrna1.exon2;Name=TRINITY_DN227_c0_g1_i1;Parent=TRINITY_DN227_c0_g1_i1.mrna1;Target=TRINITY_DN227_c0_g1_i1 143 177 +
Scaffold83201	Obimaculoides_280_min_10000bp	exon	81387	81392	100	-	.	ID=TRINITY_DN227_c0_g1_i1.mrna1.exon3;Name=TRINITY_DN227_c0_g1_i1;Parent=TRINITY_DN227_c0_g1_i1.mrna1;Target=TRINITY_DN227_c0_g1_i1 211 216 +
Scaffold83201	Obimaculoides_280_min_10000bp	exon	81357	81375	61	-	.	ID=TRINITY_DN227_c0_g1_i1.mrna1.exon4;Name=TRINITY_DN227_c0_g1_i1;Parent=TRINITY_DN227_c0_g1_i1.mrna1;Target=TRINITY_DN227_c0_g1_i1 258 283 +
Scaffold83201	Obimaculoides_280_min_10000bp	exon	80870	81016	100	-	.	ID=TRINITY_DN227_c0_g1_i1.mrna1.exon5;Name=TRINITY_DN227_c0_g1_i1;Parent=TRINITY_DN227_c0_g1_i1.mrna1;Target=TRINITY_DN227_c0_g1_i1 284 430 +
Scaffold83201	Obimaculoides_280_min_10000bp	exon	78886	79009	100	-	.	ID=TRINITY_DN227_c0_g1_i1.mrna1.exon6;Name=TRINITY_DN227_c0_g1_i1;Parent=TRINITY_DN227_c0_g1_i1.mrna1;Target=TRINITY_DN227_c0_g1_i1 431 554 +
Scaffold83201	Obimaculoides_280_min_10000bp	exon	57157	57225	100	-	.	ID=TRINITY_DN227_c0_g1_i1.mrna1.exon7;Name=TRINITY_DN227_c0_g1_i1;Parent=TRINITY_DN227_c0_g1_i1.mrna1;Target=TRINITY_DN227_c0_g1_i1 555 623 +
Scaffold83201	Obimaculoides_280_min_10000bp	exon	48422	48558	100	-	.	ID=TRINITY_DN227_c0_g1_i1.mrna1.exon8;Name=TRINITY_DN227_c0_g1_i1;Parent=TRINITY_DN227_c0_g1_i1.mrna1;Target=TRINITY_DN227_c0_g1_i1 624 760 +
Scaffold190757	Obimaculoides_280_min_10000bp	gene	75011	75574	.	-	.	ID=TRINITY_DN483_c0_g1_i1.path1;Name=TRINITY_DN483_c0_g1_i1
Scaffold190757	Obimaculoides_280_min_10000bp	mRNA	75011	75574	.	-	.	ID=TRINITY_DN483_c0_g1_i1.mrna1;Name=TRINITY_DN483_c0_g1_i1;Parent=TRINITY_DN483_c0_g1_i1.path1;coverage=100.0;identity=97.4;matches=561;mismatches=1;indels=14;unknowns=0
Scaffold190757	Obimaculoides_280_min_10000bp	exon	75011	75574	97	-	.	ID=TRINITY_DN483_c0_g1_i1.mrna1.exon1;Name=TRINITY_DN483_c0_g1_i1;Parent=TRINITY_DN483_c0_g1_i1.mrna1;Target=TRINITY_DN483_c0_g1_i1 1 574 +
Scaffold223173	Obimaculoides_280_min_10000bp	gene	202229	202681	.	+	.	ID=TRINITY_DN111_c0_g1_i1.path1;Name=TRINITY_DN111_c0_g1_i1
Scaffold223173	Obimaculoides_280_min_10000bp	mRNA	202229	202681	.	+	.	ID=TRINITY_DN111_c0_g1_i1.mrna1;Name=TRINITY_DN111_c0_g1_i1;Parent=TRINITY_DN111_c0_g1_i1.path1;coverage=98.7;identity=100.0;matches=453;mismatches=0;indels=0;unknowns=0
Scaffold223173	Obimaculoides_280_min_10000bp	exon	202229	202681	100	+	.	ID=TRINITY_DN111_c0_g1_i1.mrna1.exon1;Name=TRINITY_DN111_c0_g1_i1;Parent=TRINITY_DN111_c0_g1_i1.mrna1;Target=TRINITY_DN111_c0_g1_i1 1 453 +
Scaffold28207	Obimaculoides_280_min_10000bp	gene	574262	576632	.	+	.	ID=TRINITY_DN404_c0_g1_i1.path1;Name=TRINITY_DN404_c0_g1_i1
Scaffold28207	Obimaculoides_280_min_10000bp	mRNA	574262	576632	.	+	.	ID=TRINITY_DN404_c0_g1_i1.mrna1;Name=TRINITY_DN404_c0_g1_i1;Parent=TRINITY_DN404_c0_g1_i1.path1;coverage=99.8;identity=100.0;matches=2371;mismatches=0;indels=0;unknowns=0
Scaffold28207	Obimaculoides_280_min_10000bp	exon	574262	576632	100	+	.	ID=TRINITY_DN404_c0_g1_i1.mrna1.exon1;Name=TRINITY_DN404_c0_g1_i1;Parent=TRINITY_DN404_c0_g1_i1.mrna1;Target=TRINITY_DN404_c0_g1_i1 5 2375 +
Scaffold10154	Obimaculoides_280_min_10000bp	gene	669815	670361	.	-	.	ID=TRINITY_DN260_c0_g1_i1.path1;Name=TRINITY_DN260_c0_g1_i1
Scaffold10154	Obimaculoides_280_min_10000bp	mRNA	669815	670361	.	-	.	ID=TRINITY_DN260_c0_g1_i1.mrna1;Name=TRINITY_DN260_c0_g1_i1;Parent=TRINITY_DN260_c0_g1_i1.path1;coverage=96.4;identity=97.4;matches=533;mismatches=0;indels=14;unknowns=0
Scaffold10154	Obimaculoides_280_min_10000bp	exon	669815	670361	97	-	.	ID=TRINITY_DN260_c0_g1_i1.mrna1.exon1;Name=TRINITY_DN260_c0_g1_i1;Parent=TRINITY_DN260_c0_g1_i1.mrna1;Target=TRINITY_DN260_c0_g1_i1 21 553 +
Scaffold9819	Obimaculoides_280_min_10000bp	gene	2252812	2253511	.	-	.	ID=TRINITY_DN33_c0_g1_i1.path1;Name=TRINITY_DN33_c0_g1_i1
Scaffold9819	Obimaculoides_280_min_10000bp	mRNA	2252812	2253511	.	-	.	ID=TRINITY_DN33_c0_g1_i1.mrna1;Name=TRINITY_DN33_c0_g1_i1;Parent=TRINITY_DN33_c0_g1_i1.path1;coverage=100.0;identity=100.0;matches=700;mismatches=0;indels=0;unknowns=0
Scaffold9819	Obimaculoides_280_min_10000bp	exon	2252812	2253511	100	-	.	ID=TRINITY_DN33_c0_g1_i1.mrna1.exon1;Name=TRINITY_DN33_c0_g1_i1;Parent=TRINITY_DN33_c0_g1_i1.mrna1;Target=TRINITY_DN33_c0_g1_i1 1 700 +
Scaffold133845	Obimaculoides_280_min_10000bp	gene	55233	55485	.	+	.	ID=TRINITY_DN416_c1_g1_i1.path1;Name=TRINITY_DN416_c1_g1_i1
Scaffold133845	Obimaculoides_280_min_10000bp	mRNA	55233	55485	.	+	.	ID=TRINITY_DN416_c1_g1_i1.mrna1;Name=TRINITY_DN416_c1_g1_i1;Parent=TRINITY_DN416_c1_g1_i1.path1;coverage=100.0;identity=100.0;matches=253;mismatches=0;indels=0;unknowns=0
Scaffold133845	Obimaculoides_280_min_10000bp	exon	55233	55485	100	+	.	ID=TRINITY_DN416_c1_g1_i1.mrna1.exon1;Name=TRINITY_DN416_c1_g1_i1;Parent=TRINITY_DN416_c1_g1_i1.mrna1;Target=TRINITY_DN416_c1_g1_i1 1 253 +
Scaffold4183	Obimaculoides_280_min_10000bp	gene	226798	227098	.	+	.	ID=TRINITY_DN436_c0_g1_i1.path1;Name=TRINITY_DN436_c0_g1_i1
Scaffold4183	Obimaculoides_280_min_10000bp	mRNA	226798	227098	.	+	.	ID=TRINITY_DN436_c0_g1_i1.mrna1;Name=TRINITY_DN436_c0_g1_i1;Parent=TRINITY_DN436_c0_g1_i1.path1;coverage=100.0;identity=95.5;matches=300;mismatches=1;indels=13;unknowns=0
Scaffold4183	Obimaculoides_280_min_10000bp	exon	226798	227098	95	+	.	ID=TRINITY_DN436_c0_g1_i1.mrna1.exon1;Name=TRINITY_DN436_c0_g1_i1;Parent=TRINITY_DN436_c0_g1_i1.mrna1;Target=TRINITY_DN436_c0_g1_i1 1 314 +
Scaffold19110	Obimaculoides_280_min_10000bp	gene	626336	627264	.	+	.	ID=TRINITY_DN423_c0_g1_i1.path1;Name=TRINITY_DN423_c0_g1_i1
Scaffold19110	Obimaculoides_280_min_10000bp	mRNA	626336	627264	.	+	.	ID=TRINITY_DN423_c0_g1_i1.mrna1;Name=TRINITY_DN423_c0_g1_i1;Parent=TRINITY_DN423_c0_g1_i1.path1;coverage=100.0;identity=100.0;matches=929;mismatches=0;indels=0;unknowns=0
Scaffold19110	Obimaculoides_280_min_10000bp	exon	626336	627264	100	+	.	ID=TRINITY_DN423_c0_g1_i1.mrna1.exon1;Name=TRINITY_DN423_c0_g1_i1;Parent=TRINITY_DN423_c0_g1_i1.mrna1;Target=TRINITY_DN423_c0_g1_i1 1 929 +
Scaffold105058	Obimaculoides_280_min_10000bp	gene	178614	179182	.	-	.	ID=TRINITY_DN58_c0_g1_i1.path1;Name=TRINITY_DN58_c0_g1_i1
Scaffold105058	Obimaculoides_280_min_10000bp	mRNA	178614	179182	.	-	.	ID=TRINITY_DN58_c0_g1_i1.mrna1;Name=TRINITY_DN58_c0_g1_i1;Parent=TRINITY_DN58_c0_g1_i1.path1;coverage=100.0;identity=100.0;matches=569;mismatches=0;indels=0;unknowns=0
Scaffold105058	Obimaculoides_280_min_10000bp	exon	178614	179182	100	-	.	ID=TRINITY_DN58_c0_g1_i1.mrna1.exon1;Name=TRINITY_DN58_c0_g1_i1;Parent=TRINITY_DN58_c0_g1_i1.mrna1;Target=TRINITY_DN58_c0_g1_i1 1 569 +
Scaffold145651	Obimaculoides_280_min_10000bp	gene	142303	170383	.	+	.	ID=TRINITY_DN467_c0_g1_i1.path1;Name=TRINITY_DN467_c0_g1_i1
Scaffold145651	Obimaculoides_280_min_10000bp	mRNA	142303	170383	.	+	.	ID=TRINITY_DN467_c0_g1_i1.mrna1;Name=TRINITY_DN467_c0_g1_i1;Parent=TRINITY_DN467_c0_g1_i1.path1;coverage=100.0;identity=99.7;matches=388;mismatches=0;indels=1;unknowns=0
Scaffold145651	Obimaculoides_280_min_10000bp	exon	142303	142642	99	+	.	ID=TRINITY_DN467_c0_g1_i1.mrna1.exon1;Name=TRINITY_DN467_c0_g1_i1;Parent=TRINITY_DN467_c0_g1_i1.mrna1;Target=TRINITY_DN467_c0_g1_i1 1 341 +
Scaffold145651	Obimaculoides_280_min_10000bp	exon	167931	167957	100	+	.	ID=TRINITY_DN467_c0_g1_i1.mrna1.exon2;Name=TRINITY_DN467_c0_g1_i1;Parent=TRINITY_DN467_c0_g1_i1.mrna1;Target=TRINITY_DN467_c0_g1_i1 342 368 +
Scaffold145651	Obimaculoides_280_min_10000bp	exon	170363	170383	100	+	.	ID=TRINITY_DN467_c0_g1_i1.mrna1.exon3;Name=TRINITY_DN467_c0_g1_i1;Parent=TRINITY_DN467_c0_g1_i1.mrna1;Target=TRINITY_DN467_c0_g1_i1 369 389 +
Scaffold19786	Obimaculoides_280_min_10000bp	gene	114417	115281	.	+	.	ID=TRINITY_DN489_c0_g1_i1.path1;Name=TRINITY_DN489_c0_g1_i1
Scaffold19786	Obimaculoides_280_min_10000bp	mRNA	114417	115281	.	+	.	ID=TRINITY_DN489_c0_g1_i1.mrna1;Name=TRINITY_DN489_c0_g1_i1;Parent=TRINITY_DN489_c0_g1_i1.path1;coverage=100.0;identity=99.4;matches=860;mismatches=5;indels=0;unknowns=0
Scaffold19786	Obimaculoides_280_min_10000bp	exon	114417	115281	99	+	.	ID=TRINITY_DN489_c0_g1_i1.mrna1.exon1;Name=TRINITY_DN489_c0_g1_i1;Parent=TRINITY_DN489_c0_g1_i1.mrna1;Target=TRINITY_DN489_c0_g1_i1 1 865 +
Scaffold306844	Obimaculoides_280_min_10000bp	gene	52232	52851	.	+	.	ID=TRINITY_DN83_c0_g1_i1.path1;Name=TRINITY_DN83_c0_g1_i1
Scaffold306844	Obimaculoides_280_min_10000bp	mRNA	52232	52851	.	+	.	ID=TRINITY_DN83_c0_g1_i1.mrna1;Name=TRINITY_DN83_c0_g1_i1;Parent=TRINITY_DN83_c0_g1_i1.path1;coverage=99.0;identity=100.0;matches=620;mismatches=0;indels=0;unknowns=0
Scaffold306844	Obimaculoides_280_min_10000bp	exon	52232	52851	100	+	.	ID=TRINITY_DN83_c0_g1_i1.mrna1.exon1;Name=TRINITY_DN83_c0_g1_i1;Parent=TRINITY_DN83_c0_g1_i1.mrna1;Target=TRINITY_DN83_c0_g1_i1 1 620 +
Scaffold88695	Obimaculoides_280_min_10000bp	gene	1	196	.	-	.	ID=TRINITY_DN411_c0_g2_i1.path1;Name=TRINITY_DN411_c0_g2_i1
Scaffold88695	Obimaculoides_280_min_10000bp	mRNA	1	196	.	-	.	ID=TRINITY_DN411_c0_g2_i1.mrna1;Name=TRINITY_DN411_c0_g2_i1;Parent=TRINITY_DN411_c0_g2_i1.path1;coverage=91.6;identity=99.5;matches=195;mismatches=1;indels=0;unknowns=0
Scaffold88695	Obimaculoides_280_min_10000bp	exon	1	196	99	-	.	ID=TRINITY_DN411_c0_g2_i1.mrna1.exon1;Name=TRINITY_DN411_c0_g2_i1;Parent=TRINITY_DN411_c0_g2_i1.mrna1;Target=TRINITY_DN411_c0_g2_i1 1 196 +
Scaffold166193	Obimaculoides_280_min_10000bp	gene	836720	837240	.	+	.	ID=TRINITY_DN477_c0_g1_i1.path1;Name=TRINITY_DN477_c0_g1_i1
Scaffold166193	Obimaculoides_280_min_10000bp	mRNA	836720	837240	.	+	.	ID=TRINITY_DN477_c0_g1_i1.mrna1;Name=TRINITY_DN477_c0_g1_i1;Parent=TRINITY_DN477_c0_g1_i1.path1;coverage=100.0;identity=100.0;matches=521;mismatches=0;indels=0;unknowns=0
Scaffold166193	Obimaculoides_280_min_10000bp	exon	836720	837240	100	+	.	ID=TRINITY_DN477_c0_g1_i1.mrna1.exon1;Name=TRINITY_DN477_c0_g1_i1;Parent=TRINITY_DN477_c0_g1_i1.mrna1;Target=TRINITY_DN477_c0_g1_i1 1 521 +
Scaffold226784	Obimaculoides_280_min_10000bp	gene	334068	334839	.	-	.	ID=TRINITY_DN348_c0_g1_i1.path1;Name=TRINITY_DN348_c0_g1_i1
Scaffold226784	Obimaculoides_280_min_10000bp	mRNA	334068	334839	.	-	.	ID=TRINITY_DN348_c0_g1_i1.mrna1;Name=TRINITY_DN348_c0_g1_i1;Parent=TRINITY_DN348_c0_g1_i1.path1;coverage=100.0;identity=99.9;matches=771;mismatches=1;indels=0;unknowns=0
Scaffold226784	Obimaculoides_280_min_10000bp	exon	334068	334839	99	-	.	ID=TRINITY_DN348_c0_g1_i1.mrna1.exon1;Name=TRINITY_DN348_c0_g1_i1;Parent=TRINITY_DN348_c0_g1_i1.mrna1;Target=TRINITY_DN348_c0_g1_i1 1 772 +
Scaffold10417	Obimaculoides_280_min_10000bp	gene	109103	109486	.	-	.	ID=TRINITY_DN454_c0_g1_i1.path1;Name=TRINITY_DN454_c0_g1_i1
Scaffold10417	Obimaculoides_280_min_10000bp	mRNA	109103	109486	.	-	.	ID=TRINITY_DN454_c0_g1_i1.mrna1;Name=TRINITY_DN454_c0_g1_i1;Parent=TRINITY_DN454_c0_g1_i1.path1;coverage=100.0;identity=97.7;matches=375;mismatches=0;indels=9;unknowns=0
Scaffold10417	Obimaculoides_280_min_10000bp	exon	109103	109486	97	-	.	ID=TRINITY_DN454_c0_g1_i1.mrna1.exon1;Name=TRINITY_DN454_c0_g1_i1;Parent=TRINITY_DN454_c0_g1_i1.mrna1;Target=TRINITY_DN454_c0_g1_i1 1 375 +
Scaffold19904	Obimaculoides_280_min_10000bp	gene	26225	26703	.	-	.	ID=TRINITY_DN575_c0_g1_i1.path1;Name=TRINITY_DN575_c0_g1_i1
Scaffold19904	Obimaculoides_280_min_10000bp	mRNA	26225	26703	.	-	.	ID=TRINITY_DN575_c0_g1_i1.mrna1;Name=TRINITY_DN575_c0_g1_i1;Parent=TRINITY_DN575_c0_g1_i1.path1;coverage=100.0;identity=100.0;matches=479;mismatches=0;indels=0;unknowns=0
Scaffold19904	Obimaculoides_280_min_10000bp	exon	26225	26703	100	-	.	ID=TRINITY_DN575_c0_g1_i1.mrna1.exon1;Name=TRINITY_DN575_c0_g1_i1;Parent=TRINITY_DN575_c0_g1_i1.mrna1;Target=TRINITY_DN575_c0_g1_i1 1 479 +
Scaffold4183	Obimaculoides_280_min_10000bp	gene	227075	227478	.	+	.	ID=TRINITY_DN436_c1_g1_i1.path1;Name=TRINITY_DN436_c1_g1_i1
Scaffold4183	Obimaculoides_280_min_10000bp	mRNA	227075	227478	.	+	.	ID=TRINITY_DN436_c1_g1_i1.mrna1;Name=TRINITY_DN436_c1_g1_i1;Parent=TRINITY_DN436_c1_g1_i1.path1;coverage=99.5;identity=100.0;matches=328;mismatches=0;indels=0;unknowns=76
Scaffold4183	Obimaculoides_280_min_10000bp	exon	227075	227478	100	+	.	ID=TRINITY_DN436_c1_g1_i1.mrna1.exon1;Name=TRINITY_DN436_c1_g1_i1;Parent=TRINITY_DN436_c1_g1_i1.mrna1;Target=TRINITY_DN436_c1_g1_i1 3 406 +
Scaffold39869	Obimaculoides_280_min_10000bp	gene	191100	191339	.	-	.	ID=TRINITY_DN416_c2_g1_i1.path1;Name=TRINITY_DN416_c2_g1_i1
Scaffold39869	Obimaculoides_280_min_10000bp	mRNA	191100	191339	.	-	.	ID=TRINITY_DN416_c2_g1_i1.mrna1;Name=TRINITY_DN416_c2_g1_i1;Parent=TRINITY_DN416_c2_g1_i1.path1;coverage=94.9;identity=98.4;matches=179;mismatches=3;indels=0;unknowns=58
Scaffold39869	Obimaculoides_280_min_10000bp	exon	191100	191339	98	-	.	ID=TRINITY_DN416_c2_g1_i1.mrna1.exon1;Name=TRINITY_DN416_c2_g1_i1;Parent=TRINITY_DN416_c2_g1_i1.mrna1;Target=TRINITY_DN416_c2_g1_i1 14 253 +
Scaffold160340	Obimaculoides_280_min_10000bp	gene	34537	58607	.	-	.	ID=TRINITY_DN412_c0_g2_i1.path1;Name=TRINITY_DN412_c0_g2_i1
Scaffold160340	Obimaculoides_280_min_10000bp	mRNA	34537	58607	.	-	.	ID=TRINITY_DN412_c0_g2_i1.mrna1;Name=TRINITY_DN412_c0_g2_i1;Parent=TRINITY_DN412_c0_g2_i1.path1;coverage=99.9;identity=99.9;matches=1405;mismatches=0;indels=1;unknowns=0
Scaffold160340	Obimaculoides_280_min_10000bp	exon	58151	58607	99	-	.	ID=TRINITY_DN412_c0_g2_i1.mrna1.exon1;Name=TRINITY_DN412_c0_g2_i1;Parent=TRINITY_DN412_c0_g2_i1.mrna1;Target=TRINITY_DN412_c0_g2_i1 3 460 +
Scaffold160340	Obimaculoides_280_min_10000bp	exon	44990	45197	100	-	.	ID=TRINITY_DN412_c0_g2_i1.mrna1.exon2;Name=TRINITY_DN412_c0_g2_i1;Parent=TRINITY_DN412_c0_g2_i1.mrna1;Target=TRINITY_DN412_c0_g2_i1 461 668 +
Scaffold160340	Obimaculoides_280_min_10000bp	exon	44348	44485	100	-	.	ID=TRINITY_DN412_c0_g2_i1.mrna1.exon3;Name=TRINITY_DN412_c0_g2_i1;Parent=TRINITY_DN412_c0_g2_i1.mrna1;Target=TRINITY_DN412_c0_g2_i1 669 806 +
Scaffold160340	Obimaculoides_280_min_10000bp	exon	43046	43121	100	-	.	ID=TRINITY_DN412_c0_g2_i1.mrna1.exon4;Name=TRINITY_DN412_c0_g2_i1;Parent=TRINITY_DN412_c0_g2_i1.mrna1;Target=TRINITY_DN412_c0_g2_i1 807 882 +
Scaffold160340	Obimaculoides_280_min_10000bp	exon	40094	40288	100	-	.	ID=TRINITY_DN412_c0_g2_i1.mrna1.exon5;Name=TRINITY_DN412_c0_g2_i1;Parent=TRINITY_DN412_c0_g2_i1.mrna1;Target=TRINITY_DN412_c0_g2_i1 883 1077 +
Scaffold160340	Obimaculoides_280_min_10000bp	exon	37265	37443	100	-	.	ID=TRINITY_DN412_c0_g2_i1.mrna1.exon6;Name=TRINITY_DN412_c0_g2_i1;Parent=TRINITY_DN412_c0_g2_i1.mrna1;Target=TRINITY_DN412_c0_g2_i1 1078 1256 +
Scaffold160340	Obimaculoides_280_min_10000bp	exon	34537	34688	100	-	.	ID=TRINITY_DN412_c0_g2_i1.mrna1.exon7;Name=TRINITY_DN412_c0_g2_i1;Parent=TRINITY_DN412_c0_g2_i1.mrna1;Target=TRINITY_DN412_c0_g2_i1 1257 1408 +
Scaffold20058	Obimaculoides_280_min_10000bp	gene	815035	815397	.	+	.	ID=TRINITY_DN578_c0_g1_i1.path1;Name=TRINITY_DN578_c0_g1_i1
Scaffold20058	Obimaculoides_280_min_10000bp	mRNA	815035	815397	.	+	.	ID=TRINITY_DN578_c0_g1_i1.mrna1;Name=TRINITY_DN578_c0_g1_i1;Parent=TRINITY_DN578_c0_g1_i1.path1;coverage=100.0;identity=100.0;matches=363;mismatches=0;indels=0;unknowns=0
Scaffold20058	Obimaculoides_280_min_10000bp	exon	815035	815397	100	+	.	ID=TRINITY_DN578_c0_g1_i1.mrna1.exon1;Name=TRINITY_DN578_c0_g1_i1;Parent=TRINITY_DN578_c0_g1_i1.mrna1;Target=TRINITY_DN578_c0_g1_i1 1 363 +
Scaffold254157	Obimaculoides_280_min_10000bp	gene	14484	15123	.	+	.	ID=TRINITY_DN518_c0_g1_i1.path1;Name=TRINITY_DN518_c0_g1_i1
Scaffold254157	Obimaculoides_280_min_10000bp	mRNA	14484	15123	.	+	.	ID=TRINITY_DN518_c0_g1_i1.mrna1;Name=TRINITY_DN518_c0_g1_i1;Parent=TRINITY_DN518_c0_g1_i1.path1;coverage=100.0;identity=100.0;matches=640;mismatches=0;indels=0;unknowns=0
Scaffold254157	Obimaculoides_280_min_10000bp	exon	14484	15123	100	+	.	ID=TRINITY_DN518_c0_g1_i1.mrna1.exon1;Name=TRINITY_DN518_c0_g1_i1;Parent=TRINITY_DN518_c0_g1_i1.mrna1;Target=TRINITY_DN518_c0_g1_i1 1 640 +
Scaffold22104	Obimaculoides_280_min_10000bp	gene	3727	4179	.	-	.	ID=TRINITY_DN548_c1_g1_i1.path1;Name=TRINITY_DN548_c1_g1_i1
Scaffold22104	Obimaculoides_280_min_10000bp	mRNA	3727	4179	.	-	.	ID=TRINITY_DN548_c1_g1_i1.mrna1;Name=TRINITY_DN548_c1_g1_i1;Parent=TRINITY_DN548_c1_g1_i1.path1;coverage=100.0;identity=96.0;matches=435;mismatches=1;indels=17;unknowns=0
Scaffold22104	Obimaculoides_280_min_10000bp	exon	3727	4179	96	-	.	ID=TRINITY_DN548_c1_g1_i1.mrna1.exon1;Name=TRINITY_DN548_c1_g1_i1;Parent=TRINITY_DN548_c1_g1_i1.mrna1;Target=TRINITY_DN548_c1_g1_i1 1 436 +
Scaffold13991	Obimaculoides_280_min_10000bp	gene	159254	159856	.	-	.	ID=TRINITY_DN569_c0_g1_i1.path1;Name=TRINITY_DN569_c0_g1_i1
Scaffold13991	Obimaculoides_280_min_10000bp	mRNA	159254	159856	.	-	.	ID=TRINITY_DN569_c0_g1_i1.mrna1;Name=TRINITY_DN569_c0_g1_i1;Parent=TRINITY_DN569_c0_g1_i1.path1;coverage=100.0;identity=99.0;matches=597;mismatches=0;indels=6;unknowns=0
Scaffold13991	Obimaculoides_280_min_10000bp	exon	159254	159856	99	-	.	ID=TRINITY_DN569_c0_g1_i1.mrna1.exon1;Name=TRINITY_DN569_c0_g1_i1;Parent=TRINITY_DN569_c0_g1_i1.mrna1;Target=TRINITY_DN569_c0_g1_i1 1 597 +
Scaffold13232	Obimaculoides_280_min_10000bp	gene	167177	168207	.	-	.	ID=TRINITY_DN594_c0_g1_i1.path1;Name=TRINITY_DN594_c0_g1_i1
Scaffold13232	Obimaculoides_280_min_10000bp	mRNA	167177	168207	.	-	.	ID=TRINITY_DN594_c0_g1_i1.mrna1;Name=TRINITY_DN594_c0_g1_i1;Parent=TRINITY_DN594_c0_g1_i1.path1;coverage=99.9;identity=99.8;matches=1029;mismatches=2;indels=0;unknowns=0
Scaffold13232	Obimaculoides_280_min_10000bp	exon	167177	168207	99	-	.	ID=TRINITY_DN594_c0_g1_i1.mrna1.exon1;Name=TRINITY_DN594_c0_g1_i1;Parent=TRINITY_DN594_c0_g1_i1.mrna1;Target=TRINITY_DN594_c0_g1_i1 1 1031 +
Scaffold19852	Obimaculoides_280_min_10000bp	gene	1692278	1692954	.	-	.	ID=TRINITY_DN533_c0_g1_i1.path1;Name=TRINITY_DN533_c0_g1_i1
Scaffold19852	Obimaculoides_280_min_10000bp	mRNA	1692278	1692954	.	-	.	ID=TRINITY_DN533_c0_g1_i1.mrna1;Name=TRINITY_DN533_c0_g1_i1;Parent=TRINITY_DN533_c0_g1_i1.path1;coverage=100.0;identity=100.0;matches=677;mismatches=0;indels=0;unknowns=0
Scaffold19852	Obimaculoides_280_min_10000bp	exon	1692278	1692954	100	-	.	ID=TRINITY_DN533_c0_g1_i1.mrna1.exon1;Name=TRINITY_DN533_c0_g1_i1;Parent=TRINITY_DN533_c0_g1_i1.mrna1;Target=TRINITY_DN533_c0_g1_i1 1 677 +
Scaffold81932	Obimaculoides_280_min_10000bp	gene	137347	137618	.	+	.	ID=TRINITY_DN246_c0_g2_i1.path1;Name=TRINITY_DN246_c0_g2_i1
Scaffold81932	Obimaculoides_280_min_10000bp	mRNA	137347	137618	.	+	.	ID=TRINITY_DN246_c0_g2_i1.mrna1;Name=TRINITY_DN246_c0_g2_i1;Parent=TRINITY_DN246_c0_g2_i1.path1;coverage=82.7;identity=98.5;matches=268;mismatches=0;indels=4;unknowns=0
Scaffold81932	Obimaculoides_280_min_10000bp	exon	137347	137618	98	+	.	ID=TRINITY_DN246_c0_g2_i1.mrna1.exon1;Name=TRINITY_DN246_c0_g2_i1;Parent=TRINITY_DN246_c0_g2_i1.mrna1;Target=TRINITY_DN246_c0_g2_i1 1 268 +
Scaffold38375	Obimaculoides_280_min_10000bp	gene	149363	149418	.	+	.	ID=TRINITY_DN246_c0_g2_i1.path2;Name=TRINITY_DN246_c0_g2_i1
Scaffold38375	Obimaculoides_280_min_10000bp	mRNA	149363	149418	.	+	.	ID=TRINITY_DN246_c0_g2_i1.mrna2;Name=TRINITY_DN246_c0_g2_i1;Parent=TRINITY_DN246_c0_g2_i1.path2;coverage=17.3;identity=100.0;matches=56;mismatches=0;indels=0;unknowns=0
Scaffold38375	Obimaculoides_280_min_10000bp	exon	149363	149418	100	+	.	ID=TRINITY_DN246_c0_g2_i1.mrna2.exon1;Name=TRINITY_DN246_c0_g2_i1;Parent=TRINITY_DN246_c0_g2_i1.mrna2;Target=TRINITY_DN246_c0_g2_i1 269 324 +
Scaffold306844	Obimaculoides_280_min_10000bp	gene	36039	36920	.	+	.	ID=TRINITY_DN545_c0_g1_i1.path1;Name=TRINITY_DN545_c0_g1_i1
Scaffold306844	Obimaculoides_280_min_10000bp	mRNA	36039	36920	.	+	.	ID=TRINITY_DN545_c0_g1_i1.mrna1;Name=TRINITY_DN545_c0_g1_i1;Parent=TRINITY_DN545_c0_g1_i1.path1;coverage=100.0;identity=100.0;matches=882;mismatches=0;indels=0;unknowns=0
Scaffold306844	Obimaculoides_280_min_10000bp	exon	36039	36920	100	+	.	ID=TRINITY_DN545_c0_g1_i1.mrna1.exon1;Name=TRINITY_DN545_c0_g1_i1;Parent=TRINITY_DN545_c0_g1_i1.mrna1;Target=TRINITY_DN545_c0_g1_i1 1 882 +
Scaffold23687	Obimaculoides_280_min_10000bp	gene	466901	467647	.	-	.	ID=TRINITY_DN534_c0_g1_i1.path1;Name=TRINITY_DN534_c0_g1_i1
Scaffold23687	Obimaculoides_280_min_10000bp	mRNA	466901	467647	.	-	.	ID=TRINITY_DN534_c0_g1_i1.mrna1;Name=TRINITY_DN534_c0_g1_i1;Parent=TRINITY_DN534_c0_g1_i1.path1;coverage=100.0;identity=100.0;matches=747;mismatches=0;indels=0;unknowns=0
Scaffold23687	Obimaculoides_280_min_10000bp	exon	466901	467647	100	-	.	ID=TRINITY_DN534_c0_g1_i1.mrna1.exon1;Name=TRINITY_DN534_c0_g1_i1;Parent=TRINITY_DN534_c0_g1_i1.mrna1;Target=TRINITY_DN534_c0_g1_i1 1 747 +
Scaffold1948	Obimaculoides_280_min_10000bp	gene	18165	19010	.	-	.	ID=TRINITY_DN525_c0_g1_i1.path1;Name=TRINITY_DN525_c0_g1_i1
Scaffold1948	Obimaculoides_280_min_10000bp	mRNA	18165	19010	.	-	.	ID=TRINITY_DN525_c0_g1_i1.mrna1;Name=TRINITY_DN525_c0_g1_i1;Parent=TRINITY_DN525_c0_g1_i1.path1;coverage=100.0;identity=100.0;matches=846;mismatches=0;indels=0;unknowns=0
Scaffold1948	Obimaculoides_280_min_10000bp	exon	18165	19010	100	-	.	ID=TRINITY_DN525_c0_g1_i1.mrna1.exon1;Name=TRINITY_DN525_c0_g1_i1;Parent=TRINITY_DN525_c0_g1_i1.mrna1;Target=TRINITY_DN525_c0_g1_i1 1 846 +
Scaffold246355	Obimaculoides_280_min_10000bp	gene	7263	7678	.	-	.	ID=TRINITY_DN535_c0_g1_i1.path1;Name=TRINITY_DN535_c0_g1_i1
Scaffold246355	Obimaculoides_280_min_10000bp	mRNA	7263	7678	.	-	.	ID=TRINITY_DN535_c0_g1_i1.mrna1;Name=TRINITY_DN535_c0_g1_i1;Parent=TRINITY_DN535_c0_g1_i1.path1;coverage=100.0;identity=92.9;matches=416;mismatches=0;indels=32;unknowns=0
Scaffold246355	Obimaculoides_280_min_10000bp	exon	7263	7678	92	-	.	ID=TRINITY_DN535_c0_g1_i1.mrna1.exon1;Name=TRINITY_DN535_c0_g1_i1;Parent=TRINITY_DN535_c0_g1_i1.mrna1;Target=TRINITY_DN535_c0_g1_i1 1 448 +
Scaffold53319	Obimaculoides_280_min_10000bp	gene	6188	6655	.	-	.	ID=TRINITY_DN574_c0_g1_i1.path1;Name=TRINITY_DN574_c0_g1_i1
Scaffold53319	Obimaculoides_280_min_10000bp	mRNA	6188	6655	.	-	.	ID=TRINITY_DN574_c0_g1_i1.mrna1;Name=TRINITY_DN574_c0_g1_i1;Parent=TRINITY_DN574_c0_g1_i1.path1;coverage=100.0;identity=99.8;matches=467;mismatches=1;indels=0;unknowns=0
Scaffold53319	Obimaculoides_280_min_10000bp	exon	6188	6655	99	-	.	ID=TRINITY_DN574_c0_g1_i1.mrna1.exon1;Name=TRINITY_DN574_c0_g1_i1;Parent=TRINITY_DN574_c0_g1_i1.mrna1;Target=TRINITY_DN574_c0_g1_i1 1 468 +
Scaffold24002	Obimaculoides_280_min_10000bp	gene	503288	503595	.	+	.	ID=TRINITY_DN406_c0_g1_i1.path1;Name=TRINITY_DN406_c0_g1_i1
Scaffold24002	Obimaculoides_280_min_10000bp	mRNA	503288	503595	.	+	.	ID=TRINITY_DN406_c0_g1_i1.mrna1;Name=TRINITY_DN406_c0_g1_i1;Parent=TRINITY_DN406_c0_g1_i1.path1;coverage=60.4;identity=100.0;matches=308;mismatches=0;indels=0;unknowns=0
Scaffold24002	Obimaculoides_280_min_10000bp	exon	503288	503595	100	+	.	ID=TRINITY_DN406_c0_g1_i1.mrna1.exon1;Name=TRINITY_DN406_c0_g1_i1;Parent=TRINITY_DN406_c0_g1_i1.mrna1;Target=TRINITY_DN406_c0_g1_i1 1 308 +
Scaffold15315	Obimaculoides_280_min_10000bp	gene	48106	48303	.	-	.	ID=TRINITY_DN406_c0_g1_i1.path2;Name=TRINITY_DN406_c0_g1_i1
Scaffold15315	Obimaculoides_280_min_10000bp	mRNA	48106	48303	.	-	.	ID=TRINITY_DN406_c0_g1_i1.mrna2;Name=TRINITY_DN406_c0_g1_i1;Parent=TRINITY_DN406_c0_g1_i1.path2;coverage=39.6;identity=98.0;matches=198;mismatches=0;indels=4;unknowns=0
Scaffold15315	Obimaculoides_280_min_10000bp	exon	48106	48303	98	-	.	ID=TRINITY_DN406_c0_g1_i1.mrna2.exon1;Name=TRINITY_DN406_c0_g1_i1;Parent=TRINITY_DN406_c0_g1_i1.mrna2;Target=TRINITY_DN406_c0_g1_i1 309 510 +
Scaffold22961	Obimaculoides_280_min_10000bp	gene	7541	7850	.	+	.	ID=TRINITY_DN559_c0_g1_i1.path1;Name=TRINITY_DN559_c0_g1_i1
Scaffold22961	Obimaculoides_280_min_10000bp	mRNA	7541	7850	.	+	.	ID=TRINITY_DN559_c0_g1_i1.mrna1;Name=TRINITY_DN559_c0_g1_i1;Parent=TRINITY_DN559_c0_g1_i1.path1;coverage=100.0;identity=100.0;matches=310;mismatches=0;indels=0;unknowns=0
Scaffold22961	Obimaculoides_280_min_10000bp	exon	7541	7850	100	+	.	ID=TRINITY_DN559_c0_g1_i1.mrna1.exon1;Name=TRINITY_DN559_c0_g1_i1;Parent=TRINITY_DN559_c0_g1_i1.mrna1;Target=TRINITY_DN559_c0_g1_i1 1 310 +
Scaffold12729	Obimaculoides_280_min_10000bp	gene	556393	557601	.	-	.	ID=TRINITY_DN453_c0_g1_i1.path1;Name=TRINITY_DN453_c0_g1_i1
Scaffold12729	Obimaculoides_280_min_10000bp	mRNA	556393	557601	.	-	.	ID=TRINITY_DN453_c0_g1_i1.mrna1;Name=TRINITY_DN453_c0_g1_i1;Parent=TRINITY_DN453_c0_g1_i1.path1;coverage=100.0;identity=100.0;matches=1209;mismatches=0;indels=0;unknowns=0
Scaffold12729	Obimaculoides_280_min_10000bp	exon	556393	557601	100	-	.	ID=TRINITY_DN453_c0_g1_i1.mrna1.exon1;Name=TRINITY_DN453_c0_g1_i1;Parent=TRINITY_DN453_c0_g1_i1.mrna1;Target=TRINITY_DN453_c0_g1_i1 1 1209 +
Scaffold12729	Obimaculoides_280_min_10000bp	gene	158363	159241	.	+	.	ID=TRINITY_DN507_c0_g1_i1.path1;Name=TRINITY_DN507_c0_g1_i1
Scaffold12729	Obimaculoides_280_min_10000bp	mRNA	158363	159241	.	+	.	ID=TRINITY_DN507_c0_g1_i1.mrna1;Name=TRINITY_DN507_c0_g1_i1;Parent=TRINITY_DN507_c0_g1_i1.path1;coverage=100.0;identity=98.9;matches=869;mismatches=0;indels=10;unknowns=0
Scaffold12729	Obimaculoides_280_min_10000bp	exon	158363	159241	98	+	.	ID=TRINITY_DN507_c0_g1_i1.mrna1.exon1;Name=TRINITY_DN507_c0_g1_i1;Parent=TRINITY_DN507_c0_g1_i1.mrna1;Target=TRINITY_DN507_c0_g1_i1 1 869 +
Scaffold207643	Obimaculoides_280_min_10000bp	gene	174075	174415	.	-	.	ID=TRINITY_DN691_c0_g2_i1.path1;Name=TRINITY_DN691_c0_g2_i1
Scaffold207643	Obimaculoides_280_min_10000bp	mRNA	174075	174415	.	-	.	ID=TRINITY_DN691_c0_g2_i1.mrna1;Name=TRINITY_DN691_c0_g2_i1;Parent=TRINITY_DN691_c0_g2_i1.path1;coverage=100.0;identity=98.0;matches=341;mismatches=0;indels=7;unknowns=0
Scaffold207643	Obimaculoides_280_min_10000bp	exon	174075	174415	97	-	.	ID=TRINITY_DN691_c0_g2_i1.mrna1.exon1;Name=TRINITY_DN691_c0_g2_i1;Parent=TRINITY_DN691_c0_g2_i1.mrna1;Target=TRINITY_DN691_c0_g2_i1 1 348 +
Scaffold42562	Obimaculoides_280_min_10000bp	gene	144215	144941	.	+	.	ID=TRINITY_DN228_c0_g1_i1.path1;Name=TRINITY_DN228_c0_g1_i1
Scaffold42562	Obimaculoides_280_min_10000bp	mRNA	144215	144941	.	+	.	ID=TRINITY_DN228_c0_g1_i1.mrna1;Name=TRINITY_DN228_c0_g1_i1;Parent=TRINITY_DN228_c0_g1_i1.path1;coverage=100.0;identity=99.9;matches=727;mismatches=0;indels=1;unknowns=0
Scaffold42562	Obimaculoides_280_min_10000bp	exon	144215	144941	99	+	.	ID=TRINITY_DN228_c0_g1_i1.mrna1.exon1;Name=TRINITY_DN228_c0_g1_i1;Parent=TRINITY_DN228_c0_g1_i1.mrna1;Target=TRINITY_DN228_c0_g1_i1 1 728 +
Scaffold8227	Obimaculoides_280_min_10000bp	gene	276739	277396	.	+	.	ID=TRINITY_DN609_c0_g2_i1.path1;Name=TRINITY_DN609_c0_g2_i1
Scaffold8227	Obimaculoides_280_min_10000bp	mRNA	276739	277396	.	+	.	ID=TRINITY_DN609_c0_g2_i1.mrna1;Name=TRINITY_DN609_c0_g2_i1;Parent=TRINITY_DN609_c0_g2_i1.path1;coverage=99.7;identity=99.7;matches=657;mismatches=1;indels=1;unknowns=0
Scaffold8227	Obimaculoides_280_min_10000bp	exon	276739	277396	99	+	.	ID=TRINITY_DN609_c0_g2_i1.mrna1.exon1;Name=TRINITY_DN609_c0_g2_i1;Parent=TRINITY_DN609_c0_g2_i1.mrna1;Target=TRINITY_DN609_c0_g2_i1 3 661 +
Scaffold12303	Obimaculoides_280_min_10000bp	gene	1805009	1812571	.	+	.	ID=TRINITY_DN514_c0_g2_i1.path1;Name=TRINITY_DN514_c0_g2_i1
Scaffold12303	Obimaculoides_280_min_10000bp	mRNA	1805009	1812571	.	+	.	ID=TRINITY_DN514_c0_g2_i1.mrna1;Name=TRINITY_DN514_c0_g2_i1;Parent=TRINITY_DN514_c0_g2_i1.path1;coverage=100.0;identity=99.9;matches=1923;mismatches=0;indels=1;unknowns=0
Scaffold12303	Obimaculoides_280_min_10000bp	exon	1805009	1805260	100	+	.	ID=TRINITY_DN514_c0_g2_i1.mrna1.exon1;Name=TRINITY_DN514_c0_g2_i1;Parent=TRINITY_DN514_c0_g2_i1.mrna1;Target=TRINITY_DN514_c0_g2_i1 1 252 +
Scaffold12303	Obimaculoides_280_min_10000bp	exon	1806726	1806921	100	+	.	ID=TRINITY_DN514_c0_g2_i1.mrna1.exon2;Name=TRINITY_DN514_c0_g2_i1;Parent=TRINITY_DN514_c0_g2_i1.mrna1;Target=TRINITY_DN514_c0_g2_i1 253 448 +
Scaffold12303	Obimaculoides_280_min_10000bp	exon	1807653	1807810	100	+	.	ID=TRINITY_DN514_c0_g2_i1.mrna1.exon3;Name=TRINITY_DN514_c0_g2_i1;Parent=TRINITY_DN514_c0_g2_i1.mrna1;Target=TRINITY_DN514_c0_g2_i1 449 606 +
Scaffold12303	Obimaculoides_280_min_10000bp	exon	1808295	1808359	100	+	.	ID=TRINITY_DN514_c0_g2_i1.mrna1.exon4;Name=TRINITY_DN514_c0_g2_i1;Parent=TRINITY_DN514_c0_g2_i1.mrna1;Target=TRINITY_DN514_c0_g2_i1 607 671 +
Scaffold12303	Obimaculoides_280_min_10000bp	exon	1808762	1808843	100	+	.	ID=TRINITY_DN514_c0_g2_i1.mrna1.exon5;Name=TRINITY_DN514_c0_g2_i1;Parent=TRINITY_DN514_c0_g2_i1.mrna1;Target=TRINITY_DN514_c0_g2_i1 672 753 +
Scaffold12303	Obimaculoides_280_min_10000bp	exon	1809537	1809623	100	+	.	ID=TRINITY_DN514_c0_g2_i1.mrna1.exon6;Name=TRINITY_DN514_c0_g2_i1;Parent=TRINITY_DN514_c0_g2_i1.mrna1;Target=TRINITY_DN514_c0_g2_i1 754 840 +
Scaffold12303	Obimaculoides_280_min_10000bp	exon	1809905	1810035	100	+	.	ID=TRINITY_DN514_c0_g2_i1.mrna1.exon7;Name=TRINITY_DN514_c0_g2_i1;Parent=TRINITY_DN514_c0_g2_i1.mrna1;Target=TRINITY_DN514_c0_g2_i1 841 971 +
Scaffold12303	Obimaculoides_280_min_10000bp	exon	1811031	1811133	99	+	.	ID=TRINITY_DN514_c0_g2_i1.mrna1.exon8;Name=TRINITY_DN514_c0_g2_i1;Parent=TRINITY_DN514_c0_g2_i1.mrna1;Target=TRINITY_DN514_c0_g2_i1 972 1075 +
Scaffold12303	Obimaculoides_280_min_10000bp	exon	1811723	1812571	100	+	.	ID=TRINITY_DN514_c0_g2_i1.mrna1.exon9;Name=TRINITY_DN514_c0_g2_i1;Parent=TRINITY_DN514_c0_g2_i1.mrna1;Target=TRINITY_DN514_c0_g2_i1 1076 1924 +
Scaffold21176	Obimaculoides_280_min_10000bp	gene	112713	113548	.	+	.	ID=TRINITY_DN635_c0_g1_i1.path1;Name=TRINITY_DN635_c0_g1_i1
Scaffold21176	Obimaculoides_280_min_10000bp	mRNA	112713	113548	.	+	.	ID=TRINITY_DN635_c0_g1_i1.mrna1;Name=TRINITY_DN635_c0_g1_i1;Parent=TRINITY_DN635_c0_g1_i1.path1;coverage=100.0;identity=100.0;matches=836;mismatches=0;indels=0;unknowns=0
Scaffold21176	Obimaculoides_280_min_10000bp	exon	112713	113548	100	+	.	ID=TRINITY_DN635_c0_g1_i1.mrna1.exon1;Name=TRINITY_DN635_c0_g1_i1;Parent=TRINITY_DN635_c0_g1_i1.mrna1;Target=TRINITY_DN635_c0_g1_i1 1 836 +
Scaffold23032	Obimaculoides_280_min_10000bp	gene	107227	107880	.	+	.	ID=TRINITY_DN600_c0_g2_i1.path1;Name=TRINITY_DN600_c0_g2_i1
Scaffold23032	Obimaculoides_280_min_10000bp	mRNA	107227	107880	.	+	.	ID=TRINITY_DN600_c0_g2_i1.mrna1;Name=TRINITY_DN600_c0_g2_i1;Parent=TRINITY_DN600_c0_g2_i1.path1;coverage=100.0;identity=100.0;matches=654;mismatches=0;indels=0;unknowns=0
Scaffold23032	Obimaculoides_280_min_10000bp	exon	107227	107880	100	+	.	ID=TRINITY_DN600_c0_g2_i1.mrna1.exon1;Name=TRINITY_DN600_c0_g2_i1;Parent=TRINITY_DN600_c0_g2_i1.mrna1;Target=TRINITY_DN600_c0_g2_i1 1 654 +
Scaffold155080	Obimaculoides_280_min_10000bp	gene	598412	601051	.	-	.	ID=TRINITY_DN679_c0_g1_i1.path1;Name=TRINITY_DN679_c0_g1_i1
Scaffold155080	Obimaculoides_280_min_10000bp	mRNA	598412	601051	.	-	.	ID=TRINITY_DN679_c0_g1_i1.mrna1;Name=TRINITY_DN679_c0_g1_i1;Parent=TRINITY_DN679_c0_g1_i1.path1;coverage=100.0;identity=100.0;matches=2506;mismatches=0;indels=0;unknowns=134
Scaffold155080	Obimaculoides_280_min_10000bp	exon	598412	601051	100	-	.	ID=TRINITY_DN679_c0_g1_i1.mrna1.exon1;Name=TRINITY_DN679_c0_g1_i1;Parent=TRINITY_DN679_c0_g1_i1.mrna1;Target=TRINITY_DN679_c0_g1_i1 1 2640 +
Scaffold48980	Obimaculoides_280_min_10000bp	gene	7991	8399	.	+	.	ID=TRINITY_DN34_c0_g1_i1.path1;Name=TRINITY_DN34_c0_g1_i1
Scaffold48980	Obimaculoides_280_min_10000bp	mRNA	7991	8399	.	+	.	ID=TRINITY_DN34_c0_g1_i1.mrna1;Name=TRINITY_DN34_c0_g1_i1;Parent=TRINITY_DN34_c0_g1_i1.path1;coverage=29.0;identity=97.1;matches=407;mismatches=2;indels=10;unknowns=0
Scaffold48980	Obimaculoides_280_min_10000bp	exon	7991	8399	97	+	.	ID=TRINITY_DN34_c0_g1_i1.mrna1.exon1;Name=TRINITY_DN34_c0_g1_i1;Parent=TRINITY_DN34_c0_g1_i1.mrna1;Target=TRINITY_DN34_c0_g1_i1 8 426 +
Scaffold140299	Obimaculoides_280_min_10000bp	gene	270246	271263	.	+	.	ID=TRINITY_DN34_c0_g1_i1.path2;Name=TRINITY_DN34_c0_g1_i1
Scaffold140299	Obimaculoides_280_min_10000bp	mRNA	270246	271263	.	+	.	ID=TRINITY_DN34_c0_g1_i1.mrna2;Name=TRINITY_DN34_c0_g1_i1;Parent=TRINITY_DN34_c0_g1_i1.path2;coverage=70.5;identity=99.2;matches=1010;mismatches=8;indels=0;unknowns=0
Scaffold140299	Obimaculoides_280_min_10000bp	exon	270246	271263	99	+	.	ID=TRINITY_DN34_c0_g1_i1.mrna2.exon1;Name=TRINITY_DN34_c0_g1_i1;Parent=TRINITY_DN34_c0_g1_i1.mrna2;Target=TRINITY_DN34_c0_g1_i1 427 1444 +
Scaffold105365	Obimaculoides_280_min_10000bp	gene	34963	35250	.	+	.	ID=TRINITY_DN636_c0_g1_i1.path1;Name=TRINITY_DN636_c0_g1_i1
Scaffold105365	Obimaculoides_280_min_10000bp	mRNA	34963	35250	.	+	.	ID=TRINITY_DN636_c0_g1_i1.mrna1;Name=TRINITY_DN636_c0_g1_i1;Parent=TRINITY_DN636_c0_g1_i1.path1;coverage=100.0;identity=100.0;matches=288;mismatches=0;indels=0;unknowns=0
Scaffold105365	Obimaculoides_280_min_10000bp	exon	34963	35250	100	+	.	ID=TRINITY_DN636_c0_g1_i1.mrna1.exon1;Name=TRINITY_DN636_c0_g1_i1;Parent=TRINITY_DN636_c0_g1_i1.mrna1;Target=TRINITY_DN636_c0_g1_i1 1 288 +
Scaffold55392	Obimaculoides_280_min_10000bp	gene	131658	132652	.	+	.	ID=TRINITY_DN657_c0_g1_i1.path1;Name=TRINITY_DN657_c0_g1_i1
Scaffold55392	Obimaculoides_280_min_10000bp	mRNA	131658	132652	.	+	.	ID=TRINITY_DN657_c0_g1_i1.mrna1;Name=TRINITY_DN657_c0_g1_i1;Parent=TRINITY_DN657_c0_g1_i1.path1;coverage=100.0;identity=100.0;matches=995;mismatches=0;indels=0;unknowns=0
Scaffold55392	Obimaculoides_280_min_10000bp	exon	131658	132652	100	+	.	ID=TRINITY_DN657_c0_g1_i1.mrna1.exon1;Name=TRINITY_DN657_c0_g1_i1;Parent=TRINITY_DN657_c0_g1_i1.mrna1;Target=TRINITY_DN657_c0_g1_i1 1 995 +
Scaffold38708	Obimaculoides_280_min_10000bp	gene	478355	480287	.	-	.	ID=TRINITY_DN627_c0_g1_i1.path1;Name=TRINITY_DN627_c0_g1_i1
Scaffold38708	Obimaculoides_280_min_10000bp	mRNA	478355	480287	.	-	.	ID=TRINITY_DN627_c0_g1_i1.mrna1;Name=TRINITY_DN627_c0_g1_i1;Parent=TRINITY_DN627_c0_g1_i1.path1;coverage=100.0;identity=100.0;matches=1933;mismatches=0;indels=0;unknowns=0
Scaffold38708	Obimaculoides_280_min_10000bp	exon	478355	480287	100	-	.	ID=TRINITY_DN627_c0_g1_i1.mrna1.exon1;Name=TRINITY_DN627_c0_g1_i1;Parent=TRINITY_DN627_c0_g1_i1.mrna1;Target=TRINITY_DN627_c0_g1_i1 1 1933 +
Scaffold23687	Obimaculoides_280_min_10000bp	gene	427482	428759	.	-	.	ID=TRINITY_DN209_c0_g1_i1.path1;Name=TRINITY_DN209_c0_g1_i1
Scaffold23687	Obimaculoides_280_min_10000bp	mRNA	427482	428759	.	-	.	ID=TRINITY_DN209_c0_g1_i1.mrna1;Name=TRINITY_DN209_c0_g1_i1;Parent=TRINITY_DN209_c0_g1_i1.path1;coverage=98.5;identity=99.8;matches=1276;mismatches=1;indels=1;unknowns=0
Scaffold23687	Obimaculoides_280_min_10000bp	exon	427482	428759	99	-	.	ID=TRINITY_DN209_c0_g1_i1.mrna1.exon1;Name=TRINITY_DN209_c0_g1_i1;Parent=TRINITY_DN209_c0_g1_i1.mrna1;Target=TRINITY_DN209_c0_g1_i1 1 1277 +
Scaffold51122	Obimaculoides_280_min_10000bp	gene	52391	52604	.	-	.	ID=TRINITY_DN664_c0_g1_i1.path1;Name=TRINITY_DN664_c0_g1_i1
Scaffold51122	Obimaculoides_280_min_10000bp	mRNA	52391	52604	.	-	.	ID=TRINITY_DN664_c0_g1_i1.mrna1;Name=TRINITY_DN664_c0_g1_i1;Parent=TRINITY_DN664_c0_g1_i1.path1;coverage=100.0;identity=98.2;matches=213;mismatches=1;indels=3;unknowns=0
Scaffold51122	Obimaculoides_280_min_10000bp	exon	52391	52604	98	-	.	ID=TRINITY_DN664_c0_g1_i1.mrna1.exon1;Name=TRINITY_DN664_c0_g1_i1;Parent=TRINITY_DN664_c0_g1_i1.mrna1;Target=TRINITY_DN664_c0_g1_i1 1 217 +
Scaffold28869	Obimaculoides_280_min_10000bp	gene	821213	821650	.	-	.	ID=TRINITY_DN643_c0_g1_i1.path1;Name=TRINITY_DN643_c0_g1_i1
Scaffold28869	Obimaculoides_280_min_10000bp	mRNA	821213	821650	.	-	.	ID=TRINITY_DN643_c0_g1_i1.mrna1;Name=TRINITY_DN643_c0_g1_i1;Parent=TRINITY_DN643_c0_g1_i1.path1;coverage=99.1;identity=100.0;matches=438;mismatches=0;indels=0;unknowns=0
Scaffold28869	Obimaculoides_280_min_10000bp	exon	821213	821650	100	-	.	ID=TRINITY_DN643_c0_g1_i1.mrna1.exon1;Name=TRINITY_DN643_c0_g1_i1;Parent=TRINITY_DN643_c0_g1_i1.mrna1;Target=TRINITY_DN643_c0_g1_i1 1 438 +
Scaffold122799	Obimaculoides_280_min_10000bp	gene	610868	611389	.	-	.	ID=TRINITY_DN612_c0_g1_i1.path1;Name=TRINITY_DN612_c0_g1_i1
Scaffold122799	Obimaculoides_280_min_10000bp	mRNA	610868	611389	.	-	.	ID=TRINITY_DN612_c0_g1_i1.mrna1;Name=TRINITY_DN612_c0_g1_i1;Parent=TRINITY_DN612_c0_g1_i1.path1;coverage=100.0;identity=99.6;matches=520;mismatches=2;indels=0;unknowns=0
Scaffold122799	Obimaculoides_280_min_10000bp	exon	610868	611389	99	-	.	ID=TRINITY_DN612_c0_g1_i1.mrna1.exon1;Name=TRINITY_DN612_c0_g1_i1;Parent=TRINITY_DN612_c0_g1_i1.mrna1;Target=TRINITY_DN612_c0_g1_i1 1 522 +
Scaffold9021	Obimaculoides_280_min_10000bp	gene	242636	243312	.	+	.	ID=TRINITY_DN791_c0_g1_i1.path1;Name=TRINITY_DN791_c0_g1_i1
Scaffold9021	Obimaculoides_280_min_10000bp	mRNA	242636	243312	.	+	.	ID=TRINITY_DN791_c0_g1_i1.mrna1;Name=TRINITY_DN791_c0_g1_i1;Parent=TRINITY_DN791_c0_g1_i1.path1;coverage=100.0;identity=100.0;matches=677;mismatches=0;indels=0;unknowns=0
Scaffold9021	Obimaculoides_280_min_10000bp	exon	242636	243312	100	+	.	ID=TRINITY_DN791_c0_g1_i1.mrna1.exon1;Name=TRINITY_DN791_c0_g1_i1;Parent=TRINITY_DN791_c0_g1_i1.mrna1;Target=TRINITY_DN791_c0_g1_i1 1 677 +
Scaffold113275	Obimaculoides_280_min_10000bp	gene	686327	687271	.	+	.	ID=TRINITY_DN628_c0_g1_i1.path1;Name=TRINITY_DN628_c0_g1_i1
Scaffold113275	Obimaculoides_280_min_10000bp	mRNA	686327	687271	.	+	.	ID=TRINITY_DN628_c0_g1_i1.mrna1;Name=TRINITY_DN628_c0_g1_i1;Parent=TRINITY_DN628_c0_g1_i1.path1;coverage=98.0;identity=100.0;matches=945;mismatches=0;indels=0;unknowns=0
Scaffold113275	Obimaculoides_280_min_10000bp	exon	686327	687271	100	+	.	ID=TRINITY_DN628_c0_g1_i1.mrna1.exon1;Name=TRINITY_DN628_c0_g1_i1;Parent=TRINITY_DN628_c0_g1_i1.mrna1;Target=TRINITY_DN628_c0_g1_i1 2 946 +
Scaffold37937	Obimaculoides_280_min_10000bp	gene	770993	778197	.	-	.	ID=TRINITY_DN662_c0_g1_i1.path1;Name=TRINITY_DN662_c0_g1_i1
Scaffold37937	Obimaculoides_280_min_10000bp	mRNA	770993	778197	.	-	.	ID=TRINITY_DN662_c0_g1_i1.mrna1;Name=TRINITY_DN662_c0_g1_i1;Parent=TRINITY_DN662_c0_g1_i1.path1;coverage=99.5;identity=100.0;matches=1496;mismatches=0;indels=0;unknowns=0
Scaffold37937	Obimaculoides_280_min_10000bp	exon	777633	778197	100	-	.	ID=TRINITY_DN662_c0_g1_i1.mrna1.exon1;Name=TRINITY_DN662_c0_g1_i1;Parent=TRINITY_DN662_c0_g1_i1.mrna1;Target=TRINITY_DN662_c0_g1_i1 1 565 +
Scaffold37937	Obimaculoides_280_min_10000bp	exon	773427	773716	100	-	.	ID=TRINITY_DN662_c0_g1_i1.mrna1.exon2;Name=TRINITY_DN662_c0_g1_i1;Parent=TRINITY_DN662_c0_g1_i1.mrna1;Target=TRINITY_DN662_c0_g1_i1 566 855 +
Scaffold37937	Obimaculoides_280_min_10000bp	exon	770993	771633	100	-	.	ID=TRINITY_DN662_c0_g1_i1.mrna1.exon3;Name=TRINITY_DN662_c0_g1_i1;Parent=TRINITY_DN662_c0_g1_i1.mrna1;Target=TRINITY_DN662_c0_g1_i1 856 1496 +
Scaffold7898	Obimaculoides_280_min_10000bp	gene	985738	986146	.	+	.	ID=TRINITY_DN669_c0_g1_i1.path1;Name=TRINITY_DN669_c0_g1_i1
Scaffold7898	Obimaculoides_280_min_10000bp	mRNA	985738	986146	.	+	.	ID=TRINITY_DN669_c0_g1_i1.mrna1;Name=TRINITY_DN669_c0_g1_i1;Parent=TRINITY_DN669_c0_g1_i1.path1;coverage=100.0;identity=97.1;matches=397;mismatches=0;indels=12;unknowns=0
Scaffold7898	Obimaculoides_280_min_10000bp	exon	985738	986146	97	+	.	ID=TRINITY_DN669_c0_g1_i1.mrna1.exon1;Name=TRINITY_DN669_c0_g1_i1;Parent=TRINITY_DN669_c0_g1_i1.mrna1;Target=TRINITY_DN669_c0_g1_i1 1 397 +
Scaffold10880	Obimaculoides_280_min_10000bp	gene	778973	779415	.	+	.	ID=TRINITY_DN723_c0_g1_i1.path1;Name=TRINITY_DN723_c0_g1_i1
Scaffold10880	Obimaculoides_280_min_10000bp	mRNA	778973	779415	.	+	.	ID=TRINITY_DN723_c0_g1_i1.mrna1;Name=TRINITY_DN723_c0_g1_i1;Parent=TRINITY_DN723_c0_g1_i1.path1;coverage=100.0;identity=99.5;matches=441;mismatches=2;indels=0;unknowns=0
Scaffold10880	Obimaculoides_280_min_10000bp	exon	778973	779415	99	+	.	ID=TRINITY_DN723_c0_g1_i1.mrna1.exon1;Name=TRINITY_DN723_c0_g1_i1;Parent=TRINITY_DN723_c0_g1_i1.mrna1;Target=TRINITY_DN723_c0_g1_i1 1 443 +
Scaffold147743	Obimaculoides_280_min_10000bp	gene	12413	13014	.	+	.	ID=TRINITY_DN688_c0_g1_i1.path1;Name=TRINITY_DN688_c0_g1_i1
Scaffold147743	Obimaculoides_280_min_10000bp	mRNA	12413	13014	.	+	.	ID=TRINITY_DN688_c0_g1_i1.mrna1;Name=TRINITY_DN688_c0_g1_i1;Parent=TRINITY_DN688_c0_g1_i1.path1;coverage=99.3;identity=100.0;matches=601;mismatches=0;indels=0;unknowns=1
Scaffold147743	Obimaculoides_280_min_10000bp	exon	12413	13014	100	+	.	ID=TRINITY_DN688_c0_g1_i1.mrna1.exon1;Name=TRINITY_DN688_c0_g1_i1;Parent=TRINITY_DN688_c0_g1_i1.mrna1;Target=TRINITY_DN688_c0_g1_i1 1 602 +
Scaffold186589	Obimaculoides_280_min_10000bp	gene	544593	545175	.	+	.	ID=TRINITY_DN752_c0_g1_i1.path1;Name=TRINITY_DN752_c0_g1_i1
Scaffold186589	Obimaculoides_280_min_10000bp	mRNA	544593	545175	.	+	.	ID=TRINITY_DN752_c0_g1_i1.mrna1;Name=TRINITY_DN752_c0_g1_i1;Parent=TRINITY_DN752_c0_g1_i1.path1;coverage=100.0;identity=100.0;matches=583;mismatches=0;indels=0;unknowns=0
Scaffold186589	Obimaculoides_280_min_10000bp	exon	544593	545175	100	+	.	ID=TRINITY_DN752_c0_g1_i1.mrna1.exon1;Name=TRINITY_DN752_c0_g1_i1;Parent=TRINITY_DN752_c0_g1_i1.mrna1;Target=TRINITY_DN752_c0_g1_i1 1 583 +
Scaffold28006	Obimaculoides_280_min_10000bp	gene	306647	308271	.	-	.	ID=TRINITY_DN656_c0_g2_i1.path1;Name=TRINITY_DN656_c0_g2_i1
Scaffold28006	Obimaculoides_280_min_10000bp	mRNA	306647	308271	.	-	.	ID=TRINITY_DN656_c0_g2_i1.mrna1;Name=TRINITY_DN656_c0_g2_i1;Parent=TRINITY_DN656_c0_g2_i1.path1;coverage=100.0;identity=99.9;matches=1625;mismatches=0;indels=1;unknowns=0
Scaffold28006	Obimaculoides_280_min_10000bp	exon	306647	308271	99	-	.	ID=TRINITY_DN656_c0_g2_i1.mrna1.exon1;Name=TRINITY_DN656_c0_g2_i1;Parent=TRINITY_DN656_c0_g2_i1.mrna1;Target=TRINITY_DN656_c0_g2_i1 1 1626 +
Scaffold343540	Obimaculoides_280_min_10000bp	gene	74686	75060	.	+	.	ID=TRINITY_DN766_c1_g1_i1.path1;Name=TRINITY_DN766_c1_g1_i1
Scaffold343540	Obimaculoides_280_min_10000bp	mRNA	74686	75060	.	+	.	ID=TRINITY_DN766_c1_g1_i1.mrna1;Name=TRINITY_DN766_c1_g1_i1;Parent=TRINITY_DN766_c1_g1_i1.path1;coverage=100.0;identity=100.0;matches=375;mismatches=0;indels=0;unknowns=0
Scaffold343540	Obimaculoides_280_min_10000bp	exon	74686	75060	100	+	.	ID=TRINITY_DN766_c1_g1_i1.mrna1.exon1;Name=TRINITY_DN766_c1_g1_i1;Parent=TRINITY_DN766_c1_g1_i1.mrna1;Target=TRINITY_DN766_c1_g1_i1 1 375 +
Scaffold12272	Obimaculoides_280_min_10000bp	gene	145331	145776	.	+	.	ID=TRINITY_DN758_c0_g1_i1.path1;Name=TRINITY_DN758_c0_g1_i1
Scaffold12272	Obimaculoides_280_min_10000bp	mRNA	145331	145776	.	+	.	ID=TRINITY_DN758_c0_g1_i1.mrna1;Name=TRINITY_DN758_c0_g1_i1;Parent=TRINITY_DN758_c0_g1_i1.path1;coverage=99.8;identity=100.0;matches=446;mismatches=0;indels=0;unknowns=0
Scaffold12272	Obimaculoides_280_min_10000bp	exon	145331	145776	100	+	.	ID=TRINITY_DN758_c0_g1_i1.mrna1.exon1;Name=TRINITY_DN758_c0_g1_i1;Parent=TRINITY_DN758_c0_g1_i1.mrna1;Target=TRINITY_DN758_c0_g1_i1 2 447 +
Scaffold80199	Obimaculoides_280_min_10000bp	gene	642693	643978	.	-	.	ID=TRINITY_DN721_c0_g1_i1.path1;Name=TRINITY_DN721_c0_g1_i1
Scaffold80199	Obimaculoides_280_min_10000bp	mRNA	642693	643978	.	-	.	ID=TRINITY_DN721_c0_g1_i1.mrna1;Name=TRINITY_DN721_c0_g1_i1;Parent=TRINITY_DN721_c0_g1_i1.path1;coverage=100.0;identity=100.0;matches=1286;mismatches=0;indels=0;unknowns=0
Scaffold80199	Obimaculoides_280_min_10000bp	exon	642693	643978	100	-	.	ID=TRINITY_DN721_c0_g1_i1.mrna1.exon1;Name=TRINITY_DN721_c0_g1_i1;Parent=TRINITY_DN721_c0_g1_i1.mrna1;Target=TRINITY_DN721_c0_g1_i1 1 1286 +
Scaffold15318	Obimaculoides_280_min_10000bp	gene	196740	197249	.	+	.	ID=TRINITY_DN761_c1_g1_i1.path1;Name=TRINITY_DN761_c1_g1_i1
Scaffold15318	Obimaculoides_280_min_10000bp	mRNA	196740	197249	.	+	.	ID=TRINITY_DN761_c1_g1_i1.mrna1;Name=TRINITY_DN761_c1_g1_i1;Parent=TRINITY_DN761_c1_g1_i1.path1;coverage=100.0;identity=100.0;matches=510;mismatches=0;indels=0;unknowns=0
Scaffold15318	Obimaculoides_280_min_10000bp	exon	196740	197249	100	+	.	ID=TRINITY_DN761_c1_g1_i1.mrna1.exon1;Name=TRINITY_DN761_c1_g1_i1;Parent=TRINITY_DN761_c1_g1_i1.mrna1;Target=TRINITY_DN761_c1_g1_i1 1 510 +
Scaffold105931	Obimaculoides_280_min_10000bp	gene	103934	104523	.	-	.	ID=TRINITY_DN745_c0_g1_i1.path1;Name=TRINITY_DN745_c0_g1_i1
Scaffold105931	Obimaculoides_280_min_10000bp	mRNA	103934	104523	.	-	.	ID=TRINITY_DN745_c0_g1_i1.mrna1;Name=TRINITY_DN745_c0_g1_i1;Parent=TRINITY_DN745_c0_g1_i1.path1;coverage=100.0;identity=100.0;matches=590;mismatches=0;indels=0;unknowns=0
Scaffold105931	Obimaculoides_280_min_10000bp	exon	103934	104523	100	-	.	ID=TRINITY_DN745_c0_g1_i1.mrna1.exon1;Name=TRINITY_DN745_c0_g1_i1;Parent=TRINITY_DN745_c0_g1_i1.mrna1;Target=TRINITY_DN745_c0_g1_i1 1 590 +
Scaffold53436	Obimaculoides_280_min_10000bp	gene	61398	62262	.	-	.	ID=TRINITY_DN186_c0_g2_i1.path1;Name=TRINITY_DN186_c0_g2_i1
Scaffold53436	Obimaculoides_280_min_10000bp	mRNA	61398	62262	.	-	.	ID=TRINITY_DN186_c0_g2_i1.mrna1;Name=TRINITY_DN186_c0_g2_i1;Parent=TRINITY_DN186_c0_g2_i1.path1;coverage=92.1;identity=100.0;matches=268;mismatches=0;indels=0;unknowns=597
Scaffold53436	Obimaculoides_280_min_10000bp	exon	61398	62262	100	-	.	ID=TRINITY_DN186_c0_g2_i1.mrna1.exon1;Name=TRINITY_DN186_c0_g2_i1;Parent=TRINITY_DN186_c0_g2_i1.mrna1;Target=TRINITY_DN186_c0_g2_i1 75 939 +
Scaffold15376	Obimaculoides_280_min_10000bp	gene	174132	174783	.	+	.	ID=TRINITY_DN894_c0_g1_i1.path1;Name=TRINITY_DN894_c0_g1_i1
Scaffold15376	Obimaculoides_280_min_10000bp	mRNA	174132	174783	.	+	.	ID=TRINITY_DN894_c0_g1_i1.mrna1;Name=TRINITY_DN894_c0_g1_i1;Parent=TRINITY_DN894_c0_g1_i1.path1;coverage=100.0;identity=100.0;matches=652;mismatches=0;indels=0;unknowns=0
Scaffold15376	Obimaculoides_280_min_10000bp	exon	174132	174783	100	+	.	ID=TRINITY_DN894_c0_g1_i1.mrna1.exon1;Name=TRINITY_DN894_c0_g1_i1;Parent=TRINITY_DN894_c0_g1_i1.mrna1;Target=TRINITY_DN894_c0_g1_i1 1 652 +
Scaffold39869	Obimaculoides_280_min_10000bp	gene	200975	201409	.	-	.	ID=TRINITY_DN873_c0_g1_i1.path1;Name=TRINITY_DN873_c0_g1_i1
Scaffold39869	Obimaculoides_280_min_10000bp	mRNA	200975	201409	.	-	.	ID=TRINITY_DN873_c0_g1_i1.mrna1;Name=TRINITY_DN873_c0_g1_i1;Parent=TRINITY_DN873_c0_g1_i1.path1;coverage=100.0;identity=100.0;matches=435;mismatches=0;indels=0;unknowns=0
Scaffold39869	Obimaculoides_280_min_10000bp	exon	200975	201409	100	-	.	ID=TRINITY_DN873_c0_g1_i1.mrna1.exon1;Name=TRINITY_DN873_c0_g1_i1;Parent=TRINITY_DN873_c0_g1_i1.mrna1;Target=TRINITY_DN873_c0_g1_i1 1 435 +
Scaffold18515	Obimaculoides_280_min_10000bp	gene	1311338	1330406	.	-	.	ID=TRINITY_DN837_c0_g1_i1.path1;Name=TRINITY_DN837_c0_g1_i1
Scaffold18515	Obimaculoides_280_min_10000bp	mRNA	1311338	1330406	.	-	.	ID=TRINITY_DN837_c0_g1_i1.mrna1;Name=TRINITY_DN837_c0_g1_i1;Parent=TRINITY_DN837_c0_g1_i1.path1;coverage=99.7;identity=99.8;matches=1656;mismatches=0;indels=3;unknowns=0
Scaffold18515	Obimaculoides_280_min_10000bp	exon	1330156	1330406	98	-	.	ID=TRINITY_DN837_c0_g1_i1.mrna1.exon1;Name=TRINITY_DN837_c0_g1_i1;Parent=TRINITY_DN837_c0_g1_i1.mrna1;Target=TRINITY_DN837_c0_g1_i1 1 254 +
Scaffold18515	Obimaculoides_280_min_10000bp	exon	1326187	1326265	100	-	.	ID=TRINITY_DN837_c0_g1_i1.mrna1.exon2;Name=TRINITY_DN837_c0_g1_i1;Parent=TRINITY_DN837_c0_g1_i1.mrna1;Target=TRINITY_DN837_c0_g1_i1 255 333 +
Scaffold18515	Obimaculoides_280_min_10000bp	exon	1322915	1323009	100	-	.	ID=TRINITY_DN837_c0_g1_i1.mrna1.exon3;Name=TRINITY_DN837_c0_g1_i1;Parent=TRINITY_DN837_c0_g1_i1.mrna1;Target=TRINITY_DN837_c0_g1_i1 334 428 +
Scaffold18515	Obimaculoides_280_min_10000bp	exon	1318957	1319147	100	-	.	ID=TRINITY_DN837_c0_g1_i1.mrna1.exon4;Name=TRINITY_DN837_c0_g1_i1;Parent=TRINITY_DN837_c0_g1_i1.mrna1;Target=TRINITY_DN837_c0_g1_i1 429 619 +
Scaffold18515	Obimaculoides_280_min_10000bp	exon	1316854	1317066	100	-	.	ID=TRINITY_DN837_c0_g1_i1.mrna1.exon5;Name=TRINITY_DN837_c0_g1_i1;Parent=TRINITY_DN837_c0_g1_i1.mrna1;Target=TRINITY_DN837_c0_g1_i1 620 832 +
Scaffold18515	Obimaculoides_280_min_10000bp	exon	1315567	1315662	100	-	.	ID=TRINITY_DN837_c0_g1_i1.mrna1.exon6;Name=TRINITY_DN837_c0_g1_i1;Parent=TRINITY_DN837_c0_g1_i1.mrna1;Target=TRINITY_DN837_c0_g1_i1 833 928 +
Scaffold18515	Obimaculoides_280_min_10000bp	exon	1313632	1313726	100	-	.	ID=TRINITY_DN837_c0_g1_i1.mrna1.exon7;Name=TRINITY_DN837_c0_g1_i1;Parent=TRINITY_DN837_c0_g1_i1.mrna1;Target=TRINITY_DN837_c0_g1_i1 929 1023 +
Scaffold18515	Obimaculoides_280_min_10000bp	exon	1311338	1311973	100	-	.	ID=TRINITY_DN837_c0_g1_i1.mrna1.exon8;Name=TRINITY_DN837_c0_g1_i1;Parent=TRINITY_DN837_c0_g1_i1.mrna1;Target=TRINITY_DN837_c0_g1_i1 1024 1659 +
Scaffold27496	Obimaculoides_280_min_10000bp	gene	138328	139018	.	+	.	ID=TRINITY_DN626_c0_g2_i1.path1;Name=TRINITY_DN626_c0_g2_i1
Scaffold27496	Obimaculoides_280_min_10000bp	mRNA	138328	139018	.	+	.	ID=TRINITY_DN626_c0_g2_i1.mrna1;Name=TRINITY_DN626_c0_g2_i1;Parent=TRINITY_DN626_c0_g2_i1.path1;coverage=100.0;identity=100.0;matches=691;mismatches=0;indels=0;unknowns=0
Scaffold27496	Obimaculoides_280_min_10000bp	exon	138328	139018	100	+	.	ID=TRINITY_DN626_c0_g2_i1.mrna1.exon1;Name=TRINITY_DN626_c0_g2_i1;Parent=TRINITY_DN626_c0_g2_i1.mrna1;Target=TRINITY_DN626_c0_g2_i1 1 691 +
Scaffold97230	Obimaculoides_280_min_10000bp	gene	268569	269164	.	+	.	ID=TRINITY_DN601_c0_g1_i1.path1;Name=TRINITY_DN601_c0_g1_i1
Scaffold97230	Obimaculoides_280_min_10000bp	mRNA	268569	269164	.	+	.	ID=TRINITY_DN601_c0_g1_i1.mrna1;Name=TRINITY_DN601_c0_g1_i1;Parent=TRINITY_DN601_c0_g1_i1.path1;coverage=89.8;identity=99.2;matches=591;mismatches=5;indels=0;unknowns=0
Scaffold97230	Obimaculoides_280_min_10000bp	exon	268569	269164	99	+	.	ID=TRINITY_DN601_c0_g1_i1.mrna1.exon1;Name=TRINITY_DN601_c0_g1_i1;Parent=TRINITY_DN601_c0_g1_i1.mrna1;Target=TRINITY_DN601_c0_g1_i1 1 596 +
Scaffold32928	Obimaculoides_280_min_10000bp	gene	176843	176910	.	+	.	ID=TRINITY_DN601_c0_g1_i1.path2;Name=TRINITY_DN601_c0_g1_i1
Scaffold32928	Obimaculoides_280_min_10000bp	mRNA	176843	176910	.	+	.	ID=TRINITY_DN601_c0_g1_i1.mrna2;Name=TRINITY_DN601_c0_g1_i1;Parent=TRINITY_DN601_c0_g1_i1.path2;coverage=10.2;identity=100.0;matches=68;mismatches=0;indels=0;unknowns=0
Scaffold32928	Obimaculoides_280_min_10000bp	exon	176843	176910	100	+	.	ID=TRINITY_DN601_c0_g1_i1.mrna2.exon1;Name=TRINITY_DN601_c0_g1_i1;Parent=TRINITY_DN601_c0_g1_i1.mrna2;Target=TRINITY_DN601_c0_g1_i1 597 664 +
Scaffold49175	Obimaculoides_280_min_10000bp	gene	187943	233666	.	+	.	ID=TRINITY_DN787_c0_g1_i1.path1;Name=TRINITY_DN787_c0_g1_i1
Scaffold49175	Obimaculoides_280_min_10000bp	mRNA	187943	233666	.	+	.	ID=TRINITY_DN787_c0_g1_i1.mrna1;Name=TRINITY_DN787_c0_g1_i1;Parent=TRINITY_DN787_c0_g1_i1.path1;coverage=100.0;identity=99.9;matches=2110;mismatches=2;indels=0;unknowns=0
Scaffold49175	Obimaculoides_280_min_10000bp	exon	187943	189042	100	+	.	ID=TRINITY_DN787_c0_g1_i1.mrna1.exon1;Name=TRINITY_DN787_c0_g1_i1;Parent=TRINITY_DN787_c0_g1_i1.mrna1;Target=TRINITY_DN787_c0_g1_i1 1 1100 +
Scaffold49175	Obimaculoides_280_min_10000bp	exon	220079	220213	100	+	.	ID=TRINITY_DN787_c0_g1_i1.mrna1.exon2;Name=TRINITY_DN787_c0_g1_i1;Parent=TRINITY_DN787_c0_g1_i1.mrna1;Target=TRINITY_DN787_c0_g1_i1 1101 1235 +
Scaffold49175	Obimaculoides_280_min_10000bp	exon	227315	227556	100	+	.	ID=TRINITY_DN787_c0_g1_i1.mrna1.exon3;Name=TRINITY_DN787_c0_g1_i1;Parent=TRINITY_DN787_c0_g1_i1.mrna1;Target=TRINITY_DN787_c0_g1_i1 1236 1477 +
Scaffold49175	Obimaculoides_280_min_10000bp	exon	228173	228355	100	+	.	ID=TRINITY_DN787_c0_g1_i1.mrna1.exon4;Name=TRINITY_DN787_c0_g1_i1;Parent=TRINITY_DN787_c0_g1_i1.mrna1;Target=TRINITY_DN787_c0_g1_i1 1478 1660 +
Scaffold49175	Obimaculoides_280_min_10000bp	exon	230046	230228	100	+	.	ID=TRINITY_DN787_c0_g1_i1.mrna1.exon5;Name=TRINITY_DN787_c0_g1_i1;Parent=TRINITY_DN787_c0_g1_i1.mrna1;Target=TRINITY_DN787_c0_g1_i1 1661 1843 +
Scaffold49175	Obimaculoides_280_min_10000bp	exon	233398	233666	99	+	.	ID=TRINITY_DN787_c0_g1_i1.mrna1.exon6;Name=TRINITY_DN787_c0_g1_i1;Parent=TRINITY_DN787_c0_g1_i1.mrna1;Target=TRINITY_DN787_c0_g1_i1 1844 2112 +
Scaffold7978	Obimaculoides_280_min_10000bp	gene	478534	478900	.	-	.	ID=TRINITY_DN801_c0_g1_i1.path1;Name=TRINITY_DN801_c0_g1_i1
Scaffold7978	Obimaculoides_280_min_10000bp	mRNA	478534	478900	.	-	.	ID=TRINITY_DN801_c0_g1_i1.mrna1;Name=TRINITY_DN801_c0_g1_i1;Parent=TRINITY_DN801_c0_g1_i1.path1;coverage=100.0;identity=99.7;matches=366;mismatches=1;indels=0;unknowns=0
Scaffold7978	Obimaculoides_280_min_10000bp	exon	478534	478900	99	-	.	ID=TRINITY_DN801_c0_g1_i1.mrna1.exon1;Name=TRINITY_DN801_c0_g1_i1;Parent=TRINITY_DN801_c0_g1_i1.mrna1;Target=TRINITY_DN801_c0_g1_i1 1 367 +
Scaffold3053	Obimaculoides_280_min_10000bp	gene	55595	56186	.	+	.	ID=TRINITY_DN620_c0_g1_i1.path1;Name=TRINITY_DN620_c0_g1_i1
Scaffold3053	Obimaculoides_280_min_10000bp	mRNA	55595	56186	.	+	.	ID=TRINITY_DN620_c0_g1_i1.mrna1;Name=TRINITY_DN620_c0_g1_i1;Parent=TRINITY_DN620_c0_g1_i1.path1;coverage=98.5;identity=99.8;matches=591;mismatches=1;indels=0;unknowns=0
Scaffold3053	Obimaculoides_280_min_10000bp	exon	55595	56186	99	+	.	ID=TRINITY_DN620_c0_g1_i1.mrna1.exon1;Name=TRINITY_DN620_c0_g1_i1;Parent=TRINITY_DN620_c0_g1_i1.mrna1;Target=TRINITY_DN620_c0_g1_i1 1 592 +
Scaffold2330	Obimaculoides_280_min_10000bp	gene	271905	272572	.	-	.	ID=TRINITY_DN865_c0_g1_i1.path1;Name=TRINITY_DN865_c0_g1_i1
Scaffold2330	Obimaculoides_280_min_10000bp	mRNA	271905	272572	.	-	.	ID=TRINITY_DN865_c0_g1_i1.mrna1;Name=TRINITY_DN865_c0_g1_i1;Parent=TRINITY_DN865_c0_g1_i1.path1;coverage=99.7;identity=99.9;matches=667;mismatches=1;indels=0;unknowns=0
Scaffold2330	Obimaculoides_280_min_10000bp	exon	271905	272572	99	-	.	ID=TRINITY_DN865_c0_g1_i1.mrna1.exon1;Name=TRINITY_DN865_c0_g1_i1;Parent=TRINITY_DN865_c0_g1_i1.mrna1;Target=TRINITY_DN865_c0_g1_i1 1 668 +
Scaffold1679	Obimaculoides_280_min_10000bp	gene	731217	732382	.	-	.	ID=TRINITY_DN873_c1_g1_i1.path1;Name=TRINITY_DN873_c1_g1_i1
Scaffold1679	Obimaculoides_280_min_10000bp	mRNA	731217	732382	.	-	.	ID=TRINITY_DN873_c1_g1_i1.mrna1;Name=TRINITY_DN873_c1_g1_i1;Parent=TRINITY_DN873_c1_g1_i1.path1;coverage=100.0;identity=99.9;matches=1166;mismatches=0;indels=1;unknowns=0
Scaffold1679	Obimaculoides_280_min_10000bp	exon	731217	732382	99	-	.	ID=TRINITY_DN873_c1_g1_i1.mrna1.exon1;Name=TRINITY_DN873_c1_g1_i1;Parent=TRINITY_DN873_c1_g1_i1.mrna1;Target=TRINITY_DN873_c1_g1_i1 1 1167 +
Scaffold49703	Obimaculoides_280_min_10000bp	gene	639077	639378	.	-	.	ID=TRINITY_DN868_c0_g1_i1.path1;Name=TRINITY_DN868_c0_g1_i1
Scaffold49703	Obimaculoides_280_min_10000bp	mRNA	639077	639378	.	-	.	ID=TRINITY_DN868_c0_g1_i1.mrna1;Name=TRINITY_DN868_c0_g1_i1;Parent=TRINITY_DN868_c0_g1_i1.path1;coverage=100.0;identity=99.7;matches=301;mismatches=1;indels=0;unknowns=0
Scaffold49703	Obimaculoides_280_min_10000bp	exon	639077	639378	99	-	.	ID=TRINITY_DN868_c0_g1_i1.mrna1.exon1;Name=TRINITY_DN868_c0_g1_i1;Parent=TRINITY_DN868_c0_g1_i1.mrna1;Target=TRINITY_DN868_c0_g1_i1 1 302 +
Scaffold15179	Obimaculoides_280_min_10000bp	gene	152905	239107	.	+	.	ID=TRINITY_DN802_c0_g2_i1.path1;Name=TRINITY_DN802_c0_g2_i1
Scaffold15179	Obimaculoides_280_min_10000bp	mRNA	152905	239107	.	+	.	ID=TRINITY_DN802_c0_g2_i1.mrna1;Name=TRINITY_DN802_c0_g2_i1;Parent=TRINITY_DN802_c0_g2_i1.path1;coverage=99.8;identity=100.0;matches=2612;mismatches=0;indels=1;unknowns=0
Scaffold15179	Obimaculoides_280_min_10000bp	exon	152905	153571	100	+	.	ID=TRINITY_DN802_c0_g2_i1.mrna1.exon1;Name=TRINITY_DN802_c0_g2_i1;Parent=TRINITY_DN802_c0_g2_i1.mrna1;Target=TRINITY_DN802_c0_g2_i1 1 667 +
Scaffold15179	Obimaculoides_280_min_10000bp	exon	179313	179529	100	+	.	ID=TRINITY_DN802_c0_g2_i1.mrna1.exon2;Name=TRINITY_DN802_c0_g2_i1;Parent=TRINITY_DN802_c0_g2_i1.mrna1;Target=TRINITY_DN802_c0_g2_i1 668 884 +
Scaffold15179	Obimaculoides_280_min_10000bp	exon	192346	192449	100	+	.	ID=TRINITY_DN802_c0_g2_i1.mrna1.exon3;Name=TRINITY_DN802_c0_g2_i1;Parent=TRINITY_DN802_c0_g2_i1.mrna1;Target=TRINITY_DN802_c0_g2_i1 885 988 +
Scaffold15179	Obimaculoides_280_min_10000bp	exon	194691	194845	100	+	.	ID=TRINITY_DN802_c0_g2_i1.mrna1.exon4;Name=TRINITY_DN802_c0_g2_i1;Parent=TRINITY_DN802_c0_g2_i1.mrna1;Target=TRINITY_DN802_c0_g2_i1 989 1143 +
Scaffold15179	Obimaculoides_280_min_10000bp	exon	196193	196361	100	+	.	ID=TRINITY_DN802_c0_g2_i1.mrna1.exon5;Name=TRINITY_DN802_c0_g2_i1;Parent=TRINITY_DN802_c0_g2_i1.mrna1;Target=TRINITY_DN802_c0_g2_i1 1144 1312 +
Scaffold15179	Obimaculoides_280_min_10000bp	exon	201999	202217	99	+	.	ID=TRINITY_DN802_c0_g2_i1.mrna1.exon6;Name=TRINITY_DN802_c0_g2_i1;Parent=TRINITY_DN802_c0_g2_i1.mrna1;Target=TRINITY_DN802_c0_g2_i1 1313 1532 +
Scaffold15179	Obimaculoides_280_min_10000bp	exon	203770	203993	100	+	.	ID=TRINITY_DN802_c0_g2_i1.mrna1.exon7;Name=TRINITY_DN802_c0_g2_i1;Parent=TRINITY_DN802_c0_g2_i1.mrna1;Target=TRINITY_DN802_c0_g2_i1 1533 1756 +
Scaffold15179	Obimaculoides_280_min_10000bp	exon	215319	215500	100	+	.	ID=TRINITY_DN802_c0_g2_i1.mrna1.exon8;Name=TRINITY_DN802_c0_g2_i1;Parent=TRINITY_DN802_c0_g2_i1.mrna1;Target=TRINITY_DN802_c0_g2_i1 1757 1938 +
Scaffold15179	Obimaculoides_280_min_10000bp	exon	221575	221726	100	+	.	ID=TRINITY_DN802_c0_g2_i1.mrna1.exon9;Name=TRINITY_DN802_c0_g2_i1;Parent=TRINITY_DN802_c0_g2_i1.mrna1;Target=TRINITY_DN802_c0_g2_i1 1939 2090 +
Scaffold15179	Obimaculoides_280_min_10000bp	exon	238585	239107	100	+	.	ID=TRINITY_DN802_c0_g2_i1.mrna1.exon10;Name=TRINITY_DN802_c0_g2_i1;Parent=TRINITY_DN802_c0_g2_i1.mrna1;Target=TRINITY_DN802_c0_g2_i1 2091 2613 +
Scaffold90212	Obimaculoides_280_min_10000bp	gene	98382	99079	.	+	.	ID=TRINITY_DN807_c0_g1_i1.path1;Name=TRINITY_DN807_c0_g1_i1
Scaffold90212	Obimaculoides_280_min_10000bp	mRNA	98382	99079	.	+	.	ID=TRINITY_DN807_c0_g1_i1.mrna1;Name=TRINITY_DN807_c0_g1_i1;Parent=TRINITY_DN807_c0_g1_i1.path1;coverage=100.0;identity=99.7;matches=697;mismatches=1;indels=1;unknowns=0
Scaffold90212	Obimaculoides_280_min_10000bp	exon	98382	99079	99	+	.	ID=TRINITY_DN807_c0_g1_i1.mrna1.exon1;Name=TRINITY_DN807_c0_g1_i1;Parent=TRINITY_DN807_c0_g1_i1.mrna1;Target=TRINITY_DN807_c0_g1_i1 1 699 +
Scaffold32305	Obimaculoides_280_min_10000bp	gene	113997	115042	.	-	.	ID=TRINITY_DN841_c0_g1_i1.path1;Name=TRINITY_DN841_c0_g1_i1
Scaffold32305	Obimaculoides_280_min_10000bp	mRNA	113997	115042	.	-	.	ID=TRINITY_DN841_c0_g1_i1.mrna1;Name=TRINITY_DN841_c0_g1_i1;Parent=TRINITY_DN841_c0_g1_i1.path1;coverage=100.0;identity=99.4;matches=1040;mismatches=6;indels=0;unknowns=0
Scaffold32305	Obimaculoides_280_min_10000bp	exon	113997	115042	99	-	.	ID=TRINITY_DN841_c0_g1_i1.mrna1.exon1;Name=TRINITY_DN841_c0_g1_i1;Parent=TRINITY_DN841_c0_g1_i1.mrna1;Target=TRINITY_DN841_c0_g1_i1 1 1046 +
Scaffold215093	Obimaculoides_280_min_10000bp	gene	6305	7532	.	-	.	ID=TRINITY_DN859_c0_g1_i1.path1;Name=TRINITY_DN859_c0_g1_i1
Scaffold215093	Obimaculoides_280_min_10000bp	mRNA	6305	7532	.	-	.	ID=TRINITY_DN859_c0_g1_i1.mrna1;Name=TRINITY_DN859_c0_g1_i1;Parent=TRINITY_DN859_c0_g1_i1.path1;coverage=100.0;identity=99.8;matches=1226;mismatches=2;indels=0;unknowns=0
Scaffold215093	Obimaculoides_280_min_10000bp	exon	6305	7532	99	-	.	ID=TRINITY_DN859_c0_g1_i1.mrna1.exon1;Name=TRINITY_DN859_c0_g1_i1;Parent=TRINITY_DN859_c0_g1_i1.mrna1;Target=TRINITY_DN859_c0_g1_i1 1 1228 +
Scaffold49858	Obimaculoides_280_min_10000bp	gene	802130	803528	.	+	.	ID=TRINITY_DN875_c0_g1_i1.path1;Name=TRINITY_DN875_c0_g1_i1
Scaffold49858	Obimaculoides_280_min_10000bp	mRNA	802130	803528	.	+	.	ID=TRINITY_DN875_c0_g1_i1.mrna1;Name=TRINITY_DN875_c0_g1_i1;Parent=TRINITY_DN875_c0_g1_i1.path1;coverage=100.0;identity=100.0;matches=1399;mismatches=0;indels=0;unknowns=0
Scaffold49858	Obimaculoides_280_min_10000bp	exon	802130	803528	100	+	.	ID=TRINITY_DN875_c0_g1_i1.mrna1.exon1;Name=TRINITY_DN875_c0_g1_i1;Parent=TRINITY_DN875_c0_g1_i1.mrna1;Target=TRINITY_DN875_c0_g1_i1 1 1399 +
Scaffold3422	Obimaculoides_280_min_10000bp	gene	583687	584357	.	-	.	ID=TRINITY_DN857_c0_g1_i1.path1;Name=TRINITY_DN857_c0_g1_i1
Scaffold3422	Obimaculoides_280_min_10000bp	mRNA	583687	584357	.	-	.	ID=TRINITY_DN857_c0_g1_i1.mrna1;Name=TRINITY_DN857_c0_g1_i1;Parent=TRINITY_DN857_c0_g1_i1.path1;coverage=99.7;identity=100.0;matches=671;mismatches=0;indels=0;unknowns=0
Scaffold3422	Obimaculoides_280_min_10000bp	exon	583687	584357	100	-	.	ID=TRINITY_DN857_c0_g1_i1.mrna1.exon1;Name=TRINITY_DN857_c0_g1_i1;Parent=TRINITY_DN857_c0_g1_i1.mrna1;Target=TRINITY_DN857_c0_g1_i1 3 673 +
Scaffold234357	Obimaculoides_280_min_10000bp	gene	6461	6857	.	-	.	ID=TRINITY_DN903_c0_g1_i1.path1;Name=TRINITY_DN903_c0_g1_i1
Scaffold234357	Obimaculoides_280_min_10000bp	mRNA	6461	6857	.	-	.	ID=TRINITY_DN903_c0_g1_i1.mrna1;Name=TRINITY_DN903_c0_g1_i1;Parent=TRINITY_DN903_c0_g1_i1.path1;coverage=100.0;identity=100.0;matches=397;mismatches=0;indels=0;unknowns=0
Scaffold234357	Obimaculoides_280_min_10000bp	exon	6461	6857	100	-	.	ID=TRINITY_DN903_c0_g1_i1.mrna1.exon1;Name=TRINITY_DN903_c0_g1_i1;Parent=TRINITY_DN903_c0_g1_i1.mrna1;Target=TRINITY_DN903_c0_g1_i1 1 397 +
Scaffold39001	Obimaculoides_280_min_10000bp	gene	314781	315030	.	+	.	ID=TRINITY_DN815_c0_g1_i1.path1;Name=TRINITY_DN815_c0_g1_i1
Scaffold39001	Obimaculoides_280_min_10000bp	mRNA	314781	315030	.	+	.	ID=TRINITY_DN815_c0_g1_i1.mrna1;Name=TRINITY_DN815_c0_g1_i1;Parent=TRINITY_DN815_c0_g1_i1.path1;coverage=100.0;identity=99.6;matches=249;mismatches=1;indels=0;unknowns=0
Scaffold39001	Obimaculoides_280_min_10000bp	exon	314781	315030	99	+	.	ID=TRINITY_DN815_c0_g1_i1.mrna1.exon1;Name=TRINITY_DN815_c0_g1_i1;Parent=TRINITY_DN815_c0_g1_i1.mrna1;Target=TRINITY_DN815_c0_g1_i1 1 250 +
Scaffold5402	Obimaculoides_280_min_10000bp	gene	658464	659165	.	-	.	ID=TRINITY_DN671_c0_g1_i1.path1;Name=TRINITY_DN671_c0_g1_i1
Scaffold5402	Obimaculoides_280_min_10000bp	mRNA	658464	659165	.	-	.	ID=TRINITY_DN671_c0_g1_i1.mrna1;Name=TRINITY_DN671_c0_g1_i1;Parent=TRINITY_DN671_c0_g1_i1.path1;coverage=97.9;identity=96.2;matches=553;mismatches=7;indels=15;unknowns=132
Scaffold5402	Obimaculoides_280_min_10000bp	exon	658464	659165	96	-	.	ID=TRINITY_DN671_c0_g1_i1.mrna1.exon1;Name=TRINITY_DN671_c0_g1_i1;Parent=TRINITY_DN671_c0_g1_i1.mrna1;Target=TRINITY_DN671_c0_g1_i1 16 712 +
Scaffold161437	Obimaculoides_280_min_10000bp	gene	414585	415156	.	-	.	ID=TRINITY_DN959_c0_g1_i1.path1;Name=TRINITY_DN959_c0_g1_i1
Scaffold161437	Obimaculoides_280_min_10000bp	mRNA	414585	415156	.	-	.	ID=TRINITY_DN959_c0_g1_i1.mrna1;Name=TRINITY_DN959_c0_g1_i1;Parent=TRINITY_DN959_c0_g1_i1.path1;coverage=100.0;identity=100.0;matches=572;mismatches=0;indels=0;unknowns=0
Scaffold161437	Obimaculoides_280_min_10000bp	exon	414585	415156	100	-	.	ID=TRINITY_DN959_c0_g1_i1.mrna1.exon1;Name=TRINITY_DN959_c0_g1_i1;Parent=TRINITY_DN959_c0_g1_i1.mrna1;Target=TRINITY_DN959_c0_g1_i1 1 572 +
Scaffold25310	Obimaculoides_280_min_10000bp	gene	11659	12055	.	+	.	ID=TRINITY_DN959_c1_g1_i1.path1;Name=TRINITY_DN959_c1_g1_i1
Scaffold25310	Obimaculoides_280_min_10000bp	mRNA	11659	12055	.	+	.	ID=TRINITY_DN959_c1_g1_i1.mrna1;Name=TRINITY_DN959_c1_g1_i1;Parent=TRINITY_DN959_c1_g1_i1.path1;coverage=100.0;identity=100.0;matches=397;mismatches=0;indels=0;unknowns=0
Scaffold25310	Obimaculoides_280_min_10000bp	exon	11659	12055	100	+	.	ID=TRINITY_DN959_c1_g1_i1.mrna1.exon1;Name=TRINITY_DN959_c1_g1_i1;Parent=TRINITY_DN959_c1_g1_i1.mrna1;Target=TRINITY_DN959_c1_g1_i1 1 397 +
Scaffold1333	Obimaculoides_280_min_10000bp	gene	171112	181164	.	-	.	ID=TRINITY_DN919_c0_g1_i1.path1;Name=TRINITY_DN919_c0_g1_i1
Scaffold1333	Obimaculoides_280_min_10000bp	mRNA	171112	181164	.	-	.	ID=TRINITY_DN919_c0_g1_i1.mrna1;Name=TRINITY_DN919_c0_g1_i1;Parent=TRINITY_DN919_c0_g1_i1.path1;coverage=98.5;identity=100.0;matches=725;mismatches=0;indels=0;unknowns=0
Scaffold1333	Obimaculoides_280_min_10000bp	exon	180932	181164	100	-	.	ID=TRINITY_DN919_c0_g1_i1.mrna1.exon1;Name=TRINITY_DN919_c0_g1_i1;Parent=TRINITY_DN919_c0_g1_i1.mrna1;Target=TRINITY_DN919_c0_g1_i1 1 233 +
Scaffold1333	Obimaculoides_280_min_10000bp	exon	175483	175579	100	-	.	ID=TRINITY_DN919_c0_g1_i1.mrna1.exon2;Name=TRINITY_DN919_c0_g1_i1;Parent=TRINITY_DN919_c0_g1_i1.mrna1;Target=TRINITY_DN919_c0_g1_i1 234 330 +
Scaffold1333	Obimaculoides_280_min_10000bp	exon	173970	174039	100	-	.	ID=TRINITY_DN919_c0_g1_i1.mrna1.exon3;Name=TRINITY_DN919_c0_g1_i1;Parent=TRINITY_DN919_c0_g1_i1.mrna1;Target=TRINITY_DN919_c0_g1_i1 331 400 +
Scaffold1333	Obimaculoides_280_min_10000bp	exon	172084	172198	100	-	.	ID=TRINITY_DN919_c0_g1_i1.mrna1.exon4;Name=TRINITY_DN919_c0_g1_i1;Parent=TRINITY_DN919_c0_g1_i1.mrna1;Target=TRINITY_DN919_c0_g1_i1 401 515 +
Scaffold1333	Obimaculoides_280_min_10000bp	exon	171112	171321	100	-	.	ID=TRINITY_DN919_c0_g1_i1.mrna1.exon5;Name=TRINITY_DN919_c0_g1_i1;Parent=TRINITY_DN919_c0_g1_i1.mrna1;Target=TRINITY_DN919_c0_g1_i1 516 725 +
Scaffold167457	Obimaculoides_280_min_10000bp	gene	35914	36591	.	-	.	ID=TRINITY_DN920_c0_g1_i1.path1;Name=TRINITY_DN920_c0_g1_i1
Scaffold167457	Obimaculoides_280_min_10000bp	mRNA	35914	36591	.	-	.	ID=TRINITY_DN920_c0_g1_i1.mrna1;Name=TRINITY_DN920_c0_g1_i1;Parent=TRINITY_DN920_c0_g1_i1.path1;coverage=100.0;identity=100.0;matches=678;mismatches=0;indels=0;unknowns=0
Scaffold167457	Obimaculoides_280_min_10000bp	exon	35914	36591	100	-	.	ID=TRINITY_DN920_c0_g1_i1.mrna1.exon1;Name=TRINITY_DN920_c0_g1_i1;Parent=TRINITY_DN920_c0_g1_i1.mrna1;Target=TRINITY_DN920_c0_g1_i1 1 678 +
Scaffold44154	Obimaculoides_280_min_10000bp	gene	35579	36158	.	+	.	ID=TRINITY_DN961_c1_g1_i1.path1;Name=TRINITY_DN961_c1_g1_i1
Scaffold44154	Obimaculoides_280_min_10000bp	mRNA	35579	36158	.	+	.	ID=TRINITY_DN961_c1_g1_i1.mrna1;Name=TRINITY_DN961_c1_g1_i1;Parent=TRINITY_DN961_c1_g1_i1.path1;coverage=100.0;identity=100.0;matches=580;mismatches=0;indels=0;unknowns=0
Scaffold44154	Obimaculoides_280_min_10000bp	exon	35579	36158	100	+	.	ID=TRINITY_DN961_c1_g1_i1.mrna1.exon1;Name=TRINITY_DN961_c1_g1_i1;Parent=TRINITY_DN961_c1_g1_i1.mrna1;Target=TRINITY_DN961_c1_g1_i1 1 580 +
Scaffold122799	Obimaculoides_280_min_10000bp	gene	370782	376437	.	-	.	ID=TRINITY_DN879_c0_g1_i1.path1;Name=TRINITY_DN879_c0_g1_i1
Scaffold122799	Obimaculoides_280_min_10000bp	mRNA	370782	376437	.	-	.	ID=TRINITY_DN879_c0_g1_i1.mrna1;Name=TRINITY_DN879_c0_g1_i1;Parent=TRINITY_DN879_c0_g1_i1.path1;coverage=97.6;identity=99.8;matches=496;mismatches=1;indels=0;unknowns=0
Scaffold122799	Obimaculoides_280_min_10000bp	exon	376400	376437	100	-	.	ID=TRINITY_DN879_c0_g1_i1.mrna1.exon1;Name=TRINITY_DN879_c0_g1_i1;Parent=TRINITY_DN879_c0_g1_i1.mrna1;Target=TRINITY_DN879_c0_g1_i1 8 45 +
Scaffold122799	Obimaculoides_280_min_10000bp	exon	372555	372638	100	-	.	ID=TRINITY_DN879_c0_g1_i1.mrna1.exon2;Name=TRINITY_DN879_c0_g1_i1;Parent=TRINITY_DN879_c0_g1_i1.mrna1;Target=TRINITY_DN879_c0_g1_i1 46 129 +
Scaffold122799	Obimaculoides_280_min_10000bp	exon	371260	371398	100	-	.	ID=TRINITY_DN879_c0_g1_i1.mrna1.exon3;Name=TRINITY_DN879_c0_g1_i1;Parent=TRINITY_DN879_c0_g1_i1.mrna1;Target=TRINITY_DN879_c0_g1_i1 130 268 +
Scaffold122799	Obimaculoides_280_min_10000bp	exon	371056	371111	100	-	.	ID=TRINITY_DN879_c0_g1_i1.mrna1.exon4;Name=TRINITY_DN879_c0_g1_i1;Parent=TRINITY_DN879_c0_g1_i1.mrna1;Target=TRINITY_DN879_c0_g1_i1 269 324 +
Scaffold122799	Obimaculoides_280_min_10000bp	exon	370782	370961	99	-	.	ID=TRINITY_DN879_c0_g1_i1.mrna1.exon5;Name=TRINITY_DN879_c0_g1_i1;Parent=TRINITY_DN879_c0_g1_i1.mrna1;Target=TRINITY_DN879_c0_g1_i1 325 504 +
Scaffold4766	Obimaculoides_280_min_10000bp	gene	45469	46122	.	-	.	ID=TRINITY_DN958_c0_g1_i1.path1;Name=TRINITY_DN958_c0_g1_i1
Scaffold4766	Obimaculoides_280_min_10000bp	mRNA	45469	46122	.	-	.	ID=TRINITY_DN958_c0_g1_i1.mrna1;Name=TRINITY_DN958_c0_g1_i1;Parent=TRINITY_DN958_c0_g1_i1.path1;coverage=100.0;identity=100.0;matches=654;mismatches=0;indels=0;unknowns=0
Scaffold4766	Obimaculoides_280_min_10000bp	exon	45469	46122	100	-	.	ID=TRINITY_DN958_c0_g1_i1.mrna1.exon1;Name=TRINITY_DN958_c0_g1_i1;Parent=TRINITY_DN958_c0_g1_i1.mrna1;Target=TRINITY_DN958_c0_g1_i1 1 654 +
Scaffold71489	Obimaculoides_280_min_10000bp	gene	338884	339157	.	+	.	ID=TRINITY_DN928_c0_g1_i1.path1;Name=TRINITY_DN928_c0_g1_i1
Scaffold71489	Obimaculoides_280_min_10000bp	mRNA	338884	339157	.	+	.	ID=TRINITY_DN928_c0_g1_i1.mrna1;Name=TRINITY_DN928_c0_g1_i1;Parent=TRINITY_DN928_c0_g1_i1.path1;coverage=100.0;identity=100.0;matches=274;mismatches=0;indels=0;unknowns=0
Scaffold71489	Obimaculoides_280_min_10000bp	exon	338884	339157	100	+	.	ID=TRINITY_DN928_c0_g1_i1.mrna1.exon1;Name=TRINITY_DN928_c0_g1_i1;Parent=TRINITY_DN928_c0_g1_i1.mrna1;Target=TRINITY_DN928_c0_g1_i1 1 274 +
Scaffold241309	Obimaculoides_280_min_10000bp	gene	39104	39648	.	+	.	ID=TRINITY_DN976_c0_g1_i1.path1;Name=TRINITY_DN976_c0_g1_i1
Scaffold241309	Obimaculoides_280_min_10000bp	mRNA	39104	39648	.	+	.	ID=TRINITY_DN976_c0_g1_i1.mrna1;Name=TRINITY_DN976_c0_g1_i1;Parent=TRINITY_DN976_c0_g1_i1.path1;coverage=100.0;identity=100.0;matches=545;mismatches=0;indels=0;unknowns=0
Scaffold241309	Obimaculoides_280_min_10000bp	exon	39104	39648	100	+	.	ID=TRINITY_DN976_c0_g1_i1.mrna1.exon1;Name=TRINITY_DN976_c0_g1_i1;Parent=TRINITY_DN976_c0_g1_i1.mrna1;Target=TRINITY_DN976_c0_g1_i1 1 545 +
Scaffold28581	Obimaculoides_280_min_10000bp	gene	294999	295573	.	-	.	ID=TRINITY_DN974_c0_g1_i1.path1;Name=TRINITY_DN974_c0_g1_i1
Scaffold28581	Obimaculoides_280_min_10000bp	mRNA	294999	295573	.	-	.	ID=TRINITY_DN974_c0_g1_i1.mrna1;Name=TRINITY_DN974_c0_g1_i1;Parent=TRINITY_DN974_c0_g1_i1.path1;coverage=100.0;identity=100.0;matches=575;mismatches=0;indels=0;unknowns=0
Scaffold28581	Obimaculoides_280_min_10000bp	exon	294999	295573	100	-	.	ID=TRINITY_DN974_c0_g1_i1.mrna1.exon1;Name=TRINITY_DN974_c0_g1_i1;Parent=TRINITY_DN974_c0_g1_i1.mrna1;Target=TRINITY_DN974_c0_g1_i1 1 575 +
Scaffold53875	Obimaculoides_280_min_10000bp	gene	266500	266771	.	+	.	ID=TRINITY_DN923_c0_g1_i1.path1;Name=TRINITY_DN923_c0_g1_i1
Scaffold53875	Obimaculoides_280_min_10000bp	mRNA	266500	266771	.	+	.	ID=TRINITY_DN923_c0_g1_i1.mrna1;Name=TRINITY_DN923_c0_g1_i1;Parent=TRINITY_DN923_c0_g1_i1.path1;coverage=100.0;identity=99.3;matches=272;mismatches=0;indels=2;unknowns=0
Scaffold53875	Obimaculoides_280_min_10000bp	exon	266500	266771	99	+	.	ID=TRINITY_DN923_c0_g1_i1.mrna1.exon1;Name=TRINITY_DN923_c0_g1_i1;Parent=TRINITY_DN923_c0_g1_i1.mrna1;Target=TRINITY_DN923_c0_g1_i1 1 274 +
Scaffold82810	Obimaculoides_280_min_10000bp	gene	134796	135555	.	-	.	ID=TRINITY_DN1092_c0_g1_i1.path1;Name=TRINITY_DN1092_c0_g1_i1
Scaffold82810	Obimaculoides_280_min_10000bp	mRNA	134796	135555	.	-	.	ID=TRINITY_DN1092_c0_g1_i1.mrna1;Name=TRINITY_DN1092_c0_g1_i1;Parent=TRINITY_DN1092_c0_g1_i1.path1;coverage=100.0;identity=100.0;matches=760;mismatches=0;indels=0;unknowns=0
Scaffold82810	Obimaculoides_280_min_10000bp	exon	134796	135555	100	-	.	ID=TRINITY_DN1092_c0_g1_i1.mrna1.exon1;Name=TRINITY_DN1092_c0_g1_i1;Parent=TRINITY_DN1092_c0_g1_i1.mrna1;Target=TRINITY_DN1092_c0_g1_i1 1 760 +
Scaffold28875	Obimaculoides_280_min_10000bp	gene	104693	105322	.	-	.	ID=TRINITY_DN934_c1_g1_i1.path1;Name=TRINITY_DN934_c1_g1_i1
Scaffold28875	Obimaculoides_280_min_10000bp	mRNA	104693	105322	.	-	.	ID=TRINITY_DN934_c1_g1_i1.mrna1;Name=TRINITY_DN934_c1_g1_i1;Parent=TRINITY_DN934_c1_g1_i1.path1;coverage=100.0;identity=100.0;matches=630;mismatches=0;indels=0;unknowns=0
Scaffold28875	Obimaculoides_280_min_10000bp	exon	104693	105322	100	-	.	ID=TRINITY_DN934_c1_g1_i1.mrna1.exon1;Name=TRINITY_DN934_c1_g1_i1;Parent=TRINITY_DN934_c1_g1_i1.mrna1;Target=TRINITY_DN934_c1_g1_i1 1 630 +
Scaffold114047	Obimaculoides_280_min_10000bp	gene	75365	75648	.	+	.	ID=TRINITY_DN1041_c0_g1_i1.path1;Name=TRINITY_DN1041_c0_g1_i1
Scaffold114047	Obimaculoides_280_min_10000bp	mRNA	75365	75648	.	+	.	ID=TRINITY_DN1041_c0_g1_i1.mrna1;Name=TRINITY_DN1041_c0_g1_i1;Parent=TRINITY_DN1041_c0_g1_i1.path1;coverage=99.6;identity=99.6;matches=283;mismatches=1;indels=0;unknowns=0
Scaffold114047	Obimaculoides_280_min_10000bp	exon	75365	75648	99	+	.	ID=TRINITY_DN1041_c0_g1_i1.mrna1.exon1;Name=TRINITY_DN1041_c0_g1_i1;Parent=TRINITY_DN1041_c0_g1_i1.mrna1;Target=TRINITY_DN1041_c0_g1_i1 1 284 +
Scaffold10438	Obimaculoides_280_min_10000bp	gene	610640	623980	.	+	.	ID=TRINITY_DN670_c0_g1_i1.path1;Name=TRINITY_DN670_c0_g1_i1
Scaffold10438	Obimaculoides_280_min_10000bp	mRNA	610640	623980	.	+	.	ID=TRINITY_DN670_c0_g1_i1.mrna1;Name=TRINITY_DN670_c0_g1_i1;Parent=TRINITY_DN670_c0_g1_i1.path1;coverage=100.0;identity=96.0;matches=1589;mismatches=34;indels=33;unknowns=0
Scaffold10438	Obimaculoides_280_min_10000bp	exon	610640	610795	98	+	.	ID=TRINITY_DN670_c0_g1_i1.mrna1.exon1;Name=TRINITY_DN670_c0_g1_i1;Parent=TRINITY_DN670_c0_g1_i1.mrna1;Target=TRINITY_DN670_c0_g1_i1 1 155 +
Scaffold10438	Obimaculoides_280_min_10000bp	exon	617089	617170	47	+	.	ID=TRINITY_DN670_c0_g1_i1.mrna1.exon2;Name=TRINITY_DN670_c0_g1_i1;Parent=TRINITY_DN670_c0_g1_i1.mrna1;Target=TRINITY_DN670_c0_g1_i1 183 281 +
Scaffold10438	Obimaculoides_280_min_10000bp	exon	617394	617403	100	+	.	ID=TRINITY_DN670_c0_g1_i1.mrna1.exon3;Name=TRINITY_DN670_c0_g1_i1;Parent=TRINITY_DN670_c0_g1_i1.mrna1;Target=TRINITY_DN670_c0_g1_i1 282 291 +
Scaffold10438	Obimaculoides_280_min_10000bp	exon	618079	618244	94	+	.	ID=TRINITY_DN670_c0_g1_i1.mrna1.exon4;Name=TRINITY_DN670_c0_g1_i1;Parent=TRINITY_DN670_c0_g1_i1.mrna1;Target=TRINITY_DN670_c0_g1_i1 292 466 +
Scaffold10438	Obimaculoides_280_min_10000bp	exon	619110	619272	100	+	.	ID=TRINITY_DN670_c0_g1_i1.mrna1.exon5;Name=TRINITY_DN670_c0_g1_i1;Parent=TRINITY_DN670_c0_g1_i1.mrna1;Target=TRINITY_DN670_c0_g1_i1 467 629 +
Scaffold10438	Obimaculoides_280_min_10000bp	exon	620324	620415	100	+	.	ID=TRINITY_DN670_c0_g1_i1.mrna1.exon6;Name=TRINITY_DN670_c0_g1_i1;Parent=TRINITY_DN670_c0_g1_i1.mrna1;Target=TRINITY_DN670_c0_g1_i1 630 721 +
Scaffold10438	Obimaculoides_280_min_10000bp	exon	621645	621710	100	+	.	ID=TRINITY_DN670_c0_g1_i1.mrna1.exon7;Name=TRINITY_DN670_c0_g1_i1;Parent=TRINITY_DN670_c0_g1_i1.mrna1;Target=TRINITY_DN670_c0_g1_i1 722 787 +
Scaffold10438	Obimaculoides_280_min_10000bp	exon	623089	623980	99	+	.	ID=TRINITY_DN670_c0_g1_i1.mrna1.exon8;Name=TRINITY_DN670_c0_g1_i1;Parent=TRINITY_DN670_c0_g1_i1.mrna1;Target=TRINITY_DN670_c0_g1_i1 788 1679 +
Scaffold40100	Obimaculoides_280_min_10000bp	gene	534272	535052	.	-	.	ID=TRINITY_DN1015_c0_g1_i1.path1;Name=TRINITY_DN1015_c0_g1_i1
Scaffold40100	Obimaculoides_280_min_10000bp	mRNA	534272	535052	.	-	.	ID=TRINITY_DN1015_c0_g1_i1.mrna1;Name=TRINITY_DN1015_c0_g1_i1;Parent=TRINITY_DN1015_c0_g1_i1.path1;coverage=100.0;identity=100.0;matches=781;mismatches=0;indels=0;unknowns=0
Scaffold40100	Obimaculoides_280_min_10000bp	exon	534272	535052	100	-	.	ID=TRINITY_DN1015_c0_g1_i1.mrna1.exon1;Name=TRINITY_DN1015_c0_g1_i1;Parent=TRINITY_DN1015_c0_g1_i1.mrna1;Target=TRINITY_DN1015_c0_g1_i1 1 781 +
Scaffold84487	Obimaculoides_280_min_10000bp	gene	152727	152934	.	-	.	ID=TRINITY_DN1096_c0_g1_i1.path1;Name=TRINITY_DN1096_c0_g1_i1
Scaffold84487	Obimaculoides_280_min_10000bp	mRNA	152727	152934	.	-	.	ID=TRINITY_DN1096_c0_g1_i1.mrna1;Name=TRINITY_DN1096_c0_g1_i1;Parent=TRINITY_DN1096_c0_g1_i1.path1;coverage=100.0;identity=99.5;matches=207;mismatches=1;indels=0;unknowns=0
Scaffold84487	Obimaculoides_280_min_10000bp	exon	152727	152934	99	-	.	ID=TRINITY_DN1096_c0_g1_i1.mrna1.exon1;Name=TRINITY_DN1096_c0_g1_i1;Parent=TRINITY_DN1096_c0_g1_i1.mrna1;Target=TRINITY_DN1096_c0_g1_i1 1 208 +
Scaffold31625	Obimaculoides_280_min_10000bp	gene	178208	195578	.	+	.	ID=TRINITY_DN1038_c0_g1_i1.path1;Name=TRINITY_DN1038_c0_g1_i1
Scaffold31625	Obimaculoides_280_min_10000bp	mRNA	178208	195578	.	+	.	ID=TRINITY_DN1038_c0_g1_i1.mrna1;Name=TRINITY_DN1038_c0_g1_i1;Parent=TRINITY_DN1038_c0_g1_i1.path1;coverage=100.0;identity=99.9;matches=1258;mismatches=0;indels=1;unknowns=0
Scaffold31625	Obimaculoides_280_min_10000bp	exon	178208	178450	100	+	.	ID=TRINITY_DN1038_c0_g1_i1.mrna1.exon1;Name=TRINITY_DN1038_c0_g1_i1;Parent=TRINITY_DN1038_c0_g1_i1.mrna1;Target=TRINITY_DN1038_c0_g1_i1 1 243 +
Scaffold31625	Obimaculoides_280_min_10000bp	exon	187133	187300	99	+	.	ID=TRINITY_DN1038_c0_g1_i1.mrna1.exon2;Name=TRINITY_DN1038_c0_g1_i1;Parent=TRINITY_DN1038_c0_g1_i1.mrna1;Target=TRINITY_DN1038_c0_g1_i1 244 412 +
Scaffold31625	Obimaculoides_280_min_10000bp	exon	187398	187508	100	+	.	ID=TRINITY_DN1038_c0_g1_i1.mrna1.exon3;Name=TRINITY_DN1038_c0_g1_i1;Parent=TRINITY_DN1038_c0_g1_i1.mrna1;Target=TRINITY_DN1038_c0_g1_i1 413 523 +
Scaffold31625	Obimaculoides_280_min_10000bp	exon	189493	189617	100	+	.	ID=TRINITY_DN1038_c0_g1_i1.mrna1.exon4;Name=TRINITY_DN1038_c0_g1_i1;Parent=TRINITY_DN1038_c0_g1_i1.mrna1;Target=TRINITY_DN1038_c0_g1_i1 524 648 +
Scaffold31625	Obimaculoides_280_min_10000bp	exon	194968	195578	100	+	.	ID=TRINITY_DN1038_c0_g1_i1.mrna1.exon5;Name=TRINITY_DN1038_c0_g1_i1;Parent=TRINITY_DN1038_c0_g1_i1.mrna1;Target=TRINITY_DN1038_c0_g1_i1 649 1259 +
Scaffold47317	Obimaculoides_280_min_10000bp	gene	693532	695988	.	+	.	ID=TRINITY_DN1005_c0_g1_i1.path1;Name=TRINITY_DN1005_c0_g1_i1
Scaffold47317	Obimaculoides_280_min_10000bp	mRNA	693532	695988	.	+	.	ID=TRINITY_DN1005_c0_g1_i1.mrna1;Name=TRINITY_DN1005_c0_g1_i1;Parent=TRINITY_DN1005_c0_g1_i1.path1;coverage=100.0;identity=100.0;matches=280;mismatches=0;indels=0;unknowns=0
Scaffold47317	Obimaculoides_280_min_10000bp	exon	693532	693597	100	+	.	ID=TRINITY_DN1005_c0_g1_i1.mrna1.exon1;Name=TRINITY_DN1005_c0_g1_i1;Parent=TRINITY_DN1005_c0_g1_i1.mrna1;Target=TRINITY_DN1005_c0_g1_i1 215 280 -
Scaffold47317	Obimaculoides_280_min_10000bp	exon	694156	694307	100	+	.	ID=TRINITY_DN1005_c0_g1_i1.mrna1.exon2;Name=TRINITY_DN1005_c0_g1_i1;Parent=TRINITY_DN1005_c0_g1_i1.mrna1;Target=TRINITY_DN1005_c0_g1_i1 63 214 -
Scaffold47317	Obimaculoides_280_min_10000bp	exon	695162	695216	100	+	.	ID=TRINITY_DN1005_c0_g1_i1.mrna1.exon3;Name=TRINITY_DN1005_c0_g1_i1;Parent=TRINITY_DN1005_c0_g1_i1.mrna1;Target=TRINITY_DN1005_c0_g1_i1 8 62 -
Scaffold47317	Obimaculoides_280_min_10000bp	exon	695982	695988	100	+	.	ID=TRINITY_DN1005_c0_g1_i1.mrna1.exon4;Name=TRINITY_DN1005_c0_g1_i1;Parent=TRINITY_DN1005_c0_g1_i1.mrna1;Target=TRINITY_DN1005_c0_g1_i1 1 7 -
Scaffold16102	Obimaculoides_280_min_10000bp	gene	544770	600636	.	+	.	ID=TRINITY_DN413_c0_g1_i1.path1;Name=TRINITY_DN413_c0_g1_i1
Scaffold16102	Obimaculoides_280_min_10000bp	mRNA	544770	600636	.	+	.	ID=TRINITY_DN413_c0_g1_i1.mrna1;Name=TRINITY_DN413_c0_g1_i1;Parent=TRINITY_DN413_c0_g1_i1.path1;coverage=90.6;identity=93.6;matches=690;mismatches=9;indels=38;unknowns=0
Scaffold16102	Obimaculoides_280_min_10000bp	exon	544770	544774	100	+	.	ID=TRINITY_DN413_c0_g1_i1.mrna1.exon1;Name=TRINITY_DN413_c0_g1_i1;Parent=TRINITY_DN413_c0_g1_i1.mrna1;Target=TRINITY_DN413_c0_g1_i1 69 73 +
Scaffold16102	Obimaculoides_280_min_10000bp	exon	592356	592400	100	+	.	ID=TRINITY_DN413_c0_g1_i1.mrna1.exon2;Name=TRINITY_DN413_c0_g1_i1;Parent=TRINITY_DN413_c0_g1_i1.mrna1;Target=TRINITY_DN413_c0_g1_i1 74 118 +
Scaffold16102	Obimaculoides_280_min_10000bp	exon	593887	593997	100	+	.	ID=TRINITY_DN413_c0_g1_i1.mrna1.exon3;Name=TRINITY_DN413_c0_g1_i1;Parent=TRINITY_DN413_c0_g1_i1.mrna1;Target=TRINITY_DN413_c0_g1_i1 119 229 +
Scaffold16102	Obimaculoides_280_min_10000bp	exon	594681	594717	36	+	.	ID=TRINITY_DN413_c0_g1_i1.mrna1.exon4;Name=TRINITY_DN413_c0_g1_i1;Parent=TRINITY_DN413_c0_g1_i1.mrna1;Target=TRINITY_DN413_c0_g1_i1 230 302 +
Scaffold16102	Obimaculoides_280_min_10000bp	exon	596300	596359	100	+	.	ID=TRINITY_DN413_c0_g1_i1.mrna1.exon5;Name=TRINITY_DN413_c0_g1_i1;Parent=TRINITY_DN413_c0_g1_i1.mrna1;Target=TRINITY_DN413_c0_g1_i1 303 362 +
Scaffold16102	Obimaculoides_280_min_10000bp	exon	598166	598278	100	+	.	ID=TRINITY_DN413_c0_g1_i1.mrna1.exon6;Name=TRINITY_DN413_c0_g1_i1;Parent=TRINITY_DN413_c0_g1_i1.mrna1;Target=TRINITY_DN413_c0_g1_i1 363 475 +
Scaffold16102	Obimaculoides_280_min_10000bp	exon	599811	599897	100	+	.	ID=TRINITY_DN413_c0_g1_i1.mrna1.exon7;Name=TRINITY_DN413_c0_g1_i1;Parent=TRINITY_DN413_c0_g1_i1.mrna1;Target=TRINITY_DN413_c0_g1_i1 476 562 +
Scaffold16102	Obimaculoides_280_min_10000bp	exon	600395	600636	100	+	.	ID=TRINITY_DN413_c0_g1_i1.mrna1.exon8;Name=TRINITY_DN413_c0_g1_i1;Parent=TRINITY_DN413_c0_g1_i1.mrna1;Target=TRINITY_DN413_c0_g1_i1 563 804 +
Scaffold1549	Obimaculoides_280_min_10000bp	gene	580227	580668	.	-	.	ID=TRINITY_DN1016_c0_g1_i1.path1;Name=TRINITY_DN1016_c0_g1_i1
Scaffold1549	Obimaculoides_280_min_10000bp	mRNA	580227	580668	.	-	.	ID=TRINITY_DN1016_c0_g1_i1.mrna1;Name=TRINITY_DN1016_c0_g1_i1;Parent=TRINITY_DN1016_c0_g1_i1.path1;coverage=100.0;identity=100.0;matches=442;mismatches=0;indels=0;unknowns=0
Scaffold1549	Obimaculoides_280_min_10000bp	exon	580227	580668	100	-	.	ID=TRINITY_DN1016_c0_g1_i1.mrna1.exon1;Name=TRINITY_DN1016_c0_g1_i1;Parent=TRINITY_DN1016_c0_g1_i1.mrna1;Target=TRINITY_DN1016_c0_g1_i1 1 442 +
Scaffold96340	Obimaculoides_280_min_10000bp	gene	268191	279315	.	-	.	ID=TRINITY_DN1012_c0_g1_i1.path1;Name=TRINITY_DN1012_c0_g1_i1
Scaffold96340	Obimaculoides_280_min_10000bp	mRNA	268191	279315	.	-	.	ID=TRINITY_DN1012_c0_g1_i1.mrna1;Name=TRINITY_DN1012_c0_g1_i1;Parent=TRINITY_DN1012_c0_g1_i1.path1;coverage=100.0;identity=99.9;matches=781;mismatches=0;indels=1;unknowns=0
Scaffold96340	Obimaculoides_280_min_10000bp	exon	279143	279315	100	-	.	ID=TRINITY_DN1012_c0_g1_i1.mrna1.exon1;Name=TRINITY_DN1012_c0_g1_i1;Parent=TRINITY_DN1012_c0_g1_i1.mrna1;Target=TRINITY_DN1012_c0_g1_i1 1 173 +
Scaffold96340	Obimaculoides_280_min_10000bp	exon	277403	277553	99	-	.	ID=TRINITY_DN1012_c0_g1_i1.mrna1.exon2;Name=TRINITY_DN1012_c0_g1_i1;Parent=TRINITY_DN1012_c0_g1_i1.mrna1;Target=TRINITY_DN1012_c0_g1_i1 174 325 +
Scaffold96340	Obimaculoides_280_min_10000bp	exon	274302	274419	100	-	.	ID=TRINITY_DN1012_c0_g1_i1.mrna1.exon3;Name=TRINITY_DN1012_c0_g1_i1;Parent=TRINITY_DN1012_c0_g1_i1.mrna1;Target=TRINITY_DN1012_c0_g1_i1 326 443 +
Scaffold96340	Obimaculoides_280_min_10000bp	exon	268191	268529	100	-	.	ID=TRINITY_DN1012_c0_g1_i1.mrna1.exon4;Name=TRINITY_DN1012_c0_g1_i1;Parent=TRINITY_DN1012_c0_g1_i1.mrna1;Target=TRINITY_DN1012_c0_g1_i1 444 782 +
Scaffold35048	Obimaculoides_280_min_10000bp	gene	429253	429833	.	+	.	ID=TRINITY_DN1039_c0_g2_i1.path1;Name=TRINITY_DN1039_c0_g2_i1
Scaffold35048	Obimaculoides_280_min_10000bp	mRNA	429253	429833	.	+	.	ID=TRINITY_DN1039_c0_g2_i1.mrna1;Name=TRINITY_DN1039_c0_g2_i1;Parent=TRINITY_DN1039_c0_g2_i1.path1;coverage=100.0;identity=100.0;matches=581;mismatches=0;indels=0;unknowns=0
Scaffold35048	Obimaculoides_280_min_10000bp	exon	429253	429833	100	+	.	ID=TRINITY_DN1039_c0_g2_i1.mrna1.exon1;Name=TRINITY_DN1039_c0_g2_i1;Parent=TRINITY_DN1039_c0_g2_i1.mrna1;Target=TRINITY_DN1039_c0_g2_i1 1 581 +
Scaffold69107	Obimaculoides_280_min_10000bp	gene	168718	169776	.	+	.	ID=TRINITY_DN1048_c0_g1_i1.path1;Name=TRINITY_DN1048_c0_g1_i1
Scaffold69107	Obimaculoides_280_min_10000bp	mRNA	168718	169776	.	+	.	ID=TRINITY_DN1048_c0_g1_i1.mrna1;Name=TRINITY_DN1048_c0_g1_i1;Parent=TRINITY_DN1048_c0_g1_i1.path1;coverage=100.0;identity=100.0;matches=1059;mismatches=0;indels=0;unknowns=0
Scaffold69107	Obimaculoides_280_min_10000bp	exon	168718	169776	100	+	.	ID=TRINITY_DN1048_c0_g1_i1.mrna1.exon1;Name=TRINITY_DN1048_c0_g1_i1;Parent=TRINITY_DN1048_c0_g1_i1.mrna1;Target=TRINITY_DN1048_c0_g1_i1 1 1059 +
Scaffold2757	Obimaculoides_280_min_10000bp	gene	1057654	1177539	.	-	.	ID=TRINITY_DN878_c0_g2_i1.path1;Name=TRINITY_DN878_c0_g2_i1
Scaffold2757	Obimaculoides_280_min_10000bp	mRNA	1057654	1177539	.	-	.	ID=TRINITY_DN878_c0_g2_i1.mrna1;Name=TRINITY_DN878_c0_g2_i1;Parent=TRINITY_DN878_c0_g2_i1.path1;coverage=100.0;identity=100.0;matches=2708;mismatches=0;indels=0;unknowns=0
Scaffold2757	Obimaculoides_280_min_10000bp	exon	1177253	1177539	100	-	.	ID=TRINITY_DN878_c0_g2_i1.mrna1.exon1;Name=TRINITY_DN878_c0_g2_i1;Parent=TRINITY_DN878_c0_g2_i1.mrna1;Target=TRINITY_DN878_c0_g2_i1 1 287 +
Scaffold2757	Obimaculoides_280_min_10000bp	exon	1057654	1060074	100	-	.	ID=TRINITY_DN878_c0_g2_i1.mrna1.exon2;Name=TRINITY_DN878_c0_g2_i1;Parent=TRINITY_DN878_c0_g2_i1.mrna1;Target=TRINITY_DN878_c0_g2_i1 288 2708 +
Scaffold46828	Obimaculoides_280_min_10000bp	gene	330849	410628	.	-	.	ID=TRINITY_DN1024_c0_g1_i1.path1;Name=TRINITY_DN1024_c0_g1_i1
Scaffold46828	Obimaculoides_280_min_10000bp	mRNA	330849	410628	.	-	.	ID=TRINITY_DN1024_c0_g1_i1.mrna1;Name=TRINITY_DN1024_c0_g1_i1;Parent=TRINITY_DN1024_c0_g1_i1.path1;coverage=100.0;identity=99.7;matches=780;mismatches=2;indels=0;unknowns=4
Scaffold46828	Obimaculoides_280_min_10000bp	exon	410475	410628	100	-	.	ID=TRINITY_DN1024_c0_g1_i1.mrna1.exon1;Name=TRINITY_DN1024_c0_g1_i1;Parent=TRINITY_DN1024_c0_g1_i1.mrna1;Target=TRINITY_DN1024_c0_g1_i1 1 154 +
Scaffold46828	Obimaculoides_280_min_10000bp	exon	362327	362435	100	-	.	ID=TRINITY_DN1024_c0_g1_i1.mrna1.exon2;Name=TRINITY_DN1024_c0_g1_i1;Parent=TRINITY_DN1024_c0_g1_i1.mrna1;Target=TRINITY_DN1024_c0_g1_i1 155 263 +
Scaffold46828	Obimaculoides_280_min_10000bp	exon	360913	360999	100	-	.	ID=TRINITY_DN1024_c0_g1_i1.mrna1.exon3;Name=TRINITY_DN1024_c0_g1_i1;Parent=TRINITY_DN1024_c0_g1_i1.mrna1;Target=TRINITY_DN1024_c0_g1_i1 264 350 +
Scaffold46828	Obimaculoides_280_min_10000bp	exon	332974	333048	100	-	.	ID=TRINITY_DN1024_c0_g1_i1.mrna1.exon4;Name=TRINITY_DN1024_c0_g1_i1;Parent=TRINITY_DN1024_c0_g1_i1.mrna1;Target=TRINITY_DN1024_c0_g1_i1 351 425 +
Scaffold46828	Obimaculoides_280_min_10000bp	exon	330849	331209	99	-	.	ID=TRINITY_DN1024_c0_g1_i1.mrna1.exon5;Name=TRINITY_DN1024_c0_g1_i1;Parent=TRINITY_DN1024_c0_g1_i1.mrna1;Target=TRINITY_DN1024_c0_g1_i1 426 786 +
Scaffold311	Obimaculoides_280_min_10000bp	gene	385584	385849	.	+	.	ID=TRINITY_DN1047_c0_g1_i1.path1;Name=TRINITY_DN1047_c0_g1_i1
Scaffold311	Obimaculoides_280_min_10000bp	mRNA	385584	385849	.	+	.	ID=TRINITY_DN1047_c0_g1_i1.mrna1;Name=TRINITY_DN1047_c0_g1_i1;Parent=TRINITY_DN1047_c0_g1_i1.path1;coverage=100.0;identity=100.0;matches=266;mismatches=0;indels=0;unknowns=0
Scaffold311	Obimaculoides_280_min_10000bp	exon	385584	385849	100	+	.	ID=TRINITY_DN1047_c0_g1_i1.mrna1.exon1;Name=TRINITY_DN1047_c0_g1_i1;Parent=TRINITY_DN1047_c0_g1_i1.mrna1;Target=TRINITY_DN1047_c0_g1_i1 1 266 +
Scaffold125894	Obimaculoides_280_min_10000bp	gene	153458	153803	.	+	.	ID=TRINITY_DN1056_c0_g1_i1.path1;Name=TRINITY_DN1056_c0_g1_i1
Scaffold125894	Obimaculoides_280_min_10000bp	mRNA	153458	153803	.	+	.	ID=TRINITY_DN1056_c0_g1_i1.mrna1;Name=TRINITY_DN1056_c0_g1_i1;Parent=TRINITY_DN1056_c0_g1_i1.path1;coverage=100.0;identity=99.4;matches=344;mismatches=0;indels=2;unknowns=0
Scaffold125894	Obimaculoides_280_min_10000bp	exon	153458	153803	99	+	.	ID=TRINITY_DN1056_c0_g1_i1.mrna1.exon1;Name=TRINITY_DN1056_c0_g1_i1;Parent=TRINITY_DN1056_c0_g1_i1.mrna1;Target=TRINITY_DN1056_c0_g1_i1 1 344 +
Scaffold95727	Obimaculoides_280_min_10000bp	gene	206945	207401	.	-	.	ID=TRINITY_DN1017_c0_g2_i1.path1;Name=TRINITY_DN1017_c0_g2_i1
Scaffold95727	Obimaculoides_280_min_10000bp	mRNA	206945	207401	.	-	.	ID=TRINITY_DN1017_c0_g2_i1.mrna1;Name=TRINITY_DN1017_c0_g2_i1;Parent=TRINITY_DN1017_c0_g2_i1.path1;coverage=100.0;identity=98.6;matches=423;mismatches=0;indels=6;unknowns=28
Scaffold95727	Obimaculoides_280_min_10000bp	exon	206945	207401	98	-	.	ID=TRINITY_DN1017_c0_g2_i1.mrna1.exon1;Name=TRINITY_DN1017_c0_g2_i1;Parent=TRINITY_DN1017_c0_g2_i1.mrna1;Target=TRINITY_DN1017_c0_g2_i1 1 451 +
Scaffold76891	Obimaculoides_280_min_10000bp	gene	417531	418210	.	-	.	ID=TRINITY_DN1050_c0_g1_i1.path1;Name=TRINITY_DN1050_c0_g1_i1
Scaffold76891	Obimaculoides_280_min_10000bp	mRNA	417531	418210	.	-	.	ID=TRINITY_DN1050_c0_g1_i1.mrna1;Name=TRINITY_DN1050_c0_g1_i1;Parent=TRINITY_DN1050_c0_g1_i1.path1;coverage=99.7;identity=99.3;matches=677;mismatches=3;indels=2;unknowns=0
Scaffold76891	Obimaculoides_280_min_10000bp	exon	417531	418210	99	-	.	ID=TRINITY_DN1050_c0_g1_i1.mrna1.exon1;Name=TRINITY_DN1050_c0_g1_i1;Parent=TRINITY_DN1050_c0_g1_i1.mrna1;Target=TRINITY_DN1050_c0_g1_i1 1 682 +
Scaffold27260	Obimaculoides_280_min_10000bp	gene	266999	267323	.	-	.	ID=TRINITY_DN1086_c0_g2_i1.path1;Name=TRINITY_DN1086_c0_g2_i1
Scaffold27260	Obimaculoides_280_min_10000bp	mRNA	266999	267323	.	-	.	ID=TRINITY_DN1086_c0_g2_i1.mrna1;Name=TRINITY_DN1086_c0_g2_i1;Parent=TRINITY_DN1086_c0_g2_i1.path1;coverage=100.0;identity=99.7;matches=324;mismatches=1;indels=0;unknowns=0
Scaffold27260	Obimaculoides_280_min_10000bp	exon	266999	267323	99	-	.	ID=TRINITY_DN1086_c0_g2_i1.mrna1.exon1;Name=TRINITY_DN1086_c0_g2_i1;Parent=TRINITY_DN1086_c0_g2_i1.mrna1;Target=TRINITY_DN1086_c0_g2_i1 1 325 +
Scaffold13155	Obimaculoides_280_min_10000bp	gene	30201	30376	.	-	.	ID=TRINITY_DN867_c1_g2_i1.path1;Name=TRINITY_DN867_c1_g2_i1
Scaffold13155	Obimaculoides_280_min_10000bp	mRNA	30201	30376	.	-	.	ID=TRINITY_DN867_c1_g2_i1.mrna1;Name=TRINITY_DN867_c1_g2_i1;Parent=TRINITY_DN867_c1_g2_i1.path1;coverage=20.7;identity=100.0;matches=72;mismatches=0;indels=0;unknowns=104
Scaffold13155	Obimaculoides_280_min_10000bp	exon	30201	30376	100	-	.	ID=TRINITY_DN867_c1_g2_i1.mrna1.exon1;Name=TRINITY_DN867_c1_g2_i1;Parent=TRINITY_DN867_c1_g2_i1.mrna1;Target=TRINITY_DN867_c1_g2_i1 1 176 +
Scaffold20705	Obimaculoides_280_min_10000bp	gene	202454	203130	.	-	.	ID=TRINITY_DN867_c1_g2_i1.path2;Name=TRINITY_DN867_c1_g2_i1
Scaffold20705	Obimaculoides_280_min_10000bp	mRNA	202454	203130	.	-	.	ID=TRINITY_DN867_c1_g2_i1.mrna2;Name=TRINITY_DN867_c1_g2_i1;Parent=TRINITY_DN867_c1_g2_i1.path2;coverage=79.3;identity=99.4;matches=673;mismatches=0;indels=4;unknowns=0
Scaffold20705	Obimaculoides_280_min_10000bp	exon	202454	203130	99	-	.	ID=TRINITY_DN867_c1_g2_i1.mrna2.exon1;Name=TRINITY_DN867_c1_g2_i1;Parent=TRINITY_DN867_c1_g2_i1.mrna2;Target=TRINITY_DN867_c1_g2_i1 177 849 +
Scaffold14434	Obimaculoides_280_min_10000bp	gene	88760	89124	.	+	.	ID=TRINITY_DN1062_c0_g1_i1.path1;Name=TRINITY_DN1062_c0_g1_i1
Scaffold14434	Obimaculoides_280_min_10000bp	mRNA	88760	89124	.	+	.	ID=TRINITY_DN1062_c0_g1_i1.mrna1;Name=TRINITY_DN1062_c0_g1_i1;Parent=TRINITY_DN1062_c0_g1_i1.path1;coverage=99.5;identity=100.0;matches=201;mismatches=0;indels=0;unknowns=164
Scaffold14434	Obimaculoides_280_min_10000bp	exon	88760	89124	100	+	.	ID=TRINITY_DN1062_c0_g1_i1.mrna1.exon1;Name=TRINITY_DN1062_c0_g1_i1;Parent=TRINITY_DN1062_c0_g1_i1.mrna1;Target=TRINITY_DN1062_c0_g1_i1 3 367 +
Scaffold24124	Obimaculoides_280_min_10000bp	gene	255143	255451	.	-	.	ID=TRINITY_DN934_c0_g1_i1.path1;Name=TRINITY_DN934_c0_g1_i1
Scaffold24124	Obimaculoides_280_min_10000bp	mRNA	255143	255451	.	-	.	ID=TRINITY_DN934_c0_g1_i1.mrna1;Name=TRINITY_DN934_c0_g1_i1;Parent=TRINITY_DN934_c0_g1_i1.path1;coverage=100.0;identity=99.4;matches=309;mismatches=0;indels=2;unknowns=0
Scaffold24124	Obimaculoides_280_min_10000bp	exon	255143	255451	99	-	.	ID=TRINITY_DN934_c0_g1_i1.mrna1.exon1;Name=TRINITY_DN934_c0_g1_i1;Parent=TRINITY_DN934_c0_g1_i1.mrna1;Target=TRINITY_DN934_c0_g1_i1 1 311 +
Scaffold32368	Obimaculoides_280_min_10000bp	gene	49805	50052	.	-	.	ID=TRINITY_DN178_c0_g1_i1.path1;Name=TRINITY_DN178_c0_g1_i1
Scaffold32368	Obimaculoides_280_min_10000bp	mRNA	49805	50052	.	-	.	ID=TRINITY_DN178_c0_g1_i1.mrna1;Name=TRINITY_DN178_c0_g1_i1;Parent=TRINITY_DN178_c0_g1_i1.path1;coverage=60.3;identity=98.4;matches=244;mismatches=4;indels=0;unknowns=0
Scaffold32368	Obimaculoides_280_min_10000bp	exon	49805	50052	98	-	.	ID=TRINITY_DN178_c0_g1_i1.mrna1.exon1;Name=TRINITY_DN178_c0_g1_i1;Parent=TRINITY_DN178_c0_g1_i1.mrna1;Target=TRINITY_DN178_c0_g1_i1 1 248 +
Scaffold4095	Obimaculoides_280_min_10000bp	gene	29996	30158	.	-	.	ID=TRINITY_DN178_c0_g1_i1.path2;Name=TRINITY_DN178_c0_g1_i1
Scaffold4095	Obimaculoides_280_min_10000bp	mRNA	29996	30158	.	-	.	ID=TRINITY_DN178_c0_g1_i1.mrna2;Name=TRINITY_DN178_c0_g1_i1;Parent=TRINITY_DN178_c0_g1_i1.path2;coverage=39.7;identity=100.0;matches=163;mismatches=0;indels=0;unknowns=0
Scaffold4095	Obimaculoides_280_min_10000bp	exon	29996	30158	100	-	.	ID=TRINITY_DN178_c0_g1_i1.mrna2.exon1;Name=TRINITY_DN178_c0_g1_i1;Parent=TRINITY_DN178_c0_g1_i1.mrna2;Target=TRINITY_DN178_c0_g1_i1 249 411 +
Scaffold72853	Obimaculoides_280_min_10000bp	gene	399365	400222	.	-	.	ID=TRINITY_DN1055_c0_g1_i1.path1;Name=TRINITY_DN1055_c0_g1_i1
Scaffold72853	Obimaculoides_280_min_10000bp	mRNA	399365	400222	.	-	.	ID=TRINITY_DN1055_c0_g1_i1.mrna1;Name=TRINITY_DN1055_c0_g1_i1;Parent=TRINITY_DN1055_c0_g1_i1.path1;coverage=99.8;identity=98.5;matches=857;mismatches=1;indels=12;unknowns=0
Scaffold72853	Obimaculoides_280_min_10000bp	exon	399365	400222	98	-	.	ID=TRINITY_DN1055_c0_g1_i1.mrna1.exon1;Name=TRINITY_DN1055_c0_g1_i1;Parent=TRINITY_DN1055_c0_g1_i1.mrna1;Target=TRINITY_DN1055_c0_g1_i1 3 872 +
Scaffold57611	Obimaculoides_280_min_10000bp	gene	15633	19728	.	-	.	ID=TRINITY_DN1001_c0_g1_i1.path1;Name=TRINITY_DN1001_c0_g1_i1
Scaffold57611	Obimaculoides_280_min_10000bp	mRNA	15633	19728	.	-	.	ID=TRINITY_DN1001_c0_g1_i1.mrna1;Name=TRINITY_DN1001_c0_g1_i1;Parent=TRINITY_DN1001_c0_g1_i1.path1;coverage=99.6;identity=99.9;matches=747;mismatches=1;indels=0;unknowns=0
Scaffold57611	Obimaculoides_280_min_10000bp	exon	19013	19728	99	-	.	ID=TRINITY_DN1001_c0_g1_i1.mrna1.exon1;Name=TRINITY_DN1001_c0_g1_i1;Parent=TRINITY_DN1001_c0_g1_i1.mrna1;Target=TRINITY_DN1001_c0_g1_i1 36 751 -
Scaffold57611	Obimaculoides_280_min_10000bp	exon	15633	15664	100	-	.	ID=TRINITY_DN1001_c0_g1_i1.mrna1.exon2;Name=TRINITY_DN1001_c0_g1_i1;Parent=TRINITY_DN1001_c0_g1_i1.mrna1;Target=TRINITY_DN1001_c0_g1_i1 4 35 -
Scaffold8294	Obimaculoides_280_min_10000bp	gene	944138	945493	.	+	.	ID=TRINITY_DN1090_c0_g1_i1.path1;Name=TRINITY_DN1090_c0_g1_i1
Scaffold8294	Obimaculoides_280_min_10000bp	mRNA	944138	945493	.	+	.	ID=TRINITY_DN1090_c0_g1_i1.mrna1;Name=TRINITY_DN1090_c0_g1_i1;Parent=TRINITY_DN1090_c0_g1_i1.path1;coverage=100.0;identity=100.0;matches=237;mismatches=0;indels=0;unknowns=0
Scaffold8294	Obimaculoides_280_min_10000bp	exon	944138	944332	100	+	.	ID=TRINITY_DN1090_c0_g1_i1.mrna1.exon1;Name=TRINITY_DN1090_c0_g1_i1;Parent=TRINITY_DN1090_c0_g1_i1.mrna1;Target=TRINITY_DN1090_c0_g1_i1 43 237 -
Scaffold8294	Obimaculoides_280_min_10000bp	exon	945452	945493	100	+	.	ID=TRINITY_DN1090_c0_g1_i1.mrna1.exon2;Name=TRINITY_DN1090_c0_g1_i1;Parent=TRINITY_DN1090_c0_g1_i1.mrna1;Target=TRINITY_DN1090_c0_g1_i1 1 42 -
Scaffold35058	Obimaculoides_280_min_10000bp	gene	126469	127050	.	-	.	ID=TRINITY_DN1137_c0_g1_i1.path1;Name=TRINITY_DN1137_c0_g1_i1
Scaffold35058	Obimaculoides_280_min_10000bp	mRNA	126469	127050	.	-	.	ID=TRINITY_DN1137_c0_g1_i1.mrna1;Name=TRINITY_DN1137_c0_g1_i1;Parent=TRINITY_DN1137_c0_g1_i1.path1;coverage=100.0;identity=100.0;matches=582;mismatches=0;indels=0;unknowns=0
Scaffold35058	Obimaculoides_280_min_10000bp	exon	126469	127050	100	-	.	ID=TRINITY_DN1137_c0_g1_i1.mrna1.exon1;Name=TRINITY_DN1137_c0_g1_i1;Parent=TRINITY_DN1137_c0_g1_i1.mrna1;Target=TRINITY_DN1137_c0_g1_i1 1 582 +
Scaffold54019	Obimaculoides_280_min_10000bp	gene	63271	64176	.	+	.	ID=TRINITY_DN1057_c0_g1_i1.path1;Name=TRINITY_DN1057_c0_g1_i1
Scaffold54019	Obimaculoides_280_min_10000bp	mRNA	63271	64176	.	+	.	ID=TRINITY_DN1057_c0_g1_i1.mrna1;Name=TRINITY_DN1057_c0_g1_i1;Parent=TRINITY_DN1057_c0_g1_i1.path1;coverage=100.0;identity=99.8;matches=486;mismatches=1;indels=0;unknowns=419
Scaffold54019	Obimaculoides_280_min_10000bp	exon	63271	64176	99	+	.	ID=TRINITY_DN1057_c0_g1_i1.mrna1.exon1;Name=TRINITY_DN1057_c0_g1_i1;Parent=TRINITY_DN1057_c0_g1_i1.mrna1;Target=TRINITY_DN1057_c0_g1_i1 1 906 +
Scaffold119110	Obimaculoides_280_min_10000bp	gene	391339	391806	.	-	.	ID=TRINITY_DN1124_c0_g1_i1.path1;Name=TRINITY_DN1124_c0_g1_i1
Scaffold119110	Obimaculoides_280_min_10000bp	mRNA	391339	391806	.	-	.	ID=TRINITY_DN1124_c0_g1_i1.mrna1;Name=TRINITY_DN1124_c0_g1_i1;Parent=TRINITY_DN1124_c0_g1_i1.path1;coverage=100.0;identity=100.0;matches=468;mismatches=0;indels=0;unknowns=0
Scaffold119110	Obimaculoides_280_min_10000bp	exon	391339	391806	100	-	.	ID=TRINITY_DN1124_c0_g1_i1.mrna1.exon1;Name=TRINITY_DN1124_c0_g1_i1;Parent=TRINITY_DN1124_c0_g1_i1.mrna1;Target=TRINITY_DN1124_c0_g1_i1 1 468 +
Scaffold67985	Obimaculoides_280_min_10000bp	gene	431173	432092	.	-	.	ID=TRINITY_DN816_c0_g1_i1.path1;Name=TRINITY_DN816_c0_g1_i1
Scaffold67985	Obimaculoides_280_min_10000bp	mRNA	431173	432092	.	-	.	ID=TRINITY_DN816_c0_g1_i1.mrna1;Name=TRINITY_DN816_c0_g1_i1;Parent=TRINITY_DN816_c0_g1_i1.path1;coverage=99.7;identity=98.8;matches=917;mismatches=3;indels=8;unknowns=0
Scaffold67985	Obimaculoides_280_min_10000bp	exon	431173	432092	98	-	.	ID=TRINITY_DN816_c0_g1_i1.mrna1.exon1;Name=TRINITY_DN816_c0_g1_i1;Parent=TRINITY_DN816_c0_g1_i1.mrna1;Target=TRINITY_DN816_c0_g1_i1 1 928 +
Scaffold66026	Obimaculoides_280_min_10000bp	gene	18202	39260	.	-	.	ID=TRINITY_DN1164_c0_g1_i1.path1;Name=TRINITY_DN1164_c0_g1_i1
Scaffold66026	Obimaculoides_280_min_10000bp	mRNA	18202	39260	.	-	.	ID=TRINITY_DN1164_c0_g1_i1.mrna1;Name=TRINITY_DN1164_c0_g1_i1;Parent=TRINITY_DN1164_c0_g1_i1.path1;coverage=100.0;identity=100.0;matches=313;mismatches=0;indels=0;unknowns=0
Scaffold66026	Obimaculoides_280_min_10000bp	exon	39052	39260	100	-	.	ID=TRINITY_DN1164_c0_g1_i1.mrna1.exon1;Name=TRINITY_DN1164_c0_g1_i1;Parent=TRINITY_DN1164_c0_g1_i1.mrna1;Target=TRINITY_DN1164_c0_g1_i1 1 209 +
Scaffold66026	Obimaculoides_280_min_10000bp	exon	18202	18305	100	-	.	ID=TRINITY_DN1164_c0_g1_i1.mrna1.exon2;Name=TRINITY_DN1164_c0_g1_i1;Parent=TRINITY_DN1164_c0_g1_i1.mrna1;Target=TRINITY_DN1164_c0_g1_i1 210 313 +
Scaffold65414	Obimaculoides_280_min_10000bp	gene	280927	281636	.	+	.	ID=TRINITY_DN1113_c0_g1_i1.path1;Name=TRINITY_DN1113_c0_g1_i1
Scaffold65414	Obimaculoides_280_min_10000bp	mRNA	280927	281636	.	+	.	ID=TRINITY_DN1113_c0_g1_i1.mrna1;Name=TRINITY_DN1113_c0_g1_i1;Parent=TRINITY_DN1113_c0_g1_i1.path1;coverage=100.0;identity=99.9;matches=710;mismatches=0;indels=1;unknowns=0
Scaffold65414	Obimaculoides_280_min_10000bp	exon	280927	281636	99	+	.	ID=TRINITY_DN1113_c0_g1_i1.mrna1.exon1;Name=TRINITY_DN1113_c0_g1_i1;Parent=TRINITY_DN1113_c0_g1_i1.mrna1;Target=TRINITY_DN1113_c0_g1_i1 1 711 +
Scaffold2185	Obimaculoides_280_min_10000bp	gene	404815	407323	.	+	.	ID=TRINITY_DN1043_c0_g1_i1.path1;Name=TRINITY_DN1043_c0_g1_i1
Scaffold2185	Obimaculoides_280_min_10000bp	mRNA	404815	407323	.	+	.	ID=TRINITY_DN1043_c0_g1_i1.mrna1;Name=TRINITY_DN1043_c0_g1_i1;Parent=TRINITY_DN1043_c0_g1_i1.path1;coverage=99.8;identity=99.9;matches=2507;mismatches=1;indels=1;unknowns=0
Scaffold2185	Obimaculoides_280_min_10000bp	exon	404815	407323	99	+	.	ID=TRINITY_DN1043_c0_g1_i1.mrna1.exon1;Name=TRINITY_DN1043_c0_g1_i1;Parent=TRINITY_DN1043_c0_g1_i1.mrna1;Target=TRINITY_DN1043_c0_g1_i1 1 2508 +
Scaffold129911	Obimaculoides_280_min_10000bp	gene	92241	92857	.	-	.	ID=TRINITY_DN1112_c0_g1_i1.path1;Name=TRINITY_DN1112_c0_g1_i1
Scaffold129911	Obimaculoides_280_min_10000bp	mRNA	92241	92857	.	-	.	ID=TRINITY_DN1112_c0_g1_i1.mrna1;Name=TRINITY_DN1112_c0_g1_i1;Parent=TRINITY_DN1112_c0_g1_i1.path1;coverage=100.0;identity=100.0;matches=617;mismatches=0;indels=0;unknowns=0
Scaffold129911	Obimaculoides_280_min_10000bp	exon	92241	92857	100	-	.	ID=TRINITY_DN1112_c0_g1_i1.mrna1.exon1;Name=TRINITY_DN1112_c0_g1_i1;Parent=TRINITY_DN1112_c0_g1_i1.mrna1;Target=TRINITY_DN1112_c0_g1_i1 1 617 +
Scaffold66782	Obimaculoides_280_min_10000bp	gene	312387	313079	.	+	.	ID=TRINITY_DN1156_c0_g1_i1.path1;Name=TRINITY_DN1156_c0_g1_i1
Scaffold66782	Obimaculoides_280_min_10000bp	mRNA	312387	313079	.	+	.	ID=TRINITY_DN1156_c0_g1_i1.mrna1;Name=TRINITY_DN1156_c0_g1_i1;Parent=TRINITY_DN1156_c0_g1_i1.path1;coverage=100.0;identity=100.0;matches=693;mismatches=0;indels=0;unknowns=0
Scaffold66782	Obimaculoides_280_min_10000bp	exon	312387	313079	100	+	.	ID=TRINITY_DN1156_c0_g1_i1.mrna1.exon1;Name=TRINITY_DN1156_c0_g1_i1;Parent=TRINITY_DN1156_c0_g1_i1.mrna1;Target=TRINITY_DN1156_c0_g1_i1 1 693 +
Scaffold11280	Obimaculoides_280_min_10000bp	gene	1487443	1487771	.	+	.	ID=TRINITY_DN1186_c1_g1_i1.path1;Name=TRINITY_DN1186_c1_g1_i1
Scaffold11280	Obimaculoides_280_min_10000bp	mRNA	1487443	1487771	.	+	.	ID=TRINITY_DN1186_c1_g1_i1.mrna1;Name=TRINITY_DN1186_c1_g1_i1;Parent=TRINITY_DN1186_c1_g1_i1.path1;coverage=100.0;identity=100.0;matches=329;mismatches=0;indels=0;unknowns=0
Scaffold11280	Obimaculoides_280_min_10000bp	exon	1487443	1487771	100	+	.	ID=TRINITY_DN1186_c1_g1_i1.mrna1.exon1;Name=TRINITY_DN1186_c1_g1_i1;Parent=TRINITY_DN1186_c1_g1_i1.mrna1;Target=TRINITY_DN1186_c1_g1_i1 1 329 +
Scaffold38277	Obimaculoides_280_min_10000bp	gene	149534	150156	.	+	.	ID=TRINITY_DN1143_c0_g2_i2.path1;Name=TRINITY_DN1143_c0_g2_i2
Scaffold38277	Obimaculoides_280_min_10000bp	mRNA	149534	150156	.	+	.	ID=TRINITY_DN1143_c0_g2_i2.mrna1;Name=TRINITY_DN1143_c0_g2_i2;Parent=TRINITY_DN1143_c0_g2_i2.path1;coverage=100.0;identity=100.0;matches=623;mismatches=0;indels=0;unknowns=0
Scaffold38277	Obimaculoides_280_min_10000bp	exon	149534	150156	100	+	.	ID=TRINITY_DN1143_c0_g2_i2.mrna1.exon1;Name=TRINITY_DN1143_c0_g2_i2;Parent=TRINITY_DN1143_c0_g2_i2.mrna1;Target=TRINITY_DN1143_c0_g2_i2 1 623 +
Scaffold19852	Obimaculoides_280_min_10000bp	gene	316705	324912	.	-	.	ID=TRINITY_DN1200_c0_g1_i1.path1;Name=TRINITY_DN1200_c0_g1_i1
Scaffold19852	Obimaculoides_280_min_10000bp	mRNA	316705	324912	.	-	.	ID=TRINITY_DN1200_c0_g1_i1.mrna1;Name=TRINITY_DN1200_c0_g1_i1;Parent=TRINITY_DN1200_c0_g1_i1.path1;coverage=100.0;identity=99.2;matches=524;mismatches=0;indels=4;unknowns=0
Scaffold19852	Obimaculoides_280_min_10000bp	exon	324647	324912	99	-	.	ID=TRINITY_DN1200_c0_g1_i1.mrna1.exon1;Name=TRINITY_DN1200_c0_g1_i1;Parent=TRINITY_DN1200_c0_g1_i1.mrna1;Target=TRINITY_DN1200_c0_g1_i1 1 265 +
Scaffold19852	Obimaculoides_280_min_10000bp	exon	316705	316963	98	-	.	ID=TRINITY_DN1200_c0_g1_i1.mrna1.exon2;Name=TRINITY_DN1200_c0_g1_i1;Parent=TRINITY_DN1200_c0_g1_i1.mrna1;Target=TRINITY_DN1200_c0_g1_i1 266 527 +
Scaffold39978	Obimaculoides_280_min_10000bp	gene	215999	216826	.	+	.	ID=TRINITY_DN1189_c0_g1_i1.path1;Name=TRINITY_DN1189_c0_g1_i1
Scaffold39978	Obimaculoides_280_min_10000bp	mRNA	215999	216826	.	+	.	ID=TRINITY_DN1189_c0_g1_i1.mrna1;Name=TRINITY_DN1189_c0_g1_i1;Parent=TRINITY_DN1189_c0_g1_i1.path1;coverage=100.0;identity=100.0;matches=828;mismatches=0;indels=0;unknowns=0
Scaffold39978	Obimaculoides_280_min_10000bp	exon	215999	216826	100	+	.	ID=TRINITY_DN1189_c0_g1_i1.mrna1.exon1;Name=TRINITY_DN1189_c0_g1_i1;Parent=TRINITY_DN1189_c0_g1_i1.mrna1;Target=TRINITY_DN1189_c0_g1_i1 1 828 +
Scaffold6449	Obimaculoides_280_min_10000bp	gene	279001	286366	.	+	.	ID=TRINITY_DN1217_c1_g1_i1.path1;Name=TRINITY_DN1217_c1_g1_i1
Scaffold6449	Obimaculoides_280_min_10000bp	mRNA	279001	286366	.	+	.	ID=TRINITY_DN1217_c1_g1_i1.mrna1;Name=TRINITY_DN1217_c1_g1_i1;Parent=TRINITY_DN1217_c1_g1_i1.path1;coverage=100.0;identity=100.0;matches=486;mismatches=0;indels=0;unknowns=0
Scaffold6449	Obimaculoides_280_min_10000bp	exon	279001	279426	100	+	.	ID=TRINITY_DN1217_c1_g1_i1.mrna1.exon1;Name=TRINITY_DN1217_c1_g1_i1;Parent=TRINITY_DN1217_c1_g1_i1.mrna1;Target=TRINITY_DN1217_c1_g1_i1 1 426 +
Scaffold6449	Obimaculoides_280_min_10000bp	exon	286307	286366	100	+	.	ID=TRINITY_DN1217_c1_g1_i1.mrna1.exon2;Name=TRINITY_DN1217_c1_g1_i1;Parent=TRINITY_DN1217_c1_g1_i1.mrna1;Target=TRINITY_DN1217_c1_g1_i1 427 486 +
Scaffold42996	Obimaculoides_280_min_10000bp	gene	5156	5807	.	-	.	ID=TRINITY_DN1173_c0_g1_i1.path1;Name=TRINITY_DN1173_c0_g1_i1
Scaffold42996	Obimaculoides_280_min_10000bp	mRNA	5156	5807	.	-	.	ID=TRINITY_DN1173_c0_g1_i1.mrna1;Name=TRINITY_DN1173_c0_g1_i1;Parent=TRINITY_DN1173_c0_g1_i1.path1;coverage=100.0;identity=100.0;matches=652;mismatches=0;indels=0;unknowns=0
Scaffold42996	Obimaculoides_280_min_10000bp	exon	5156	5807	100	-	.	ID=TRINITY_DN1173_c0_g1_i1.mrna1.exon1;Name=TRINITY_DN1173_c0_g1_i1;Parent=TRINITY_DN1173_c0_g1_i1.mrna1;Target=TRINITY_DN1173_c0_g1_i1 1 652 +
Scaffold25602	Obimaculoides_280_min_10000bp	gene	200960	201487	.	-	.	ID=TRINITY_DN1294_c0_g1_i1.path1;Name=TRINITY_DN1294_c0_g1_i1
Scaffold25602	Obimaculoides_280_min_10000bp	mRNA	200960	201487	.	-	.	ID=TRINITY_DN1294_c0_g1_i1.mrna1;Name=TRINITY_DN1294_c0_g1_i1;Parent=TRINITY_DN1294_c0_g1_i1.path1;coverage=100.0;identity=100.0;matches=528;mismatches=0;indels=0;unknowns=0
Scaffold25602	Obimaculoides_280_min_10000bp	exon	200960	201487	100	-	.	ID=TRINITY_DN1294_c0_g1_i1.mrna1.exon1;Name=TRINITY_DN1294_c0_g1_i1;Parent=TRINITY_DN1294_c0_g1_i1.mrna1;Target=TRINITY_DN1294_c0_g1_i1 1 528 +
Scaffold54088	Obimaculoides_280_min_10000bp	gene	21690	21955	.	-	.	ID=TRINITY_DN1268_c0_g1_i1.path1;Name=TRINITY_DN1268_c0_g1_i1
Scaffold54088	Obimaculoides_280_min_10000bp	mRNA	21690	21955	.	-	.	ID=TRINITY_DN1268_c0_g1_i1.mrna1;Name=TRINITY_DN1268_c0_g1_i1;Parent=TRINITY_DN1268_c0_g1_i1.path1;coverage=95.7;identity=99.2;matches=264;mismatches=2;indels=0;unknowns=0
Scaffold54088	Obimaculoides_280_min_10000bp	exon	21690	21955	99	-	.	ID=TRINITY_DN1268_c0_g1_i1.mrna1.exon1;Name=TRINITY_DN1268_c0_g1_i1;Parent=TRINITY_DN1268_c0_g1_i1.mrna1;Target=TRINITY_DN1268_c0_g1_i1 1 266 +
Scaffold356740	Obimaculoides_280_min_10000bp	gene	67820	68152	.	-	.	ID=TRINITY_DN1225_c0_g1_i1.path1;Name=TRINITY_DN1225_c0_g1_i1
Scaffold356740	Obimaculoides_280_min_10000bp	mRNA	67820	68152	.	-	.	ID=TRINITY_DN1225_c0_g1_i1.mrna1;Name=TRINITY_DN1225_c0_g1_i1;Parent=TRINITY_DN1225_c0_g1_i1.path1;coverage=99.4;identity=99.7;matches=332;mismatches=1;indels=0;unknowns=0
Scaffold356740	Obimaculoides_280_min_10000bp	exon	67820	68152	99	-	.	ID=TRINITY_DN1225_c0_g1_i1.mrna1.exon1;Name=TRINITY_DN1225_c0_g1_i1;Parent=TRINITY_DN1225_c0_g1_i1.mrna1;Target=TRINITY_DN1225_c0_g1_i1 3 335 +
Scaffold110491	Obimaculoides_280_min_10000bp	gene	68278	69163	.	-	.	ID=TRINITY_DN1230_c0_g1_i1.path1;Name=TRINITY_DN1230_c0_g1_i1
Scaffold110491	Obimaculoides_280_min_10000bp	mRNA	68278	69163	.	-	.	ID=TRINITY_DN1230_c0_g1_i1.mrna1;Name=TRINITY_DN1230_c0_g1_i1;Parent=TRINITY_DN1230_c0_g1_i1.path1;coverage=98.8;identity=100.0;matches=886;mismatches=0;indels=0;unknowns=0
Scaffold110491	Obimaculoides_280_min_10000bp	exon	68278	69163	100	-	.	ID=TRINITY_DN1230_c0_g1_i1.mrna1.exon1;Name=TRINITY_DN1230_c0_g1_i1;Parent=TRINITY_DN1230_c0_g1_i1.mrna1;Target=TRINITY_DN1230_c0_g1_i1 12 897 +
Scaffold56920	Obimaculoides_280_min_10000bp	gene	223097	232175	.	+	.	ID=TRINITY_DN1219_c0_g1_i1.path1;Name=TRINITY_DN1219_c0_g1_i1
Scaffold56920	Obimaculoides_280_min_10000bp	mRNA	223097	232175	.	+	.	ID=TRINITY_DN1219_c0_g1_i1.mrna1;Name=TRINITY_DN1219_c0_g1_i1;Parent=TRINITY_DN1219_c0_g1_i1.path1;coverage=100.0;identity=100.0;matches=280;mismatches=0;indels=0;unknowns=0
Scaffold56920	Obimaculoides_280_min_10000bp	exon	223097	223106	100	+	.	ID=TRINITY_DN1219_c0_g1_i1.mrna1.exon1;Name=TRINITY_DN1219_c0_g1_i1;Parent=TRINITY_DN1219_c0_g1_i1.mrna1;Target=TRINITY_DN1219_c0_g1_i1 271 280 -
Scaffold56920	Obimaculoides_280_min_10000bp	exon	224322	224401	100	+	.	ID=TRINITY_DN1219_c0_g1_i1.mrna1.exon2;Name=TRINITY_DN1219_c0_g1_i1;Parent=TRINITY_DN1219_c0_g1_i1.mrna1;Target=TRINITY_DN1219_c0_g1_i1 191 270 -
Scaffold56920	Obimaculoides_280_min_10000bp	exon	227187	227339	100	+	.	ID=TRINITY_DN1219_c0_g1_i1.mrna1.exon3;Name=TRINITY_DN1219_c0_g1_i1;Parent=TRINITY_DN1219_c0_g1_i1.mrna1;Target=TRINITY_DN1219_c0_g1_i1 38 190 -
Scaffold56920	Obimaculoides_280_min_10000bp	exon	232139	232175	100	+	.	ID=TRINITY_DN1219_c0_g1_i1.mrna1.exon4;Name=TRINITY_DN1219_c0_g1_i1;Parent=TRINITY_DN1219_c0_g1_i1.mrna1;Target=TRINITY_DN1219_c0_g1_i1 1 37 -
Scaffold15771	Obimaculoides_280_min_10000bp	gene	1336168	1336704	.	-	.	ID=TRINITY_DN1336_c0_g1_i1.path1;Name=TRINITY_DN1336_c0_g1_i1
Scaffold15771	Obimaculoides_280_min_10000bp	mRNA	1336168	1336704	.	-	.	ID=TRINITY_DN1336_c0_g1_i1.mrna1;Name=TRINITY_DN1336_c0_g1_i1;Parent=TRINITY_DN1336_c0_g1_i1.path1;coverage=100.0;identity=100.0;matches=537;mismatches=0;indels=0;unknowns=0
Scaffold15771	Obimaculoides_280_min_10000bp	exon	1336168	1336704	100	-	.	ID=TRINITY_DN1336_c0_g1_i1.mrna1.exon1;Name=TRINITY_DN1336_c0_g1_i1;Parent=TRINITY_DN1336_c0_g1_i1.mrna1;Target=TRINITY_DN1336_c0_g1_i1 1 537 +
Scaffold94759	Obimaculoides_280_min_10000bp	gene	29500	29969	.	+	.	ID=TRINITY_DN1312_c0_g1_i1.path1;Name=TRINITY_DN1312_c0_g1_i1
Scaffold94759	Obimaculoides_280_min_10000bp	mRNA	29500	29969	.	+	.	ID=TRINITY_DN1312_c0_g1_i1.mrna1;Name=TRINITY_DN1312_c0_g1_i1;Parent=TRINITY_DN1312_c0_g1_i1.path1;coverage=100.0;identity=100.0;matches=470;mismatches=0;indels=0;unknowns=0
Scaffold94759	Obimaculoides_280_min_10000bp	exon	29500	29969	100	+	.	ID=TRINITY_DN1312_c0_g1_i1.mrna1.exon1;Name=TRINITY_DN1312_c0_g1_i1;Parent=TRINITY_DN1312_c0_g1_i1.mrna1;Target=TRINITY_DN1312_c0_g1_i1 1 470 +
Scaffold161205	Obimaculoides_280_min_10000bp	gene	279682	280155	.	-	.	ID=TRINITY_DN1228_c0_g1_i1.path1;Name=TRINITY_DN1228_c0_g1_i1
Scaffold161205	Obimaculoides_280_min_10000bp	mRNA	279682	280155	.	-	.	ID=TRINITY_DN1228_c0_g1_i1.mrna1;Name=TRINITY_DN1228_c0_g1_i1;Parent=TRINITY_DN1228_c0_g1_i1.path1;coverage=100.0;identity=95.2;matches=474;mismatches=0;indels=24;unknowns=0
Scaffold161205	Obimaculoides_280_min_10000bp	exon	279682	280155	95	-	.	ID=TRINITY_DN1228_c0_g1_i1.mrna1.exon1;Name=TRINITY_DN1228_c0_g1_i1;Parent=TRINITY_DN1228_c0_g1_i1.mrna1;Target=TRINITY_DN1228_c0_g1_i1 1 498 +
Scaffold115137	Obimaculoides_280_min_10000bp	gene	2192	36298	.	+	.	ID=TRINITY_DN1230_c0_g2_i1.path1;Name=TRINITY_DN1230_c0_g2_i1
Scaffold115137	Obimaculoides_280_min_10000bp	mRNA	2192	36298	.	+	.	ID=TRINITY_DN1230_c0_g2_i1.mrna1;Name=TRINITY_DN1230_c0_g2_i1;Parent=TRINITY_DN1230_c0_g2_i1.path1;coverage=100.0;identity=99.9;matches=1837;mismatches=0;indels=1;unknowns=0
Scaffold115137	Obimaculoides_280_min_10000bp	exon	2192	2643	100	+	.	ID=TRINITY_DN1230_c0_g2_i1.mrna1.exon1;Name=TRINITY_DN1230_c0_g2_i1;Parent=TRINITY_DN1230_c0_g2_i1.mrna1;Target=TRINITY_DN1230_c0_g2_i1 1 452 +
Scaffold115137	Obimaculoides_280_min_10000bp	exon	23552	23713	100	+	.	ID=TRINITY_DN1230_c0_g2_i1.mrna1.exon2;Name=TRINITY_DN1230_c0_g2_i1;Parent=TRINITY_DN1230_c0_g2_i1.mrna1;Target=TRINITY_DN1230_c0_g2_i1 453 614 +
Scaffold115137	Obimaculoides_280_min_10000bp	exon	26358	26553	100	+	.	ID=TRINITY_DN1230_c0_g2_i1.mrna1.exon3;Name=TRINITY_DN1230_c0_g2_i1;Parent=TRINITY_DN1230_c0_g2_i1.mrna1;Target=TRINITY_DN1230_c0_g2_i1 615 810 +
Scaffold115137	Obimaculoides_280_min_10000bp	exon	28070	28231	100	+	.	ID=TRINITY_DN1230_c0_g2_i1.mrna1.exon4;Name=TRINITY_DN1230_c0_g2_i1;Parent=TRINITY_DN1230_c0_g2_i1.mrna1;Target=TRINITY_DN1230_c0_g2_i1 811 972 +
Scaffold115137	Obimaculoides_280_min_10000bp	exon	29140	29284	100	+	.	ID=TRINITY_DN1230_c0_g2_i1.mrna1.exon5;Name=TRINITY_DN1230_c0_g2_i1;Parent=TRINITY_DN1230_c0_g2_i1.mrna1;Target=TRINITY_DN1230_c0_g2_i1 973 1117 +
Scaffold115137	Obimaculoides_280_min_10000bp	exon	31019	31080	100	+	.	ID=TRINITY_DN1230_c0_g2_i1.mrna1.exon6;Name=TRINITY_DN1230_c0_g2_i1;Parent=TRINITY_DN1230_c0_g2_i1.mrna1;Target=TRINITY_DN1230_c0_g2_i1 1118 1179 +
Scaffold115137	Obimaculoides_280_min_10000bp	exon	32979	33120	100	+	.	ID=TRINITY_DN1230_c0_g2_i1.mrna1.exon7;Name=TRINITY_DN1230_c0_g2_i1;Parent=TRINITY_DN1230_c0_g2_i1.mrna1;Target=TRINITY_DN1230_c0_g2_i1 1180 1321 +
Scaffold115137	Obimaculoides_280_min_10000bp	exon	33660	33831	100	+	.	ID=TRINITY_DN1230_c0_g2_i1.mrna1.exon8;Name=TRINITY_DN1230_c0_g2_i1;Parent=TRINITY_DN1230_c0_g2_i1.mrna1;Target=TRINITY_DN1230_c0_g2_i1 1322 1493 +
Scaffold115137	Obimaculoides_280_min_10000bp	exon	35955	36298	99	+	.	ID=TRINITY_DN1230_c0_g2_i1.mrna1.exon9;Name=TRINITY_DN1230_c0_g2_i1;Parent=TRINITY_DN1230_c0_g2_i1.mrna1;Target=TRINITY_DN1230_c0_g2_i1 1494 1838 +
Scaffold58232	Obimaculoides_280_min_10000bp	gene	342649	342915	.	+	.	ID=TRINITY_DN1396_c0_g1_i1.path1;Name=TRINITY_DN1396_c0_g1_i1
Scaffold58232	Obimaculoides_280_min_10000bp	mRNA	342649	342915	.	+	.	ID=TRINITY_DN1396_c0_g1_i1.mrna1;Name=TRINITY_DN1396_c0_g1_i1;Parent=TRINITY_DN1396_c0_g1_i1.path1;coverage=100.0;identity=99.5;matches=189;mismatches=0;indels=1;unknowns=78
Scaffold58232	Obimaculoides_280_min_10000bp	exon	342649	342915	99	+	.	ID=TRINITY_DN1396_c0_g1_i1.mrna1.exon1;Name=TRINITY_DN1396_c0_g1_i1;Parent=TRINITY_DN1396_c0_g1_i1.mrna1;Target=TRINITY_DN1396_c0_g1_i1 1 268 +
Scaffold152893	Obimaculoides_280_min_10000bp	gene	4303	4631	.	+	.	ID=TRINITY_DN1427_c0_g1_i1.path1;Name=TRINITY_DN1427_c0_g1_i1
Scaffold152893	Obimaculoides_280_min_10000bp	mRNA	4303	4631	.	+	.	ID=TRINITY_DN1427_c0_g1_i1.mrna1;Name=TRINITY_DN1427_c0_g1_i1;Parent=TRINITY_DN1427_c0_g1_i1.path1;coverage=98.4;identity=90.9;matches=230;mismatches=15;indels=8;unknowns=0
Scaffold152893	Obimaculoides_280_min_10000bp	exon	4303	4359	96	+	.	ID=TRINITY_DN1427_c0_g1_i1.mrna1.exon1;Name=TRINITY_DN1427_c0_g1_i1;Parent=TRINITY_DN1427_c0_g1_i1.mrna1;Target=TRINITY_DN1427_c0_g1_i1 1 57 +
Scaffold152893	Obimaculoides_280_min_10000bp	exon	4436	4631	89	+	.	ID=TRINITY_DN1427_c0_g1_i1.mrna1.exon2;Name=TRINITY_DN1427_c0_g1_i1;Parent=TRINITY_DN1427_c0_g1_i1.mrna1;Target=TRINITY_DN1427_c0_g1_i1 58 245 +
Scaffold45712	Obimaculoides_280_min_10000bp	gene	1165835	1166403	.	+	.	ID=TRINITY_DN1385_c0_g1_i1.path1;Name=TRINITY_DN1385_c0_g1_i1
Scaffold45712	Obimaculoides_280_min_10000bp	mRNA	1165835	1166403	.	+	.	ID=TRINITY_DN1385_c0_g1_i1.mrna1;Name=TRINITY_DN1385_c0_g1_i1;Parent=TRINITY_DN1385_c0_g1_i1.path1;coverage=100.0;identity=100.0;matches=569;mismatches=0;indels=0;unknowns=0
Scaffold45712	Obimaculoides_280_min_10000bp	exon	1165835	1166403	100	+	.	ID=TRINITY_DN1385_c0_g1_i1.mrna1.exon1;Name=TRINITY_DN1385_c0_g1_i1;Parent=TRINITY_DN1385_c0_g1_i1.mrna1;Target=TRINITY_DN1385_c0_g1_i1 1 569 +
Scaffold32052	Obimaculoides_280_min_10000bp	gene	228602	228832	.	-	.	ID=TRINITY_DN1430_c0_g1_i1.path1;Name=TRINITY_DN1430_c0_g1_i1
Scaffold32052	Obimaculoides_280_min_10000bp	mRNA	228602	228832	.	-	.	ID=TRINITY_DN1430_c0_g1_i1.mrna1;Name=TRINITY_DN1430_c0_g1_i1;Parent=TRINITY_DN1430_c0_g1_i1.path1;coverage=99.6;identity=100.0;matches=231;mismatches=0;indels=0;unknowns=0
Scaffold32052	Obimaculoides_280_min_10000bp	exon	228602	228832	100	-	.	ID=TRINITY_DN1430_c0_g1_i1.mrna1.exon1;Name=TRINITY_DN1430_c0_g1_i1;Parent=TRINITY_DN1430_c0_g1_i1.mrna1;Target=TRINITY_DN1430_c0_g1_i1 1 231 +
Scaffold65353	Obimaculoides_280_min_10000bp	gene	230774	297485	.	-	.	ID=TRINITY_DN1244_c0_g1_i1.path1;Name=TRINITY_DN1244_c0_g1_i1
Scaffold65353	Obimaculoides_280_min_10000bp	mRNA	230774	297485	.	-	.	ID=TRINITY_DN1244_c0_g1_i1.mrna1;Name=TRINITY_DN1244_c0_g1_i1;Parent=TRINITY_DN1244_c0_g1_i1.path1;coverage=99.9;identity=100.0;matches=3717;mismatches=0;indels=1;unknowns=0
Scaffold65353	Obimaculoides_280_min_10000bp	exon	296338	297485	100	-	.	ID=TRINITY_DN1244_c0_g1_i1.mrna1.exon1;Name=TRINITY_DN1244_c0_g1_i1;Parent=TRINITY_DN1244_c0_g1_i1.mrna1;Target=TRINITY_DN1244_c0_g1_i1 1 1148 +
Scaffold65353	Obimaculoides_280_min_10000bp	exon	273414	273511	100	-	.	ID=TRINITY_DN1244_c0_g1_i1.mrna1.exon2;Name=TRINITY_DN1244_c0_g1_i1;Parent=TRINITY_DN1244_c0_g1_i1.mrna1;Target=TRINITY_DN1244_c0_g1_i1 1149 1246 +
Scaffold65353	Obimaculoides_280_min_10000bp	exon	270045	270090	100	-	.	ID=TRINITY_DN1244_c0_g1_i1.mrna1.exon3;Name=TRINITY_DN1244_c0_g1_i1;Parent=TRINITY_DN1244_c0_g1_i1.mrna1;Target=TRINITY_DN1244_c0_g1_i1 1247 1292 +
Scaffold65353	Obimaculoides_280_min_10000bp	exon	267568	267668	100	-	.	ID=TRINITY_DN1244_c0_g1_i1.mrna1.exon4;Name=TRINITY_DN1244_c0_g1_i1;Parent=TRINITY_DN1244_c0_g1_i1.mrna1;Target=TRINITY_DN1244_c0_g1_i1 1293 1393 +
Scaffold65353	Obimaculoides_280_min_10000bp	exon	266137	266256	100	-	.	ID=TRINITY_DN1244_c0_g1_i1.mrna1.exon5;Name=TRINITY_DN1244_c0_g1_i1;Parent=TRINITY_DN1244_c0_g1_i1.mrna1;Target=TRINITY_DN1244_c0_g1_i1 1394 1513 +
Scaffold65353	Obimaculoides_280_min_10000bp	exon	262444	262594	100	-	.	ID=TRINITY_DN1244_c0_g1_i1.mrna1.exon6;Name=TRINITY_DN1244_c0_g1_i1;Parent=TRINITY_DN1244_c0_g1_i1.mrna1;Target=TRINITY_DN1244_c0_g1_i1 1514 1664 +
Scaffold65353	Obimaculoides_280_min_10000bp	exon	261545	261690	100	-	.	ID=TRINITY_DN1244_c0_g1_i1.mrna1.exon7;Name=TRINITY_DN1244_c0_g1_i1;Parent=TRINITY_DN1244_c0_g1_i1.mrna1;Target=TRINITY_DN1244_c0_g1_i1 1665 1810 +
Scaffold65353	Obimaculoides_280_min_10000bp	exon	260295	260420	100	-	.	ID=TRINITY_DN1244_c0_g1_i1.mrna1.exon8;Name=TRINITY_DN1244_c0_g1_i1;Parent=TRINITY_DN1244_c0_g1_i1.mrna1;Target=TRINITY_DN1244_c0_g1_i1 1811 1936 +
Scaffold65353	Obimaculoides_280_min_10000bp	exon	256802	256943	100	-	.	ID=TRINITY_DN1244_c0_g1_i1.mrna1.exon9;Name=TRINITY_DN1244_c0_g1_i1;Parent=TRINITY_DN1244_c0_g1_i1.mrna1;Target=TRINITY_DN1244_c0_g1_i1 1937 2078 +
Scaffold65353	Obimaculoides_280_min_10000bp	exon	254745	254911	100	-	.	ID=TRINITY_DN1244_c0_g1_i1.mrna1.exon10;Name=TRINITY_DN1244_c0_g1_i1;Parent=TRINITY_DN1244_c0_g1_i1.mrna1;Target=TRINITY_DN1244_c0_g1_i1 2079 2245 +
Scaffold65353	Obimaculoides_280_min_10000bp	exon	251444	252500	99	-	.	ID=TRINITY_DN1244_c0_g1_i1.mrna1.exon11;Name=TRINITY_DN1244_c0_g1_i1;Parent=TRINITY_DN1244_c0_g1_i1.mrna1;Target=TRINITY_DN1244_c0_g1_i1 2246 3303 +
Scaffold65353	Obimaculoides_280_min_10000bp	exon	240159	240275	100	-	.	ID=TRINITY_DN1244_c0_g1_i1.mrna1.exon12;Name=TRINITY_DN1244_c0_g1_i1;Parent=TRINITY_DN1244_c0_g1_i1.mrna1;Target=TRINITY_DN1244_c0_g1_i1 3304 3420 +
Scaffold65353	Obimaculoides_280_min_10000bp	exon	234029	234122	100	-	.	ID=TRINITY_DN1244_c0_g1_i1.mrna1.exon13;Name=TRINITY_DN1244_c0_g1_i1;Parent=TRINITY_DN1244_c0_g1_i1.mrna1;Target=TRINITY_DN1244_c0_g1_i1 3421 3514 +
Scaffold65353	Obimaculoides_280_min_10000bp	exon	230774	230977	100	-	.	ID=TRINITY_DN1244_c0_g1_i1.mrna1.exon14;Name=TRINITY_DN1244_c0_g1_i1;Parent=TRINITY_DN1244_c0_g1_i1.mrna1;Target=TRINITY_DN1244_c0_g1_i1 3515 3718 +
Scaffold6067	Obimaculoides_280_min_10000bp	gene	108753	109533	.	-	.	ID=TRINITY_DN1412_c0_g2_i1.path1;Name=TRINITY_DN1412_c0_g2_i1
Scaffold6067	Obimaculoides_280_min_10000bp	mRNA	108753	109533	.	-	.	ID=TRINITY_DN1412_c0_g2_i1.mrna1;Name=TRINITY_DN1412_c0_g2_i1;Parent=TRINITY_DN1412_c0_g2_i1.path1;coverage=100.0;identity=100.0;matches=269;mismatches=0;indels=0;unknowns=0
Scaffold6067	Obimaculoides_280_min_10000bp	exon	109416	109533	100	-	.	ID=TRINITY_DN1412_c0_g2_i1.mrna1.exon1;Name=TRINITY_DN1412_c0_g2_i1;Parent=TRINITY_DN1412_c0_g2_i1.mrna1;Target=TRINITY_DN1412_c0_g2_i1 152 269 -
Scaffold6067	Obimaculoides_280_min_10000bp	exon	108753	108903	100	-	.	ID=TRINITY_DN1412_c0_g2_i1.mrna1.exon2;Name=TRINITY_DN1412_c0_g2_i1;Parent=TRINITY_DN1412_c0_g2_i1.mrna1;Target=TRINITY_DN1412_c0_g2_i1 1 151 -
Scaffold7898	Obimaculoides_280_min_10000bp	gene	32293	33320	.	+	.	ID=TRINITY_DN1433_c0_g1_i1.path1;Name=TRINITY_DN1433_c0_g1_i1
Scaffold7898	Obimaculoides_280_min_10000bp	mRNA	32293	33320	.	+	.	ID=TRINITY_DN1433_c0_g1_i1.mrna1;Name=TRINITY_DN1433_c0_g1_i1;Parent=TRINITY_DN1433_c0_g1_i1.path1;coverage=100.0;identity=99.9;matches=1027;mismatches=1;indels=0;unknowns=0
Scaffold7898	Obimaculoides_280_min_10000bp	exon	32293	33320	99	+	.	ID=TRINITY_DN1433_c0_g1_i1.mrna1.exon1;Name=TRINITY_DN1433_c0_g1_i1;Parent=TRINITY_DN1433_c0_g1_i1.mrna1;Target=TRINITY_DN1433_c0_g1_i1 1 1028 +
Scaffold48	Obimaculoides_280_min_10000bp	gene	1904073	1904515	.	-	.	ID=TRINITY_DN1496_c0_g1_i1.path1;Name=TRINITY_DN1496_c0_g1_i1
Scaffold48	Obimaculoides_280_min_10000bp	mRNA	1904073	1904515	.	-	.	ID=TRINITY_DN1496_c0_g1_i1.mrna1;Name=TRINITY_DN1496_c0_g1_i1;Parent=TRINITY_DN1496_c0_g1_i1.path1;coverage=100.0;identity=100.0;matches=443;mismatches=0;indels=0;unknowns=0
Scaffold48	Obimaculoides_280_min_10000bp	exon	1904073	1904515	100	-	.	ID=TRINITY_DN1496_c0_g1_i1.mrna1.exon1;Name=TRINITY_DN1496_c0_g1_i1;Parent=TRINITY_DN1496_c0_g1_i1.mrna1;Target=TRINITY_DN1496_c0_g1_i1 1 443 +
Scaffold13855	Obimaculoides_280_min_10000bp	gene	290856	291393	.	-	.	ID=TRINITY_DN1401_c0_g2_i1.path1;Name=TRINITY_DN1401_c0_g2_i1
Scaffold13855	Obimaculoides_280_min_10000bp	mRNA	290856	291393	.	-	.	ID=TRINITY_DN1401_c0_g2_i1.mrna1;Name=TRINITY_DN1401_c0_g2_i1;Parent=TRINITY_DN1401_c0_g2_i1.path1;coverage=100.0;identity=99.8;matches=538;mismatches=0;indels=1;unknowns=0
Scaffold13855	Obimaculoides_280_min_10000bp	exon	290856	291393	99	-	.	ID=TRINITY_DN1401_c0_g2_i1.mrna1.exon1;Name=TRINITY_DN1401_c0_g2_i1;Parent=TRINITY_DN1401_c0_g2_i1.mrna1;Target=TRINITY_DN1401_c0_g2_i1 1 539 +
Scaffold73443	Obimaculoides_280_min_10000bp	gene	38188	38677	.	+	.	ID=TRINITY_DN1476_c0_g1_i1.path1;Name=TRINITY_DN1476_c0_g1_i1
Scaffold73443	Obimaculoides_280_min_10000bp	mRNA	38188	38677	.	+	.	ID=TRINITY_DN1476_c0_g1_i1.mrna1;Name=TRINITY_DN1476_c0_g1_i1;Parent=TRINITY_DN1476_c0_g1_i1.path1;coverage=100.0;identity=100.0;matches=490;mismatches=0;indels=0;unknowns=0
Scaffold73443	Obimaculoides_280_min_10000bp	exon	38188	38677	100	+	.	ID=TRINITY_DN1476_c0_g1_i1.mrna1.exon1;Name=TRINITY_DN1476_c0_g1_i1;Parent=TRINITY_DN1476_c0_g1_i1.mrna1;Target=TRINITY_DN1476_c0_g1_i1 1 490 +
Scaffold166193	Obimaculoides_280_min_10000bp	gene	839457	839933	.	+	.	ID=TRINITY_DN1419_c0_g1_i1.path1;Name=TRINITY_DN1419_c0_g1_i1
Scaffold166193	Obimaculoides_280_min_10000bp	mRNA	839457	839933	.	+	.	ID=TRINITY_DN1419_c0_g1_i1.mrna1;Name=TRINITY_DN1419_c0_g1_i1;Parent=TRINITY_DN1419_c0_g1_i1.path1;coverage=100.0;identity=100.0;matches=477;mismatches=0;indels=0;unknowns=0
Scaffold166193	Obimaculoides_280_min_10000bp	exon	839457	839933	100	+	.	ID=TRINITY_DN1419_c0_g1_i1.mrna1.exon1;Name=TRINITY_DN1419_c0_g1_i1;Parent=TRINITY_DN1419_c0_g1_i1.mrna1;Target=TRINITY_DN1419_c0_g1_i1 1 477 +
Scaffold210724	Obimaculoides_280_min_10000bp	gene	21741	22161	.	+	.	ID=TRINITY_DN1417_c0_g1_i1.path1;Name=TRINITY_DN1417_c0_g1_i1
Scaffold210724	Obimaculoides_280_min_10000bp	mRNA	21741	22161	.	+	.	ID=TRINITY_DN1417_c0_g1_i1.mrna1;Name=TRINITY_DN1417_c0_g1_i1;Parent=TRINITY_DN1417_c0_g1_i1.path1;coverage=100.0;identity=99.8;matches=421;mismatches=0;indels=1;unknowns=0
Scaffold210724	Obimaculoides_280_min_10000bp	exon	21741	22161	99	+	.	ID=TRINITY_DN1417_c0_g1_i1.mrna1.exon1;Name=TRINITY_DN1417_c0_g1_i1;Parent=TRINITY_DN1417_c0_g1_i1.mrna1;Target=TRINITY_DN1417_c0_g1_i1 1 422 +
Scaffold39536	Obimaculoides_280_min_10000bp	gene	42011	42597	.	-	.	ID=TRINITY_DN1218_c0_g1_i1.path1;Name=TRINITY_DN1218_c0_g1_i1
Scaffold39536	Obimaculoides_280_min_10000bp	mRNA	42011	42597	.	-	.	ID=TRINITY_DN1218_c0_g1_i1.mrna1;Name=TRINITY_DN1218_c0_g1_i1;Parent=TRINITY_DN1218_c0_g1_i1.path1;coverage=100.0;identity=100.0;matches=587;mismatches=0;indels=0;unknowns=0
Scaffold39536	Obimaculoides_280_min_10000bp	exon	42011	42597	100	-	.	ID=TRINITY_DN1218_c0_g1_i1.mrna1.exon1;Name=TRINITY_DN1218_c0_g1_i1;Parent=TRINITY_DN1218_c0_g1_i1.mrna1;Target=TRINITY_DN1218_c0_g1_i1 1 587 +
Scaffold19852	Obimaculoides_280_min_10000bp	gene	760644	760924	.	-	.	ID=TRINITY_DN1404_c0_g1_i1.path1;Name=TRINITY_DN1404_c0_g1_i1
Scaffold19852	Obimaculoides_280_min_10000bp	mRNA	760644	760924	.	-	.	ID=TRINITY_DN1404_c0_g1_i1.mrna1;Name=TRINITY_DN1404_c0_g1_i1;Parent=TRINITY_DN1404_c0_g1_i1.path1;coverage=100.0;identity=99.6;matches=280;mismatches=1;indels=0;unknowns=0
Scaffold19852	Obimaculoides_280_min_10000bp	exon	760644	760924	99	-	.	ID=TRINITY_DN1404_c0_g1_i1.mrna1.exon1;Name=TRINITY_DN1404_c0_g1_i1;Parent=TRINITY_DN1404_c0_g1_i1.mrna1;Target=TRINITY_DN1404_c0_g1_i1 1 281 +
Scaffold62539	Obimaculoides_280_min_10000bp	gene	1035358	1035724	.	-	.	ID=TRINITY_DN1328_c0_g1_i1.path1;Name=TRINITY_DN1328_c0_g1_i1
Scaffold62539	Obimaculoides_280_min_10000bp	mRNA	1035358	1035724	.	-	.	ID=TRINITY_DN1328_c0_g1_i1.mrna1;Name=TRINITY_DN1328_c0_g1_i1;Parent=TRINITY_DN1328_c0_g1_i1.path1;coverage=100.0;identity=99.2;matches=364;mismatches=3;indels=0;unknowns=0
Scaffold62539	Obimaculoides_280_min_10000bp	exon	1035358	1035724	99	-	.	ID=TRINITY_DN1328_c0_g1_i1.mrna1.exon1;Name=TRINITY_DN1328_c0_g1_i1;Parent=TRINITY_DN1328_c0_g1_i1.mrna1;Target=TRINITY_DN1328_c0_g1_i1 1 367 +
Scaffold40142	Obimaculoides_280_min_10000bp	gene	156995	157597	.	-	.	ID=TRINITY_DN1471_c0_g1_i1.path1;Name=TRINITY_DN1471_c0_g1_i1
Scaffold40142	Obimaculoides_280_min_10000bp	mRNA	156995	157597	.	-	.	ID=TRINITY_DN1471_c0_g1_i1.mrna1;Name=TRINITY_DN1471_c0_g1_i1;Parent=TRINITY_DN1471_c0_g1_i1.path1;coverage=100.0;identity=99.8;matches=602;mismatches=0;indels=1;unknowns=0
Scaffold40142	Obimaculoides_280_min_10000bp	exon	156995	157597	99	-	.	ID=TRINITY_DN1471_c0_g1_i1.mrna1.exon1;Name=TRINITY_DN1471_c0_g1_i1;Parent=TRINITY_DN1471_c0_g1_i1.mrna1;Target=TRINITY_DN1471_c0_g1_i1 1 602 +
Scaffold52675	Obimaculoides_280_min_10000bp	gene	95903	137916	.	+	.	ID=TRINITY_DN1475_c0_g1_i1.path1;Name=TRINITY_DN1475_c0_g1_i1
Scaffold52675	Obimaculoides_280_min_10000bp	mRNA	95903	137916	.	+	.	ID=TRINITY_DN1475_c0_g1_i1.mrna1;Name=TRINITY_DN1475_c0_g1_i1;Parent=TRINITY_DN1475_c0_g1_i1.path1;coverage=99.0;identity=100.0;matches=287;mismatches=0;indels=0;unknowns=0
Scaffold52675	Obimaculoides_280_min_10000bp	exon	95903	96085	100	+	.	ID=TRINITY_DN1475_c0_g1_i1.mrna1.exon1;Name=TRINITY_DN1475_c0_g1_i1;Parent=TRINITY_DN1475_c0_g1_i1.mrna1;Target=TRINITY_DN1475_c0_g1_i1 108 290 -
Scaffold52675	Obimaculoides_280_min_10000bp	exon	119455	119509	100	+	.	ID=TRINITY_DN1475_c0_g1_i1.mrna1.exon2;Name=TRINITY_DN1475_c0_g1_i1;Parent=TRINITY_DN1475_c0_g1_i1.mrna1;Target=TRINITY_DN1475_c0_g1_i1 53 107 -
Scaffold52675	Obimaculoides_280_min_10000bp	exon	137868	137916	100	+	.	ID=TRINITY_DN1475_c0_g1_i1.mrna1.exon3;Name=TRINITY_DN1475_c0_g1_i1;Parent=TRINITY_DN1475_c0_g1_i1.mrna1;Target=TRINITY_DN1475_c0_g1_i1 4 52 -
Scaffold49703	Obimaculoides_280_min_10000bp	gene	3582	3972	.	-	.	ID=TRINITY_DN1505_c0_g1_i1.path1;Name=TRINITY_DN1505_c0_g1_i1
Scaffold49703	Obimaculoides_280_min_10000bp	mRNA	3582	3972	.	-	.	ID=TRINITY_DN1505_c0_g1_i1.mrna1;Name=TRINITY_DN1505_c0_g1_i1;Parent=TRINITY_DN1505_c0_g1_i1.path1;coverage=100.0;identity=100.0;matches=391;mismatches=0;indels=0;unknowns=0
Scaffold49703	Obimaculoides_280_min_10000bp	exon	3582	3972	100	-	.	ID=TRINITY_DN1505_c0_g1_i1.mrna1.exon1;Name=TRINITY_DN1505_c0_g1_i1;Parent=TRINITY_DN1505_c0_g1_i1.mrna1;Target=TRINITY_DN1505_c0_g1_i1 1 391 +
Scaffold313280	Obimaculoides_280_min_10000bp	gene	1355	2219	.	-	.	ID=TRINITY_DN1522_c1_g1_i1.path1;Name=TRINITY_DN1522_c1_g1_i1
Scaffold313280	Obimaculoides_280_min_10000bp	mRNA	1355	2219	.	-	.	ID=TRINITY_DN1522_c1_g1_i1.mrna1;Name=TRINITY_DN1522_c1_g1_i1;Parent=TRINITY_DN1522_c1_g1_i1.path1;coverage=100.0;identity=99.8;matches=863;mismatches=0;indels=2;unknowns=0
Scaffold313280	Obimaculoides_280_min_10000bp	exon	1355	2219	99	-	.	ID=TRINITY_DN1522_c1_g1_i1.mrna1.exon1;Name=TRINITY_DN1522_c1_g1_i1;Parent=TRINITY_DN1522_c1_g1_i1.mrna1;Target=TRINITY_DN1522_c1_g1_i1 1 863 +
Scaffold1679	Obimaculoides_280_min_10000bp	gene	1310812	1311018	.	-	.	ID=TRINITY_DN1510_c0_g1_i1.path1;Name=TRINITY_DN1510_c0_g1_i1
Scaffold1679	Obimaculoides_280_min_10000bp	mRNA	1310812	1311018	.	-	.	ID=TRINITY_DN1510_c0_g1_i1.mrna1;Name=TRINITY_DN1510_c0_g1_i1;Parent=TRINITY_DN1510_c0_g1_i1.path1;coverage=100.0;identity=99.5;matches=206;mismatches=1;indels=0;unknowns=0
Scaffold1679	Obimaculoides_280_min_10000bp	exon	1310812	1311018	99	-	.	ID=TRINITY_DN1510_c0_g1_i1.mrna1.exon1;Name=TRINITY_DN1510_c0_g1_i1;Parent=TRINITY_DN1510_c0_g1_i1.mrna1;Target=TRINITY_DN1510_c0_g1_i1 1 207 +
Scaffold18690	Obimaculoides_280_min_10000bp	gene	422729	423730	.	+	.	ID=TRINITY_DN1521_c0_g1_i1.path1;Name=TRINITY_DN1521_c0_g1_i1
Scaffold18690	Obimaculoides_280_min_10000bp	mRNA	422729	423730	.	+	.	ID=TRINITY_DN1521_c0_g1_i1.mrna1;Name=TRINITY_DN1521_c0_g1_i1;Parent=TRINITY_DN1521_c0_g1_i1.path1;coverage=100.0;identity=100.0;matches=1002;mismatches=0;indels=0;unknowns=0
Scaffold18690	Obimaculoides_280_min_10000bp	exon	422729	423730	100	+	.	ID=TRINITY_DN1521_c0_g1_i1.mrna1.exon1;Name=TRINITY_DN1521_c0_g1_i1;Parent=TRINITY_DN1521_c0_g1_i1.mrna1;Target=TRINITY_DN1521_c0_g1_i1 1 1002 +
Scaffold31015	Obimaculoides_280_min_10000bp	gene	85594	85884	.	-	.	ID=TRINITY_DN1035_c0_g1_i1.path1;Name=TRINITY_DN1035_c0_g1_i1
Scaffold31015	Obimaculoides_280_min_10000bp	mRNA	85594	85884	.	-	.	ID=TRINITY_DN1035_c0_g1_i1.mrna1;Name=TRINITY_DN1035_c0_g1_i1;Parent=TRINITY_DN1035_c0_g1_i1.path1;coverage=97.3;identity=100.0;matches=291;mismatches=0;indels=0;unknowns=0
Scaffold31015	Obimaculoides_280_min_10000bp	exon	85594	85884	100	-	.	ID=TRINITY_DN1035_c0_g1_i1.mrna1.exon1;Name=TRINITY_DN1035_c0_g1_i1;Parent=TRINITY_DN1035_c0_g1_i1.mrna1;Target=TRINITY_DN1035_c0_g1_i1 9 299 +
Scaffold252674	Obimaculoides_280_min_10000bp	gene	121667	143895	.	+	.	ID=TRINITY_DN1538_c0_g1_i1.path1;Name=TRINITY_DN1538_c0_g1_i1
Scaffold252674	Obimaculoides_280_min_10000bp	mRNA	121667	143895	.	+	.	ID=TRINITY_DN1538_c0_g1_i1.mrna1;Name=TRINITY_DN1538_c0_g1_i1;Parent=TRINITY_DN1538_c0_g1_i1.path1;coverage=100.0;identity=99.6;matches=228;mismatches=1;indels=0;unknowns=0
Scaffold252674	Obimaculoides_280_min_10000bp	exon	121667	121869	99	+	.	ID=TRINITY_DN1538_c0_g1_i1.mrna1.exon1;Name=TRINITY_DN1538_c0_g1_i1;Parent=TRINITY_DN1538_c0_g1_i1.mrna1;Target=TRINITY_DN1538_c0_g1_i1 1 203 +
Scaffold252674	Obimaculoides_280_min_10000bp	exon	143870	143895	100	+	.	ID=TRINITY_DN1538_c0_g1_i1.mrna1.exon2;Name=TRINITY_DN1538_c0_g1_i1;Parent=TRINITY_DN1538_c0_g1_i1.mrna1;Target=TRINITY_DN1538_c0_g1_i1 204 229 +
Scaffold4983	Obimaculoides_280_min_10000bp	gene	386967	388715	.	-	.	ID=TRINITY_DN1491_c0_g1_i1.path1;Name=TRINITY_DN1491_c0_g1_i1
Scaffold4983	Obimaculoides_280_min_10000bp	mRNA	386967	388715	.	-	.	ID=TRINITY_DN1491_c0_g1_i1.mrna1;Name=TRINITY_DN1491_c0_g1_i1;Parent=TRINITY_DN1491_c0_g1_i1.path1;coverage=100.0;identity=100.0;matches=208;mismatches=0;indels=0;unknowns=0
Scaffold4983	Obimaculoides_280_min_10000bp	exon	388672	388715	100	-	.	ID=TRINITY_DN1491_c0_g1_i1.mrna1.exon1;Name=TRINITY_DN1491_c0_g1_i1;Parent=TRINITY_DN1491_c0_g1_i1.mrna1;Target=TRINITY_DN1491_c0_g1_i1 165 208 -
Scaffold4983	Obimaculoides_280_min_10000bp	exon	387872	387980	100	-	.	ID=TRINITY_DN1491_c0_g1_i1.mrna1.exon2;Name=TRINITY_DN1491_c0_g1_i1;Parent=TRINITY_DN1491_c0_g1_i1.mrna1;Target=TRINITY_DN1491_c0_g1_i1 56 164 -
Scaffold4983	Obimaculoides_280_min_10000bp	exon	386967	387021	100	-	.	ID=TRINITY_DN1491_c0_g1_i1.mrna1.exon3;Name=TRINITY_DN1491_c0_g1_i1;Parent=TRINITY_DN1491_c0_g1_i1.mrna1;Target=TRINITY_DN1491_c0_g1_i1 1 55 -
Scaffold92490	Obimaculoides_280_min_10000bp	gene	247538	248092	.	+	.	ID=TRINITY_DN1346_c0_g1_i1.path1;Name=TRINITY_DN1346_c0_g1_i1
Scaffold92490	Obimaculoides_280_min_10000bp	mRNA	247538	248092	.	+	.	ID=TRINITY_DN1346_c0_g1_i1.mrna1;Name=TRINITY_DN1346_c0_g1_i1;Parent=TRINITY_DN1346_c0_g1_i1.path1;coverage=100.0;identity=100.0;matches=555;mismatches=0;indels=0;unknowns=0
Scaffold92490	Obimaculoides_280_min_10000bp	exon	247538	248092	100	+	.	ID=TRINITY_DN1346_c0_g1_i1.mrna1.exon1;Name=TRINITY_DN1346_c0_g1_i1;Parent=TRINITY_DN1346_c0_g1_i1.mrna1;Target=TRINITY_DN1346_c0_g1_i1 1 555 +
Scaffold72994	Obimaculoides_280_min_10000bp	gene	75827	77064	.	-	.	ID=TRINITY_DN1548_c0_g2_i1.path1;Name=TRINITY_DN1548_c0_g2_i1
Scaffold72994	Obimaculoides_280_min_10000bp	mRNA	75827	77064	.	-	.	ID=TRINITY_DN1548_c0_g2_i1.mrna1;Name=TRINITY_DN1548_c0_g2_i1;Parent=TRINITY_DN1548_c0_g2_i1.path1;coverage=100.0;identity=99.9;matches=1238;mismatches=0;indels=1;unknowns=0
Scaffold72994	Obimaculoides_280_min_10000bp	exon	75827	77064	99	-	.	ID=TRINITY_DN1548_c0_g2_i1.mrna1.exon1;Name=TRINITY_DN1548_c0_g2_i1;Parent=TRINITY_DN1548_c0_g2_i1.mrna1;Target=TRINITY_DN1548_c0_g2_i1 1 1239 +
Scaffold15860	Obimaculoides_280_min_10000bp	gene	1055673	1080002	.	-	.	ID=TRINITY_DN1549_c0_g1_i1.path1;Name=TRINITY_DN1549_c0_g1_i1
Scaffold15860	Obimaculoides_280_min_10000bp	mRNA	1055673	1080002	.	-	.	ID=TRINITY_DN1549_c0_g1_i1.mrna1;Name=TRINITY_DN1549_c0_g1_i1;Parent=TRINITY_DN1549_c0_g1_i1.path1;coverage=99.8;identity=100.0;matches=1430;mismatches=0;indels=0;unknowns=0
Scaffold15860	Obimaculoides_280_min_10000bp	exon	1079940	1080002	100	-	.	ID=TRINITY_DN1549_c0_g1_i1.mrna1.exon1;Name=TRINITY_DN1549_c0_g1_i1;Parent=TRINITY_DN1549_c0_g1_i1.mrna1;Target=TRINITY_DN1549_c0_g1_i1 4 66 +
Scaffold15860	Obimaculoides_280_min_10000bp	exon	1076886	1077114	100	-	.	ID=TRINITY_DN1549_c0_g1_i1.mrna1.exon2;Name=TRINITY_DN1549_c0_g1_i1;Parent=TRINITY_DN1549_c0_g1_i1.mrna1;Target=TRINITY_DN1549_c0_g1_i1 67 295 +
Scaffold15860	Obimaculoides_280_min_10000bp	exon	1074138	1074184	100	-	.	ID=TRINITY_DN1549_c0_g1_i1.mrna1.exon3;Name=TRINITY_DN1549_c0_g1_i1;Parent=TRINITY_DN1549_c0_g1_i1.mrna1;Target=TRINITY_DN1549_c0_g1_i1 296 342 +
Scaffold15860	Obimaculoides_280_min_10000bp	exon	1072956	1073093	100	-	.	ID=TRINITY_DN1549_c0_g1_i1.mrna1.exon4;Name=TRINITY_DN1549_c0_g1_i1;Parent=TRINITY_DN1549_c0_g1_i1.mrna1;Target=TRINITY_DN1549_c0_g1_i1 343 480 +
Scaffold15860	Obimaculoides_280_min_10000bp	exon	1071222	1071413	100	-	.	ID=TRINITY_DN1549_c0_g1_i1.mrna1.exon5;Name=TRINITY_DN1549_c0_g1_i1;Parent=TRINITY_DN1549_c0_g1_i1.mrna1;Target=TRINITY_DN1549_c0_g1_i1 481 672 +
Scaffold15860	Obimaculoides_280_min_10000bp	exon	1065223	1065414	100	-	.	ID=TRINITY_DN1549_c0_g1_i1.mrna1.exon6;Name=TRINITY_DN1549_c0_g1_i1;Parent=TRINITY_DN1549_c0_g1_i1.mrna1;Target=TRINITY_DN1549_c0_g1_i1 673 864 +
Scaffold15860	Obimaculoides_280_min_10000bp	exon	1061989	1062255	100	-	.	ID=TRINITY_DN1549_c0_g1_i1.mrna1.exon7;Name=TRINITY_DN1549_c0_g1_i1;Parent=TRINITY_DN1549_c0_g1_i1.mrna1;Target=TRINITY_DN1549_c0_g1_i1 865 1131 +
Scaffold15860	Obimaculoides_280_min_10000bp	exon	1057112	1057276	100	-	.	ID=TRINITY_DN1549_c0_g1_i1.mrna1.exon8;Name=TRINITY_DN1549_c0_g1_i1;Parent=TRINITY_DN1549_c0_g1_i1.mrna1;Target=TRINITY_DN1549_c0_g1_i1 1132 1296 +
Scaffold15860	Obimaculoides_280_min_10000bp	exon	1055673	1055809	100	-	.	ID=TRINITY_DN1549_c0_g1_i1.mrna1.exon9;Name=TRINITY_DN1549_c0_g1_i1;Parent=TRINITY_DN1549_c0_g1_i1.mrna1;Target=TRINITY_DN1549_c0_g1_i1 1297 1433 +
Scaffold30180	Obimaculoides_280_min_10000bp	gene	34660	35274	.	-	.	ID=TRINITY_DN923_c1_g1_i1.path1;Name=TRINITY_DN923_c1_g1_i1
Scaffold30180	Obimaculoides_280_min_10000bp	mRNA	34660	35274	.	-	.	ID=TRINITY_DN923_c1_g1_i1.mrna1;Name=TRINITY_DN923_c1_g1_i1;Parent=TRINITY_DN923_c1_g1_i1.path1;coverage=88.4;identity=99.7;matches=615;mismatches=0;indels=2;unknowns=0
Scaffold30180	Obimaculoides_280_min_10000bp	exon	34660	35274	99	-	.	ID=TRINITY_DN923_c1_g1_i1.mrna1.exon1;Name=TRINITY_DN923_c1_g1_i1;Parent=TRINITY_DN923_c1_g1_i1.mrna1;Target=TRINITY_DN923_c1_g1_i1 1 617 +
Scaffold4983	Obimaculoides_280_min_10000bp	gene	2063132	2063212	.	+	.	ID=TRINITY_DN923_c1_g1_i1.path2;Name=TRINITY_DN923_c1_g1_i1
Scaffold4983	Obimaculoides_280_min_10000bp	mRNA	2063132	2063212	.	+	.	ID=TRINITY_DN923_c1_g1_i1.mrna2;Name=TRINITY_DN923_c1_g1_i1;Parent=TRINITY_DN923_c1_g1_i1.path2;coverage=11.6;identity=100.0;matches=81;mismatches=0;indels=0;unknowns=0
Scaffold4983	Obimaculoides_280_min_10000bp	exon	2063132	2063212	100	+	.	ID=TRINITY_DN923_c1_g1_i1.mrna2.exon1;Name=TRINITY_DN923_c1_g1_i1;Parent=TRINITY_DN923_c1_g1_i1.mrna2;Target=TRINITY_DN923_c1_g1_i1 618 698 +
Scaffold19215	Obimaculoides_280_min_10000bp	gene	1100175	1100665	.	-	.	ID=TRINITY_DN1542_c0_g1_i1.path1;Name=TRINITY_DN1542_c0_g1_i1
Scaffold19215	Obimaculoides_280_min_10000bp	mRNA	1100175	1100665	.	-	.	ID=TRINITY_DN1542_c0_g1_i1.mrna1;Name=TRINITY_DN1542_c0_g1_i1;Parent=TRINITY_DN1542_c0_g1_i1.path1;coverage=100.0;identity=100.0;matches=311;mismatches=0;indels=0;unknowns=0
Scaffold19215	Obimaculoides_280_min_10000bp	exon	1100639	1100665	100	-	.	ID=TRINITY_DN1542_c0_g1_i1.mrna1.exon1;Name=TRINITY_DN1542_c0_g1_i1;Parent=TRINITY_DN1542_c0_g1_i1.mrna1;Target=TRINITY_DN1542_c0_g1_i1 1 27 +
Scaffold19215	Obimaculoides_280_min_10000bp	exon	1100175	1100458	100	-	.	ID=TRINITY_DN1542_c0_g1_i1.mrna1.exon2;Name=TRINITY_DN1542_c0_g1_i1;Parent=TRINITY_DN1542_c0_g1_i1.mrna1;Target=TRINITY_DN1542_c0_g1_i1 28 311 +
Scaffold27647	Obimaculoides_280_min_10000bp	gene	398362	399145	.	-	.	ID=TRINITY_DN1566_c0_g1_i1.path1;Name=TRINITY_DN1566_c0_g1_i1
Scaffold27647	Obimaculoides_280_min_10000bp	mRNA	398362	399145	.	-	.	ID=TRINITY_DN1566_c0_g1_i1.mrna1;Name=TRINITY_DN1566_c0_g1_i1;Parent=TRINITY_DN1566_c0_g1_i1.path1;coverage=100.0;identity=99.9;matches=783;mismatches=1;indels=0;unknowns=0
Scaffold27647	Obimaculoides_280_min_10000bp	exon	398362	399145	99	-	.	ID=TRINITY_DN1566_c0_g1_i1.mrna1.exon1;Name=TRINITY_DN1566_c0_g1_i1;Parent=TRINITY_DN1566_c0_g1_i1.mrna1;Target=TRINITY_DN1566_c0_g1_i1 1 784 +
Scaffold12375	Obimaculoides_280_min_10000bp	gene	49359	50680	.	+	.	ID=TRINITY_DN1520_c0_g2_i1.path1;Name=TRINITY_DN1520_c0_g2_i1
Scaffold12375	Obimaculoides_280_min_10000bp	mRNA	49359	50680	.	+	.	ID=TRINITY_DN1520_c0_g2_i1.mrna1;Name=TRINITY_DN1520_c0_g2_i1;Parent=TRINITY_DN1520_c0_g2_i1.path1;coverage=99.8;identity=99.9;matches=1322;mismatches=0;indels=1;unknowns=0
Scaffold12375	Obimaculoides_280_min_10000bp	exon	49359	50680	99	+	.	ID=TRINITY_DN1520_c0_g2_i1.mrna1.exon1;Name=TRINITY_DN1520_c0_g2_i1;Parent=TRINITY_DN1520_c0_g2_i1.mrna1;Target=TRINITY_DN1520_c0_g2_i1 1 1323 +
Scaffold42767	Obimaculoides_280_min_10000bp	gene	155005	156254	.	+	.	ID=TRINITY_DN1533_c0_g1_i1.path1;Name=TRINITY_DN1533_c0_g1_i1
Scaffold42767	Obimaculoides_280_min_10000bp	mRNA	155005	156254	.	+	.	ID=TRINITY_DN1533_c0_g1_i1.mrna1;Name=TRINITY_DN1533_c0_g1_i1;Parent=TRINITY_DN1533_c0_g1_i1.path1;coverage=98.5;identity=99.8;matches=1238;mismatches=2;indels=0;unknowns=10
Scaffold42767	Obimaculoides_280_min_10000bp	exon	155005	156254	99	+	.	ID=TRINITY_DN1533_c0_g1_i1.mrna1.exon1;Name=TRINITY_DN1533_c0_g1_i1;Parent=TRINITY_DN1533_c0_g1_i1.mrna1;Target=TRINITY_DN1533_c0_g1_i1 1 1250 +
Scaffold7638	Obimaculoides_280_min_10000bp	gene	49634	49999	.	-	.	ID=TRINITY_DN1600_c1_g1_i1.path1;Name=TRINITY_DN1600_c1_g1_i1
Scaffold7638	Obimaculoides_280_min_10000bp	mRNA	49634	49999	.	-	.	ID=TRINITY_DN1600_c1_g1_i1.mrna1;Name=TRINITY_DN1600_c1_g1_i1;Parent=TRINITY_DN1600_c1_g1_i1.path1;coverage=100.0;identity=99.5;matches=364;mismatches=0;indels=2;unknowns=0
Scaffold7638	Obimaculoides_280_min_10000bp	exon	49634	49999	99	-	.	ID=TRINITY_DN1600_c1_g1_i1.mrna1.exon1;Name=TRINITY_DN1600_c1_g1_i1;Parent=TRINITY_DN1600_c1_g1_i1.mrna1;Target=TRINITY_DN1600_c1_g1_i1 1 364 +
Scaffold27496	Obimaculoides_280_min_10000bp	gene	138462	138840	.	-	.	ID=TRINITY_DN1696_c0_g2_i1.path1;Name=TRINITY_DN1696_c0_g2_i1
Scaffold27496	Obimaculoides_280_min_10000bp	mRNA	138462	138840	.	-	.	ID=TRINITY_DN1696_c0_g2_i1.mrna1;Name=TRINITY_DN1696_c0_g2_i1;Parent=TRINITY_DN1696_c0_g2_i1.path1;coverage=100.0;identity=100.0;matches=379;mismatches=0;indels=0;unknowns=0
Scaffold27496	Obimaculoides_280_min_10000bp	exon	138462	138840	100	-	.	ID=TRINITY_DN1696_c0_g2_i1.mrna1.exon1;Name=TRINITY_DN1696_c0_g2_i1;Parent=TRINITY_DN1696_c0_g2_i1.mrna1;Target=TRINITY_DN1696_c0_g2_i1 1 379 +
Scaffold54992	Obimaculoides_280_min_10000bp	gene	8497	59880	.	-	.	ID=TRINITY_DN1537_c0_g1_i1.path1;Name=TRINITY_DN1537_c0_g1_i1
Scaffold54992	Obimaculoides_280_min_10000bp	mRNA	8497	59880	.	-	.	ID=TRINITY_DN1537_c0_g1_i1.mrna1;Name=TRINITY_DN1537_c0_g1_i1;Parent=TRINITY_DN1537_c0_g1_i1.path1;coverage=99.9;identity=99.9;matches=1800;mismatches=0;indels=1;unknowns=0
Scaffold54992	Obimaculoides_280_min_10000bp	exon	59689	59880	100	-	.	ID=TRINITY_DN1537_c0_g1_i1.mrna1.exon1;Name=TRINITY_DN1537_c0_g1_i1;Parent=TRINITY_DN1537_c0_g1_i1.mrna1;Target=TRINITY_DN1537_c0_g1_i1 1 192 +
Scaffold54992	Obimaculoides_280_min_10000bp	exon	31246	31302	100	-	.	ID=TRINITY_DN1537_c0_g1_i1.mrna1.exon2;Name=TRINITY_DN1537_c0_g1_i1;Parent=TRINITY_DN1537_c0_g1_i1.mrna1;Target=TRINITY_DN1537_c0_g1_i1 193 249 +
Scaffold54992	Obimaculoides_280_min_10000bp	exon	27769	27876	100	-	.	ID=TRINITY_DN1537_c0_g1_i1.mrna1.exon3;Name=TRINITY_DN1537_c0_g1_i1;Parent=TRINITY_DN1537_c0_g1_i1.mrna1;Target=TRINITY_DN1537_c0_g1_i1 250 357 +
Scaffold54992	Obimaculoides_280_min_10000bp	exon	25554	25772	100	-	.	ID=TRINITY_DN1537_c0_g1_i1.mrna1.exon4;Name=TRINITY_DN1537_c0_g1_i1;Parent=TRINITY_DN1537_c0_g1_i1.mrna1;Target=TRINITY_DN1537_c0_g1_i1 358 576 +
Scaffold54992	Obimaculoides_280_min_10000bp	exon	20814	20984	100	-	.	ID=TRINITY_DN1537_c0_g1_i1.mrna1.exon5;Name=TRINITY_DN1537_c0_g1_i1;Parent=TRINITY_DN1537_c0_g1_i1.mrna1;Target=TRINITY_DN1537_c0_g1_i1 577 747 +
Scaffold54992	Obimaculoides_280_min_10000bp	exon	19565	19764	100	-	.	ID=TRINITY_DN1537_c0_g1_i1.mrna1.exon6;Name=TRINITY_DN1537_c0_g1_i1;Parent=TRINITY_DN1537_c0_g1_i1.mrna1;Target=TRINITY_DN1537_c0_g1_i1 748 947 +
Scaffold54992	Obimaculoides_280_min_10000bp	exon	16198	16327	100	-	.	ID=TRINITY_DN1537_c0_g1_i1.mrna1.exon7;Name=TRINITY_DN1537_c0_g1_i1;Parent=TRINITY_DN1537_c0_g1_i1.mrna1;Target=TRINITY_DN1537_c0_g1_i1 948 1077 +
Scaffold54992	Obimaculoides_280_min_10000bp	exon	13468	13569	100	-	.	ID=TRINITY_DN1537_c0_g1_i1.mrna1.exon8;Name=TRINITY_DN1537_c0_g1_i1;Parent=TRINITY_DN1537_c0_g1_i1.mrna1;Target=TRINITY_DN1537_c0_g1_i1 1078 1179 +
Scaffold54992	Obimaculoides_280_min_10000bp	exon	10834	11043	100	-	.	ID=TRINITY_DN1537_c0_g1_i1.mrna1.exon9;Name=TRINITY_DN1537_c0_g1_i1;Parent=TRINITY_DN1537_c0_g1_i1.mrna1;Target=TRINITY_DN1537_c0_g1_i1 1180 1389 +
Scaffold54992	Obimaculoides_280_min_10000bp	exon	8497	8907	99	-	.	ID=TRINITY_DN1537_c0_g1_i1.mrna1.exon10;Name=TRINITY_DN1537_c0_g1_i1;Parent=TRINITY_DN1537_c0_g1_i1.mrna1;Target=TRINITY_DN1537_c0_g1_i1 1390 1801 +
Scaffold17721	Obimaculoides_280_min_10000bp	gene	966919	967509	.	+	.	ID=TRINITY_DN1600_c0_g1_i2.path1;Name=TRINITY_DN1600_c0_g1_i2
Scaffold17721	Obimaculoides_280_min_10000bp	mRNA	966919	967509	.	+	.	ID=TRINITY_DN1600_c0_g1_i2.mrna1;Name=TRINITY_DN1600_c0_g1_i2;Parent=TRINITY_DN1600_c0_g1_i2.path1;coverage=100.0;identity=99.0;matches=591;mismatches=0;indels=6;unknowns=0
Scaffold17721	Obimaculoides_280_min_10000bp	exon	966919	967509	98	+	.	ID=TRINITY_DN1600_c0_g1_i2.mrna1.exon1;Name=TRINITY_DN1600_c0_g1_i2;Parent=TRINITY_DN1600_c0_g1_i2.mrna1;Target=TRINITY_DN1600_c0_g1_i2 1 597 +
Scaffold16598	Obimaculoides_280_min_10000bp	gene	41695	42163	.	-	.	ID=TRINITY_DN1168_c0_g1_i1.path1;Name=TRINITY_DN1168_c0_g1_i1
Scaffold16598	Obimaculoides_280_min_10000bp	mRNA	41695	42163	.	-	.	ID=TRINITY_DN1168_c0_g1_i1.mrna1;Name=TRINITY_DN1168_c0_g1_i1;Parent=TRINITY_DN1168_c0_g1_i1.path1;coverage=100.0;identity=100.0;matches=469;mismatches=0;indels=0;unknowns=0
Scaffold16598	Obimaculoides_280_min_10000bp	exon	41695	42163	100	-	.	ID=TRINITY_DN1168_c0_g1_i1.mrna1.exon1;Name=TRINITY_DN1168_c0_g1_i1;Parent=TRINITY_DN1168_c0_g1_i1.mrna1;Target=TRINITY_DN1168_c0_g1_i1 1 469 +
Scaffold76884	Obimaculoides_280_min_10000bp	gene	64654	64985	.	+	.	ID=TRINITY_DN1638_c0_g1_i1.path1;Name=TRINITY_DN1638_c0_g1_i1
Scaffold76884	Obimaculoides_280_min_10000bp	mRNA	64654	64985	.	+	.	ID=TRINITY_DN1638_c0_g1_i1.mrna1;Name=TRINITY_DN1638_c0_g1_i1;Parent=TRINITY_DN1638_c0_g1_i1.path1;coverage=100.0;identity=100.0;matches=332;mismatches=0;indels=0;unknowns=0
Scaffold76884	Obimaculoides_280_min_10000bp	exon	64654	64985	100	+	.	ID=TRINITY_DN1638_c0_g1_i1.mrna1.exon1;Name=TRINITY_DN1638_c0_g1_i1;Parent=TRINITY_DN1638_c0_g1_i1.mrna1;Target=TRINITY_DN1638_c0_g1_i1 1 332 +
Scaffold28108	Obimaculoides_280_min_10000bp	gene	79532	87846	.	-	.	ID=TRINITY_DN1656_c0_g1_i1.path1;Name=TRINITY_DN1656_c0_g1_i1
Scaffold28108	Obimaculoides_280_min_10000bp	mRNA	79532	87846	.	-	.	ID=TRINITY_DN1656_c0_g1_i1.mrna1;Name=TRINITY_DN1656_c0_g1_i1;Parent=TRINITY_DN1656_c0_g1_i1.path1;coverage=99.2;identity=99.9;matches=715;mismatches=1;indels=0;unknowns=0
Scaffold28108	Obimaculoides_280_min_10000bp	exon	87788	87846	100	-	.	ID=TRINITY_DN1656_c0_g1_i1.mrna1.exon1;Name=TRINITY_DN1656_c0_g1_i1;Parent=TRINITY_DN1656_c0_g1_i1.mrna1;Target=TRINITY_DN1656_c0_g1_i1 1 59 +
Scaffold28108	Obimaculoides_280_min_10000bp	exon	83876	83951	100	-	.	ID=TRINITY_DN1656_c0_g1_i1.mrna1.exon2;Name=TRINITY_DN1656_c0_g1_i1;Parent=TRINITY_DN1656_c0_g1_i1.mrna1;Target=TRINITY_DN1656_c0_g1_i1 60 135 +
Scaffold28108	Obimaculoides_280_min_10000bp	exon	79532	80112	99	-	.	ID=TRINITY_DN1656_c0_g1_i1.mrna1.exon3;Name=TRINITY_DN1656_c0_g1_i1;Parent=TRINITY_DN1656_c0_g1_i1.mrna1;Target=TRINITY_DN1656_c0_g1_i1 136 716 +
Scaffold38011	Obimaculoides_280_min_10000bp	gene	693597	707098	.	-	.	ID=TRINITY_DN1512_c0_g1_i1.path1;Name=TRINITY_DN1512_c0_g1_i1
Scaffold38011	Obimaculoides_280_min_10000bp	mRNA	693597	707098	.	-	.	ID=TRINITY_DN1512_c0_g1_i1.mrna1;Name=TRINITY_DN1512_c0_g1_i1;Parent=TRINITY_DN1512_c0_g1_i1.path1;coverage=99.9;identity=99.8;matches=2177;mismatches=2;indels=2;unknowns=0
Scaffold38011	Obimaculoides_280_min_10000bp	exon	706701	707098	99	-	.	ID=TRINITY_DN1512_c0_g1_i1.mrna1.exon1;Name=TRINITY_DN1512_c0_g1_i1;Parent=TRINITY_DN1512_c0_g1_i1.mrna1;Target=TRINITY_DN1512_c0_g1_i1 3 401 +
Scaffold38011	Obimaculoides_280_min_10000bp	exon	693597	695377	99	-	.	ID=TRINITY_DN1512_c0_g1_i1.mrna1.exon2;Name=TRINITY_DN1512_c0_g1_i1;Parent=TRINITY_DN1512_c0_g1_i1.mrna1;Target=TRINITY_DN1512_c0_g1_i1 402 2183 +
Scaffold19786	Obimaculoides_280_min_10000bp	gene	58949	59315	.	-	.	ID=TRINITY_DN1615_c0_g1_i1.path1;Name=TRINITY_DN1615_c0_g1_i1
Scaffold19786	Obimaculoides_280_min_10000bp	mRNA	58949	59315	.	-	.	ID=TRINITY_DN1615_c0_g1_i1.mrna1;Name=TRINITY_DN1615_c0_g1_i1;Parent=TRINITY_DN1615_c0_g1_i1.path1;coverage=99.7;identity=98.9;matches=363;mismatches=4;indels=0;unknowns=0
Scaffold19786	Obimaculoides_280_min_10000bp	exon	58949	59315	98	-	.	ID=TRINITY_DN1615_c0_g1_i1.mrna1.exon1;Name=TRINITY_DN1615_c0_g1_i1;Parent=TRINITY_DN1615_c0_g1_i1.mrna1;Target=TRINITY_DN1615_c0_g1_i1 2 368 +
Scaffold19786	Obimaculoides_280_min_10000bp	gene	58899	59259	.	-	.	ID=TRINITY_DN1615_c0_g6_i1.path1;Name=TRINITY_DN1615_c0_g6_i1
Scaffold19786	Obimaculoides_280_min_10000bp	mRNA	58899	59259	.	-	.	ID=TRINITY_DN1615_c0_g6_i1.mrna1;Name=TRINITY_DN1615_c0_g6_i1;Parent=TRINITY_DN1615_c0_g6_i1.path1;coverage=100.0;identity=98.9;matches=357;mismatches=4;indels=0;unknowns=0
Scaffold19786	Obimaculoides_280_min_10000bp	exon	58899	59259	98	-	.	ID=TRINITY_DN1615_c0_g6_i1.mrna1.exon1;Name=TRINITY_DN1615_c0_g6_i1;Parent=TRINITY_DN1615_c0_g6_i1.mrna1;Target=TRINITY_DN1615_c0_g6_i1 1 361 +
Scaffold31252	Obimaculoides_280_min_10000bp	gene	871494	872255	.	-	.	ID=TRINITY_DN1605_c0_g1_i1.path1;Name=TRINITY_DN1605_c0_g1_i1
Scaffold31252	Obimaculoides_280_min_10000bp	mRNA	871494	872255	.	-	.	ID=TRINITY_DN1605_c0_g1_i1.mrna1;Name=TRINITY_DN1605_c0_g1_i1;Parent=TRINITY_DN1605_c0_g1_i1.path1;coverage=100.0;identity=100.0;matches=762;mismatches=0;indels=0;unknowns=0
Scaffold31252	Obimaculoides_280_min_10000bp	exon	871494	872255	100	-	.	ID=TRINITY_DN1605_c0_g1_i1.mrna1.exon1;Name=TRINITY_DN1605_c0_g1_i1;Parent=TRINITY_DN1605_c0_g1_i1.mrna1;Target=TRINITY_DN1605_c0_g1_i1 1 762 +
Scaffold64073	Obimaculoides_280_min_10000bp	gene	485003	485487	.	+	.	ID=TRINITY_DN1602_c0_g1_i1.path1;Name=TRINITY_DN1602_c0_g1_i1
Scaffold64073	Obimaculoides_280_min_10000bp	mRNA	485003	485487	.	+	.	ID=TRINITY_DN1602_c0_g1_i1.mrna1;Name=TRINITY_DN1602_c0_g1_i1;Parent=TRINITY_DN1602_c0_g1_i1.path1;coverage=98.4;identity=99.8;matches=484;mismatches=0;indels=1;unknowns=0
Scaffold64073	Obimaculoides_280_min_10000bp	exon	485003	485487	99	+	.	ID=TRINITY_DN1602_c0_g1_i1.mrna1.exon1;Name=TRINITY_DN1602_c0_g1_i1;Parent=TRINITY_DN1602_c0_g1_i1.mrna1;Target=TRINITY_DN1602_c0_g1_i1 1 484 +
Scaffold40949	Obimaculoides_280_min_10000bp	gene	255008	291280	.	+	.	ID=TRINITY_DN1186_c0_g1_i1.path1;Name=TRINITY_DN1186_c0_g1_i1
Scaffold40949	Obimaculoides_280_min_10000bp	mRNA	255008	291280	.	+	.	ID=TRINITY_DN1186_c0_g1_i1.mrna1;Name=TRINITY_DN1186_c0_g1_i1;Parent=TRINITY_DN1186_c0_g1_i1.path1;coverage=100.0;identity=98.3;matches=2070;mismatches=21;indels=15;unknowns=0
Scaffold40949	Obimaculoides_280_min_10000bp	exon	255008	255269	100	+	.	ID=TRINITY_DN1186_c0_g1_i1.mrna1.exon1;Name=TRINITY_DN1186_c0_g1_i1;Parent=TRINITY_DN1186_c0_g1_i1.mrna1;Target=TRINITY_DN1186_c0_g1_i1 1 262 +
Scaffold40949	Obimaculoides_280_min_10000bp	exon	255574	255775	100	+	.	ID=TRINITY_DN1186_c0_g1_i1.mrna1.exon2;Name=TRINITY_DN1186_c0_g1_i1;Parent=TRINITY_DN1186_c0_g1_i1.mrna1;Target=TRINITY_DN1186_c0_g1_i1 263 464 +
Scaffold40949	Obimaculoides_280_min_10000bp	exon	267049	267302	100	+	.	ID=TRINITY_DN1186_c0_g1_i1.mrna1.exon3;Name=TRINITY_DN1186_c0_g1_i1;Parent=TRINITY_DN1186_c0_g1_i1.mrna1;Target=TRINITY_DN1186_c0_g1_i1 465 718 +
Scaffold40949	Obimaculoides_280_min_10000bp	exon	270348	270498	94	+	.	ID=TRINITY_DN1186_c0_g1_i1.mrna1.exon4;Name=TRINITY_DN1186_c0_g1_i1;Parent=TRINITY_DN1186_c0_g1_i1.mrna1;Target=TRINITY_DN1186_c0_g1_i1 719 875 +
Scaffold40949	Obimaculoides_280_min_10000bp	exon	276360	276366	100	+	.	ID=TRINITY_DN1186_c0_g1_i1.mrna1.exon5;Name=TRINITY_DN1186_c0_g1_i1;Parent=TRINITY_DN1186_c0_g1_i1.mrna1;Target=TRINITY_DN1186_c0_g1_i1 876 882 +
Scaffold40949	Obimaculoides_280_min_10000bp	exon	276402	276567	83	+	.	ID=TRINITY_DN1186_c0_g1_i1.mrna1.exon6;Name=TRINITY_DN1186_c0_g1_i1;Parent=TRINITY_DN1186_c0_g1_i1.mrna1;Target=TRINITY_DN1186_c0_g1_i1 939 1111 +
Scaffold40949	Obimaculoides_280_min_10000bp	exon	277548	277729	100	+	.	ID=TRINITY_DN1186_c0_g1_i1.mrna1.exon7;Name=TRINITY_DN1186_c0_g1_i1;Parent=TRINITY_DN1186_c0_g1_i1.mrna1;Target=TRINITY_DN1186_c0_g1_i1 1112 1293 +
Scaffold40949	Obimaculoides_280_min_10000bp	exon	281075	281245	100	+	.	ID=TRINITY_DN1186_c0_g1_i1.mrna1.exon8;Name=TRINITY_DN1186_c0_g1_i1;Parent=TRINITY_DN1186_c0_g1_i1.mrna1;Target=TRINITY_DN1186_c0_g1_i1 1294 1464 +
Scaffold40949	Obimaculoides_280_min_10000bp	exon	281974	282091	100	+	.	ID=TRINITY_DN1186_c0_g1_i1.mrna1.exon9;Name=TRINITY_DN1186_c0_g1_i1;Parent=TRINITY_DN1186_c0_g1_i1.mrna1;Target=TRINITY_DN1186_c0_g1_i1 1465 1582 +
Scaffold40949	Obimaculoides_280_min_10000bp	exon	284997	285122	100	+	.	ID=TRINITY_DN1186_c0_g1_i1.mrna1.exon10;Name=TRINITY_DN1186_c0_g1_i1;Parent=TRINITY_DN1186_c0_g1_i1.mrna1;Target=TRINITY_DN1186_c0_g1_i1 1583 1708 +
Scaffold40949	Obimaculoides_280_min_10000bp	exon	288829	288862	100	+	.	ID=TRINITY_DN1186_c0_g1_i1.mrna1.exon11;Name=TRINITY_DN1186_c0_g1_i1;Parent=TRINITY_DN1186_c0_g1_i1.mrna1;Target=TRINITY_DN1186_c0_g1_i1 1709 1742 +
Scaffold40949	Obimaculoides_280_min_10000bp	exon	290862	291280	100	+	.	ID=TRINITY_DN1186_c0_g1_i1.mrna1.exon12;Name=TRINITY_DN1186_c0_g1_i1;Parent=TRINITY_DN1186_c0_g1_i1.mrna1;Target=TRINITY_DN1186_c0_g1_i1 1743 2161 +
Scaffold64352	Obimaculoides_280_min_10000bp	gene	331834	332157	.	-	.	ID=TRINITY_DN1717_c0_g1_i1.path1;Name=TRINITY_DN1717_c0_g1_i1
Scaffold64352	Obimaculoides_280_min_10000bp	mRNA	331834	332157	.	-	.	ID=TRINITY_DN1717_c0_g1_i1.mrna1;Name=TRINITY_DN1717_c0_g1_i1;Parent=TRINITY_DN1717_c0_g1_i1.path1;coverage=100.0;identity=100.0;matches=324;mismatches=0;indels=0;unknowns=0
Scaffold64352	Obimaculoides_280_min_10000bp	exon	331834	332157	100	-	.	ID=TRINITY_DN1717_c0_g1_i1.mrna1.exon1;Name=TRINITY_DN1717_c0_g1_i1;Parent=TRINITY_DN1717_c0_g1_i1.mrna1;Target=TRINITY_DN1717_c0_g1_i1 1 324 +
Scaffold138920	Obimaculoides_280_min_10000bp	gene	425226	441056	.	+	.	ID=TRINITY_DN1619_c0_g1_i1.path1;Name=TRINITY_DN1619_c0_g1_i1
Scaffold138920	Obimaculoides_280_min_10000bp	mRNA	425226	441056	.	+	.	ID=TRINITY_DN1619_c0_g1_i1.mrna1;Name=TRINITY_DN1619_c0_g1_i1;Parent=TRINITY_DN1619_c0_g1_i1.path1;coverage=98.9;identity=99.9;matches=1403;mismatches=1;indels=0;unknowns=0
Scaffold138920	Obimaculoides_280_min_10000bp	exon	425226	425380	100	+	.	ID=TRINITY_DN1619_c0_g1_i1.mrna1.exon1;Name=TRINITY_DN1619_c0_g1_i1;Parent=TRINITY_DN1619_c0_g1_i1.mrna1;Target=TRINITY_DN1619_c0_g1_i1 1 155 +
Scaffold138920	Obimaculoides_280_min_10000bp	exon	428382	428413	100	+	.	ID=TRINITY_DN1619_c0_g1_i1.mrna1.exon2;Name=TRINITY_DN1619_c0_g1_i1;Parent=TRINITY_DN1619_c0_g1_i1.mrna1;Target=TRINITY_DN1619_c0_g1_i1 156 187 +
Scaffold138920	Obimaculoides_280_min_10000bp	exon	428670	428763	100	+	.	ID=TRINITY_DN1619_c0_g1_i1.mrna1.exon3;Name=TRINITY_DN1619_c0_g1_i1;Parent=TRINITY_DN1619_c0_g1_i1.mrna1;Target=TRINITY_DN1619_c0_g1_i1 188 281 +
Scaffold138920	Obimaculoides_280_min_10000bp	exon	430357	430454	100	+	.	ID=TRINITY_DN1619_c0_g1_i1.mrna1.exon4;Name=TRINITY_DN1619_c0_g1_i1;Parent=TRINITY_DN1619_c0_g1_i1.mrna1;Target=TRINITY_DN1619_c0_g1_i1 282 379 +
Scaffold138920	Obimaculoides_280_min_10000bp	exon	431988	432075	100	+	.	ID=TRINITY_DN1619_c0_g1_i1.mrna1.exon5;Name=TRINITY_DN1619_c0_g1_i1;Parent=TRINITY_DN1619_c0_g1_i1.mrna1;Target=TRINITY_DN1619_c0_g1_i1 380 467 +
Scaffold138920	Obimaculoides_280_min_10000bp	exon	433549	433620	100	+	.	ID=TRINITY_DN1619_c0_g1_i1.mrna1.exon6;Name=TRINITY_DN1619_c0_g1_i1;Parent=TRINITY_DN1619_c0_g1_i1.mrna1;Target=TRINITY_DN1619_c0_g1_i1 468 539 +
Scaffold138920	Obimaculoides_280_min_10000bp	exon	434996	435101	100	+	.	ID=TRINITY_DN1619_c0_g1_i1.mrna1.exon7;Name=TRINITY_DN1619_c0_g1_i1;Parent=TRINITY_DN1619_c0_g1_i1.mrna1;Target=TRINITY_DN1619_c0_g1_i1 540 645 +
Scaffold138920	Obimaculoides_280_min_10000bp	exon	436949	437076	100	+	.	ID=TRINITY_DN1619_c0_g1_i1.mrna1.exon8;Name=TRINITY_DN1619_c0_g1_i1;Parent=TRINITY_DN1619_c0_g1_i1.mrna1;Target=TRINITY_DN1619_c0_g1_i1 646 773 +
Scaffold138920	Obimaculoides_280_min_10000bp	exon	438280	438372	100	+	.	ID=TRINITY_DN1619_c0_g1_i1.mrna1.exon9;Name=TRINITY_DN1619_c0_g1_i1;Parent=TRINITY_DN1619_c0_g1_i1.mrna1;Target=TRINITY_DN1619_c0_g1_i1 774 866 +
Scaffold138920	Obimaculoides_280_min_10000bp	exon	439125	439447	99	+	.	ID=TRINITY_DN1619_c0_g1_i1.mrna1.exon10;Name=TRINITY_DN1619_c0_g1_i1;Parent=TRINITY_DN1619_c0_g1_i1.mrna1;Target=TRINITY_DN1619_c0_g1_i1 867 1189 +
Scaffold138920	Obimaculoides_280_min_10000bp	exon	440842	441056	100	+	.	ID=TRINITY_DN1619_c0_g1_i1.mrna1.exon11;Name=TRINITY_DN1619_c0_g1_i1;Parent=TRINITY_DN1619_c0_g1_i1.mrna1;Target=TRINITY_DN1619_c0_g1_i1 1190 1404 +
Scaffold18515	Obimaculoides_280_min_10000bp	gene	1310089	1310409	.	+	.	ID=TRINITY_DN1792_c0_g2_i1.path1;Name=TRINITY_DN1792_c0_g2_i1
Scaffold18515	Obimaculoides_280_min_10000bp	mRNA	1310089	1310409	.	+	.	ID=TRINITY_DN1792_c0_g2_i1.mrna1;Name=TRINITY_DN1792_c0_g2_i1;Parent=TRINITY_DN1792_c0_g2_i1.path1;coverage=100.0;identity=100.0;matches=321;mismatches=0;indels=0;unknowns=0
Scaffold18515	Obimaculoides_280_min_10000bp	exon	1310089	1310409	100	+	.	ID=TRINITY_DN1792_c0_g2_i1.mrna1.exon1;Name=TRINITY_DN1792_c0_g2_i1;Parent=TRINITY_DN1792_c0_g2_i1.mrna1;Target=TRINITY_DN1792_c0_g2_i1 1 321 +
Scaffold14610	Obimaculoides_280_min_10000bp	gene	165006	165776	.	+	.	ID=TRINITY_DN1659_c0_g1_i1.path1;Name=TRINITY_DN1659_c0_g1_i1
Scaffold14610	Obimaculoides_280_min_10000bp	mRNA	165006	165776	.	+	.	ID=TRINITY_DN1659_c0_g1_i1.mrna1;Name=TRINITY_DN1659_c0_g1_i1;Parent=TRINITY_DN1659_c0_g1_i1.path1;coverage=100.0;identity=100.0;matches=771;mismatches=0;indels=0;unknowns=0
Scaffold14610	Obimaculoides_280_min_10000bp	exon	165006	165776	100	+	.	ID=TRINITY_DN1659_c0_g1_i1.mrna1.exon1;Name=TRINITY_DN1659_c0_g1_i1;Parent=TRINITY_DN1659_c0_g1_i1.mrna1;Target=TRINITY_DN1659_c0_g1_i1 1 771 +
Scaffold43904	Obimaculoides_280_min_10000bp	gene	146139	149070	.	-	.	ID=TRINITY_DN1666_c0_g1_i1.path1;Name=TRINITY_DN1666_c0_g1_i1
Scaffold43904	Obimaculoides_280_min_10000bp	mRNA	146139	149070	.	-	.	ID=TRINITY_DN1666_c0_g1_i1.mrna1;Name=TRINITY_DN1666_c0_g1_i1;Parent=TRINITY_DN1666_c0_g1_i1.path1;coverage=100.0;identity=100.0;matches=2931;mismatches=1;indels=0;unknowns=0
Scaffold43904	Obimaculoides_280_min_10000bp	exon	146139	149070	99	-	.	ID=TRINITY_DN1666_c0_g1_i1.mrna1.exon1;Name=TRINITY_DN1666_c0_g1_i1;Parent=TRINITY_DN1666_c0_g1_i1.mrna1;Target=TRINITY_DN1666_c0_g1_i1 1 2932 +
Scaffold40949	Obimaculoides_280_min_10000bp	gene	3137	3649	.	+	.	ID=TRINITY_DN1725_c0_g1_i1.path1;Name=TRINITY_DN1725_c0_g1_i1
Scaffold40949	Obimaculoides_280_min_10000bp	mRNA	3137	3649	.	+	.	ID=TRINITY_DN1725_c0_g1_i1.mrna1;Name=TRINITY_DN1725_c0_g1_i1;Parent=TRINITY_DN1725_c0_g1_i1.path1;coverage=100.0;identity=100.0;matches=513;mismatches=0;indels=0;unknowns=0
Scaffold40949	Obimaculoides_280_min_10000bp	exon	3137	3649	100	+	.	ID=TRINITY_DN1725_c0_g1_i1.mrna1.exon1;Name=TRINITY_DN1725_c0_g1_i1;Parent=TRINITY_DN1725_c0_g1_i1.mrna1;Target=TRINITY_DN1725_c0_g1_i1 1 513 +
Scaffold64373	Obimaculoides_280_min_10000bp	gene	42772	43454	.	-	.	ID=TRINITY_DN1765_c0_g1_i1.path1;Name=TRINITY_DN1765_c0_g1_i1
Scaffold64373	Obimaculoides_280_min_10000bp	mRNA	42772	43454	.	-	.	ID=TRINITY_DN1765_c0_g1_i1.mrna1;Name=TRINITY_DN1765_c0_g1_i1;Parent=TRINITY_DN1765_c0_g1_i1.path1;coverage=98.8;identity=99.0;matches=676;mismatches=1;indels=6;unknowns=0
Scaffold64373	Obimaculoides_280_min_10000bp	exon	42772	43454	98	-	.	ID=TRINITY_DN1765_c0_g1_i1.mrna1.exon1;Name=TRINITY_DN1765_c0_g1_i1;Parent=TRINITY_DN1765_c0_g1_i1.mrna1;Target=TRINITY_DN1765_c0_g1_i1 1 677 +
Scaffold45420	Obimaculoides_280_min_10000bp	gene	270891	271581	.	+	.	ID=TRINITY_DN1711_c0_g1_i1.path1;Name=TRINITY_DN1711_c0_g1_i1
Scaffold45420	Obimaculoides_280_min_10000bp	mRNA	270891	271581	.	+	.	ID=TRINITY_DN1711_c0_g1_i1.mrna1;Name=TRINITY_DN1711_c0_g1_i1;Parent=TRINITY_DN1711_c0_g1_i1.path1;coverage=100.0;identity=100.0;matches=691;mismatches=0;indels=0;unknowns=0
Scaffold45420	Obimaculoides_280_min_10000bp	exon	270891	271581	100	+	.	ID=TRINITY_DN1711_c0_g1_i1.mrna1.exon1;Name=TRINITY_DN1711_c0_g1_i1;Parent=TRINITY_DN1711_c0_g1_i1.mrna1;Target=TRINITY_DN1711_c0_g1_i1 1 691 +
Scaffold141153	Obimaculoides_280_min_10000bp	gene	119571	119986	.	-	.	ID=TRINITY_DN1469_c1_g1_i1.path1;Name=TRINITY_DN1469_c1_g1_i1
Scaffold141153	Obimaculoides_280_min_10000bp	mRNA	119571	119986	.	-	.	ID=TRINITY_DN1469_c1_g1_i1.mrna1;Name=TRINITY_DN1469_c1_g1_i1;Parent=TRINITY_DN1469_c1_g1_i1.path1;coverage=100.0;identity=100.0;matches=416;mismatches=0;indels=0;unknowns=0
Scaffold141153	Obimaculoides_280_min_10000bp	exon	119571	119986	100	-	.	ID=TRINITY_DN1469_c1_g1_i1.mrna1.exon1;Name=TRINITY_DN1469_c1_g1_i1;Parent=TRINITY_DN1469_c1_g1_i1.mrna1;Target=TRINITY_DN1469_c1_g1_i1 1 416 +
Scaffold126918	Obimaculoides_280_min_10000bp	gene	88175	88613	.	+	.	ID=TRINITY_DN1777_c0_g1_i1.path1;Name=TRINITY_DN1777_c0_g1_i1
Scaffold126918	Obimaculoides_280_min_10000bp	mRNA	88175	88613	.	+	.	ID=TRINITY_DN1777_c0_g1_i1.mrna1;Name=TRINITY_DN1777_c0_g1_i1;Parent=TRINITY_DN1777_c0_g1_i1.path1;coverage=99.5;identity=100.0;matches=439;mismatches=0;indels=0;unknowns=0
Scaffold126918	Obimaculoides_280_min_10000bp	exon	88175	88613	100	+	.	ID=TRINITY_DN1777_c0_g1_i1.mrna1.exon1;Name=TRINITY_DN1777_c0_g1_i1;Parent=TRINITY_DN1777_c0_g1_i1.mrna1;Target=TRINITY_DN1777_c0_g1_i1 3 441 +
Scaffold19899	Obimaculoides_280_min_10000bp	gene	491855	492106	.	+	.	ID=TRINITY_DN1761_c1_g1_i1.path1;Name=TRINITY_DN1761_c1_g1_i1
Scaffold19899	Obimaculoides_280_min_10000bp	mRNA	491855	492106	.	+	.	ID=TRINITY_DN1761_c1_g1_i1.mrna1;Name=TRINITY_DN1761_c1_g1_i1;Parent=TRINITY_DN1761_c1_g1_i1.path1;coverage=99.6;identity=100.0;matches=252;mismatches=0;indels=0;unknowns=0
Scaffold19899	Obimaculoides_280_min_10000bp	exon	491855	492106	100	+	.	ID=TRINITY_DN1761_c1_g1_i1.mrna1.exon1;Name=TRINITY_DN1761_c1_g1_i1;Parent=TRINITY_DN1761_c1_g1_i1.mrna1;Target=TRINITY_DN1761_c1_g1_i1 2 253 +
Scaffold52222	Obimaculoides_280_min_10000bp	gene	470762	471005	.	-	.	ID=TRINITY_DN1665_c0_g1_i1.path1;Name=TRINITY_DN1665_c0_g1_i1
Scaffold52222	Obimaculoides_280_min_10000bp	mRNA	470762	471005	.	-	.	ID=TRINITY_DN1665_c0_g1_i1.mrna1;Name=TRINITY_DN1665_c0_g1_i1;Parent=TRINITY_DN1665_c0_g1_i1.path1;coverage=91.0;identity=100.0;matches=83;mismatches=0;indels=0;unknowns=161
Scaffold52222	Obimaculoides_280_min_10000bp	exon	470762	471005	100	-	.	ID=TRINITY_DN1665_c0_g1_i1.mrna1.exon1;Name=TRINITY_DN1665_c0_g1_i1;Parent=TRINITY_DN1665_c0_g1_i1.mrna1;Target=TRINITY_DN1665_c0_g1_i1 25 268 +
Scaffold25545	Obimaculoides_280_min_10000bp	gene	421722	422068	.	+	.	ID=TRINITY_DN1834_c1_g1_i1.path1;Name=TRINITY_DN1834_c1_g1_i1
Scaffold25545	Obimaculoides_280_min_10000bp	mRNA	421722	422068	.	+	.	ID=TRINITY_DN1834_c1_g1_i1.mrna1;Name=TRINITY_DN1834_c1_g1_i1;Parent=TRINITY_DN1834_c1_g1_i1.path1;coverage=100.0;identity=100.0;matches=347;mismatches=0;indels=0;unknowns=0
Scaffold25545	Obimaculoides_280_min_10000bp	exon	421722	422068	100	+	.	ID=TRINITY_DN1834_c1_g1_i1.mrna1.exon1;Name=TRINITY_DN1834_c1_g1_i1;Parent=TRINITY_DN1834_c1_g1_i1.mrna1;Target=TRINITY_DN1834_c1_g1_i1 1 347 +
Scaffold106355	Obimaculoides_280_min_10000bp	gene	171562	172103	.	+	.	ID=TRINITY_DN1720_c0_g1_i1.path1;Name=TRINITY_DN1720_c0_g1_i1
Scaffold106355	Obimaculoides_280_min_10000bp	mRNA	171562	172103	.	+	.	ID=TRINITY_DN1720_c0_g1_i1.mrna1;Name=TRINITY_DN1720_c0_g1_i1;Parent=TRINITY_DN1720_c0_g1_i1.path1;coverage=100.0;identity=100.0;matches=542;mismatches=0;indels=0;unknowns=0
Scaffold106355	Obimaculoides_280_min_10000bp	exon	171562	172103	100	+	.	ID=TRINITY_DN1720_c0_g1_i1.mrna1.exon1;Name=TRINITY_DN1720_c0_g1_i1;Parent=TRINITY_DN1720_c0_g1_i1.mrna1;Target=TRINITY_DN1720_c0_g1_i1 1 542 +
Scaffold25696	Obimaculoides_280_min_10000bp	gene	107754	108327	.	-	.	ID=TRINITY_DN1813_c0_g1_i1.path1;Name=TRINITY_DN1813_c0_g1_i1
Scaffold25696	Obimaculoides_280_min_10000bp	mRNA	107754	108327	.	-	.	ID=TRINITY_DN1813_c0_g1_i1.mrna1;Name=TRINITY_DN1813_c0_g1_i1;Parent=TRINITY_DN1813_c0_g1_i1.path1;coverage=100.0;identity=100.0;matches=574;mismatches=0;indels=0;unknowns=0
Scaffold25696	Obimaculoides_280_min_10000bp	exon	107754	108327	100	-	.	ID=TRINITY_DN1813_c0_g1_i1.mrna1.exon1;Name=TRINITY_DN1813_c0_g1_i1;Parent=TRINITY_DN1813_c0_g1_i1.mrna1;Target=TRINITY_DN1813_c0_g1_i1 1 574 +
Scaffold15643	Obimaculoides_280_min_10000bp	gene	259322	260184	.	+	.	ID=TRINITY_DN1860_c0_g1_i1.path1;Name=TRINITY_DN1860_c0_g1_i1
Scaffold15643	Obimaculoides_280_min_10000bp	mRNA	259322	260184	.	+	.	ID=TRINITY_DN1860_c0_g1_i1.mrna1;Name=TRINITY_DN1860_c0_g1_i1;Parent=TRINITY_DN1860_c0_g1_i1.path1;coverage=100.0;identity=100.0;matches=863;mismatches=0;indels=0;unknowns=0
Scaffold15643	Obimaculoides_280_min_10000bp	exon	259322	260184	100	+	.	ID=TRINITY_DN1860_c0_g1_i1.mrna1.exon1;Name=TRINITY_DN1860_c0_g1_i1;Parent=TRINITY_DN1860_c0_g1_i1.mrna1;Target=TRINITY_DN1860_c0_g1_i1 1 863 +
Scaffold190114	Obimaculoides_280_min_10000bp	gene	157794	158196	.	+	.	ID=TRINITY_DN1878_c0_g1_i1.path1;Name=TRINITY_DN1878_c0_g1_i1
Scaffold190114	Obimaculoides_280_min_10000bp	mRNA	157794	158196	.	+	.	ID=TRINITY_DN1878_c0_g1_i1.mrna1;Name=TRINITY_DN1878_c0_g1_i1;Parent=TRINITY_DN1878_c0_g1_i1.path1;coverage=100.0;identity=99.5;matches=401;mismatches=2;indels=0;unknowns=0
Scaffold190114	Obimaculoides_280_min_10000bp	exon	157794	158196	99	+	.	ID=TRINITY_DN1878_c0_g1_i1.mrna1.exon1;Name=TRINITY_DN1878_c0_g1_i1;Parent=TRINITY_DN1878_c0_g1_i1.mrna1;Target=TRINITY_DN1878_c0_g1_i1 1 403 +
Scaffold41412	Obimaculoides_280_min_10000bp	gene	180073	189905	.	+	.	ID=TRINITY_DN1809_c0_g2_i1.path1;Name=TRINITY_DN1809_c0_g2_i1
Scaffold41412	Obimaculoides_280_min_10000bp	mRNA	180073	189905	.	+	.	ID=TRINITY_DN1809_c0_g2_i1.mrna1;Name=TRINITY_DN1809_c0_g2_i1;Parent=TRINITY_DN1809_c0_g2_i1.path1;coverage=100.0;identity=100.0;matches=845;mismatches=0;indels=0;unknowns=0
Scaffold41412	Obimaculoides_280_min_10000bp	exon	180073	180865	100	+	.	ID=TRINITY_DN1809_c0_g2_i1.mrna1.exon1;Name=TRINITY_DN1809_c0_g2_i1;Parent=TRINITY_DN1809_c0_g2_i1.mrna1;Target=TRINITY_DN1809_c0_g2_i1 1 793 +
Scaffold41412	Obimaculoides_280_min_10000bp	exon	189854	189905	100	+	.	ID=TRINITY_DN1809_c0_g2_i1.mrna1.exon2;Name=TRINITY_DN1809_c0_g2_i1;Parent=TRINITY_DN1809_c0_g2_i1.mrna1;Target=TRINITY_DN1809_c0_g2_i1 794 845 +
Scaffold43875	Obimaculoides_280_min_10000bp	gene	49717	50237	.	-	.	ID=TRINITY_DN1820_c0_g1_i1.path1;Name=TRINITY_DN1820_c0_g1_i1
Scaffold43875	Obimaculoides_280_min_10000bp	mRNA	49717	50237	.	-	.	ID=TRINITY_DN1820_c0_g1_i1.mrna1;Name=TRINITY_DN1820_c0_g1_i1;Parent=TRINITY_DN1820_c0_g1_i1.path1;coverage=100.0;identity=99.8;matches=520;mismatches=1;indels=0;unknowns=0
Scaffold43875	Obimaculoides_280_min_10000bp	exon	49717	50237	99	-	.	ID=TRINITY_DN1820_c0_g1_i1.mrna1.exon1;Name=TRINITY_DN1820_c0_g1_i1;Parent=TRINITY_DN1820_c0_g1_i1.mrna1;Target=TRINITY_DN1820_c0_g1_i1 1 521 +
Scaffold1679	Obimaculoides_280_min_10000bp	gene	991158	991784	.	-	.	ID=TRINITY_DN1786_c0_g1_i1.path1;Name=TRINITY_DN1786_c0_g1_i1
Scaffold1679	Obimaculoides_280_min_10000bp	mRNA	991158	991784	.	-	.	ID=TRINITY_DN1786_c0_g1_i1.mrna1;Name=TRINITY_DN1786_c0_g1_i1;Parent=TRINITY_DN1786_c0_g1_i1.path1;coverage=91.4;identity=100.0;matches=627;mismatches=0;indels=0;unknowns=0
Scaffold1679	Obimaculoides_280_min_10000bp	exon	991158	991784	100	-	.	ID=TRINITY_DN1786_c0_g1_i1.mrna1.exon1;Name=TRINITY_DN1786_c0_g1_i1;Parent=TRINITY_DN1786_c0_g1_i1.mrna1;Target=TRINITY_DN1786_c0_g1_i1 3 629 +
Scaffold11846	Obimaculoides_280_min_10000bp	gene	254781	255604	.	-	.	ID=TRINITY_DN1632_c0_g2_i1.path1;Name=TRINITY_DN1632_c0_g2_i1
Scaffold11846	Obimaculoides_280_min_10000bp	mRNA	254781	255604	.	-	.	ID=TRINITY_DN1632_c0_g2_i1.mrna1;Name=TRINITY_DN1632_c0_g2_i1;Parent=TRINITY_DN1632_c0_g2_i1.path1;coverage=98.6;identity=99.9;matches=824;mismatches=0;indels=1;unknowns=0
Scaffold11846	Obimaculoides_280_min_10000bp	exon	254781	255604	99	-	.	ID=TRINITY_DN1632_c0_g2_i1.mrna1.exon1;Name=TRINITY_DN1632_c0_g2_i1;Parent=TRINITY_DN1632_c0_g2_i1.mrna1;Target=TRINITY_DN1632_c0_g2_i1 13 837 +
Scaffold13765	Obimaculoides_280_min_10000bp	gene	56140	56548	.	+	.	ID=TRINITY_DN1849_c1_g1_i1.path1;Name=TRINITY_DN1849_c1_g1_i1
Scaffold13765	Obimaculoides_280_min_10000bp	mRNA	56140	56548	.	+	.	ID=TRINITY_DN1849_c1_g1_i1.mrna1;Name=TRINITY_DN1849_c1_g1_i1;Parent=TRINITY_DN1849_c1_g1_i1.path1;coverage=100.0;identity=100.0;matches=409;mismatches=0;indels=0;unknowns=0
Scaffold13765	Obimaculoides_280_min_10000bp	exon	56140	56548	100	+	.	ID=TRINITY_DN1849_c1_g1_i1.mrna1.exon1;Name=TRINITY_DN1849_c1_g1_i1;Parent=TRINITY_DN1849_c1_g1_i1.mrna1;Target=TRINITY_DN1849_c1_g1_i1 1 409 +
Scaffold5547	Obimaculoides_280_min_10000bp	gene	64791	65477	.	+	.	ID=TRINITY_DN1825_c0_g1_i1.path1;Name=TRINITY_DN1825_c0_g1_i1
Scaffold5547	Obimaculoides_280_min_10000bp	mRNA	64791	65477	.	+	.	ID=TRINITY_DN1825_c0_g1_i1.mrna1;Name=TRINITY_DN1825_c0_g1_i1;Parent=TRINITY_DN1825_c0_g1_i1.path1;coverage=100.0;identity=99.6;matches=684;mismatches=3;indels=0;unknowns=0
Scaffold5547	Obimaculoides_280_min_10000bp	exon	64791	65477	99	+	.	ID=TRINITY_DN1825_c0_g1_i1.mrna1.exon1;Name=TRINITY_DN1825_c0_g1_i1;Parent=TRINITY_DN1825_c0_g1_i1.mrna1;Target=TRINITY_DN1825_c0_g1_i1 1 687 +
Scaffold283789	Obimaculoides_280_min_10000bp	gene	5015	6667	.	+	.	ID=TRINITY_DN1851_c0_g1_i1.path1;Name=TRINITY_DN1851_c0_g1_i1
Scaffold283789	Obimaculoides_280_min_10000bp	mRNA	5015	6667	.	+	.	ID=TRINITY_DN1851_c0_g1_i1.mrna1;Name=TRINITY_DN1851_c0_g1_i1;Parent=TRINITY_DN1851_c0_g1_i1.path1;coverage=100.0;identity=99.9;matches=1653;mismatches=0;indels=1;unknowns=0
Scaffold283789	Obimaculoides_280_min_10000bp	exon	5015	6667	99	+	.	ID=TRINITY_DN1851_c0_g1_i1.mrna1.exon1;Name=TRINITY_DN1851_c0_g1_i1;Parent=TRINITY_DN1851_c0_g1_i1.mrna1;Target=TRINITY_DN1851_c0_g1_i1 1 1654 +
Scaffold10898	Obimaculoides_280_min_10000bp	gene	777604	778899	.	+	.	ID=TRINITY_DN1832_c0_g1_i1.path1;Name=TRINITY_DN1832_c0_g1_i1
Scaffold10898	Obimaculoides_280_min_10000bp	mRNA	777604	778899	.	+	.	ID=TRINITY_DN1832_c0_g1_i1.mrna1;Name=TRINITY_DN1832_c0_g1_i1;Parent=TRINITY_DN1832_c0_g1_i1.path1;coverage=100.0;identity=99.9;matches=1295;mismatches=1;indels=0;unknowns=0
Scaffold10898	Obimaculoides_280_min_10000bp	exon	777604	778899	99	+	.	ID=TRINITY_DN1832_c0_g1_i1.mrna1.exon1;Name=TRINITY_DN1832_c0_g1_i1;Parent=TRINITY_DN1832_c0_g1_i1.mrna1;Target=TRINITY_DN1832_c0_g1_i1 1 1296 +
Scaffold760	Obimaculoides_280_min_10000bp	gene	132302	132714	.	+	.	ID=TRINITY_DN1938_c0_g1_i1.path1;Name=TRINITY_DN1938_c0_g1_i1
Scaffold760	Obimaculoides_280_min_10000bp	mRNA	132302	132714	.	+	.	ID=TRINITY_DN1938_c0_g1_i1.mrna1;Name=TRINITY_DN1938_c0_g1_i1;Parent=TRINITY_DN1938_c0_g1_i1.path1;coverage=100.0;identity=100.0;matches=413;mismatches=0;indels=0;unknowns=0
Scaffold760	Obimaculoides_280_min_10000bp	exon	132302	132714	100	+	.	ID=TRINITY_DN1938_c0_g1_i1.mrna1.exon1;Name=TRINITY_DN1938_c0_g1_i1;Parent=TRINITY_DN1938_c0_g1_i1.mrna1;Target=TRINITY_DN1938_c0_g1_i1 1 413 +
Scaffold235547	Obimaculoides_280_min_10000bp	gene	125497	126642	.	+	.	ID=TRINITY_DN1979_c0_g2_i1.path1;Name=TRINITY_DN1979_c0_g2_i1
Scaffold235547	Obimaculoides_280_min_10000bp	mRNA	125497	126642	.	+	.	ID=TRINITY_DN1979_c0_g2_i1.mrna1;Name=TRINITY_DN1979_c0_g2_i1;Parent=TRINITY_DN1979_c0_g2_i1.path1;coverage=100.0;identity=100.0;matches=1146;mismatches=0;indels=0;unknowns=0
Scaffold235547	Obimaculoides_280_min_10000bp	exon	125497	126642	100	+	.	ID=TRINITY_DN1979_c0_g2_i1.mrna1.exon1;Name=TRINITY_DN1979_c0_g2_i1;Parent=TRINITY_DN1979_c0_g2_i1.mrna1;Target=TRINITY_DN1979_c0_g2_i1 1 1146 +
Scaffold43275	Obimaculoides_280_min_10000bp	gene	844851	845701	.	+	.	ID=TRINITY_DN1999_c0_g1_i1.path1;Name=TRINITY_DN1999_c0_g1_i1
Scaffold43275	Obimaculoides_280_min_10000bp	mRNA	844851	845701	.	+	.	ID=TRINITY_DN1999_c0_g1_i1.mrna1;Name=TRINITY_DN1999_c0_g1_i1;Parent=TRINITY_DN1999_c0_g1_i1.path1;coverage=98.8;identity=99.9;matches=850;mismatches=1;indels=0;unknowns=0
Scaffold43275	Obimaculoides_280_min_10000bp	exon	844851	845701	99	+	.	ID=TRINITY_DN1999_c0_g1_i1.mrna1.exon1;Name=TRINITY_DN1999_c0_g1_i1;Parent=TRINITY_DN1999_c0_g1_i1.mrna1;Target=TRINITY_DN1999_c0_g1_i1 3 853 +
Scaffold99727	Obimaculoides_280_min_10000bp	gene	1762	2778	.	-	.	ID=TRINITY_DN1848_c0_g1_i1.path1;Name=TRINITY_DN1848_c0_g1_i1
Scaffold99727	Obimaculoides_280_min_10000bp	mRNA	1762	2778	.	-	.	ID=TRINITY_DN1848_c0_g1_i1.mrna1;Name=TRINITY_DN1848_c0_g1_i1;Parent=TRINITY_DN1848_c0_g1_i1.path1;coverage=100.0;identity=99.6;matches=1015;mismatches=2;indels=2;unknowns=0
Scaffold99727	Obimaculoides_280_min_10000bp	exon	1762	2778	99	-	.	ID=TRINITY_DN1848_c0_g1_i1.mrna1.exon1;Name=TRINITY_DN1848_c0_g1_i1;Parent=TRINITY_DN1848_c0_g1_i1.mrna1;Target=TRINITY_DN1848_c0_g1_i1 1 1019 +
Scaffold198159	Obimaculoides_280_min_10000bp	gene	208013	208579	.	+	.	ID=TRINITY_DN1971_c0_g1_i1.path1;Name=TRINITY_DN1971_c0_g1_i1
Scaffold198159	Obimaculoides_280_min_10000bp	mRNA	208013	208579	.	+	.	ID=TRINITY_DN1971_c0_g1_i1.mrna1;Name=TRINITY_DN1971_c0_g1_i1;Parent=TRINITY_DN1971_c0_g1_i1.path1;coverage=100.0;identity=99.8;matches=566;mismatches=1;indels=0;unknowns=0
Scaffold198159	Obimaculoides_280_min_10000bp	exon	208013	208579	99	+	.	ID=TRINITY_DN1971_c0_g1_i1.mrna1.exon1;Name=TRINITY_DN1971_c0_g1_i1;Parent=TRINITY_DN1971_c0_g1_i1.mrna1;Target=TRINITY_DN1971_c0_g1_i1 1 567 +
Scaffold304999	Obimaculoides_280_min_10000bp	gene	34886	35213	.	+	.	ID=TRINITY_DN1943_c0_g1_i1.path1;Name=TRINITY_DN1943_c0_g1_i1
Scaffold304999	Obimaculoides_280_min_10000bp	mRNA	34886	35213	.	+	.	ID=TRINITY_DN1943_c0_g1_i1.mrna1;Name=TRINITY_DN1943_c0_g1_i1;Parent=TRINITY_DN1943_c0_g1_i1.path1;coverage=100.0;identity=100.0;matches=328;mismatches=0;indels=0;unknowns=0
Scaffold304999	Obimaculoides_280_min_10000bp	exon	34886	35213	100	+	.	ID=TRINITY_DN1943_c0_g1_i1.mrna1.exon1;Name=TRINITY_DN1943_c0_g1_i1;Parent=TRINITY_DN1943_c0_g1_i1.mrna1;Target=TRINITY_DN1943_c0_g1_i1 1 328 +
Scaffold49554	Obimaculoides_280_min_10000bp	gene	8524	10126	.	-	.	ID=TRINITY_DN1925_c0_g1_i1.path1;Name=TRINITY_DN1925_c0_g1_i1
Scaffold49554	Obimaculoides_280_min_10000bp	mRNA	8524	10126	.	-	.	ID=TRINITY_DN1925_c0_g1_i1.mrna1;Name=TRINITY_DN1925_c0_g1_i1;Parent=TRINITY_DN1925_c0_g1_i1.path1;coverage=100.0;identity=100.0;matches=1603;mismatches=0;indels=0;unknowns=0
Scaffold49554	Obimaculoides_280_min_10000bp	exon	8524	10126	100	-	.	ID=TRINITY_DN1925_c0_g1_i1.mrna1.exon1;Name=TRINITY_DN1925_c0_g1_i1;Parent=TRINITY_DN1925_c0_g1_i1.mrna1;Target=TRINITY_DN1925_c0_g1_i1 1 1603 +
Scaffold11026	Obimaculoides_280_min_10000bp	gene	569030	569709	.	+	.	ID=TRINITY_DN1903_c0_g1_i1.path1;Name=TRINITY_DN1903_c0_g1_i1
Scaffold11026	Obimaculoides_280_min_10000bp	mRNA	569030	569709	.	+	.	ID=TRINITY_DN1903_c0_g1_i1.mrna1;Name=TRINITY_DN1903_c0_g1_i1;Parent=TRINITY_DN1903_c0_g1_i1.path1;coverage=100.0;identity=100.0;matches=680;mismatches=0;indels=0;unknowns=0
Scaffold11026	Obimaculoides_280_min_10000bp	exon	569030	569709	100	+	.	ID=TRINITY_DN1903_c0_g1_i1.mrna1.exon1;Name=TRINITY_DN1903_c0_g1_i1;Parent=TRINITY_DN1903_c0_g1_i1.mrna1;Target=TRINITY_DN1903_c0_g1_i1 1 680 +
Scaffold297006	Obimaculoides_280_min_10000bp	gene	33866	34663	.	-	.	ID=TRINITY_DN1697_c0_g1_i1.path1;Name=TRINITY_DN1697_c0_g1_i1
Scaffold297006	Obimaculoides_280_min_10000bp	mRNA	33866	34663	.	-	.	ID=TRINITY_DN1697_c0_g1_i1.mrna1;Name=TRINITY_DN1697_c0_g1_i1;Parent=TRINITY_DN1697_c0_g1_i1.path1;coverage=100.0;identity=100.0;matches=798;mismatches=0;indels=0;unknowns=0
Scaffold297006	Obimaculoides_280_min_10000bp	exon	33866	34663	100	-	.	ID=TRINITY_DN1697_c0_g1_i1.mrna1.exon1;Name=TRINITY_DN1697_c0_g1_i1;Parent=TRINITY_DN1697_c0_g1_i1.mrna1;Target=TRINITY_DN1697_c0_g1_i1 1 798 +
Scaffold29440	Obimaculoides_280_min_10000bp	gene	326194	326747	.	+	.	ID=TRINITY_DN1849_c0_g1_i1.path1;Name=TRINITY_DN1849_c0_g1_i1
Scaffold29440	Obimaculoides_280_min_10000bp	mRNA	326194	326747	.	+	.	ID=TRINITY_DN1849_c0_g1_i1.mrna1;Name=TRINITY_DN1849_c0_g1_i1;Parent=TRINITY_DN1849_c0_g1_i1.path1;coverage=100.0;identity=100.0;matches=554;mismatches=0;indels=0;unknowns=0
Scaffold29440	Obimaculoides_280_min_10000bp	exon	326194	326747	100	+	.	ID=TRINITY_DN1849_c0_g1_i1.mrna1.exon1;Name=TRINITY_DN1849_c0_g1_i1;Parent=TRINITY_DN1849_c0_g1_i1.mrna1;Target=TRINITY_DN1849_c0_g1_i1 1 554 +
Scaffold17820	Obimaculoides_280_min_10000bp	gene	339233	339623	.	+	.	ID=TRINITY_DN1907_c0_g1_i1.path1;Name=TRINITY_DN1907_c0_g1_i1
Scaffold17820	Obimaculoides_280_min_10000bp	mRNA	339233	339623	.	+	.	ID=TRINITY_DN1907_c0_g1_i1.mrna1;Name=TRINITY_DN1907_c0_g1_i1;Parent=TRINITY_DN1907_c0_g1_i1.path1;coverage=100.0;identity=100.0;matches=391;mismatches=0;indels=0;unknowns=0
Scaffold17820	Obimaculoides_280_min_10000bp	exon	339233	339623	100	+	.	ID=TRINITY_DN1907_c0_g1_i1.mrna1.exon1;Name=TRINITY_DN1907_c0_g1_i1;Parent=TRINITY_DN1907_c0_g1_i1.mrna1;Target=TRINITY_DN1907_c0_g1_i1 1 391 +
Scaffold18568	Obimaculoides_280_min_10000bp	gene	37159	37732	.	+	.	ID=TRINITY_DN1909_c0_g1_i1.path1;Name=TRINITY_DN1909_c0_g1_i1
Scaffold18568	Obimaculoides_280_min_10000bp	mRNA	37159	37732	.	+	.	ID=TRINITY_DN1909_c0_g1_i1.mrna1;Name=TRINITY_DN1909_c0_g1_i1;Parent=TRINITY_DN1909_c0_g1_i1.path1;coverage=100.0;identity=99.5;matches=573;mismatches=1;indels=2;unknowns=0
Scaffold18568	Obimaculoides_280_min_10000bp	exon	37159	37732	99	+	.	ID=TRINITY_DN1909_c0_g1_i1.mrna1.exon1;Name=TRINITY_DN1909_c0_g1_i1;Parent=TRINITY_DN1909_c0_g1_i1.mrna1;Target=TRINITY_DN1909_c0_g1_i1 1 576 +
Scaffold146328	Obimaculoides_280_min_10000bp	gene	77337	77595	.	-	.	ID=TRINITY_DN1955_c0_g1_i1.path1;Name=TRINITY_DN1955_c0_g1_i1
Scaffold146328	Obimaculoides_280_min_10000bp	mRNA	77337	77595	.	-	.	ID=TRINITY_DN1955_c0_g1_i1.mrna1;Name=TRINITY_DN1955_c0_g1_i1;Parent=TRINITY_DN1955_c0_g1_i1.path1;coverage=97.4;identity=100.0;matches=259;mismatches=0;indels=0;unknowns=0
Scaffold146328	Obimaculoides_280_min_10000bp	exon	77337	77595	100	-	.	ID=TRINITY_DN1955_c0_g1_i1.mrna1.exon1;Name=TRINITY_DN1955_c0_g1_i1;Parent=TRINITY_DN1955_c0_g1_i1.mrna1;Target=TRINITY_DN1955_c0_g1_i1 8 266 +
Scaffold63432	Obimaculoides_280_min_10000bp	gene	128958	141454	.	+	.	ID=TRINITY_DN1036_c0_g1_i1.path1;Name=TRINITY_DN1036_c0_g1_i1
Scaffold63432	Obimaculoides_280_min_10000bp	mRNA	128958	141454	.	+	.	ID=TRINITY_DN1036_c0_g1_i1.mrna1;Name=TRINITY_DN1036_c0_g1_i1;Parent=TRINITY_DN1036_c0_g1_i1.path1;coverage=97.4;identity=98.7;matches=518;mismatches=7;indels=0;unknowns=0
Scaffold63432	Obimaculoides_280_min_10000bp	exon	128958	129436	99	+	.	ID=TRINITY_DN1036_c0_g1_i1.mrna1.exon1;Name=TRINITY_DN1036_c0_g1_i1;Parent=TRINITY_DN1036_c0_g1_i1.mrna1;Target=TRINITY_DN1036_c0_g1_i1 1 479 +
Scaffold63432	Obimaculoides_280_min_10000bp	exon	136664	136683	100	+	.	ID=TRINITY_DN1036_c0_g1_i1.mrna1.exon2;Name=TRINITY_DN1036_c0_g1_i1;Parent=TRINITY_DN1036_c0_g1_i1.mrna1;Target=TRINITY_DN1036_c0_g1_i1 480 499 +
Scaffold63432	Obimaculoides_280_min_10000bp	exon	141429	141454	76	+	.	ID=TRINITY_DN1036_c0_g1_i1.mrna1.exon3;Name=TRINITY_DN1036_c0_g1_i1;Parent=TRINITY_DN1036_c0_g1_i1.mrna1;Target=TRINITY_DN1036_c0_g1_i1 500 525 +
Scaffold48331	Obimaculoides_280_min_10000bp	gene	271205	271614	.	+	.	ID=TRINITY_DN1972_c0_g1_i1.path1;Name=TRINITY_DN1972_c0_g1_i1
Scaffold48331	Obimaculoides_280_min_10000bp	mRNA	271205	271614	.	+	.	ID=TRINITY_DN1972_c0_g1_i1.mrna1;Name=TRINITY_DN1972_c0_g1_i1;Parent=TRINITY_DN1972_c0_g1_i1.path1;coverage=100.0;identity=96.2;matches=410;mismatches=0;indels=16;unknowns=0
Scaffold48331	Obimaculoides_280_min_10000bp	exon	271205	271614	96	+	.	ID=TRINITY_DN1972_c0_g1_i1.mrna1.exon1;Name=TRINITY_DN1972_c0_g1_i1;Parent=TRINITY_DN1972_c0_g1_i1.mrna1;Target=TRINITY_DN1972_c0_g1_i1 1 426 +
Scaffold331475	Obimaculoides_280_min_10000bp	gene	3094	4469	.	-	.	ID=TRINITY_DN1968_c0_g2_i1.path1;Name=TRINITY_DN1968_c0_g2_i1
Scaffold331475	Obimaculoides_280_min_10000bp	mRNA	3094	4469	.	-	.	ID=TRINITY_DN1968_c0_g2_i1.mrna1;Name=TRINITY_DN1968_c0_g2_i1;Parent=TRINITY_DN1968_c0_g2_i1.path1;coverage=100.0;identity=99.9;matches=1376;mismatches=0;indels=1;unknowns=0
Scaffold331475	Obimaculoides_280_min_10000bp	exon	3094	4469	99	-	.	ID=TRINITY_DN1968_c0_g2_i1.mrna1.exon1;Name=TRINITY_DN1968_c0_g2_i1;Parent=TRINITY_DN1968_c0_g2_i1.mrna1;Target=TRINITY_DN1968_c0_g2_i1 1 1377 +
Scaffold46305	Obimaculoides_280_min_10000bp	gene	175979	176265	.	-	.	ID=TRINITY_DN1977_c0_g1_i1.path1;Name=TRINITY_DN1977_c0_g1_i1
Scaffold46305	Obimaculoides_280_min_10000bp	mRNA	175979	176265	.	-	.	ID=TRINITY_DN1977_c0_g1_i1.mrna1;Name=TRINITY_DN1977_c0_g1_i1;Parent=TRINITY_DN1977_c0_g1_i1.path1;coverage=100.0;identity=100.0;matches=287;mismatches=0;indels=0;unknowns=0
Scaffold46305	Obimaculoides_280_min_10000bp	exon	175979	176265	100	-	.	ID=TRINITY_DN1977_c0_g1_i1.mrna1.exon1;Name=TRINITY_DN1977_c0_g1_i1;Parent=TRINITY_DN1977_c0_g1_i1.mrna1;Target=TRINITY_DN1977_c0_g1_i1 1 287 +
Scaffold51829	Obimaculoides_280_min_10000bp	gene	4463	4769	.	-	.	ID=TRINITY_DN2020_c2_g1_i1.path1;Name=TRINITY_DN2020_c2_g1_i1
Scaffold51829	Obimaculoides_280_min_10000bp	mRNA	4463	4769	.	-	.	ID=TRINITY_DN2020_c2_g1_i1.mrna1;Name=TRINITY_DN2020_c2_g1_i1;Parent=TRINITY_DN2020_c2_g1_i1.path1;coverage=100.0;identity=98.1;matches=307;mismatches=0;indels=6;unknowns=0
Scaffold51829	Obimaculoides_280_min_10000bp	exon	4463	4769	98	-	.	ID=TRINITY_DN2020_c2_g1_i1.mrna1.exon1;Name=TRINITY_DN2020_c2_g1_i1;Parent=TRINITY_DN2020_c2_g1_i1.mrna1;Target=TRINITY_DN2020_c2_g1_i1 1 313 +
Scaffold10898	Obimaculoides_280_min_10000bp	gene	677272	678645	.	-	.	ID=TRINITY_DN1965_c0_g2_i1.path1;Name=TRINITY_DN1965_c0_g2_i1
Scaffold10898	Obimaculoides_280_min_10000bp	mRNA	677272	678645	.	-	.	ID=TRINITY_DN1965_c0_g2_i1.mrna1;Name=TRINITY_DN1965_c0_g2_i1;Parent=TRINITY_DN1965_c0_g2_i1.path1;coverage=100.0;identity=99.9;matches=1374;mismatches=0;indels=1;unknowns=0
Scaffold10898	Obimaculoides_280_min_10000bp	exon	677272	678645	99	-	.	ID=TRINITY_DN1965_c0_g2_i1.mrna1.exon1;Name=TRINITY_DN1965_c0_g2_i1;Parent=TRINITY_DN1965_c0_g2_i1.mrna1;Target=TRINITY_DN1965_c0_g2_i1 1 1375 +
Scaffold235547	Obimaculoides_280_min_10000bp	gene	105413	126642	.	+	.	ID=TRINITY_DN1979_c0_g1_i1.path1;Name=TRINITY_DN1979_c0_g1_i1
Scaffold235547	Obimaculoides_280_min_10000bp	mRNA	105413	126642	.	+	.	ID=TRINITY_DN1979_c0_g1_i1.mrna1;Name=TRINITY_DN1979_c0_g1_i1;Parent=TRINITY_DN1979_c0_g1_i1.path1;coverage=100.0;identity=100.0;matches=2248;mismatches=0;indels=0;unknowns=0
Scaffold235547	Obimaculoides_280_min_10000bp	exon	105413	106074	100	+	.	ID=TRINITY_DN1979_c0_g1_i1.mrna1.exon1;Name=TRINITY_DN1979_c0_g1_i1;Parent=TRINITY_DN1979_c0_g1_i1.mrna1;Target=TRINITY_DN1979_c0_g1_i1 1 662 +
Scaffold235547	Obimaculoides_280_min_10000bp	exon	111766	112289	100	+	.	ID=TRINITY_DN1979_c0_g1_i1.mrna1.exon2;Name=TRINITY_DN1979_c0_g1_i1;Parent=TRINITY_DN1979_c0_g1_i1.mrna1;Target=TRINITY_DN1979_c0_g1_i1 663 1186 +
Scaffold235547	Obimaculoides_280_min_10000bp	exon	121272	121349	100	+	.	ID=TRINITY_DN1979_c0_g1_i1.mrna1.exon3;Name=TRINITY_DN1979_c0_g1_i1;Parent=TRINITY_DN1979_c0_g1_i1.mrna1;Target=TRINITY_DN1979_c0_g1_i1 1187 1264 +
Scaffold235547	Obimaculoides_280_min_10000bp	exon	123630	123802	100	+	.	ID=TRINITY_DN1979_c0_g1_i1.mrna1.exon4;Name=TRINITY_DN1979_c0_g1_i1;Parent=TRINITY_DN1979_c0_g1_i1.mrna1;Target=TRINITY_DN1979_c0_g1_i1 1265 1437 +
Scaffold235547	Obimaculoides_280_min_10000bp	exon	125832	126642	100	+	.	ID=TRINITY_DN1979_c0_g1_i1.mrna1.exon5;Name=TRINITY_DN1979_c0_g1_i1;Parent=TRINITY_DN1979_c0_g1_i1.mrna1;Target=TRINITY_DN1979_c0_g1_i1 1438 2248 +
Scaffold24556	Obimaculoides_280_min_10000bp	gene	185978	186827	.	+	.	ID=TRINITY_DN2075_c0_g1_i1.path1;Name=TRINITY_DN2075_c0_g1_i1
Scaffold24556	Obimaculoides_280_min_10000bp	mRNA	185978	186827	.	+	.	ID=TRINITY_DN2075_c0_g1_i1.mrna1;Name=TRINITY_DN2075_c0_g1_i1;Parent=TRINITY_DN2075_c0_g1_i1.path1;coverage=100.0;identity=99.9;matches=849;mismatches=1;indels=0;unknowns=0
Scaffold24556	Obimaculoides_280_min_10000bp	exon	185978	186827	99	+	.	ID=TRINITY_DN2075_c0_g1_i1.mrna1.exon1;Name=TRINITY_DN2075_c0_g1_i1;Parent=TRINITY_DN2075_c0_g1_i1.mrna1;Target=TRINITY_DN2075_c0_g1_i1 1 850 +
Scaffold167285	Obimaculoides_280_min_10000bp	gene	131688	132393	.	-	.	ID=TRINITY_DN1952_c0_g1_i1.path1;Name=TRINITY_DN1952_c0_g1_i1
Scaffold167285	Obimaculoides_280_min_10000bp	mRNA	131688	132393	.	-	.	ID=TRINITY_DN1952_c0_g1_i1.mrna1;Name=TRINITY_DN1952_c0_g1_i1;Parent=TRINITY_DN1952_c0_g1_i1.path1;coverage=99.4;identity=99.6;matches=703;mismatches=2;indels=1;unknowns=0
Scaffold167285	Obimaculoides_280_min_10000bp	exon	131688	132393	99	-	.	ID=TRINITY_DN1952_c0_g1_i1.mrna1.exon1;Name=TRINITY_DN1952_c0_g1_i1;Parent=TRINITY_DN1952_c0_g1_i1.mrna1;Target=TRINITY_DN1952_c0_g1_i1 1 705 +
Scaffold306435	Obimaculoides_280_min_10000bp	gene	42882	43770	.	+	.	ID=TRINITY_DN2035_c0_g2_i1.path1;Name=TRINITY_DN2035_c0_g2_i1
Scaffold306435	Obimaculoides_280_min_10000bp	mRNA	42882	43770	.	+	.	ID=TRINITY_DN2035_c0_g2_i1.mrna1;Name=TRINITY_DN2035_c0_g2_i1;Parent=TRINITY_DN2035_c0_g2_i1.path1;coverage=100.0;identity=99.2;matches=888;mismatches=1;indels=6;unknowns=0
Scaffold306435	Obimaculoides_280_min_10000bp	exon	42882	43770	99	+	.	ID=TRINITY_DN2035_c0_g2_i1.mrna1.exon1;Name=TRINITY_DN2035_c0_g2_i1;Parent=TRINITY_DN2035_c0_g2_i1.mrna1;Target=TRINITY_DN2035_c0_g2_i1 1 895 +
Scaffold19256	Obimaculoides_280_min_10000bp	gene	582926	583574	.	+	.	ID=TRINITY_DN2055_c0_g1_i1.path1;Name=TRINITY_DN2055_c0_g1_i1
Scaffold19256	Obimaculoides_280_min_10000bp	mRNA	582926	583574	.	+	.	ID=TRINITY_DN2055_c0_g1_i1.mrna1;Name=TRINITY_DN2055_c0_g1_i1;Parent=TRINITY_DN2055_c0_g1_i1.path1;coverage=99.8;identity=98.0;matches=636;mismatches=1;indels=12;unknowns=0
Scaffold19256	Obimaculoides_280_min_10000bp	exon	582926	583574	97	+	.	ID=TRINITY_DN2055_c0_g1_i1.mrna1.exon1;Name=TRINITY_DN2055_c0_g1_i1;Parent=TRINITY_DN2055_c0_g1_i1.mrna1;Target=TRINITY_DN2055_c0_g1_i1 1 637 +
Scaffold7988	Obimaculoides_280_min_10000bp	gene	69664	70145	.	-	.	ID=TRINITY_DN2067_c0_g2_i1.path1;Name=TRINITY_DN2067_c0_g2_i1
Scaffold7988	Obimaculoides_280_min_10000bp	mRNA	69664	70145	.	-	.	ID=TRINITY_DN2067_c0_g2_i1.mrna1;Name=TRINITY_DN2067_c0_g2_i1;Parent=TRINITY_DN2067_c0_g2_i1.path1;coverage=100.0;identity=100.0;matches=482;mismatches=0;indels=0;unknowns=0
Scaffold7988	Obimaculoides_280_min_10000bp	exon	69664	70145	100	-	.	ID=TRINITY_DN2067_c0_g2_i1.mrna1.exon1;Name=TRINITY_DN2067_c0_g2_i1;Parent=TRINITY_DN2067_c0_g2_i1.mrna1;Target=TRINITY_DN2067_c0_g2_i1 1 482 +
Scaffold49044	Obimaculoides_280_min_10000bp	gene	142988	144236	.	+	.	ID=TRINITY_DN2031_c0_g2_i1.path1;Name=TRINITY_DN2031_c0_g2_i1
Scaffold49044	Obimaculoides_280_min_10000bp	mRNA	142988	144236	.	+	.	ID=TRINITY_DN2031_c0_g2_i1.mrna1;Name=TRINITY_DN2031_c0_g2_i1;Parent=TRINITY_DN2031_c0_g2_i1.path1;coverage=100.0;identity=100.0;matches=1249;mismatches=0;indels=0;unknowns=0
Scaffold49044	Obimaculoides_280_min_10000bp	exon	142988	144236	100	+	.	ID=TRINITY_DN2031_c0_g2_i1.mrna1.exon1;Name=TRINITY_DN2031_c0_g2_i1;Parent=TRINITY_DN2031_c0_g2_i1.mrna1;Target=TRINITY_DN2031_c0_g2_i1 1 1249 +
Scaffold60480	Obimaculoides_280_min_10000bp	gene	331184	332340	.	+	.	ID=TRINITY_DN2074_c0_g1_i1.path1;Name=TRINITY_DN2074_c0_g1_i1
Scaffold60480	Obimaculoides_280_min_10000bp	mRNA	331184	332340	.	+	.	ID=TRINITY_DN2074_c0_g1_i1.mrna1;Name=TRINITY_DN2074_c0_g1_i1;Parent=TRINITY_DN2074_c0_g1_i1.path1;coverage=100.0;identity=99.7;matches=1156;mismatches=1;indels=3;unknowns=0
Scaffold60480	Obimaculoides_280_min_10000bp	exon	331184	332340	99	+	.	ID=TRINITY_DN2074_c0_g1_i1.mrna1.exon1;Name=TRINITY_DN2074_c0_g1_i1;Parent=TRINITY_DN2074_c0_g1_i1.mrna1;Target=TRINITY_DN2074_c0_g1_i1 1 1160 +
Scaffold40478	Obimaculoides_280_min_10000bp	gene	165796	166369	.	-	.	ID=TRINITY_DN2062_c0_g2_i1.path1;Name=TRINITY_DN2062_c0_g2_i1
Scaffold40478	Obimaculoides_280_min_10000bp	mRNA	165796	166369	.	-	.	ID=TRINITY_DN2062_c0_g2_i1.mrna1;Name=TRINITY_DN2062_c0_g2_i1;Parent=TRINITY_DN2062_c0_g2_i1.path1;coverage=100.0;identity=99.8;matches=572;mismatches=0;indels=1;unknowns=2
Scaffold40478	Obimaculoides_280_min_10000bp	exon	165796	166369	99	-	.	ID=TRINITY_DN2062_c0_g2_i1.mrna1.exon1;Name=TRINITY_DN2062_c0_g2_i1;Parent=TRINITY_DN2062_c0_g2_i1.mrna1;Target=TRINITY_DN2062_c0_g2_i1 1 575 +
Scaffold13991	Obimaculoides_280_min_10000bp	gene	198551	199041	.	-	.	ID=TRINITY_DN2088_c0_g1_i1.path1;Name=TRINITY_DN2088_c0_g1_i1
Scaffold13991	Obimaculoides_280_min_10000bp	mRNA	198551	199041	.	-	.	ID=TRINITY_DN2088_c0_g1_i1.mrna1;Name=TRINITY_DN2088_c0_g1_i1;Parent=TRINITY_DN2088_c0_g1_i1.path1;coverage=98.6;identity=100.0;matches=491;mismatches=0;indels=0;unknowns=0
Scaffold13991	Obimaculoides_280_min_10000bp	exon	198551	199041	100	-	.	ID=TRINITY_DN2088_c0_g1_i1.mrna1.exon1;Name=TRINITY_DN2088_c0_g1_i1;Parent=TRINITY_DN2088_c0_g1_i1.mrna1;Target=TRINITY_DN2088_c0_g1_i1 1 491 +
Scaffold8294	Obimaculoides_280_min_10000bp	gene	1789886	1790391	.	+	.	ID=TRINITY_DN1980_c0_g2_i1.path1;Name=TRINITY_DN1980_c0_g2_i1
Scaffold8294	Obimaculoides_280_min_10000bp	mRNA	1789886	1790391	.	+	.	ID=TRINITY_DN1980_c0_g2_i1.mrna1;Name=TRINITY_DN1980_c0_g2_i1;Parent=TRINITY_DN1980_c0_g2_i1.path1;coverage=100.0;identity=99.8;matches=505;mismatches=1;indels=0;unknowns=0
Scaffold8294	Obimaculoides_280_min_10000bp	exon	1789886	1790391	99	+	.	ID=TRINITY_DN1980_c0_g2_i1.mrna1.exon1;Name=TRINITY_DN1980_c0_g2_i1;Parent=TRINITY_DN1980_c0_g2_i1.mrna1;Target=TRINITY_DN1980_c0_g2_i1 1 506 +
Scaffold5194	Obimaculoides_280_min_10000bp	gene	878026	878708	.	+	.	ID=TRINITY_DN2130_c0_g1_i1.path1;Name=TRINITY_DN2130_c0_g1_i1
Scaffold5194	Obimaculoides_280_min_10000bp	mRNA	878026	878708	.	+	.	ID=TRINITY_DN2130_c0_g1_i1.mrna1;Name=TRINITY_DN2130_c0_g1_i1;Parent=TRINITY_DN2130_c0_g1_i1.path1;coverage=100.0;identity=100.0;matches=683;mismatches=0;indels=0;unknowns=0
Scaffold5194	Obimaculoides_280_min_10000bp	exon	878026	878708	100	+	.	ID=TRINITY_DN2130_c0_g1_i1.mrna1.exon1;Name=TRINITY_DN2130_c0_g1_i1;Parent=TRINITY_DN2130_c0_g1_i1.mrna1;Target=TRINITY_DN2130_c0_g1_i1 1 683 +
Scaffold122952	Obimaculoides_280_min_10000bp	gene	101557	102447	.	+	.	ID=TRINITY_DN2160_c0_g1_i1.path1;Name=TRINITY_DN2160_c0_g1_i1
Scaffold122952	Obimaculoides_280_min_10000bp	mRNA	101557	102447	.	+	.	ID=TRINITY_DN2160_c0_g1_i1.mrna1;Name=TRINITY_DN2160_c0_g1_i1;Parent=TRINITY_DN2160_c0_g1_i1.path1;coverage=100.0;identity=99.7;matches=383;mismatches=1;indels=0;unknowns=0
Scaffold122952	Obimaculoides_280_min_10000bp	exon	101557	101863	100	+	.	ID=TRINITY_DN2160_c0_g1_i1.mrna1.exon1;Name=TRINITY_DN2160_c0_g1_i1;Parent=TRINITY_DN2160_c0_g1_i1.mrna1;Target=TRINITY_DN2160_c0_g1_i1 1 307 +
Scaffold122952	Obimaculoides_280_min_10000bp	exon	102371	102447	98	+	.	ID=TRINITY_DN2160_c0_g1_i1.mrna1.exon2;Name=TRINITY_DN2160_c0_g1_i1;Parent=TRINITY_DN2160_c0_g1_i1.mrna1;Target=TRINITY_DN2160_c0_g1_i1 308 384 +
Scaffold9487	Obimaculoides_280_min_10000bp	gene	44335	44808	.	-	.	ID=TRINITY_DN2112_c0_g1_i1.path1;Name=TRINITY_DN2112_c0_g1_i1
Scaffold9487	Obimaculoides_280_min_10000bp	mRNA	44335	44808	.	-	.	ID=TRINITY_DN2112_c0_g1_i1.mrna1;Name=TRINITY_DN2112_c0_g1_i1;Parent=TRINITY_DN2112_c0_g1_i1.path1;coverage=100.0;identity=99.8;matches=473;mismatches=1;indels=0;unknowns=0
Scaffold9487	Obimaculoides_280_min_10000bp	exon	44335	44808	99	-	.	ID=TRINITY_DN2112_c0_g1_i1.mrna1.exon1;Name=TRINITY_DN2112_c0_g1_i1;Parent=TRINITY_DN2112_c0_g1_i1.mrna1;Target=TRINITY_DN2112_c0_g1_i1 1 474 +
Scaffold8438	Obimaculoides_280_min_10000bp	gene	358240	359028	.	+	.	ID=TRINITY_DN2193_c0_g1_i1.path1;Name=TRINITY_DN2193_c0_g1_i1
Scaffold8438	Obimaculoides_280_min_10000bp	mRNA	358240	359028	.	+	.	ID=TRINITY_DN2193_c0_g1_i1.mrna1;Name=TRINITY_DN2193_c0_g1_i1;Parent=TRINITY_DN2193_c0_g1_i1.path1;coverage=100.0;identity=100.0;matches=789;mismatches=0;indels=0;unknowns=0
Scaffold8438	Obimaculoides_280_min_10000bp	exon	358240	359028	100	+	.	ID=TRINITY_DN2193_c0_g1_i1.mrna1.exon1;Name=TRINITY_DN2193_c0_g1_i1;Parent=TRINITY_DN2193_c0_g1_i1.mrna1;Target=TRINITY_DN2193_c0_g1_i1 1 789 +
Scaffold18188	Obimaculoides_280_min_10000bp	gene	184801	185249	.	-	.	ID=TRINITY_DN2072_c0_g1_i1.path1;Name=TRINITY_DN2072_c0_g1_i1
Scaffold18188	Obimaculoides_280_min_10000bp	mRNA	184801	185249	.	-	.	ID=TRINITY_DN2072_c0_g1_i1.mrna1;Name=TRINITY_DN2072_c0_g1_i1;Parent=TRINITY_DN2072_c0_g1_i1.path1;coverage=100.0;identity=100.0;matches=449;mismatches=0;indels=0;unknowns=0
Scaffold18188	Obimaculoides_280_min_10000bp	exon	184801	185249	100	-	.	ID=TRINITY_DN2072_c0_g1_i1.mrna1.exon1;Name=TRINITY_DN2072_c0_g1_i1;Parent=TRINITY_DN2072_c0_g1_i1.mrna1;Target=TRINITY_DN2072_c0_g1_i1 1 449 +
Scaffold100337	Obimaculoides_280_min_10000bp	gene	198887	199705	.	+	.	ID=TRINITY_DN2108_c0_g1_i1.path1;Name=TRINITY_DN2108_c0_g1_i1
Scaffold100337	Obimaculoides_280_min_10000bp	mRNA	198887	199705	.	+	.	ID=TRINITY_DN2108_c0_g1_i1.mrna1;Name=TRINITY_DN2108_c0_g1_i1;Parent=TRINITY_DN2108_c0_g1_i1.path1;coverage=99.5;identity=99.8;matches=819;mismatches=0;indels=2;unknowns=0
Scaffold100337	Obimaculoides_280_min_10000bp	exon	198887	199705	99	+	.	ID=TRINITY_DN2108_c0_g1_i1.mrna1.exon1;Name=TRINITY_DN2108_c0_g1_i1;Parent=TRINITY_DN2108_c0_g1_i1.mrna1;Target=TRINITY_DN2108_c0_g1_i1 1 821 +
Scaffold12303	Obimaculoides_280_min_10000bp	gene	1766749	1767353	.	+	.	ID=TRINITY_DN2189_c0_g1_i1.path1;Name=TRINITY_DN2189_c0_g1_i1
Scaffold12303	Obimaculoides_280_min_10000bp	mRNA	1766749	1767353	.	+	.	ID=TRINITY_DN2189_c0_g1_i1.mrna1;Name=TRINITY_DN2189_c0_g1_i1;Parent=TRINITY_DN2189_c0_g1_i1.path1;coverage=99.8;identity=100.0;matches=605;mismatches=0;indels=0;unknowns=0
Scaffold12303	Obimaculoides_280_min_10000bp	exon	1766749	1767353	100	+	.	ID=TRINITY_DN2189_c0_g1_i1.mrna1.exon1;Name=TRINITY_DN2189_c0_g1_i1;Parent=TRINITY_DN2189_c0_g1_i1.mrna1;Target=TRINITY_DN2189_c0_g1_i1 2 606 +
Scaffold28577	Obimaculoides_280_min_10000bp	gene	14763	15064	.	+	.	ID=TRINITY_DN2179_c0_g2_i1.path1;Name=TRINITY_DN2179_c0_g2_i1
Scaffold28577	Obimaculoides_280_min_10000bp	mRNA	14763	15064	.	+	.	ID=TRINITY_DN2179_c0_g2_i1.mrna1;Name=TRINITY_DN2179_c0_g2_i1;Parent=TRINITY_DN2179_c0_g2_i1.path1;coverage=96.2;identity=99.7;matches=302;mismatches=0;indels=1;unknowns=0
Scaffold28577	Obimaculoides_280_min_10000bp	exon	14763	15064	99	+	.	ID=TRINITY_DN2179_c0_g2_i1.mrna1.exon1;Name=TRINITY_DN2179_c0_g2_i1;Parent=TRINITY_DN2179_c0_g2_i1.mrna1;Target=TRINITY_DN2179_c0_g2_i1 1 303 +
Scaffold17086	Obimaculoides_280_min_10000bp	gene	1830567	1830985	.	-	.	ID=TRINITY_DN2090_c0_g1_i1.path1;Name=TRINITY_DN2090_c0_g1_i1
Scaffold17086	Obimaculoides_280_min_10000bp	mRNA	1830567	1830985	.	-	.	ID=TRINITY_DN2090_c0_g1_i1.mrna1;Name=TRINITY_DN2090_c0_g1_i1;Parent=TRINITY_DN2090_c0_g1_i1.path1;coverage=98.6;identity=100.0;matches=360;mismatches=0;indels=0;unknowns=59
Scaffold17086	Obimaculoides_280_min_10000bp	exon	1830567	1830985	100	-	.	ID=TRINITY_DN2090_c0_g1_i1.mrna1.exon1;Name=TRINITY_DN2090_c0_g1_i1;Parent=TRINITY_DN2090_c0_g1_i1.mrna1;Target=TRINITY_DN2090_c0_g1_i1 1 419 +
Scaffold9204	Obimaculoides_280_min_10000bp	gene	293372	293872	.	-	.	ID=TRINITY_DN2139_c0_g1_i1.path1;Name=TRINITY_DN2139_c0_g1_i1
Scaffold9204	Obimaculoides_280_min_10000bp	mRNA	293372	293872	.	-	.	ID=TRINITY_DN2139_c0_g1_i1.mrna1;Name=TRINITY_DN2139_c0_g1_i1;Parent=TRINITY_DN2139_c0_g1_i1.path1;coverage=94.9;identity=99.4;matches=488;mismatches=0;indels=3;unknowns=10
Scaffold9204	Obimaculoides_280_min_10000bp	exon	293372	293872	99	-	.	ID=TRINITY_DN2139_c0_g1_i1.mrna1.exon1;Name=TRINITY_DN2139_c0_g1_i1;Parent=TRINITY_DN2139_c0_g1_i1.mrna1;Target=TRINITY_DN2139_c0_g1_i1 27 524 +
Scaffold296418	Obimaculoides_280_min_10000bp	gene	72483	77223	.	+	.	ID=TRINITY_DN2147_c0_g2_i1.path1;Name=TRINITY_DN2147_c0_g2_i1
Scaffold296418	Obimaculoides_280_min_10000bp	mRNA	72483	77223	.	+	.	ID=TRINITY_DN2147_c0_g2_i1.mrna1;Name=TRINITY_DN2147_c0_g2_i1;Parent=TRINITY_DN2147_c0_g2_i1.path1;coverage=100.0;identity=99.9;matches=1216;mismatches=0;indels=1;unknowns=0
Scaffold296418	Obimaculoides_280_min_10000bp	exon	72483	72841	99	+	.	ID=TRINITY_DN2147_c0_g2_i1.mrna1.exon1;Name=TRINITY_DN2147_c0_g2_i1;Parent=TRINITY_DN2147_c0_g2_i1.mrna1;Target=TRINITY_DN2147_c0_g2_i1 1 358 +
Scaffold296418	Obimaculoides_280_min_10000bp	exon	73752	73871	100	+	.	ID=TRINITY_DN2147_c0_g2_i1.mrna1.exon2;Name=TRINITY_DN2147_c0_g2_i1;Parent=TRINITY_DN2147_c0_g2_i1.mrna1;Target=TRINITY_DN2147_c0_g2_i1 359 478 +
Scaffold296418	Obimaculoides_280_min_10000bp	exon	75618	75752	100	+	.	ID=TRINITY_DN2147_c0_g2_i1.mrna1.exon3;Name=TRINITY_DN2147_c0_g2_i1;Parent=TRINITY_DN2147_c0_g2_i1.mrna1;Target=TRINITY_DN2147_c0_g2_i1 479 613 +
Scaffold296418	Obimaculoides_280_min_10000bp	exon	75979	76048	100	+	.	ID=TRINITY_DN2147_c0_g2_i1.mrna1.exon4;Name=TRINITY_DN2147_c0_g2_i1;Parent=TRINITY_DN2147_c0_g2_i1.mrna1;Target=TRINITY_DN2147_c0_g2_i1 614 683 +
Scaffold296418	Obimaculoides_280_min_10000bp	exon	76691	77223	100	+	.	ID=TRINITY_DN2147_c0_g2_i1.mrna1.exon5;Name=TRINITY_DN2147_c0_g2_i1;Parent=TRINITY_DN2147_c0_g2_i1.mrna1;Target=TRINITY_DN2147_c0_g2_i1 684 1216 +
Scaffold120880	Obimaculoides_280_min_10000bp	gene	32563	33483	.	-	.	ID=TRINITY_DN2106_c0_g2_i1.path1;Name=TRINITY_DN2106_c0_g2_i1
Scaffold120880	Obimaculoides_280_min_10000bp	mRNA	32563	33483	.	-	.	ID=TRINITY_DN2106_c0_g2_i1.mrna1;Name=TRINITY_DN2106_c0_g2_i1;Parent=TRINITY_DN2106_c0_g2_i1.path1;coverage=100.0;identity=99.9;matches=921;mismatches=0;indels=1;unknowns=0
Scaffold120880	Obimaculoides_280_min_10000bp	exon	32563	33483	99	-	.	ID=TRINITY_DN2106_c0_g2_i1.mrna1.exon1;Name=TRINITY_DN2106_c0_g2_i1;Parent=TRINITY_DN2106_c0_g2_i1.mrna1;Target=TRINITY_DN2106_c0_g2_i1 1 922 +
Scaffold20504	Obimaculoides_280_min_10000bp	gene	373701	373905	.	-	.	ID=TRINITY_DN2123_c0_g1_i1.path1;Name=TRINITY_DN2123_c0_g1_i1
Scaffold20504	Obimaculoides_280_min_10000bp	mRNA	373701	373905	.	-	.	ID=TRINITY_DN2123_c0_g1_i1.mrna1;Name=TRINITY_DN2123_c0_g1_i1;Parent=TRINITY_DN2123_c0_g1_i1.path1;coverage=100.0;identity=100.0;matches=205;mismatches=0;indels=0;unknowns=0
Scaffold20504	Obimaculoides_280_min_10000bp	exon	373701	373905	100	-	.	ID=TRINITY_DN2123_c0_g1_i1.mrna1.exon1;Name=TRINITY_DN2123_c0_g1_i1;Parent=TRINITY_DN2123_c0_g1_i1.mrna1;Target=TRINITY_DN2123_c0_g1_i1 1 205 +
Scaffold192713	Obimaculoides_280_min_10000bp	gene	4139	23870	.	+	.	ID=TRINITY_DN2038_c0_g2_i1.path1;Name=TRINITY_DN2038_c0_g2_i1
Scaffold192713	Obimaculoides_280_min_10000bp	mRNA	4139	23870	.	+	.	ID=TRINITY_DN2038_c0_g2_i1.mrna1;Name=TRINITY_DN2038_c0_g2_i1;Parent=TRINITY_DN2038_c0_g2_i1.path1;coverage=99.7;identity=100.0;matches=2551;mismatches=0;indels=1;unknowns=0
Scaffold192713	Obimaculoides_280_min_10000bp	exon	4139	4342	100	+	.	ID=TRINITY_DN2038_c0_g2_i1.mrna1.exon1;Name=TRINITY_DN2038_c0_g2_i1;Parent=TRINITY_DN2038_c0_g2_i1.mrna1;Target=TRINITY_DN2038_c0_g2_i1 1 204 +
Scaffold192713	Obimaculoides_280_min_10000bp	exon	5783	5853	100	+	.	ID=TRINITY_DN2038_c0_g2_i1.mrna1.exon2;Name=TRINITY_DN2038_c0_g2_i1;Parent=TRINITY_DN2038_c0_g2_i1.mrna1;Target=TRINITY_DN2038_c0_g2_i1 205 275 +
Scaffold192713	Obimaculoides_280_min_10000bp	exon	6211	6297	100	+	.	ID=TRINITY_DN2038_c0_g2_i1.mrna1.exon3;Name=TRINITY_DN2038_c0_g2_i1;Parent=TRINITY_DN2038_c0_g2_i1.mrna1;Target=TRINITY_DN2038_c0_g2_i1 276 362 +
Scaffold192713	Obimaculoides_280_min_10000bp	exon	6733	6845	100	+	.	ID=TRINITY_DN2038_c0_g2_i1.mrna1.exon4;Name=TRINITY_DN2038_c0_g2_i1;Parent=TRINITY_DN2038_c0_g2_i1.mrna1;Target=TRINITY_DN2038_c0_g2_i1 363 475 +
Scaffold192713	Obimaculoides_280_min_10000bp	exon	7535	7730	100	+	.	ID=TRINITY_DN2038_c0_g2_i1.mrna1.exon5;Name=TRINITY_DN2038_c0_g2_i1;Parent=TRINITY_DN2038_c0_g2_i1.mrna1;Target=TRINITY_DN2038_c0_g2_i1 476 671 +
Scaffold192713	Obimaculoides_280_min_10000bp	exon	8932	9002	100	+	.	ID=TRINITY_DN2038_c0_g2_i1.mrna1.exon6;Name=TRINITY_DN2038_c0_g2_i1;Parent=TRINITY_DN2038_c0_g2_i1.mrna1;Target=TRINITY_DN2038_c0_g2_i1 672 742 +
Scaffold192713	Obimaculoides_280_min_10000bp	exon	9222	9378	100	+	.	ID=TRINITY_DN2038_c0_g2_i1.mrna1.exon7;Name=TRINITY_DN2038_c0_g2_i1;Parent=TRINITY_DN2038_c0_g2_i1.mrna1;Target=TRINITY_DN2038_c0_g2_i1 743 899 +
Scaffold192713	Obimaculoides_280_min_10000bp	exon	10454	10618	100	+	.	ID=TRINITY_DN2038_c0_g2_i1.mrna1.exon8;Name=TRINITY_DN2038_c0_g2_i1;Parent=TRINITY_DN2038_c0_g2_i1.mrna1;Target=TRINITY_DN2038_c0_g2_i1 900 1064 +
Scaffold192713	Obimaculoides_280_min_10000bp	exon	11539	11695	100	+	.	ID=TRINITY_DN2038_c0_g2_i1.mrna1.exon9;Name=TRINITY_DN2038_c0_g2_i1;Parent=TRINITY_DN2038_c0_g2_i1.mrna1;Target=TRINITY_DN2038_c0_g2_i1 1065 1221 +
Scaffold192713	Obimaculoides_280_min_10000bp	exon	13029	13192	100	+	.	ID=TRINITY_DN2038_c0_g2_i1.mrna1.exon10;Name=TRINITY_DN2038_c0_g2_i1;Parent=TRINITY_DN2038_c0_g2_i1.mrna1;Target=TRINITY_DN2038_c0_g2_i1 1222 1385 +
Scaffold192713	Obimaculoides_280_min_10000bp	exon	14112	14180	100	+	.	ID=TRINITY_DN2038_c0_g2_i1.mrna1.exon11;Name=TRINITY_DN2038_c0_g2_i1;Parent=TRINITY_DN2038_c0_g2_i1.mrna1;Target=TRINITY_DN2038_c0_g2_i1 1386 1454 +
Scaffold192713	Obimaculoides_280_min_10000bp	exon	14974	15038	98	+	.	ID=TRINITY_DN2038_c0_g2_i1.mrna1.exon12;Name=TRINITY_DN2038_c0_g2_i1;Parent=TRINITY_DN2038_c0_g2_i1.mrna1;Target=TRINITY_DN2038_c0_g2_i1 1455 1520 +
Scaffold192713	Obimaculoides_280_min_10000bp	exon	15782	15874	100	+	.	ID=TRINITY_DN2038_c0_g2_i1.mrna1.exon13;Name=TRINITY_DN2038_c0_g2_i1;Parent=TRINITY_DN2038_c0_g2_i1.mrna1;Target=TRINITY_DN2038_c0_g2_i1 1521 1613 +
Scaffold192713	Obimaculoides_280_min_10000bp	exon	16621	16762	100	+	.	ID=TRINITY_DN2038_c0_g2_i1.mrna1.exon14;Name=TRINITY_DN2038_c0_g2_i1;Parent=TRINITY_DN2038_c0_g2_i1.mrna1;Target=TRINITY_DN2038_c0_g2_i1 1614 1755 +
Scaffold192713	Obimaculoides_280_min_10000bp	exon	17070	17121	100	+	.	ID=TRINITY_DN2038_c0_g2_i1.mrna1.exon15;Name=TRINITY_DN2038_c0_g2_i1;Parent=TRINITY_DN2038_c0_g2_i1.mrna1;Target=TRINITY_DN2038_c0_g2_i1 1756 1807 +
Scaffold192713	Obimaculoides_280_min_10000bp	exon	17636	17841	100	+	.	ID=TRINITY_DN2038_c0_g2_i1.mrna1.exon16;Name=TRINITY_DN2038_c0_g2_i1;Parent=TRINITY_DN2038_c0_g2_i1.mrna1;Target=TRINITY_DN2038_c0_g2_i1 1808 2013 +
Scaffold192713	Obimaculoides_280_min_10000bp	exon	19019	19121	100	+	.	ID=TRINITY_DN2038_c0_g2_i1.mrna1.exon17;Name=TRINITY_DN2038_c0_g2_i1;Parent=TRINITY_DN2038_c0_g2_i1.mrna1;Target=TRINITY_DN2038_c0_g2_i1 2014 2116 +
Scaffold192713	Obimaculoides_280_min_10000bp	exon	21389	21529	100	+	.	ID=TRINITY_DN2038_c0_g2_i1.mrna1.exon18;Name=TRINITY_DN2038_c0_g2_i1;Parent=TRINITY_DN2038_c0_g2_i1.mrna1;Target=TRINITY_DN2038_c0_g2_i1 2117 2257 +
Scaffold192713	Obimaculoides_280_min_10000bp	exon	23258	23332	100	+	.	ID=TRINITY_DN2038_c0_g2_i1.mrna1.exon19;Name=TRINITY_DN2038_c0_g2_i1;Parent=TRINITY_DN2038_c0_g2_i1.mrna1;Target=TRINITY_DN2038_c0_g2_i1 2258 2332 +
Scaffold192713	Obimaculoides_280_min_10000bp	exon	23651	23870	100	+	.	ID=TRINITY_DN2038_c0_g2_i1.mrna1.exon20;Name=TRINITY_DN2038_c0_g2_i1;Parent=TRINITY_DN2038_c0_g2_i1.mrna1;Target=TRINITY_DN2038_c0_g2_i1 2333 2552 +
Scaffold145651	Obimaculoides_280_min_10000bp	gene	237616	238243	.	-	.	ID=TRINITY_DN2104_c0_g1_i2.path1;Name=TRINITY_DN2104_c0_g1_i2
Scaffold145651	Obimaculoides_280_min_10000bp	mRNA	237616	238243	.	-	.	ID=TRINITY_DN2104_c0_g1_i2.mrna1;Name=TRINITY_DN2104_c0_g1_i2;Parent=TRINITY_DN2104_c0_g1_i2.path1;coverage=100.0;identity=98.9;matches=617;mismatches=1;indels=6;unknowns=10
Scaffold145651	Obimaculoides_280_min_10000bp	exon	237616	238243	98	-	.	ID=TRINITY_DN2104_c0_g1_i2.mrna1.exon1;Name=TRINITY_DN2104_c0_g1_i2;Parent=TRINITY_DN2104_c0_g1_i2.mrna1;Target=TRINITY_DN2104_c0_g1_i2 1 634 +
Scaffold65790	Obimaculoides_280_min_10000bp	gene	3574	3931	.	-	.	ID=TRINITY_DN2149_c0_g1_i1.path1;Name=TRINITY_DN2149_c0_g1_i1
Scaffold65790	Obimaculoides_280_min_10000bp	mRNA	3574	3931	.	-	.	ID=TRINITY_DN2149_c0_g1_i1.mrna1;Name=TRINITY_DN2149_c0_g1_i1;Parent=TRINITY_DN2149_c0_g1_i1.path1;coverage=97.8;identity=99.7;matches=357;mismatches=1;indels=0;unknowns=0
Scaffold65790	Obimaculoides_280_min_10000bp	exon	3574	3931	99	-	.	ID=TRINITY_DN2149_c0_g1_i1.mrna1.exon1;Name=TRINITY_DN2149_c0_g1_i1;Parent=TRINITY_DN2149_c0_g1_i1.mrna1;Target=TRINITY_DN2149_c0_g1_i1 1 358 +
Scaffold6650	Obimaculoides_280_min_10000bp	gene	616111	637825	.	+	.	ID=TRINITY_DN2138_c0_g1_i1.path1;Name=TRINITY_DN2138_c0_g1_i1
Scaffold6650	Obimaculoides_280_min_10000bp	mRNA	616111	637825	.	+	.	ID=TRINITY_DN2138_c0_g1_i1.mrna1;Name=TRINITY_DN2138_c0_g1_i1;Parent=TRINITY_DN2138_c0_g1_i1.path1;coverage=99.0;identity=100.0;matches=935;mismatches=0;indels=0;unknowns=0
Scaffold6650	Obimaculoides_280_min_10000bp	exon	616111	616377	100	+	.	ID=TRINITY_DN2138_c0_g1_i1.mrna1.exon1;Name=TRINITY_DN2138_c0_g1_i1;Parent=TRINITY_DN2138_c0_g1_i1.mrna1;Target=TRINITY_DN2138_c0_g1_i1 1 267 +
Scaffold6650	Obimaculoides_280_min_10000bp	exon	627535	627580	100	+	.	ID=TRINITY_DN2138_c0_g1_i1.mrna1.exon2;Name=TRINITY_DN2138_c0_g1_i1;Parent=TRINITY_DN2138_c0_g1_i1.mrna1;Target=TRINITY_DN2138_c0_g1_i1 268 313 +
Scaffold6650	Obimaculoides_280_min_10000bp	exon	632437	632627	100	+	.	ID=TRINITY_DN2138_c0_g1_i1.mrna1.exon3;Name=TRINITY_DN2138_c0_g1_i1;Parent=TRINITY_DN2138_c0_g1_i1.mrna1;Target=TRINITY_DN2138_c0_g1_i1 314 504 +
Scaffold6650	Obimaculoides_280_min_10000bp	exon	635967	636134	100	+	.	ID=TRINITY_DN2138_c0_g1_i1.mrna1.exon4;Name=TRINITY_DN2138_c0_g1_i1;Parent=TRINITY_DN2138_c0_g1_i1.mrna1;Target=TRINITY_DN2138_c0_g1_i1 505 672 +
Scaffold6650	Obimaculoides_280_min_10000bp	exon	637563	637825	100	+	.	ID=TRINITY_DN2138_c0_g1_i1.mrna1.exon5;Name=TRINITY_DN2138_c0_g1_i1;Parent=TRINITY_DN2138_c0_g1_i1.mrna1;Target=TRINITY_DN2138_c0_g1_i1 673 935 +
Scaffold84367	Obimaculoides_280_min_10000bp	gene	45984	92913	.	+	.	ID=TRINITY_DN2197_c0_g1_i1.path1;Name=TRINITY_DN2197_c0_g1_i1
Scaffold84367	Obimaculoides_280_min_10000bp	mRNA	45984	92913	.	+	.	ID=TRINITY_DN2197_c0_g1_i1.mrna1;Name=TRINITY_DN2197_c0_g1_i1;Parent=TRINITY_DN2197_c0_g1_i1.path1;coverage=100.0;identity=99.9;matches=1549;mismatches=0;indels=1;unknowns=0
Scaffold84367	Obimaculoides_280_min_10000bp	exon	45984	46248	100	+	.	ID=TRINITY_DN2197_c0_g1_i1.mrna1.exon1;Name=TRINITY_DN2197_c0_g1_i1;Parent=TRINITY_DN2197_c0_g1_i1.mrna1;Target=TRINITY_DN2197_c0_g1_i1 1 265 +
Scaffold84367	Obimaculoides_280_min_10000bp	exon	61904	62047	100	+	.	ID=TRINITY_DN2197_c0_g1_i1.mrna1.exon2;Name=TRINITY_DN2197_c0_g1_i1;Parent=TRINITY_DN2197_c0_g1_i1.mrna1;Target=TRINITY_DN2197_c0_g1_i1 266 409 +
Scaffold84367	Obimaculoides_280_min_10000bp	exon	67646	67853	100	+	.	ID=TRINITY_DN2197_c0_g1_i1.mrna1.exon3;Name=TRINITY_DN2197_c0_g1_i1;Parent=TRINITY_DN2197_c0_g1_i1.mrna1;Target=TRINITY_DN2197_c0_g1_i1 410 617 +
Scaffold84367	Obimaculoides_280_min_10000bp	exon	74503	74617	100	+	.	ID=TRINITY_DN2197_c0_g1_i1.mrna1.exon4;Name=TRINITY_DN2197_c0_g1_i1;Parent=TRINITY_DN2197_c0_g1_i1.mrna1;Target=TRINITY_DN2197_c0_g1_i1 618 732 +
Scaffold84367	Obimaculoides_280_min_10000bp	exon	75763	75836	100	+	.	ID=TRINITY_DN2197_c0_g1_i1.mrna1.exon5;Name=TRINITY_DN2197_c0_g1_i1;Parent=TRINITY_DN2197_c0_g1_i1.mrna1;Target=TRINITY_DN2197_c0_g1_i1 733 806 +
Scaffold84367	Obimaculoides_280_min_10000bp	exon	78511	78590	100	+	.	ID=TRINITY_DN2197_c0_g1_i1.mrna1.exon6;Name=TRINITY_DN2197_c0_g1_i1;Parent=TRINITY_DN2197_c0_g1_i1.mrna1;Target=TRINITY_DN2197_c0_g1_i1 807 886 +
Scaffold84367	Obimaculoides_280_min_10000bp	exon	82458	82528	100	+	.	ID=TRINITY_DN2197_c0_g1_i1.mrna1.exon7;Name=TRINITY_DN2197_c0_g1_i1;Parent=TRINITY_DN2197_c0_g1_i1.mrna1;Target=TRINITY_DN2197_c0_g1_i1 887 957 +
Scaffold84367	Obimaculoides_280_min_10000bp	exon	83135	83215	98	+	.	ID=TRINITY_DN2197_c0_g1_i1.mrna1.exon8;Name=TRINITY_DN2197_c0_g1_i1;Parent=TRINITY_DN2197_c0_g1_i1.mrna1;Target=TRINITY_DN2197_c0_g1_i1 958 1039 +
Scaffold84367	Obimaculoides_280_min_10000bp	exon	85274	85346	100	+	.	ID=TRINITY_DN2197_c0_g1_i1.mrna1.exon9;Name=TRINITY_DN2197_c0_g1_i1;Parent=TRINITY_DN2197_c0_g1_i1.mrna1;Target=TRINITY_DN2197_c0_g1_i1 1040 1112 +
Scaffold84367	Obimaculoides_280_min_10000bp	exon	86444	86516	100	+	.	ID=TRINITY_DN2197_c0_g1_i1.mrna1.exon10;Name=TRINITY_DN2197_c0_g1_i1;Parent=TRINITY_DN2197_c0_g1_i1.mrna1;Target=TRINITY_DN2197_c0_g1_i1 1113 1185 +
Scaffold84367	Obimaculoides_280_min_10000bp	exon	89566	89728	100	+	.	ID=TRINITY_DN2197_c0_g1_i1.mrna1.exon11;Name=TRINITY_DN2197_c0_g1_i1;Parent=TRINITY_DN2197_c0_g1_i1.mrna1;Target=TRINITY_DN2197_c0_g1_i1 1186 1348 +
Scaffold84367	Obimaculoides_280_min_10000bp	exon	92712	92913	100	+	.	ID=TRINITY_DN2197_c0_g1_i1.mrna1.exon12;Name=TRINITY_DN2197_c0_g1_i1;Parent=TRINITY_DN2197_c0_g1_i1.mrna1;Target=TRINITY_DN2197_c0_g1_i1 1349 1550 +
Scaffold59742	Obimaculoides_280_min_10000bp	gene	65744	67347	.	+	.	ID=TRINITY_DN2150_c0_g1_i1.path1;Name=TRINITY_DN2150_c0_g1_i1
Scaffold59742	Obimaculoides_280_min_10000bp	mRNA	65744	67347	.	+	.	ID=TRINITY_DN2150_c0_g1_i1.mrna1;Name=TRINITY_DN2150_c0_g1_i1;Parent=TRINITY_DN2150_c0_g1_i1.path1;coverage=99.6;identity=98.1;matches=1586;mismatches=4;indels=26;unknowns=0
Scaffold59742	Obimaculoides_280_min_10000bp	exon	65744	67347	98	+	.	ID=TRINITY_DN2150_c0_g1_i1.mrna1.exon1;Name=TRINITY_DN2150_c0_g1_i1;Parent=TRINITY_DN2150_c0_g1_i1.mrna1;Target=TRINITY_DN2150_c0_g1_i1 1 1602 +
Scaffold212636	Obimaculoides_280_min_10000bp	gene	7106	7701	.	-	.	ID=TRINITY_DN2110_c0_g3_i1.path1;Name=TRINITY_DN2110_c0_g3_i1
Scaffold212636	Obimaculoides_280_min_10000bp	mRNA	7106	7701	.	-	.	ID=TRINITY_DN2110_c0_g3_i1.mrna1;Name=TRINITY_DN2110_c0_g3_i1;Parent=TRINITY_DN2110_c0_g3_i1.path1;coverage=100.0;identity=99.5;matches=576;mismatches=3;indels=0;unknowns=17
Scaffold212636	Obimaculoides_280_min_10000bp	exon	7106	7701	99	-	.	ID=TRINITY_DN2110_c0_g3_i1.mrna1.exon1;Name=TRINITY_DN2110_c0_g3_i1;Parent=TRINITY_DN2110_c0_g3_i1.mrna1;Target=TRINITY_DN2110_c0_g3_i1 1 596 +
Scaffold13855	Obimaculoides_280_min_10000bp	gene	312760	313217	.	-	.	ID=TRINITY_DN2154_c0_g1_i1.path1;Name=TRINITY_DN2154_c0_g1_i1
Scaffold13855	Obimaculoides_280_min_10000bp	mRNA	312760	313217	.	-	.	ID=TRINITY_DN2154_c0_g1_i1.mrna1;Name=TRINITY_DN2154_c0_g1_i1;Parent=TRINITY_DN2154_c0_g1_i1.path1;coverage=100.0;identity=100.0;matches=458;mismatches=0;indels=0;unknowns=0
Scaffold13855	Obimaculoides_280_min_10000bp	exon	312760	313217	100	-	.	ID=TRINITY_DN2154_c0_g1_i1.mrna1.exon1;Name=TRINITY_DN2154_c0_g1_i1;Parent=TRINITY_DN2154_c0_g1_i1.mrna1;Target=TRINITY_DN2154_c0_g1_i1 1 458 +
Scaffold19852	Obimaculoides_280_min_10000bp	gene	1789086	1789837	.	-	.	ID=TRINITY_DN2144_c0_g1_i1.path1;Name=TRINITY_DN2144_c0_g1_i1
Scaffold19852	Obimaculoides_280_min_10000bp	mRNA	1789086	1789837	.	-	.	ID=TRINITY_DN2144_c0_g1_i1.mrna1;Name=TRINITY_DN2144_c0_g1_i1;Parent=TRINITY_DN2144_c0_g1_i1.path1;coverage=100.0;identity=99.9;matches=751;mismatches=0;indels=1;unknowns=0
Scaffold19852	Obimaculoides_280_min_10000bp	exon	1789086	1789837	99	-	.	ID=TRINITY_DN2144_c0_g1_i1.mrna1.exon1;Name=TRINITY_DN2144_c0_g1_i1;Parent=TRINITY_DN2144_c0_g1_i1.mrna1;Target=TRINITY_DN2144_c0_g1_i1 1 751 +
Scaffold198159	Obimaculoides_280_min_10000bp	gene	147866	154550	.	-	.	ID=TRINITY_DN2132_c0_g1_i1.path1;Name=TRINITY_DN2132_c0_g1_i1
Scaffold198159	Obimaculoides_280_min_10000bp	mRNA	147866	154550	.	-	.	ID=TRINITY_DN2132_c0_g1_i1.mrna1;Name=TRINITY_DN2132_c0_g1_i1;Parent=TRINITY_DN2132_c0_g1_i1.path1;coverage=100.0;identity=100.0;matches=1378;mismatches=0;indels=0;unknowns=0
Scaffold198159	Obimaculoides_280_min_10000bp	exon	154270	154550	100	-	.	ID=TRINITY_DN2132_c0_g1_i1.mrna1.exon1;Name=TRINITY_DN2132_c0_g1_i1;Parent=TRINITY_DN2132_c0_g1_i1.mrna1;Target=TRINITY_DN2132_c0_g1_i1 1 281 +
Scaffold198159	Obimaculoides_280_min_10000bp	exon	153856	153984	100	-	.	ID=TRINITY_DN2132_c0_g1_i1.mrna1.exon2;Name=TRINITY_DN2132_c0_g1_i1;Parent=TRINITY_DN2132_c0_g1_i1.mrna1;Target=TRINITY_DN2132_c0_g1_i1 282 410 +
Scaffold198159	Obimaculoides_280_min_10000bp	exon	153269	153342	100	-	.	ID=TRINITY_DN2132_c0_g1_i1.mrna1.exon3;Name=TRINITY_DN2132_c0_g1_i1;Parent=TRINITY_DN2132_c0_g1_i1.mrna1;Target=TRINITY_DN2132_c0_g1_i1 411 484 +
Scaffold198159	Obimaculoides_280_min_10000bp	exon	151748	151816	100	-	.	ID=TRINITY_DN2132_c0_g1_i1.mrna1.exon4;Name=TRINITY_DN2132_c0_g1_i1;Parent=TRINITY_DN2132_c0_g1_i1.mrna1;Target=TRINITY_DN2132_c0_g1_i1 485 553 +
Scaffold198159	Obimaculoides_280_min_10000bp	exon	150853	150939	100	-	.	ID=TRINITY_DN2132_c0_g1_i1.mrna1.exon5;Name=TRINITY_DN2132_c0_g1_i1;Parent=TRINITY_DN2132_c0_g1_i1.mrna1;Target=TRINITY_DN2132_c0_g1_i1 554 640 +
Scaffold198159	Obimaculoides_280_min_10000bp	exon	149560	149804	100	-	.	ID=TRINITY_DN2132_c0_g1_i1.mrna1.exon6;Name=TRINITY_DN2132_c0_g1_i1;Parent=TRINITY_DN2132_c0_g1_i1.mrna1;Target=TRINITY_DN2132_c0_g1_i1 641 885 +
Scaffold198159	Obimaculoides_280_min_10000bp	exon	148883	149103	100	-	.	ID=TRINITY_DN2132_c0_g1_i1.mrna1.exon7;Name=TRINITY_DN2132_c0_g1_i1;Parent=TRINITY_DN2132_c0_g1_i1.mrna1;Target=TRINITY_DN2132_c0_g1_i1 886 1106 +
Scaffold198159	Obimaculoides_280_min_10000bp	exon	147866	148137	100	-	.	ID=TRINITY_DN2132_c0_g1_i1.mrna1.exon8;Name=TRINITY_DN2132_c0_g1_i1;Parent=TRINITY_DN2132_c0_g1_i1.mrna1;Target=TRINITY_DN2132_c0_g1_i1 1107 1378 +
Scaffold1379	Obimaculoides_280_min_10000bp	gene	68438	68746	.	-	.	ID=TRINITY_DN2124_c0_g1_i1.path1;Name=TRINITY_DN2124_c0_g1_i1
Scaffold1379	Obimaculoides_280_min_10000bp	mRNA	68438	68746	.	-	.	ID=TRINITY_DN2124_c0_g1_i1.mrna1;Name=TRINITY_DN2124_c0_g1_i1;Parent=TRINITY_DN2124_c0_g1_i1.path1;coverage=100.0;identity=100.0;matches=309;mismatches=0;indels=0;unknowns=0
Scaffold1379	Obimaculoides_280_min_10000bp	exon	68438	68746	100	-	.	ID=TRINITY_DN2124_c0_g1_i1.mrna1.exon1;Name=TRINITY_DN2124_c0_g1_i1;Parent=TRINITY_DN2124_c0_g1_i1.mrna1;Target=TRINITY_DN2124_c0_g1_i1 1 309 +
Scaffold37450	Obimaculoides_280_min_10000bp	gene	218394	219236	.	+	.	ID=TRINITY_DN2166_c0_g1_i1.path1;Name=TRINITY_DN2166_c0_g1_i1
Scaffold37450	Obimaculoides_280_min_10000bp	mRNA	218394	219236	.	+	.	ID=TRINITY_DN2166_c0_g1_i1.mrna1;Name=TRINITY_DN2166_c0_g1_i1;Parent=TRINITY_DN2166_c0_g1_i1.path1;coverage=100.0;identity=100.0;matches=843;mismatches=0;indels=0;unknowns=0
Scaffold37450	Obimaculoides_280_min_10000bp	exon	218394	219236	100	+	.	ID=TRINITY_DN2166_c0_g1_i1.mrna1.exon1;Name=TRINITY_DN2166_c0_g1_i1;Parent=TRINITY_DN2166_c0_g1_i1.mrna1;Target=TRINITY_DN2166_c0_g1_i1 1 843 +
Scaffold52767	Obimaculoides_280_min_10000bp	gene	99477	99905	.	-	.	ID=TRINITY_DN2183_c1_g1_i1.path1;Name=TRINITY_DN2183_c1_g1_i1
Scaffold52767	Obimaculoides_280_min_10000bp	mRNA	99477	99905	.	-	.	ID=TRINITY_DN2183_c1_g1_i1.mrna1;Name=TRINITY_DN2183_c1_g1_i1;Parent=TRINITY_DN2183_c1_g1_i1.path1;coverage=100.0;identity=100.0;matches=429;mismatches=0;indels=0;unknowns=0
Scaffold52767	Obimaculoides_280_min_10000bp	exon	99477	99905	100	-	.	ID=TRINITY_DN2183_c1_g1_i1.mrna1.exon1;Name=TRINITY_DN2183_c1_g1_i1;Parent=TRINITY_DN2183_c1_g1_i1.mrna1;Target=TRINITY_DN2183_c1_g1_i1 1 429 +
Scaffold25530	Obimaculoides_280_min_10000bp	gene	108514	109031	.	+	.	ID=TRINITY_DN2173_c0_g1_i1.path1;Name=TRINITY_DN2173_c0_g1_i1
Scaffold25530	Obimaculoides_280_min_10000bp	mRNA	108514	109031	.	+	.	ID=TRINITY_DN2173_c0_g1_i1.mrna1;Name=TRINITY_DN2173_c0_g1_i1;Parent=TRINITY_DN2173_c0_g1_i1.path1;coverage=94.7;identity=100.0;matches=518;mismatches=0;indels=0;unknowns=0
Scaffold25530	Obimaculoides_280_min_10000bp	exon	108514	109031	100	+	.	ID=TRINITY_DN2173_c0_g1_i1.mrna1.exon1;Name=TRINITY_DN2173_c0_g1_i1;Parent=TRINITY_DN2173_c0_g1_i1.mrna1;Target=TRINITY_DN2173_c0_g1_i1 22 539 +
Scaffold58997	Obimaculoides_280_min_10000bp	gene	820062	820527	.	-	.	ID=TRINITY_DN2186_c0_g1_i1.path1;Name=TRINITY_DN2186_c0_g1_i1
Scaffold58997	Obimaculoides_280_min_10000bp	mRNA	820062	820527	.	-	.	ID=TRINITY_DN2186_c0_g1_i1.mrna1;Name=TRINITY_DN2186_c0_g1_i1;Parent=TRINITY_DN2186_c0_g1_i1.path1;coverage=100.0;identity=100.0;matches=466;mismatches=0;indels=0;unknowns=0
Scaffold58997	Obimaculoides_280_min_10000bp	exon	820062	820527	100	-	.	ID=TRINITY_DN2186_c0_g1_i1.mrna1.exon1;Name=TRINITY_DN2186_c0_g1_i1;Parent=TRINITY_DN2186_c0_g1_i1.mrna1;Target=TRINITY_DN2186_c0_g1_i1 1 466 +
Scaffold6869	Obimaculoides_280_min_10000bp	gene	900322	920770	.	+	.	ID=TRINITY_DN2157_c0_g1_i1.path1;Name=TRINITY_DN2157_c0_g1_i1
Scaffold6869	Obimaculoides_280_min_10000bp	mRNA	900322	920770	.	+	.	ID=TRINITY_DN2157_c0_g1_i1.mrna1;Name=TRINITY_DN2157_c0_g1_i1;Parent=TRINITY_DN2157_c0_g1_i1.path1;coverage=99.4;identity=100.0;matches=1077;mismatches=0;indels=0;unknowns=0
Scaffold6869	Obimaculoides_280_min_10000bp	exon	900322	900467	100	+	.	ID=TRINITY_DN2157_c0_g1_i1.mrna1.exon1;Name=TRINITY_DN2157_c0_g1_i1;Parent=TRINITY_DN2157_c0_g1_i1.mrna1;Target=TRINITY_DN2157_c0_g1_i1 1 146 +
Scaffold6869	Obimaculoides_280_min_10000bp	exon	905451	905534	100	+	.	ID=TRINITY_DN2157_c0_g1_i1.mrna1.exon2;Name=TRINITY_DN2157_c0_g1_i1;Parent=TRINITY_DN2157_c0_g1_i1.mrna1;Target=TRINITY_DN2157_c0_g1_i1 147 230 +
Scaffold6869	Obimaculoides_280_min_10000bp	exon	910814	910974	100	+	.	ID=TRINITY_DN2157_c0_g1_i1.mrna1.exon3;Name=TRINITY_DN2157_c0_g1_i1;Parent=TRINITY_DN2157_c0_g1_i1.mrna1;Target=TRINITY_DN2157_c0_g1_i1 231 391 +
Scaffold6869	Obimaculoides_280_min_10000bp	exon	914133	914256	100	+	.	ID=TRINITY_DN2157_c0_g1_i1.mrna1.exon4;Name=TRINITY_DN2157_c0_g1_i1;Parent=TRINITY_DN2157_c0_g1_i1.mrna1;Target=TRINITY_DN2157_c0_g1_i1 392 515 +
Scaffold6869	Obimaculoides_280_min_10000bp	exon	915588	915677	100	+	.	ID=TRINITY_DN2157_c0_g1_i1.mrna1.exon5;Name=TRINITY_DN2157_c0_g1_i1;Parent=TRINITY_DN2157_c0_g1_i1.mrna1;Target=TRINITY_DN2157_c0_g1_i1 516 605 +
Scaffold6869	Obimaculoides_280_min_10000bp	exon	916422	916497	100	+	.	ID=TRINITY_DN2157_c0_g1_i1.mrna1.exon6;Name=TRINITY_DN2157_c0_g1_i1;Parent=TRINITY_DN2157_c0_g1_i1.mrna1;Target=TRINITY_DN2157_c0_g1_i1 606 681 +
Scaffold6869	Obimaculoides_280_min_10000bp	exon	917712	917823	100	+	.	ID=TRINITY_DN2157_c0_g1_i1.mrna1.exon7;Name=TRINITY_DN2157_c0_g1_i1;Parent=TRINITY_DN2157_c0_g1_i1.mrna1;Target=TRINITY_DN2157_c0_g1_i1 682 793 +
Scaffold6869	Obimaculoides_280_min_10000bp	exon	920293	920437	100	+	.	ID=TRINITY_DN2157_c0_g1_i1.mrna1.exon8;Name=TRINITY_DN2157_c0_g1_i1;Parent=TRINITY_DN2157_c0_g1_i1.mrna1;Target=TRINITY_DN2157_c0_g1_i1 794 938 +
Scaffold6869	Obimaculoides_280_min_10000bp	exon	920632	920770	100	+	.	ID=TRINITY_DN2157_c0_g1_i1.mrna1.exon9;Name=TRINITY_DN2157_c0_g1_i1;Parent=TRINITY_DN2157_c0_g1_i1.mrna1;Target=TRINITY_DN2157_c0_g1_i1 939 1077 +
Scaffold44434	Obimaculoides_280_min_10000bp	gene	186678	187624	.	+	.	ID=TRINITY_DN2192_c0_g1_i1.path1;Name=TRINITY_DN2192_c0_g1_i1
Scaffold44434	Obimaculoides_280_min_10000bp	mRNA	186678	187624	.	+	.	ID=TRINITY_DN2192_c0_g1_i1.mrna1;Name=TRINITY_DN2192_c0_g1_i1;Parent=TRINITY_DN2192_c0_g1_i1.path1;coverage=100.0;identity=100.0;matches=947;mismatches=0;indels=0;unknowns=0
Scaffold44434	Obimaculoides_280_min_10000bp	exon	186678	187624	100	+	.	ID=TRINITY_DN2192_c0_g1_i1.mrna1.exon1;Name=TRINITY_DN2192_c0_g1_i1;Parent=TRINITY_DN2192_c0_g1_i1.mrna1;Target=TRINITY_DN2192_c0_g1_i1 1 947 +
Scaffold132770	Obimaculoides_280_min_10000bp	gene	83425	84000	.	+	.	ID=TRINITY_DN2114_c0_g1_i1.path1;Name=TRINITY_DN2114_c0_g1_i1
Scaffold132770	Obimaculoides_280_min_10000bp	mRNA	83425	84000	.	+	.	ID=TRINITY_DN2114_c0_g1_i1.mrna1;Name=TRINITY_DN2114_c0_g1_i1;Parent=TRINITY_DN2114_c0_g1_i1.path1;coverage=100.0;identity=99.8;matches=575;mismatches=1;indels=0;unknowns=0
Scaffold132770	Obimaculoides_280_min_10000bp	exon	83425	84000	99	+	.	ID=TRINITY_DN2114_c0_g1_i1.mrna1.exon1;Name=TRINITY_DN2114_c0_g1_i1;Parent=TRINITY_DN2114_c0_g1_i1.mrna1;Target=TRINITY_DN2114_c0_g1_i1 1 576 +
Scaffold311	Obimaculoides_280_min_10000bp	gene	750567	751536	.	-	.	ID=TRINITY_DN2176_c0_g1_i1.path1;Name=TRINITY_DN2176_c0_g1_i1
Scaffold311	Obimaculoides_280_min_10000bp	mRNA	750567	751536	.	-	.	ID=TRINITY_DN2176_c0_g1_i1.mrna1;Name=TRINITY_DN2176_c0_g1_i1;Parent=TRINITY_DN2176_c0_g1_i1.path1;coverage=100.0;identity=99.9;matches=970;mismatches=0;indels=1;unknowns=0
Scaffold311	Obimaculoides_280_min_10000bp	exon	750567	751536	99	-	.	ID=TRINITY_DN2176_c0_g1_i1.mrna1.exon1;Name=TRINITY_DN2176_c0_g1_i1;Parent=TRINITY_DN2176_c0_g1_i1.mrna1;Target=TRINITY_DN2176_c0_g1_i1 1 971 +
Scaffold32415	Obimaculoides_280_min_10000bp	gene	26637	28029	.	-	.	ID=TRINITY_DN2199_c0_g1_i1.path1;Name=TRINITY_DN2199_c0_g1_i1
Scaffold32415	Obimaculoides_280_min_10000bp	mRNA	26637	28029	.	-	.	ID=TRINITY_DN2199_c0_g1_i1.mrna1;Name=TRINITY_DN2199_c0_g1_i1;Parent=TRINITY_DN2199_c0_g1_i1.path1;coverage=100.0;identity=100.0;matches=1393;mismatches=0;indels=0;unknowns=0
Scaffold32415	Obimaculoides_280_min_10000bp	exon	26637	28029	100	-	.	ID=TRINITY_DN2199_c0_g1_i1.mrna1.exon1;Name=TRINITY_DN2199_c0_g1_i1;Parent=TRINITY_DN2199_c0_g1_i1.mrna1;Target=TRINITY_DN2199_c0_g1_i1 1 1393 +
Scaffold40419	Obimaculoides_280_min_10000bp	gene	94097	98395	.	-	.	ID=TRINITY_DN2230_c0_g1_i1.path1;Name=TRINITY_DN2230_c0_g1_i1
Scaffold40419	Obimaculoides_280_min_10000bp	mRNA	94097	98395	.	-	.	ID=TRINITY_DN2230_c0_g1_i1.mrna1;Name=TRINITY_DN2230_c0_g1_i1;Parent=TRINITY_DN2230_c0_g1_i1.path1;coverage=100.0;identity=99.8;matches=508;mismatches=1;indels=0;unknowns=0
Scaffold40419	Obimaculoides_280_min_10000bp	exon	98334	98395	100	-	.	ID=TRINITY_DN2230_c0_g1_i1.mrna1.exon1;Name=TRINITY_DN2230_c0_g1_i1;Parent=TRINITY_DN2230_c0_g1_i1.mrna1;Target=TRINITY_DN2230_c0_g1_i1 1 62 +
Scaffold40419	Obimaculoides_280_min_10000bp	exon	97667	97746	100	-	.	ID=TRINITY_DN2230_c0_g1_i1.mrna1.exon2;Name=TRINITY_DN2230_c0_g1_i1;Parent=TRINITY_DN2230_c0_g1_i1.mrna1;Target=TRINITY_DN2230_c0_g1_i1 63 142 +
Scaffold40419	Obimaculoides_280_min_10000bp	exon	96892	96988	98	-	.	ID=TRINITY_DN2230_c0_g1_i1.mrna1.exon3;Name=TRINITY_DN2230_c0_g1_i1;Parent=TRINITY_DN2230_c0_g1_i1.mrna1;Target=TRINITY_DN2230_c0_g1_i1 143 239 +
Scaffold40419	Obimaculoides_280_min_10000bp	exon	96419	96616	100	-	.	ID=TRINITY_DN2230_c0_g1_i1.mrna1.exon4;Name=TRINITY_DN2230_c0_g1_i1;Parent=TRINITY_DN2230_c0_g1_i1.mrna1;Target=TRINITY_DN2230_c0_g1_i1 240 437 +
Scaffold40419	Obimaculoides_280_min_10000bp	exon	95774	95808	100	-	.	ID=TRINITY_DN2230_c0_g1_i1.mrna1.exon5;Name=TRINITY_DN2230_c0_g1_i1;Parent=TRINITY_DN2230_c0_g1_i1.mrna1;Target=TRINITY_DN2230_c0_g1_i1 438 472 +
Scaffold40419	Obimaculoides_280_min_10000bp	exon	94097	94133	100	-	.	ID=TRINITY_DN2230_c0_g1_i1.mrna1.exon6;Name=TRINITY_DN2230_c0_g1_i1;Parent=TRINITY_DN2230_c0_g1_i1.mrna1;Target=TRINITY_DN2230_c0_g1_i1 473 509 +
Scaffold14030	Obimaculoides_280_min_10000bp	gene	594403	595479	.	+	.	ID=TRINITY_DN2225_c0_g1_i1.path1;Name=TRINITY_DN2225_c0_g1_i1
Scaffold14030	Obimaculoides_280_min_10000bp	mRNA	594403	595479	.	+	.	ID=TRINITY_DN2225_c0_g1_i1.mrna1;Name=TRINITY_DN2225_c0_g1_i1;Parent=TRINITY_DN2225_c0_g1_i1.path1;coverage=100.0;identity=100.0;matches=1077;mismatches=0;indels=0;unknowns=0
Scaffold14030	Obimaculoides_280_min_10000bp	exon	594403	595479	100	+	.	ID=TRINITY_DN2225_c0_g1_i1.mrna1.exon1;Name=TRINITY_DN2225_c0_g1_i1;Parent=TRINITY_DN2225_c0_g1_i1.mrna1;Target=TRINITY_DN2225_c0_g1_i1 1 1077 +
Scaffold25476	Obimaculoides_280_min_10000bp	gene	625729	626990	.	-	.	ID=TRINITY_DN2172_c0_g1_i1.path1;Name=TRINITY_DN2172_c0_g1_i1
Scaffold25476	Obimaculoides_280_min_10000bp	mRNA	625729	626990	.	-	.	ID=TRINITY_DN2172_c0_g1_i1.mrna1;Name=TRINITY_DN2172_c0_g1_i1;Parent=TRINITY_DN2172_c0_g1_i1.path1;coverage=100.0;identity=100.0;matches=1262;mismatches=0;indels=0;unknowns=0
Scaffold25476	Obimaculoides_280_min_10000bp	exon	625729	626990	100	-	.	ID=TRINITY_DN2172_c0_g1_i1.mrna1.exon1;Name=TRINITY_DN2172_c0_g1_i1;Parent=TRINITY_DN2172_c0_g1_i1.mrna1;Target=TRINITY_DN2172_c0_g1_i1 1 1262 +
Scaffold59591	Obimaculoides_280_min_10000bp	gene	600502	600745	.	-	.	ID=TRINITY_DN2256_c0_g1_i1.path1;Name=TRINITY_DN2256_c0_g1_i1
Scaffold59591	Obimaculoides_280_min_10000bp	mRNA	600502	600745	.	-	.	ID=TRINITY_DN2256_c0_g1_i1.mrna1;Name=TRINITY_DN2256_c0_g1_i1;Parent=TRINITY_DN2256_c0_g1_i1.path1;coverage=94.0;identity=96.3;matches=235;mismatches=1;indels=8;unknowns=0
Scaffold59591	Obimaculoides_280_min_10000bp	exon	600502	600745	96	-	.	ID=TRINITY_DN2256_c0_g1_i1.mrna1.exon1;Name=TRINITY_DN2256_c0_g1_i1;Parent=TRINITY_DN2256_c0_g1_i1.mrna1;Target=TRINITY_DN2256_c0_g1_i1 1 236 +
Scaffold82916	Obimaculoides_280_min_10000bp	gene	241614	242102	.	+	.	ID=TRINITY_DN2245_c0_g1_i1.path1;Name=TRINITY_DN2245_c0_g1_i1
Scaffold82916	Obimaculoides_280_min_10000bp	mRNA	241614	242102	.	+	.	ID=TRINITY_DN2245_c0_g1_i1.mrna1;Name=TRINITY_DN2245_c0_g1_i1;Parent=TRINITY_DN2245_c0_g1_i1.path1;coverage=98.0;identity=100.0;matches=489;mismatches=0;indels=0;unknowns=0
Scaffold82916	Obimaculoides_280_min_10000bp	exon	241614	242102	100	+	.	ID=TRINITY_DN2245_c0_g1_i1.mrna1.exon1;Name=TRINITY_DN2245_c0_g1_i1;Parent=TRINITY_DN2245_c0_g1_i1.mrna1;Target=TRINITY_DN2245_c0_g1_i1 11 499 +
Scaffold7990	Obimaculoides_280_min_10000bp	gene	40305	40943	.	-	.	ID=TRINITY_DN2158_c0_g1_i1.path1;Name=TRINITY_DN2158_c0_g1_i1
Scaffold7990	Obimaculoides_280_min_10000bp	mRNA	40305	40943	.	-	.	ID=TRINITY_DN2158_c0_g1_i1.mrna1;Name=TRINITY_DN2158_c0_g1_i1;Parent=TRINITY_DN2158_c0_g1_i1.path1;coverage=89.1;identity=100.0;matches=639;mismatches=0;indels=0;unknowns=0
Scaffold7990	Obimaculoides_280_min_10000bp	exon	40305	40943	100	-	.	ID=TRINITY_DN2158_c0_g1_i1.mrna1.exon1;Name=TRINITY_DN2158_c0_g1_i1;Parent=TRINITY_DN2158_c0_g1_i1.mrna1;Target=TRINITY_DN2158_c0_g1_i1 1 639 +
Scaffold125887	Obimaculoides_280_min_10000bp	gene	7172	7249	.	-	.	ID=TRINITY_DN2158_c0_g1_i1.path2;Name=TRINITY_DN2158_c0_g1_i1
Scaffold125887	Obimaculoides_280_min_10000bp	mRNA	7172	7249	.	-	.	ID=TRINITY_DN2158_c0_g1_i1.mrna2;Name=TRINITY_DN2158_c0_g1_i1;Parent=TRINITY_DN2158_c0_g1_i1.path2;coverage=10.9;identity=100.0;matches=78;mismatches=0;indels=0;unknowns=0
Scaffold125887	Obimaculoides_280_min_10000bp	exon	7172	7249	100	-	.	ID=TRINITY_DN2158_c0_g1_i1.mrna2.exon1;Name=TRINITY_DN2158_c0_g1_i1;Parent=TRINITY_DN2158_c0_g1_i1.mrna2;Target=TRINITY_DN2158_c0_g1_i1 640 717 +
Scaffold3053	Obimaculoides_280_min_10000bp	gene	185143	185356	.	-	.	ID=TRINITY_DN2284_c0_g2_i1.path1;Name=TRINITY_DN2284_c0_g2_i1
Scaffold3053	Obimaculoides_280_min_10000bp	mRNA	185143	185356	.	-	.	ID=TRINITY_DN2284_c0_g2_i1.mrna1;Name=TRINITY_DN2284_c0_g2_i1;Parent=TRINITY_DN2284_c0_g2_i1.path1;coverage=100.0;identity=100.0;matches=214;mismatches=0;indels=0;unknowns=0
Scaffold3053	Obimaculoides_280_min_10000bp	exon	185143	185356	100	-	.	ID=TRINITY_DN2284_c0_g2_i1.mrna1.exon1;Name=TRINITY_DN2284_c0_g2_i1;Parent=TRINITY_DN2284_c0_g2_i1.mrna1;Target=TRINITY_DN2284_c0_g2_i1 1 214 +
Scaffold95077	Obimaculoides_280_min_10000bp	gene	244843	245596	.	+	.	ID=TRINITY_DN2217_c0_g1_i1.path1;Name=TRINITY_DN2217_c0_g1_i1
Scaffold95077	Obimaculoides_280_min_10000bp	mRNA	244843	245596	.	+	.	ID=TRINITY_DN2217_c0_g1_i1.mrna1;Name=TRINITY_DN2217_c0_g1_i1;Parent=TRINITY_DN2217_c0_g1_i1.path1;coverage=100.0;identity=100.0;matches=754;mismatches=0;indels=0;unknowns=0
Scaffold95077	Obimaculoides_280_min_10000bp	exon	244843	245596	100	+	.	ID=TRINITY_DN2217_c0_g1_i1.mrna1.exon1;Name=TRINITY_DN2217_c0_g1_i1;Parent=TRINITY_DN2217_c0_g1_i1.mrna1;Target=TRINITY_DN2217_c0_g1_i1 1 754 +
Scaffold128981	Obimaculoides_280_min_10000bp	gene	194189	198668	.	-	.	ID=TRINITY_DN2282_c0_g2_i1.path1;Name=TRINITY_DN2282_c0_g2_i1
Scaffold128981	Obimaculoides_280_min_10000bp	mRNA	194189	198668	.	-	.	ID=TRINITY_DN2282_c0_g2_i1.mrna1;Name=TRINITY_DN2282_c0_g2_i1;Parent=TRINITY_DN2282_c0_g2_i1.path1;coverage=100.0;identity=100.0;matches=216;mismatches=0;indels=0;unknowns=0
Scaffold128981	Obimaculoides_280_min_10000bp	exon	198593	198668	100	-	.	ID=TRINITY_DN2282_c0_g2_i1.mrna1.exon1;Name=TRINITY_DN2282_c0_g2_i1;Parent=TRINITY_DN2282_c0_g2_i1.mrna1;Target=TRINITY_DN2282_c0_g2_i1 141 216 -
Scaffold128981	Obimaculoides_280_min_10000bp	exon	196038	196154	100	-	.	ID=TRINITY_DN2282_c0_g2_i1.mrna1.exon2;Name=TRINITY_DN2282_c0_g2_i1;Parent=TRINITY_DN2282_c0_g2_i1.mrna1;Target=TRINITY_DN2282_c0_g2_i1 24 140 -
Scaffold128981	Obimaculoides_280_min_10000bp	exon	194189	194211	100	-	.	ID=TRINITY_DN2282_c0_g2_i1.mrna1.exon3;Name=TRINITY_DN2282_c0_g2_i1;Parent=TRINITY_DN2282_c0_g2_i1.mrna1;Target=TRINITY_DN2282_c0_g2_i1 1 23 -
Scaffold8893	Obimaculoides_280_min_10000bp	gene	643572	643957	.	-	.	ID=TRINITY_DN2266_c0_g2_i1.path1;Name=TRINITY_DN2266_c0_g2_i1
Scaffold8893	Obimaculoides_280_min_10000bp	mRNA	643572	643957	.	-	.	ID=TRINITY_DN2266_c0_g2_i1.mrna1;Name=TRINITY_DN2266_c0_g2_i1;Parent=TRINITY_DN2266_c0_g2_i1.path1;coverage=100.0;identity=99.7;matches=386;mismatches=0;indels=1;unknowns=0
Scaffold8893	Obimaculoides_280_min_10000bp	exon	643572	643957	99	-	.	ID=TRINITY_DN2266_c0_g2_i1.mrna1.exon1;Name=TRINITY_DN2266_c0_g2_i1;Parent=TRINITY_DN2266_c0_g2_i1.mrna1;Target=TRINITY_DN2266_c0_g2_i1 1 387 +
Scaffold16286	Obimaculoides_280_min_10000bp	gene	82001	82424	.	-	.	ID=TRINITY_DN2284_c0_g3_i1.path1;Name=TRINITY_DN2284_c0_g3_i1
Scaffold16286	Obimaculoides_280_min_10000bp	mRNA	82001	82424	.	-	.	ID=TRINITY_DN2284_c0_g3_i1.mrna1;Name=TRINITY_DN2284_c0_g3_i1;Parent=TRINITY_DN2284_c0_g3_i1.path1;coverage=100.0;identity=100.0;matches=424;mismatches=0;indels=0;unknowns=0
Scaffold16286	Obimaculoides_280_min_10000bp	exon	82001	82424	100	-	.	ID=TRINITY_DN2284_c0_g3_i1.mrna1.exon1;Name=TRINITY_DN2284_c0_g3_i1;Parent=TRINITY_DN2284_c0_g3_i1.mrna1;Target=TRINITY_DN2284_c0_g3_i1 1 424 +
Scaffold59732	Obimaculoides_280_min_10000bp	gene	180770	181255	.	-	.	ID=TRINITY_DN2346_c0_g1_i1.path1;Name=TRINITY_DN2346_c0_g1_i1
Scaffold59732	Obimaculoides_280_min_10000bp	mRNA	180770	181255	.	-	.	ID=TRINITY_DN2346_c0_g1_i1.mrna1;Name=TRINITY_DN2346_c0_g1_i1;Parent=TRINITY_DN2346_c0_g1_i1.path1;coverage=100.0;identity=100.0;matches=486;mismatches=0;indels=0;unknowns=0
Scaffold59732	Obimaculoides_280_min_10000bp	exon	180770	181255	100	-	.	ID=TRINITY_DN2346_c0_g1_i1.mrna1.exon1;Name=TRINITY_DN2346_c0_g1_i1;Parent=TRINITY_DN2346_c0_g1_i1.mrna1;Target=TRINITY_DN2346_c0_g1_i1 1 486 +
Scaffold120812	Obimaculoides_280_min_10000bp	gene	21659	21900	.	-	.	ID=TRINITY_DN2321_c0_g1_i1.path1;Name=TRINITY_DN2321_c0_g1_i1
Scaffold120812	Obimaculoides_280_min_10000bp	mRNA	21659	21900	.	-	.	ID=TRINITY_DN2321_c0_g1_i1.mrna1;Name=TRINITY_DN2321_c0_g1_i1;Parent=TRINITY_DN2321_c0_g1_i1.path1;coverage=98.8;identity=100.0;matches=242;mismatches=0;indels=0;unknowns=0
Scaffold120812	Obimaculoides_280_min_10000bp	exon	21659	21900	100	-	.	ID=TRINITY_DN2321_c0_g1_i1.mrna1.exon1;Name=TRINITY_DN2321_c0_g1_i1;Parent=TRINITY_DN2321_c0_g1_i1.mrna1;Target=TRINITY_DN2321_c0_g1_i1 3 244 +
Scaffold26593	Obimaculoides_280_min_10000bp	gene	803083	804772	.	-	.	ID=TRINITY_DN2202_c0_g1_i1.path1;Name=TRINITY_DN2202_c0_g1_i1
Scaffold26593	Obimaculoides_280_min_10000bp	mRNA	803083	804772	.	-	.	ID=TRINITY_DN2202_c0_g1_i1.mrna1;Name=TRINITY_DN2202_c0_g1_i1;Parent=TRINITY_DN2202_c0_g1_i1.path1;coverage=99.4;identity=100.0;matches=1690;mismatches=0;indels=0;unknowns=0
Scaffold26593	Obimaculoides_280_min_10000bp	exon	803083	804772	100	-	.	ID=TRINITY_DN2202_c0_g1_i1.mrna1.exon1;Name=TRINITY_DN2202_c0_g1_i1;Parent=TRINITY_DN2202_c0_g1_i1.mrna1;Target=TRINITY_DN2202_c0_g1_i1 11 1700 +
Scaffold159532	Obimaculoides_280_min_10000bp	gene	5412	5991	.	+	.	ID=TRINITY_DN2396_c0_g1_i1.path1;Name=TRINITY_DN2396_c0_g1_i1
Scaffold159532	Obimaculoides_280_min_10000bp	mRNA	5412	5991	.	+	.	ID=TRINITY_DN2396_c0_g1_i1.mrna1;Name=TRINITY_DN2396_c0_g1_i1;Parent=TRINITY_DN2396_c0_g1_i1.path1;coverage=100.0;identity=99.8;matches=580;mismatches=0;indels=1;unknowns=0
Scaffold159532	Obimaculoides_280_min_10000bp	exon	5412	5991	99	+	.	ID=TRINITY_DN2396_c0_g1_i1.mrna1.exon1;Name=TRINITY_DN2396_c0_g1_i1;Parent=TRINITY_DN2396_c0_g1_i1.mrna1;Target=TRINITY_DN2396_c0_g1_i1 1 581 +
Scaffold20554	Obimaculoides_280_min_10000bp	gene	919371	919788	.	-	.	ID=TRINITY_DN2289_c0_g2_i1.path1;Name=TRINITY_DN2289_c0_g2_i1
Scaffold20554	Obimaculoides_280_min_10000bp	mRNA	919371	919788	.	-	.	ID=TRINITY_DN2289_c0_g2_i1.mrna1;Name=TRINITY_DN2289_c0_g2_i1;Parent=TRINITY_DN2289_c0_g2_i1.path1;coverage=100.0;identity=100.0;matches=380;mismatches=0;indels=0;unknowns=38
Scaffold20554	Obimaculoides_280_min_10000bp	exon	919371	919788	100	-	.	ID=TRINITY_DN2289_c0_g2_i1.mrna1.exon1;Name=TRINITY_DN2289_c0_g2_i1;Parent=TRINITY_DN2289_c0_g2_i1.mrna1;Target=TRINITY_DN2289_c0_g2_i1 1 418 +
Scaffold22961	Obimaculoides_280_min_10000bp	gene	2563	2971	.	+	.	ID=TRINITY_DN2353_c0_g1_i1.path1;Name=TRINITY_DN2353_c0_g1_i1
Scaffold22961	Obimaculoides_280_min_10000bp	mRNA	2563	2971	.	+	.	ID=TRINITY_DN2353_c0_g1_i1.mrna1;Name=TRINITY_DN2353_c0_g1_i1;Parent=TRINITY_DN2353_c0_g1_i1.path1;coverage=100.0;identity=100.0;matches=409;mismatches=0;indels=0;unknowns=0
Scaffold22961	Obimaculoides_280_min_10000bp	exon	2563	2971	100	+	.	ID=TRINITY_DN2353_c0_g1_i1.mrna1.exon1;Name=TRINITY_DN2353_c0_g1_i1;Parent=TRINITY_DN2353_c0_g1_i1.mrna1;Target=TRINITY_DN2353_c0_g1_i1 1 409 +
Scaffold48552	Obimaculoides_280_min_10000bp	gene	119419	120193	.	+	.	ID=TRINITY_DN2310_c0_g1_i1.path1;Name=TRINITY_DN2310_c0_g1_i1
Scaffold48552	Obimaculoides_280_min_10000bp	mRNA	119419	120193	.	+	.	ID=TRINITY_DN2310_c0_g1_i1.mrna1;Name=TRINITY_DN2310_c0_g1_i1;Parent=TRINITY_DN2310_c0_g1_i1.path1;coverage=100.0;identity=99.9;matches=774;mismatches=1;indels=0;unknowns=0
Scaffold48552	Obimaculoides_280_min_10000bp	exon	119419	120193	99	+	.	ID=TRINITY_DN2310_c0_g1_i1.mrna1.exon1;Name=TRINITY_DN2310_c0_g1_i1;Parent=TRINITY_DN2310_c0_g1_i1.mrna1;Target=TRINITY_DN2310_c0_g1_i1 1 775 +
Scaffold124072	Obimaculoides_280_min_10000bp	gene	22791	23167	.	+	.	ID=TRINITY_DN2317_c0_g2_i1.path1;Name=TRINITY_DN2317_c0_g2_i1
Scaffold124072	Obimaculoides_280_min_10000bp	mRNA	22791	23167	.	+	.	ID=TRINITY_DN2317_c0_g2_i1.mrna1;Name=TRINITY_DN2317_c0_g2_i1;Parent=TRINITY_DN2317_c0_g2_i1.path1;coverage=100.0;identity=100.0;matches=377;mismatches=0;indels=0;unknowns=0
Scaffold124072	Obimaculoides_280_min_10000bp	exon	22791	23167	100	+	.	ID=TRINITY_DN2317_c0_g2_i1.mrna1.exon1;Name=TRINITY_DN2317_c0_g2_i1;Parent=TRINITY_DN2317_c0_g2_i1.mrna1;Target=TRINITY_DN2317_c0_g2_i1 1 377 +
Scaffold49535	Obimaculoides_280_min_10000bp	gene	750513	751167	.	+	.	ID=TRINITY_DN2349_c0_g1_i1.path1;Name=TRINITY_DN2349_c0_g1_i1
Scaffold49535	Obimaculoides_280_min_10000bp	mRNA	750513	751167	.	+	.	ID=TRINITY_DN2349_c0_g1_i1.mrna1;Name=TRINITY_DN2349_c0_g1_i1;Parent=TRINITY_DN2349_c0_g1_i1.path1;coverage=100.0;identity=100.0;matches=655;mismatches=0;indels=0;unknowns=0
Scaffold49535	Obimaculoides_280_min_10000bp	exon	750513	751167	100	+	.	ID=TRINITY_DN2349_c0_g1_i1.mrna1.exon1;Name=TRINITY_DN2349_c0_g1_i1;Parent=TRINITY_DN2349_c0_g1_i1.mrna1;Target=TRINITY_DN2349_c0_g1_i1 1 655 +
Scaffold28875	Obimaculoides_280_min_10000bp	gene	399087	399689	.	-	.	ID=TRINITY_DN2344_c0_g1_i1.path1;Name=TRINITY_DN2344_c0_g1_i1
Scaffold28875	Obimaculoides_280_min_10000bp	mRNA	399087	399689	.	-	.	ID=TRINITY_DN2344_c0_g1_i1.mrna1;Name=TRINITY_DN2344_c0_g1_i1;Parent=TRINITY_DN2344_c0_g1_i1.path1;coverage=100.0;identity=99.5;matches=601;mismatches=1;indels=2;unknowns=0
Scaffold28875	Obimaculoides_280_min_10000bp	exon	399087	399689	99	-	.	ID=TRINITY_DN2344_c0_g1_i1.mrna1.exon1;Name=TRINITY_DN2344_c0_g1_i1;Parent=TRINITY_DN2344_c0_g1_i1.mrna1;Target=TRINITY_DN2344_c0_g1_i1 1 603 +
Scaffold26836	Obimaculoides_280_min_10000bp	gene	602402	604558	.	-	.	ID=TRINITY_DN2452_c0_g1_i1.path1;Name=TRINITY_DN2452_c0_g1_i1
Scaffold26836	Obimaculoides_280_min_10000bp	mRNA	602402	604558	.	-	.	ID=TRINITY_DN2452_c0_g1_i1.mrna1;Name=TRINITY_DN2452_c0_g1_i1;Parent=TRINITY_DN2452_c0_g1_i1.path1;coverage=99.0;identity=100.0;matches=308;mismatches=0;indels=0;unknowns=0
Scaffold26836	Obimaculoides_280_min_10000bp	exon	604447	604558	100	-	.	ID=TRINITY_DN2452_c0_g1_i1.mrna1.exon1;Name=TRINITY_DN2452_c0_g1_i1;Parent=TRINITY_DN2452_c0_g1_i1.mrna1;Target=TRINITY_DN2452_c0_g1_i1 200 311 -
Scaffold26836	Obimaculoides_280_min_10000bp	exon	602402	602597	100	-	.	ID=TRINITY_DN2452_c0_g1_i1.mrna1.exon2;Name=TRINITY_DN2452_c0_g1_i1;Parent=TRINITY_DN2452_c0_g1_i1.mrna1;Target=TRINITY_DN2452_c0_g1_i1 4 199 -
Scaffold124072	Obimaculoides_280_min_10000bp	gene	22791	23049	.	+	.	ID=TRINITY_DN2317_c0_g1_i1.path1;Name=TRINITY_DN2317_c0_g1_i1
Scaffold124072	Obimaculoides_280_min_10000bp	mRNA	22791	23049	.	+	.	ID=TRINITY_DN2317_c0_g1_i1.mrna1;Name=TRINITY_DN2317_c0_g1_i1;Parent=TRINITY_DN2317_c0_g1_i1.path1;coverage=59.1;identity=100.0;matches=259;mismatches=0;indels=0;unknowns=0
Scaffold124072	Obimaculoides_280_min_10000bp	exon	22791	23049	100	+	.	ID=TRINITY_DN2317_c0_g1_i1.mrna1.exon1;Name=TRINITY_DN2317_c0_g1_i1;Parent=TRINITY_DN2317_c0_g1_i1.mrna1;Target=TRINITY_DN2317_c0_g1_i1 1 259 +
Scaffold56856	Obimaculoides_280_min_10000bp	gene	1358916	1359094	.	+	.	ID=TRINITY_DN2317_c0_g1_i1.path2;Name=TRINITY_DN2317_c0_g1_i1
Scaffold56856	Obimaculoides_280_min_10000bp	mRNA	1358916	1359094	.	+	.	ID=TRINITY_DN2317_c0_g1_i1.mrna2;Name=TRINITY_DN2317_c0_g1_i1;Parent=TRINITY_DN2317_c0_g1_i1.path2;coverage=40.9;identity=100.0;matches=179;mismatches=0;indels=0;unknowns=0
Scaffold56856	Obimaculoides_280_min_10000bp	exon	1358916	1359094	100	+	.	ID=TRINITY_DN2317_c0_g1_i1.mrna2.exon1;Name=TRINITY_DN2317_c0_g1_i1;Parent=TRINITY_DN2317_c0_g1_i1.mrna2;Target=TRINITY_DN2317_c0_g1_i1 260 438 +
Scaffold11090	Obimaculoides_280_min_10000bp	gene	81641	84968	.	+	.	ID=TRINITY_DN2426_c0_g1_i1.path1;Name=TRINITY_DN2426_c0_g1_i1
Scaffold11090	Obimaculoides_280_min_10000bp	mRNA	81641	84968	.	+	.	ID=TRINITY_DN2426_c0_g1_i1.mrna1;Name=TRINITY_DN2426_c0_g1_i1;Parent=TRINITY_DN2426_c0_g1_i1.path1;coverage=100.0;identity=100.0;matches=931;mismatches=0;indels=0;unknowns=0
Scaffold11090	Obimaculoides_280_min_10000bp	exon	81641	81949	100	+	.	ID=TRINITY_DN2426_c0_g1_i1.mrna1.exon1;Name=TRINITY_DN2426_c0_g1_i1;Parent=TRINITY_DN2426_c0_g1_i1.mrna1;Target=TRINITY_DN2426_c0_g1_i1 1 309 +
Scaffold11090	Obimaculoides_280_min_10000bp	exon	82719	82961	100	+	.	ID=TRINITY_DN2426_c0_g1_i1.mrna1.exon2;Name=TRINITY_DN2426_c0_g1_i1;Parent=TRINITY_DN2426_c0_g1_i1.mrna1;Target=TRINITY_DN2426_c0_g1_i1 310 552 +
Scaffold11090	Obimaculoides_280_min_10000bp	exon	84590	84968	100	+	.	ID=TRINITY_DN2426_c0_g1_i1.mrna1.exon3;Name=TRINITY_DN2426_c0_g1_i1;Parent=TRINITY_DN2426_c0_g1_i1.mrna1;Target=TRINITY_DN2426_c0_g1_i1 553 931 +
Scaffold47349	Obimaculoides_280_min_10000bp	gene	261837	262094	.	+	.	ID=TRINITY_DN2458_c0_g1_i1.path1;Name=TRINITY_DN2458_c0_g1_i1
Scaffold47349	Obimaculoides_280_min_10000bp	mRNA	261837	262094	.	+	.	ID=TRINITY_DN2458_c0_g1_i1.mrna1;Name=TRINITY_DN2458_c0_g1_i1;Parent=TRINITY_DN2458_c0_g1_i1.path1;coverage=100.0;identity=99.6;matches=258;mismatches=0;indels=1;unknowns=0
Scaffold47349	Obimaculoides_280_min_10000bp	exon	261837	262094	99	+	.	ID=TRINITY_DN2458_c0_g1_i1.mrna1.exon1;Name=TRINITY_DN2458_c0_g1_i1;Parent=TRINITY_DN2458_c0_g1_i1.mrna1;Target=TRINITY_DN2458_c0_g1_i1 1 259 +
Scaffold331517	Obimaculoides_280_min_10000bp	gene	214037	215175	.	+	.	ID=TRINITY_DN2480_c0_g1_i1.path1;Name=TRINITY_DN2480_c0_g1_i1
Scaffold331517	Obimaculoides_280_min_10000bp	mRNA	214037	215175	.	+	.	ID=TRINITY_DN2480_c0_g1_i1.mrna1;Name=TRINITY_DN2480_c0_g1_i1;Parent=TRINITY_DN2480_c0_g1_i1.path1;coverage=100.0;identity=99.9;matches=1137;mismatches=0;indels=1;unknowns=2
Scaffold331517	Obimaculoides_280_min_10000bp	exon	214037	215175	99	+	.	ID=TRINITY_DN2480_c0_g1_i1.mrna1.exon1;Name=TRINITY_DN2480_c0_g1_i1;Parent=TRINITY_DN2480_c0_g1_i1.mrna1;Target=TRINITY_DN2480_c0_g1_i1 1 1140 +
Scaffold87254	Obimaculoides_280_min_10000bp	gene	3580	4162	.	+	.	ID=TRINITY_DN2414_c0_g2_i1.path1;Name=TRINITY_DN2414_c0_g2_i1
Scaffold87254	Obimaculoides_280_min_10000bp	mRNA	3580	4162	.	+	.	ID=TRINITY_DN2414_c0_g2_i1.mrna1;Name=TRINITY_DN2414_c0_g2_i1;Parent=TRINITY_DN2414_c0_g2_i1.path1;coverage=100.0;identity=99.8;matches=583;mismatches=0;indels=1;unknowns=0
Scaffold87254	Obimaculoides_280_min_10000bp	exon	3580	4162	99	+	.	ID=TRINITY_DN2414_c0_g2_i1.mrna1.exon1;Name=TRINITY_DN2414_c0_g2_i1;Parent=TRINITY_DN2414_c0_g2_i1.mrna1;Target=TRINITY_DN2414_c0_g2_i1 1 584 +
Scaffold50651	Obimaculoides_280_min_10000bp	gene	686323	686557	.	+	.	ID=TRINITY_DN2458_c1_g1_i1.path1;Name=TRINITY_DN2458_c1_g1_i1
Scaffold50651	Obimaculoides_280_min_10000bp	mRNA	686323	686557	.	+	.	ID=TRINITY_DN2458_c1_g1_i1.mrna1;Name=TRINITY_DN2458_c1_g1_i1;Parent=TRINITY_DN2458_c1_g1_i1.path1;coverage=92.9;identity=99.6;matches=234;mismatches=1;indels=0;unknowns=0
Scaffold50651	Obimaculoides_280_min_10000bp	exon	686323	686557	99	+	.	ID=TRINITY_DN2458_c1_g1_i1.mrna1.exon1;Name=TRINITY_DN2458_c1_g1_i1;Parent=TRINITY_DN2458_c1_g1_i1.mrna1;Target=TRINITY_DN2458_c1_g1_i1 1 235 +
Scaffold3004	Obimaculoides_280_min_10000bp	gene	140463	152419	.	-	.	ID=TRINITY_DN2444_c0_g2_i1.path1;Name=TRINITY_DN2444_c0_g2_i1
Scaffold3004	Obimaculoides_280_min_10000bp	mRNA	140463	152419	.	-	.	ID=TRINITY_DN2444_c0_g2_i1.mrna1;Name=TRINITY_DN2444_c0_g2_i1;Parent=TRINITY_DN2444_c0_g2_i1.path1;coverage=99.5;identity=99.9;matches=1000;mismatches=0;indels=1;unknowns=0
Scaffold3004	Obimaculoides_280_min_10000bp	exon	152197	152419	99	-	.	ID=TRINITY_DN2444_c0_g2_i1.mrna1.exon1;Name=TRINITY_DN2444_c0_g2_i1;Parent=TRINITY_DN2444_c0_g2_i1.mrna1;Target=TRINITY_DN2444_c0_g2_i1 1 224 +
Scaffold3004	Obimaculoides_280_min_10000bp	exon	149514	149685	100	-	.	ID=TRINITY_DN2444_c0_g2_i1.mrna1.exon2;Name=TRINITY_DN2444_c0_g2_i1;Parent=TRINITY_DN2444_c0_g2_i1.mrna1;Target=TRINITY_DN2444_c0_g2_i1 225 396 +
Scaffold3004	Obimaculoides_280_min_10000bp	exon	148234	148406	100	-	.	ID=TRINITY_DN2444_c0_g2_i1.mrna1.exon3;Name=TRINITY_DN2444_c0_g2_i1;Parent=TRINITY_DN2444_c0_g2_i1.mrna1;Target=TRINITY_DN2444_c0_g2_i1 397 569 +
Scaffold3004	Obimaculoides_280_min_10000bp	exon	144902	145058	100	-	.	ID=TRINITY_DN2444_c0_g2_i1.mrna1.exon4;Name=TRINITY_DN2444_c0_g2_i1;Parent=TRINITY_DN2444_c0_g2_i1.mrna1;Target=TRINITY_DN2444_c0_g2_i1 570 726 +
Scaffold3004	Obimaculoides_280_min_10000bp	exon	140463	140737	100	-	.	ID=TRINITY_DN2444_c0_g2_i1.mrna1.exon5;Name=TRINITY_DN2444_c0_g2_i1;Parent=TRINITY_DN2444_c0_g2_i1.mrna1;Target=TRINITY_DN2444_c0_g2_i1 727 1001 +
Scaffold7113	Obimaculoides_280_min_10000bp	gene	134984	141118	.	+	.	ID=TRINITY_DN2448_c0_g1_i1.path1;Name=TRINITY_DN2448_c0_g1_i1
Scaffold7113	Obimaculoides_280_min_10000bp	mRNA	134984	141118	.	+	.	ID=TRINITY_DN2448_c0_g1_i1.mrna1;Name=TRINITY_DN2448_c0_g1_i1;Parent=TRINITY_DN2448_c0_g1_i1.path1;coverage=100.0;identity=100.0;matches=649;mismatches=0;indels=0;unknowns=0
Scaffold7113	Obimaculoides_280_min_10000bp	exon	134984	135575	100	+	.	ID=TRINITY_DN2448_c0_g1_i1.mrna1.exon1;Name=TRINITY_DN2448_c0_g1_i1;Parent=TRINITY_DN2448_c0_g1_i1.mrna1;Target=TRINITY_DN2448_c0_g1_i1 1 592 +
Scaffold7113	Obimaculoides_280_min_10000bp	exon	141062	141118	100	+	.	ID=TRINITY_DN2448_c0_g1_i1.mrna1.exon2;Name=TRINITY_DN2448_c0_g1_i1;Parent=TRINITY_DN2448_c0_g1_i1.mrna1;Target=TRINITY_DN2448_c0_g1_i1 593 649 +
Scaffold22506	Obimaculoides_280_min_10000bp	gene	1483624	1484128	.	+	.	ID=TRINITY_DN2436_c0_g1_i1.path1;Name=TRINITY_DN2436_c0_g1_i1
Scaffold22506	Obimaculoides_280_min_10000bp	mRNA	1483624	1484128	.	+	.	ID=TRINITY_DN2436_c0_g1_i1.mrna1;Name=TRINITY_DN2436_c0_g1_i1;Parent=TRINITY_DN2436_c0_g1_i1.path1;coverage=100.0;identity=100.0;matches=505;mismatches=0;indels=0;unknowns=0
Scaffold22506	Obimaculoides_280_min_10000bp	exon	1483624	1484128	100	+	.	ID=TRINITY_DN2436_c0_g1_i1.mrna1.exon1;Name=TRINITY_DN2436_c0_g1_i1;Parent=TRINITY_DN2436_c0_g1_i1.mrna1;Target=TRINITY_DN2436_c0_g1_i1 1 505 +
Scaffold18702	Obimaculoides_280_min_10000bp	gene	351947	352318	.	-	.	ID=TRINITY_DN2415_c0_g1_i1.path1;Name=TRINITY_DN2415_c0_g1_i1
Scaffold18702	Obimaculoides_280_min_10000bp	mRNA	351947	352318	.	-	.	ID=TRINITY_DN2415_c0_g1_i1.mrna1;Name=TRINITY_DN2415_c0_g1_i1;Parent=TRINITY_DN2415_c0_g1_i1.path1;coverage=100.0;identity=99.7;matches=372;mismatches=0;indels=1;unknowns=0
Scaffold18702	Obimaculoides_280_min_10000bp	exon	351947	352318	99	-	.	ID=TRINITY_DN2415_c0_g1_i1.mrna1.exon1;Name=TRINITY_DN2415_c0_g1_i1;Parent=TRINITY_DN2415_c0_g1_i1.mrna1;Target=TRINITY_DN2415_c0_g1_i1 1 373 +
Scaffold225066	Obimaculoides_280_min_10000bp	gene	6202	10955	.	-	.	ID=TRINITY_DN2494_c0_g1_i1.path1;Name=TRINITY_DN2494_c0_g1_i1
Scaffold225066	Obimaculoides_280_min_10000bp	mRNA	6202	10955	.	-	.	ID=TRINITY_DN2494_c0_g1_i1.mrna1;Name=TRINITY_DN2494_c0_g1_i1;Parent=TRINITY_DN2494_c0_g1_i1.path1;coverage=99.1;identity=97.9;matches=1018;mismatches=0;indels=22;unknowns=0
Scaffold225066	Obimaculoides_280_min_10000bp	exon	10044	10955	97	-	.	ID=TRINITY_DN2494_c0_g1_i1.mrna1.exon1;Name=TRINITY_DN2494_c0_g1_i1;Parent=TRINITY_DN2494_c0_g1_i1.mrna1;Target=TRINITY_DN2494_c0_g1_i1 1 934 +
Scaffold225066	Obimaculoides_280_min_10000bp	exon	6202	6307	100	-	.	ID=TRINITY_DN2494_c0_g1_i1.mrna1.exon2;Name=TRINITY_DN2494_c0_g1_i1;Parent=TRINITY_DN2494_c0_g1_i1.mrna1;Target=TRINITY_DN2494_c0_g1_i1 935 1040 +
Scaffold89209	Obimaculoides_280_min_10000bp	gene	430624	431071	.	-	.	ID=TRINITY_DN2460_c0_g1_i1.path1;Name=TRINITY_DN2460_c0_g1_i1
Scaffold89209	Obimaculoides_280_min_10000bp	mRNA	430624	431071	.	-	.	ID=TRINITY_DN2460_c0_g1_i1.mrna1;Name=TRINITY_DN2460_c0_g1_i1;Parent=TRINITY_DN2460_c0_g1_i1.path1;coverage=100.0;identity=100.0;matches=448;mismatches=0;indels=0;unknowns=0
Scaffold89209	Obimaculoides_280_min_10000bp	exon	430624	431071	100	-	.	ID=TRINITY_DN2460_c0_g1_i1.mrna1.exon1;Name=TRINITY_DN2460_c0_g1_i1;Parent=TRINITY_DN2460_c0_g1_i1.mrna1;Target=TRINITY_DN2460_c0_g1_i1 1 448 +
Scaffold30631	Obimaculoides_280_min_10000bp	gene	175533	176255	.	-	.	ID=TRINITY_DN2540_c0_g1_i1.path1;Name=TRINITY_DN2540_c0_g1_i1
Scaffold30631	Obimaculoides_280_min_10000bp	mRNA	175533	176255	.	-	.	ID=TRINITY_DN2540_c0_g1_i1.mrna1;Name=TRINITY_DN2540_c0_g1_i1;Parent=TRINITY_DN2540_c0_g1_i1.path1;coverage=98.4;identity=99.9;matches=722;mismatches=1;indels=0;unknowns=0
Scaffold30631	Obimaculoides_280_min_10000bp	exon	175533	176255	99	-	.	ID=TRINITY_DN2540_c0_g1_i1.mrna1.exon1;Name=TRINITY_DN2540_c0_g1_i1;Parent=TRINITY_DN2540_c0_g1_i1.mrna1;Target=TRINITY_DN2540_c0_g1_i1 1 723 +
Scaffold61614	Obimaculoides_280_min_10000bp	gene	176000	182664	.	+	.	ID=TRINITY_DN2597_c0_g1_i1.path1;Name=TRINITY_DN2597_c0_g1_i1
Scaffold61614	Obimaculoides_280_min_10000bp	mRNA	176000	182664	.	+	.	ID=TRINITY_DN2597_c0_g1_i1.mrna1;Name=TRINITY_DN2597_c0_g1_i1;Parent=TRINITY_DN2597_c0_g1_i1.path1;coverage=100.0;identity=99.9;matches=992;mismatches=0;indels=1;unknowns=0
Scaffold61614	Obimaculoides_280_min_10000bp	exon	176000	176270	100	+	.	ID=TRINITY_DN2597_c0_g1_i1.mrna1.exon1;Name=TRINITY_DN2597_c0_g1_i1;Parent=TRINITY_DN2597_c0_g1_i1.mrna1;Target=TRINITY_DN2597_c0_g1_i1 1 271 +
Scaffold61614	Obimaculoides_280_min_10000bp	exon	179621	179824	100	+	.	ID=TRINITY_DN2597_c0_g1_i1.mrna1.exon2;Name=TRINITY_DN2597_c0_g1_i1;Parent=TRINITY_DN2597_c0_g1_i1.mrna1;Target=TRINITY_DN2597_c0_g1_i1 272 475 +
Scaffold61614	Obimaculoides_280_min_10000bp	exon	181187	181270	100	+	.	ID=TRINITY_DN2597_c0_g1_i1.mrna1.exon3;Name=TRINITY_DN2597_c0_g1_i1;Parent=TRINITY_DN2597_c0_g1_i1.mrna1;Target=TRINITY_DN2597_c0_g1_i1 476 559 +
Scaffold61614	Obimaculoides_280_min_10000bp	exon	182232	182664	99	+	.	ID=TRINITY_DN2597_c0_g1_i1.mrna1.exon4;Name=TRINITY_DN2597_c0_g1_i1;Parent=TRINITY_DN2597_c0_g1_i1.mrna1;Target=TRINITY_DN2597_c0_g1_i1 560 993 +
Scaffold12216	Obimaculoides_280_min_10000bp	gene	207889	214775	.	-	.	ID=TRINITY_DN2510_c0_g1_i1.path1;Name=TRINITY_DN2510_c0_g1_i1
Scaffold12216	Obimaculoides_280_min_10000bp	mRNA	207889	214775	.	-	.	ID=TRINITY_DN2510_c0_g1_i1.mrna1;Name=TRINITY_DN2510_c0_g1_i1;Parent=TRINITY_DN2510_c0_g1_i1.path1;coverage=98.8;identity=99.8;matches=644;mismatches=1;indels=0;unknowns=0
Scaffold12216	Obimaculoides_280_min_10000bp	exon	214508	214775	99	-	.	ID=TRINITY_DN2510_c0_g1_i1.mrna1.exon1;Name=TRINITY_DN2510_c0_g1_i1;Parent=TRINITY_DN2510_c0_g1_i1.mrna1;Target=TRINITY_DN2510_c0_g1_i1 1 268 +
Scaffold12216	Obimaculoides_280_min_10000bp	exon	207889	208265	100	-	.	ID=TRINITY_DN2510_c0_g1_i1.mrna1.exon2;Name=TRINITY_DN2510_c0_g1_i1;Parent=TRINITY_DN2510_c0_g1_i1.mrna1;Target=TRINITY_DN2510_c0_g1_i1 269 645 +
Scaffold37601	Obimaculoides_280_min_10000bp	gene	3419	3485	.	+	.	ID=TRINITY_DN2383_c0_g1_i1.path1;Name=TRINITY_DN2383_c0_g1_i1
Scaffold37601	Obimaculoides_280_min_10000bp	mRNA	3419	3485	.	+	.	ID=TRINITY_DN2383_c0_g1_i1.mrna1;Name=TRINITY_DN2383_c0_g1_i1;Parent=TRINITY_DN2383_c0_g1_i1.path1;coverage=11.0;identity=100.0;matches=67;mismatches=0;indels=0;unknowns=0
Scaffold37601	Obimaculoides_280_min_10000bp	exon	3419	3485	100	+	.	ID=TRINITY_DN2383_c0_g1_i1.mrna1.exon1;Name=TRINITY_DN2383_c0_g1_i1;Parent=TRINITY_DN2383_c0_g1_i1.mrna1;Target=TRINITY_DN2383_c0_g1_i1 1 67 +
Scaffold22506	Obimaculoides_280_min_10000bp	gene	444217	444758	.	-	.	ID=TRINITY_DN2383_c0_g1_i1.path2;Name=TRINITY_DN2383_c0_g1_i1
Scaffold22506	Obimaculoides_280_min_10000bp	mRNA	444217	444758	.	-	.	ID=TRINITY_DN2383_c0_g1_i1.mrna2;Name=TRINITY_DN2383_c0_g1_i1;Parent=TRINITY_DN2383_c0_g1_i1.path2;coverage=89.0;identity=98.7;matches=535;mismatches=7;indels=0;unknowns=0
Scaffold22506	Obimaculoides_280_min_10000bp	exon	444217	444758	98	-	.	ID=TRINITY_DN2383_c0_g1_i1.mrna2.exon1;Name=TRINITY_DN2383_c0_g1_i1;Parent=TRINITY_DN2383_c0_g1_i1.mrna2;Target=TRINITY_DN2383_c0_g1_i1 68 609 +
Scaffold6801	Obimaculoides_280_min_10000bp	gene	81136	81741	.	+	.	ID=TRINITY_DN2538_c0_g2_i1.path1;Name=TRINITY_DN2538_c0_g2_i1
Scaffold6801	Obimaculoides_280_min_10000bp	mRNA	81136	81741	.	+	.	ID=TRINITY_DN2538_c0_g2_i1.mrna1;Name=TRINITY_DN2538_c0_g2_i1;Parent=TRINITY_DN2538_c0_g2_i1.path1;coverage=100.0;identity=100.0;matches=606;mismatches=0;indels=0;unknowns=0
Scaffold6801	Obimaculoides_280_min_10000bp	exon	81136	81741	100	+	.	ID=TRINITY_DN2538_c0_g2_i1.mrna1.exon1;Name=TRINITY_DN2538_c0_g2_i1;Parent=TRINITY_DN2538_c0_g2_i1.mrna1;Target=TRINITY_DN2538_c0_g2_i1 1 606 +
Scaffold184478	Obimaculoides_280_min_10000bp	gene	122155	122847	.	+	.	ID=TRINITY_DN2599_c0_g1_i1.path1;Name=TRINITY_DN2599_c0_g1_i1
Scaffold184478	Obimaculoides_280_min_10000bp	mRNA	122155	122847	.	+	.	ID=TRINITY_DN2599_c0_g1_i1.mrna1;Name=TRINITY_DN2599_c0_g1_i1;Parent=TRINITY_DN2599_c0_g1_i1.path1;coverage=100.0;identity=98.8;matches=671;mismatches=8;indels=0;unknowns=14
Scaffold184478	Obimaculoides_280_min_10000bp	exon	122155	122847	98	+	.	ID=TRINITY_DN2599_c0_g1_i1.mrna1.exon1;Name=TRINITY_DN2599_c0_g1_i1;Parent=TRINITY_DN2599_c0_g1_i1.mrna1;Target=TRINITY_DN2599_c0_g1_i1 1 693 +
Scaffold26123	Obimaculoides_280_min_10000bp	gene	148398	157182	.	+	.	ID=TRINITY_DN198_c0_g1_i1.path1;Name=TRINITY_DN198_c0_g1_i1
Scaffold26123	Obimaculoides_280_min_10000bp	mRNA	148398	157182	.	+	.	ID=TRINITY_DN198_c0_g1_i1.mrna1;Name=TRINITY_DN198_c0_g1_i1;Parent=TRINITY_DN198_c0_g1_i1.path1;coverage=91.9;identity=100.0;matches=39;mismatches=0;indels=0;unknowns=177
Scaffold26123	Obimaculoides_280_min_10000bp	exon	148398	148417	100	+	.	ID=TRINITY_DN198_c0_g1_i1.mrna1.exon1;Name=TRINITY_DN198_c0_g1_i1;Parent=TRINITY_DN198_c0_g1_i1.mrna1;Target=TRINITY_DN198_c0_g1_i1 20 39 +
Scaffold26123	Obimaculoides_280_min_10000bp	exon	156987	157182	100	+	.	ID=TRINITY_DN198_c0_g1_i1.mrna1.exon2;Name=TRINITY_DN198_c0_g1_i1;Parent=TRINITY_DN198_c0_g1_i1.mrna1;Target=TRINITY_DN198_c0_g1_i1 40 235 +
Scaffold65826	Obimaculoides_280_min_10000bp	gene	96243	96580	.	+	.	ID=TRINITY_DN2503_c0_g1_i1.path1;Name=TRINITY_DN2503_c0_g1_i1
Scaffold65826	Obimaculoides_280_min_10000bp	mRNA	96243	96580	.	+	.	ID=TRINITY_DN2503_c0_g1_i1.mrna1;Name=TRINITY_DN2503_c0_g1_i1;Parent=TRINITY_DN2503_c0_g1_i1.path1;coverage=100.0;identity=99.7;matches=338;mismatches=0;indels=1;unknowns=0
Scaffold65826	Obimaculoides_280_min_10000bp	exon	96243	96580	99	+	.	ID=TRINITY_DN2503_c0_g1_i1.mrna1.exon1;Name=TRINITY_DN2503_c0_g1_i1;Parent=TRINITY_DN2503_c0_g1_i1.mrna1;Target=TRINITY_DN2503_c0_g1_i1 1 339 +
Scaffold135568	Obimaculoides_280_min_10000bp	gene	149137	152073	.	+	.	ID=TRINITY_DN2513_c0_g2_i1.path1;Name=TRINITY_DN2513_c0_g2_i1
Scaffold135568	Obimaculoides_280_min_10000bp	mRNA	149137	152073	.	+	.	ID=TRINITY_DN2513_c0_g2_i1.mrna1;Name=TRINITY_DN2513_c0_g2_i1;Parent=TRINITY_DN2513_c0_g2_i1.path1;coverage=100.0;identity=99.8;matches=504;mismatches=1;indels=0;unknowns=0
Scaffold135568	Obimaculoides_280_min_10000bp	exon	149137	149582	99	+	.	ID=TRINITY_DN2513_c0_g2_i1.mrna1.exon1;Name=TRINITY_DN2513_c0_g2_i1;Parent=TRINITY_DN2513_c0_g2_i1.mrna1;Target=TRINITY_DN2513_c0_g2_i1 1 446 +
Scaffold135568	Obimaculoides_280_min_10000bp	exon	152015	152073	100	+	.	ID=TRINITY_DN2513_c0_g2_i1.mrna1.exon2;Name=TRINITY_DN2513_c0_g2_i1;Parent=TRINITY_DN2513_c0_g2_i1.mrna1;Target=TRINITY_DN2513_c0_g2_i1 447 505 +
Scaffold13182	Obimaculoides_280_min_10000bp	gene	115369	116024	.	-	.	ID=TRINITY_DN2451_c0_g1_i1.path1;Name=TRINITY_DN2451_c0_g1_i1
Scaffold13182	Obimaculoides_280_min_10000bp	mRNA	115369	116024	.	-	.	ID=TRINITY_DN2451_c0_g1_i1.mrna1;Name=TRINITY_DN2451_c0_g1_i1;Parent=TRINITY_DN2451_c0_g1_i1.path1;coverage=36.4;identity=100.0;matches=656;mismatches=0;indels=0;unknowns=0
Scaffold13182	Obimaculoides_280_min_10000bp	exon	115369	116024	100	-	.	ID=TRINITY_DN2451_c0_g1_i1.mrna1.exon1;Name=TRINITY_DN2451_c0_g1_i1;Parent=TRINITY_DN2451_c0_g1_i1.mrna1;Target=TRINITY_DN2451_c0_g1_i1 1 656 +
Scaffold16102	Obimaculoides_280_min_10000bp	gene	602462	622380	.	-	.	ID=TRINITY_DN2451_c0_g1_i1.path2;Name=TRINITY_DN2451_c0_g1_i1
Scaffold16102	Obimaculoides_280_min_10000bp	mRNA	602462	622380	.	-	.	ID=TRINITY_DN2451_c0_g1_i1.mrna2;Name=TRINITY_DN2451_c0_g1_i1;Parent=TRINITY_DN2451_c0_g1_i1.path2;coverage=63.3;identity=99.8;matches=1139;mismatches=2;indels=0;unknowns=0
Scaffold16102	Obimaculoides_280_min_10000bp	exon	622153	622380	99	-	.	ID=TRINITY_DN2451_c0_g1_i1.mrna2.exon1;Name=TRINITY_DN2451_c0_g1_i1;Parent=TRINITY_DN2451_c0_g1_i1.mrna2;Target=TRINITY_DN2451_c0_g1_i1 657 884 +
Scaffold16102	Obimaculoides_280_min_10000bp	exon	609700	609781	100	-	.	ID=TRINITY_DN2451_c0_g1_i1.mrna2.exon2;Name=TRINITY_DN2451_c0_g1_i1;Parent=TRINITY_DN2451_c0_g1_i1.mrna2;Target=TRINITY_DN2451_c0_g1_i1 885 966 +
Scaffold16102	Obimaculoides_280_min_10000bp	exon	608289	608467	99	-	.	ID=TRINITY_DN2451_c0_g1_i1.mrna2.exon3;Name=TRINITY_DN2451_c0_g1_i1;Parent=TRINITY_DN2451_c0_g1_i1.mrna2;Target=TRINITY_DN2451_c0_g1_i1 967 1145 +
Scaffold16102	Obimaculoides_280_min_10000bp	exon	607207	607319	100	-	.	ID=TRINITY_DN2451_c0_g1_i1.mrna2.exon4;Name=TRINITY_DN2451_c0_g1_i1;Parent=TRINITY_DN2451_c0_g1_i1.mrna2;Target=TRINITY_DN2451_c0_g1_i1 1146 1258 +
Scaffold16102	Obimaculoides_280_min_10000bp	exon	605213	605341	100	-	.	ID=TRINITY_DN2451_c0_g1_i1.mrna2.exon5;Name=TRINITY_DN2451_c0_g1_i1;Parent=TRINITY_DN2451_c0_g1_i1.mrna2;Target=TRINITY_DN2451_c0_g1_i1 1259 1387 +
Scaffold16102	Obimaculoides_280_min_10000bp	exon	604263	604404	100	-	.	ID=TRINITY_DN2451_c0_g1_i1.mrna2.exon6;Name=TRINITY_DN2451_c0_g1_i1;Parent=TRINITY_DN2451_c0_g1_i1.mrna2;Target=TRINITY_DN2451_c0_g1_i1 1388 1529 +
Scaffold16102	Obimaculoides_280_min_10000bp	exon	603557	603620	100	-	.	ID=TRINITY_DN2451_c0_g1_i1.mrna2.exon7;Name=TRINITY_DN2451_c0_g1_i1;Parent=TRINITY_DN2451_c0_g1_i1.mrna2;Target=TRINITY_DN2451_c0_g1_i1 1530 1593 +
Scaffold16102	Obimaculoides_280_min_10000bp	exon	602462	602665	100	-	.	ID=TRINITY_DN2451_c0_g1_i1.mrna2.exon8;Name=TRINITY_DN2451_c0_g1_i1;Parent=TRINITY_DN2451_c0_g1_i1.mrna2;Target=TRINITY_DN2451_c0_g1_i1 1594 1797 +
Scaffold140445	Obimaculoides_280_min_10000bp	gene	207719	208456	.	+	.	ID=TRINITY_DN2507_c0_g2_i1.path1;Name=TRINITY_DN2507_c0_g2_i1
Scaffold140445	Obimaculoides_280_min_10000bp	mRNA	207719	208456	.	+	.	ID=TRINITY_DN2507_c0_g2_i1.mrna1;Name=TRINITY_DN2507_c0_g2_i1;Parent=TRINITY_DN2507_c0_g2_i1.path1;coverage=100.0;identity=100.0;matches=738;mismatches=0;indels=0;unknowns=0
Scaffold140445	Obimaculoides_280_min_10000bp	exon	207719	208456	100	+	.	ID=TRINITY_DN2507_c0_g2_i1.mrna1.exon1;Name=TRINITY_DN2507_c0_g2_i1;Parent=TRINITY_DN2507_c0_g2_i1.mrna1;Target=TRINITY_DN2507_c0_g2_i1 1 738 +
Scaffold115137	Obimaculoides_280_min_10000bp	gene	538253	538928	.	+	.	ID=TRINITY_DN2577_c0_g1_i1.path1;Name=TRINITY_DN2577_c0_g1_i1
Scaffold115137	Obimaculoides_280_min_10000bp	mRNA	538253	538928	.	+	.	ID=TRINITY_DN2577_c0_g1_i1.mrna1;Name=TRINITY_DN2577_c0_g1_i1;Parent=TRINITY_DN2577_c0_g1_i1.path1;coverage=100.0;identity=98.8;matches=670;mismatches=2;indels=6;unknowns=0
Scaffold115137	Obimaculoides_280_min_10000bp	exon	538253	538928	98	+	.	ID=TRINITY_DN2577_c0_g1_i1.mrna1.exon1;Name=TRINITY_DN2577_c0_g1_i1;Parent=TRINITY_DN2577_c0_g1_i1.mrna1;Target=TRINITY_DN2577_c0_g1_i1 1 674 +
Scaffold135568	Obimaculoides_280_min_10000bp	gene	159843	160559	.	+	.	ID=TRINITY_DN2562_c0_g2_i1.path1;Name=TRINITY_DN2562_c0_g2_i1
Scaffold135568	Obimaculoides_280_min_10000bp	mRNA	159843	160559	.	+	.	ID=TRINITY_DN2562_c0_g2_i1.mrna1;Name=TRINITY_DN2562_c0_g2_i1;Parent=TRINITY_DN2562_c0_g2_i1.path1;coverage=100.0;identity=99.9;matches=717;mismatches=0;indels=1;unknowns=0
Scaffold135568	Obimaculoides_280_min_10000bp	exon	159843	160559	99	+	.	ID=TRINITY_DN2562_c0_g2_i1.mrna1.exon1;Name=TRINITY_DN2562_c0_g2_i1;Parent=TRINITY_DN2562_c0_g2_i1.mrna1;Target=TRINITY_DN2562_c0_g2_i1 1 718 +
Scaffold239794	Obimaculoides_280_min_10000bp	gene	317969	318583	.	-	.	ID=TRINITY_DN2547_c0_g1_i1.path1;Name=TRINITY_DN2547_c0_g1_i1
Scaffold239794	Obimaculoides_280_min_10000bp	mRNA	317969	318583	.	-	.	ID=TRINITY_DN2547_c0_g1_i1.mrna1;Name=TRINITY_DN2547_c0_g1_i1;Parent=TRINITY_DN2547_c0_g1_i1.path1;coverage=100.0;identity=100.0;matches=615;mismatches=0;indels=0;unknowns=0
Scaffold239794	Obimaculoides_280_min_10000bp	exon	317969	318583	100	-	.	ID=TRINITY_DN2547_c0_g1_i1.mrna1.exon1;Name=TRINITY_DN2547_c0_g1_i1;Parent=TRINITY_DN2547_c0_g1_i1.mrna1;Target=TRINITY_DN2547_c0_g1_i1 1 615 +
Scaffold63548	Obimaculoides_280_min_10000bp	gene	136628	138490	.	+	.	ID=TRINITY_DN2506_c0_g2_i1.path1;Name=TRINITY_DN2506_c0_g2_i1
Scaffold63548	Obimaculoides_280_min_10000bp	mRNA	136628	138490	.	+	.	ID=TRINITY_DN2506_c0_g2_i1.mrna1;Name=TRINITY_DN2506_c0_g2_i1;Parent=TRINITY_DN2506_c0_g2_i1.path1;coverage=99.7;identity=99.9;matches=1861;mismatches=2;indels=0;unknowns=0
Scaffold63548	Obimaculoides_280_min_10000bp	exon	136628	138490	99	+	.	ID=TRINITY_DN2506_c0_g2_i1.mrna1.exon1;Name=TRINITY_DN2506_c0_g2_i1;Parent=TRINITY_DN2506_c0_g2_i1.mrna1;Target=TRINITY_DN2506_c0_g2_i1 1 1863 +
Scaffold13991	Obimaculoides_280_min_10000bp	gene	276307	302870	.	+	.	ID=TRINITY_DN2511_c0_g1_i1.path1;Name=TRINITY_DN2511_c0_g1_i1
Scaffold13991	Obimaculoides_280_min_10000bp	mRNA	276307	302870	.	+	.	ID=TRINITY_DN2511_c0_g1_i1.mrna1;Name=TRINITY_DN2511_c0_g1_i1;Parent=TRINITY_DN2511_c0_g1_i1.path1;coverage=99.6;identity=100.0;matches=1987;mismatches=0;indels=0;unknowns=0
Scaffold13991	Obimaculoides_280_min_10000bp	exon	276307	276324	100	+	.	ID=TRINITY_DN2511_c0_g1_i1.mrna1.exon1;Name=TRINITY_DN2511_c0_g1_i1;Parent=TRINITY_DN2511_c0_g1_i1.mrna1;Target=TRINITY_DN2511_c0_g1_i1 1 18 +
Scaffold13991	Obimaculoides_280_min_10000bp	exon	278743	278969	100	+	.	ID=TRINITY_DN2511_c0_g1_i1.mrna1.exon2;Name=TRINITY_DN2511_c0_g1_i1;Parent=TRINITY_DN2511_c0_g1_i1.mrna1;Target=TRINITY_DN2511_c0_g1_i1 19 245 +
Scaffold13991	Obimaculoides_280_min_10000bp	exon	290246	290394	100	+	.	ID=TRINITY_DN2511_c0_g1_i1.mrna1.exon3;Name=TRINITY_DN2511_c0_g1_i1;Parent=TRINITY_DN2511_c0_g1_i1.mrna1;Target=TRINITY_DN2511_c0_g1_i1 246 394 +
Scaffold13991	Obimaculoides_280_min_10000bp	exon	291732	291798	100	+	.	ID=TRINITY_DN2511_c0_g1_i1.mrna1.exon4;Name=TRINITY_DN2511_c0_g1_i1;Parent=TRINITY_DN2511_c0_g1_i1.mrna1;Target=TRINITY_DN2511_c0_g1_i1 395 461 +
Scaffold13991	Obimaculoides_280_min_10000bp	exon	293175	293318	100	+	.	ID=TRINITY_DN2511_c0_g1_i1.mrna1.exon5;Name=TRINITY_DN2511_c0_g1_i1;Parent=TRINITY_DN2511_c0_g1_i1.mrna1;Target=TRINITY_DN2511_c0_g1_i1 462 605 +
Scaffold13991	Obimaculoides_280_min_10000bp	exon	294007	294159	100	+	.	ID=TRINITY_DN2511_c0_g1_i1.mrna1.exon6;Name=TRINITY_DN2511_c0_g1_i1;Parent=TRINITY_DN2511_c0_g1_i1.mrna1;Target=TRINITY_DN2511_c0_g1_i1 606 758 +
Scaffold13991	Obimaculoides_280_min_10000bp	exon	294278	294428	100	+	.	ID=TRINITY_DN2511_c0_g1_i1.mrna1.exon7;Name=TRINITY_DN2511_c0_g1_i1;Parent=TRINITY_DN2511_c0_g1_i1.mrna1;Target=TRINITY_DN2511_c0_g1_i1 759 909 +
Scaffold13991	Obimaculoides_280_min_10000bp	exon	297217	297305	100	+	.	ID=TRINITY_DN2511_c0_g1_i1.mrna1.exon8;Name=TRINITY_DN2511_c0_g1_i1;Parent=TRINITY_DN2511_c0_g1_i1.mrna1;Target=TRINITY_DN2511_c0_g1_i1 910 998 +
Scaffold13991	Obimaculoides_280_min_10000bp	exon	297916	298056	100	+	.	ID=TRINITY_DN2511_c0_g1_i1.mrna1.exon9;Name=TRINITY_DN2511_c0_g1_i1;Parent=TRINITY_DN2511_c0_g1_i1.mrna1;Target=TRINITY_DN2511_c0_g1_i1 999 1139 +
Scaffold13991	Obimaculoides_280_min_10000bp	exon	298233	298328	100	+	.	ID=TRINITY_DN2511_c0_g1_i1.mrna1.exon10;Name=TRINITY_DN2511_c0_g1_i1;Parent=TRINITY_DN2511_c0_g1_i1.mrna1;Target=TRINITY_DN2511_c0_g1_i1 1140 1235 +
Scaffold13991	Obimaculoides_280_min_10000bp	exon	299196	299323	100	+	.	ID=TRINITY_DN2511_c0_g1_i1.mrna1.exon11;Name=TRINITY_DN2511_c0_g1_i1;Parent=TRINITY_DN2511_c0_g1_i1.mrna1;Target=TRINITY_DN2511_c0_g1_i1 1236 1363 +
Scaffold13991	Obimaculoides_280_min_10000bp	exon	300208	300309	100	+	.	ID=TRINITY_DN2511_c0_g1_i1.mrna1.exon12;Name=TRINITY_DN2511_c0_g1_i1;Parent=TRINITY_DN2511_c0_g1_i1.mrna1;Target=TRINITY_DN2511_c0_g1_i1 1364 1465 +
Scaffold13991	Obimaculoides_280_min_10000bp	exon	300554	300746	100	+	.	ID=TRINITY_DN2511_c0_g1_i1.mrna1.exon13;Name=TRINITY_DN2511_c0_g1_i1;Parent=TRINITY_DN2511_c0_g1_i1.mrna1;Target=TRINITY_DN2511_c0_g1_i1 1466 1658 +
Scaffold13991	Obimaculoides_280_min_10000bp	exon	301373	301525	100	+	.	ID=TRINITY_DN2511_c0_g1_i1.mrna1.exon14;Name=TRINITY_DN2511_c0_g1_i1;Parent=TRINITY_DN2511_c0_g1_i1.mrna1;Target=TRINITY_DN2511_c0_g1_i1 1659 1811 +
Scaffold13991	Obimaculoides_280_min_10000bp	exon	302695	302870	100	+	.	ID=TRINITY_DN2511_c0_g1_i1.mrna1.exon15;Name=TRINITY_DN2511_c0_g1_i1;Parent=TRINITY_DN2511_c0_g1_i1.mrna1;Target=TRINITY_DN2511_c0_g1_i1 1812 1987 +
Scaffold16785	Obimaculoides_280_min_10000bp	gene	27705	28295	.	+	.	ID=TRINITY_DN2622_c0_g1_i1.path1;Name=TRINITY_DN2622_c0_g1_i1
Scaffold16785	Obimaculoides_280_min_10000bp	mRNA	27705	28295	.	+	.	ID=TRINITY_DN2622_c0_g1_i1.mrna1;Name=TRINITY_DN2622_c0_g1_i1;Parent=TRINITY_DN2622_c0_g1_i1.path1;coverage=97.2;identity=100.0;matches=591;mismatches=0;indels=0;unknowns=0
Scaffold16785	Obimaculoides_280_min_10000bp	exon	27705	28295	100	+	.	ID=TRINITY_DN2622_c0_g1_i1.mrna1.exon1;Name=TRINITY_DN2622_c0_g1_i1;Parent=TRINITY_DN2622_c0_g1_i1.mrna1;Target=TRINITY_DN2622_c0_g1_i1 18 608 +
Scaffold88739	Obimaculoides_280_min_10000bp	gene	396589	397031	.	-	.	ID=TRINITY_DN2583_c0_g1_i1.path1;Name=TRINITY_DN2583_c0_g1_i1
Scaffold88739	Obimaculoides_280_min_10000bp	mRNA	396589	397031	.	-	.	ID=TRINITY_DN2583_c0_g1_i1.mrna1;Name=TRINITY_DN2583_c0_g1_i1;Parent=TRINITY_DN2583_c0_g1_i1.path1;coverage=100.0;identity=100.0;matches=443;mismatches=0;indels=0;unknowns=0
Scaffold88739	Obimaculoides_280_min_10000bp	exon	396589	397031	100	-	.	ID=TRINITY_DN2583_c0_g1_i1.mrna1.exon1;Name=TRINITY_DN2583_c0_g1_i1;Parent=TRINITY_DN2583_c0_g1_i1.mrna1;Target=TRINITY_DN2583_c0_g1_i1 1 443 +
Scaffold156198	Obimaculoides_280_min_10000bp	gene	143754	144489	.	-	.	ID=TRINITY_DN2635_c0_g1_i1.path1;Name=TRINITY_DN2635_c0_g1_i1
Scaffold156198	Obimaculoides_280_min_10000bp	mRNA	143754	144489	.	-	.	ID=TRINITY_DN2635_c0_g1_i1.mrna1;Name=TRINITY_DN2635_c0_g1_i1;Parent=TRINITY_DN2635_c0_g1_i1.path1;coverage=99.7;identity=100.0;matches=736;mismatches=0;indels=0;unknowns=0
Scaffold156198	Obimaculoides_280_min_10000bp	exon	143754	144489	100	-	.	ID=TRINITY_DN2635_c0_g1_i1.mrna1.exon1;Name=TRINITY_DN2635_c0_g1_i1;Parent=TRINITY_DN2635_c0_g1_i1.mrna1;Target=TRINITY_DN2635_c0_g1_i1 1 736 +
Scaffold20299	Obimaculoides_280_min_10000bp	gene	1041870	1042177	.	-	.	ID=TRINITY_DN2646_c0_g1_i1.path1;Name=TRINITY_DN2646_c0_g1_i1
Scaffold20299	Obimaculoides_280_min_10000bp	mRNA	1041870	1042177	.	-	.	ID=TRINITY_DN2646_c0_g1_i1.mrna1;Name=TRINITY_DN2646_c0_g1_i1;Parent=TRINITY_DN2646_c0_g1_i1.path1;coverage=100.0;identity=100.0;matches=308;mismatches=0;indels=0;unknowns=0
Scaffold20299	Obimaculoides_280_min_10000bp	exon	1041870	1042177	100	-	.	ID=TRINITY_DN2646_c0_g1_i1.mrna1.exon1;Name=TRINITY_DN2646_c0_g1_i1;Parent=TRINITY_DN2646_c0_g1_i1.mrna1;Target=TRINITY_DN2646_c0_g1_i1 1 308 +
Scaffold8368	Obimaculoides_280_min_10000bp	gene	687718	688206	.	-	.	ID=TRINITY_DN2609_c0_g1_i1.path1;Name=TRINITY_DN2609_c0_g1_i1
Scaffold8368	Obimaculoides_280_min_10000bp	mRNA	687718	688206	.	-	.	ID=TRINITY_DN2609_c0_g1_i1.mrna1;Name=TRINITY_DN2609_c0_g1_i1;Parent=TRINITY_DN2609_c0_g1_i1.path1;coverage=100.0;identity=99.8;matches=489;mismatches=0;indels=1;unknowns=0
Scaffold8368	Obimaculoides_280_min_10000bp	exon	687718	688206	99	-	.	ID=TRINITY_DN2609_c0_g1_i1.mrna1.exon1;Name=TRINITY_DN2609_c0_g1_i1;Parent=TRINITY_DN2609_c0_g1_i1.mrna1;Target=TRINITY_DN2609_c0_g1_i1 1 490 +
Scaffold269651	Obimaculoides_280_min_10000bp	gene	221338	222934	.	+	.	ID=TRINITY_DN2600_c0_g1_i1.path1;Name=TRINITY_DN2600_c0_g1_i1
Scaffold269651	Obimaculoides_280_min_10000bp	mRNA	221338	222934	.	+	.	ID=TRINITY_DN2600_c0_g1_i1.mrna1;Name=TRINITY_DN2600_c0_g1_i1;Parent=TRINITY_DN2600_c0_g1_i1.path1;coverage=100.0;identity=99.9;matches=1596;mismatches=1;indels=0;unknowns=0
Scaffold269651	Obimaculoides_280_min_10000bp	exon	221338	222934	99	+	.	ID=TRINITY_DN2600_c0_g1_i1.mrna1.exon1;Name=TRINITY_DN2600_c0_g1_i1;Parent=TRINITY_DN2600_c0_g1_i1.mrna1;Target=TRINITY_DN2600_c0_g1_i1 1 1597 +
Scaffold87344	Obimaculoides_280_min_10000bp	gene	41808	65136	.	+	.	ID=TRINITY_DN2696_c0_g1_i1.path1;Name=TRINITY_DN2696_c0_g1_i1
Scaffold87344	Obimaculoides_280_min_10000bp	mRNA	41808	65136	.	+	.	ID=TRINITY_DN2696_c0_g1_i1.mrna1;Name=TRINITY_DN2696_c0_g1_i1;Parent=TRINITY_DN2696_c0_g1_i1.path1;coverage=100.0;identity=99.9;matches=1163;mismatches=1;indels=0;unknowns=116
Scaffold87344	Obimaculoides_280_min_10000bp	exon	41808	41959	99	+	.	ID=TRINITY_DN2696_c0_g1_i1.mrna1.exon1;Name=TRINITY_DN2696_c0_g1_i1;Parent=TRINITY_DN2696_c0_g1_i1.mrna1;Target=TRINITY_DN2696_c0_g1_i1 1 152 +
Scaffold87344	Obimaculoides_280_min_10000bp	exon	50186	50319	100	+	.	ID=TRINITY_DN2696_c0_g1_i1.mrna1.exon2;Name=TRINITY_DN2696_c0_g1_i1;Parent=TRINITY_DN2696_c0_g1_i1.mrna1;Target=TRINITY_DN2696_c0_g1_i1 153 286 +
Scaffold87344	Obimaculoides_280_min_10000bp	exon	54625	54741	100	+	.	ID=TRINITY_DN2696_c0_g1_i1.mrna1.exon3;Name=TRINITY_DN2696_c0_g1_i1;Parent=TRINITY_DN2696_c0_g1_i1.mrna1;Target=TRINITY_DN2696_c0_g1_i1 287 403 +
Scaffold87344	Obimaculoides_280_min_10000bp	exon	54885	54968	100	+	.	ID=TRINITY_DN2696_c0_g1_i1.mrna1.exon4;Name=TRINITY_DN2696_c0_g1_i1;Parent=TRINITY_DN2696_c0_g1_i1.mrna1;Target=TRINITY_DN2696_c0_g1_i1 404 487 +
Scaffold87344	Obimaculoides_280_min_10000bp	exon	56576	56655	100	+	.	ID=TRINITY_DN2696_c0_g1_i1.mrna1.exon5;Name=TRINITY_DN2696_c0_g1_i1;Parent=TRINITY_DN2696_c0_g1_i1.mrna1;Target=TRINITY_DN2696_c0_g1_i1 488 567 +
Scaffold87344	Obimaculoides_280_min_10000bp	exon	57968	58027	100	+	.	ID=TRINITY_DN2696_c0_g1_i1.mrna1.exon6;Name=TRINITY_DN2696_c0_g1_i1;Parent=TRINITY_DN2696_c0_g1_i1.mrna1;Target=TRINITY_DN2696_c0_g1_i1 568 627 +
Scaffold87344	Obimaculoides_280_min_10000bp	exon	59723	59841	100	+	.	ID=TRINITY_DN2696_c0_g1_i1.mrna1.exon7;Name=TRINITY_DN2696_c0_g1_i1;Parent=TRINITY_DN2696_c0_g1_i1.mrna1;Target=TRINITY_DN2696_c0_g1_i1 628 746 +
Scaffold87344	Obimaculoides_280_min_10000bp	exon	60929	61052	100	+	.	ID=TRINITY_DN2696_c0_g1_i1.mrna1.exon8;Name=TRINITY_DN2696_c0_g1_i1;Parent=TRINITY_DN2696_c0_g1_i1.mrna1;Target=TRINITY_DN2696_c0_g1_i1 747 870 +
Scaffold87344	Obimaculoides_280_min_10000bp	exon	62688	62770	100	+	.	ID=TRINITY_DN2696_c0_g1_i1.mrna1.exon9;Name=TRINITY_DN2696_c0_g1_i1;Parent=TRINITY_DN2696_c0_g1_i1.mrna1;Target=TRINITY_DN2696_c0_g1_i1 871 953 +
Scaffold87344	Obimaculoides_280_min_10000bp	exon	63663	63833	100	+	.	ID=TRINITY_DN2696_c0_g1_i1.mrna1.exon10;Name=TRINITY_DN2696_c0_g1_i1;Parent=TRINITY_DN2696_c0_g1_i1.mrna1;Target=TRINITY_DN2696_c0_g1_i1 954 1124 +
Scaffold87344	Obimaculoides_280_min_10000bp	exon	64981	65136	100	+	.	ID=TRINITY_DN2696_c0_g1_i1.mrna1.exon11;Name=TRINITY_DN2696_c0_g1_i1;Parent=TRINITY_DN2696_c0_g1_i1.mrna1;Target=TRINITY_DN2696_c0_g1_i1 1125 1280 +
Scaffold12272	Obimaculoides_280_min_10000bp	gene	559581	560739	.	+	.	ID=TRINITY_DN2611_c0_g2_i1.path1;Name=TRINITY_DN2611_c0_g2_i1
Scaffold12272	Obimaculoides_280_min_10000bp	mRNA	559581	560739	.	+	.	ID=TRINITY_DN2611_c0_g2_i1.mrna1;Name=TRINITY_DN2611_c0_g2_i1;Parent=TRINITY_DN2611_c0_g2_i1.path1;coverage=99.0;identity=100.0;matches=1159;mismatches=0;indels=0;unknowns=0
Scaffold12272	Obimaculoides_280_min_10000bp	exon	559581	560739	100	+	.	ID=TRINITY_DN2611_c0_g2_i1.mrna1.exon1;Name=TRINITY_DN2611_c0_g2_i1;Parent=TRINITY_DN2611_c0_g2_i1.mrna1;Target=TRINITY_DN2611_c0_g2_i1 1 1159 +
Scaffold54566	Obimaculoides_280_min_10000bp	gene	444945	445537	.	+	.	ID=TRINITY_DN2675_c0_g1_i1.path1;Name=TRINITY_DN2675_c0_g1_i1
Scaffold54566	Obimaculoides_280_min_10000bp	mRNA	444945	445537	.	+	.	ID=TRINITY_DN2675_c0_g1_i1.mrna1;Name=TRINITY_DN2675_c0_g1_i1;Parent=TRINITY_DN2675_c0_g1_i1.path1;coverage=96.9;identity=99.3;matches=589;mismatches=1;indels=3;unknowns=0
Scaffold54566	Obimaculoides_280_min_10000bp	exon	444945	445537	99	+	.	ID=TRINITY_DN2675_c0_g1_i1.mrna1.exon1;Name=TRINITY_DN2675_c0_g1_i1;Parent=TRINITY_DN2675_c0_g1_i1.mrna1;Target=TRINITY_DN2675_c0_g1_i1 1 590 +
Scaffold4884	Obimaculoides_280_min_10000bp	gene	578918	579208	.	-	.	ID=TRINITY_DN2607_c0_g1_i1.path1;Name=TRINITY_DN2607_c0_g1_i1
Scaffold4884	Obimaculoides_280_min_10000bp	mRNA	578918	579208	.	-	.	ID=TRINITY_DN2607_c0_g1_i1.mrna1;Name=TRINITY_DN2607_c0_g1_i1;Parent=TRINITY_DN2607_c0_g1_i1.path1;coverage=100.0;identity=98.6;matches=289;mismatches=0;indels=4;unknowns=0
Scaffold4884	Obimaculoides_280_min_10000bp	exon	578918	579208	98	-	.	ID=TRINITY_DN2607_c0_g1_i1.mrna1.exon1;Name=TRINITY_DN2607_c0_g1_i1;Parent=TRINITY_DN2607_c0_g1_i1.mrna1;Target=TRINITY_DN2607_c0_g1_i1 1 291 +
Scaffold67299	Obimaculoides_280_min_10000bp	gene	229718	232949	.	+	.	ID=TRINITY_DN2634_c0_g2_i1.path1;Name=TRINITY_DN2634_c0_g2_i1
Scaffold67299	Obimaculoides_280_min_10000bp	mRNA	229718	232949	.	+	.	ID=TRINITY_DN2634_c0_g2_i1.mrna1;Name=TRINITY_DN2634_c0_g2_i1;Parent=TRINITY_DN2634_c0_g2_i1.path1;coverage=100.0;identity=100.0;matches=690;mismatches=0;indels=0;unknowns=0
Scaffold67299	Obimaculoides_280_min_10000bp	exon	229718	229800	100	+	.	ID=TRINITY_DN2634_c0_g2_i1.mrna1.exon1;Name=TRINITY_DN2634_c0_g2_i1;Parent=TRINITY_DN2634_c0_g2_i1.mrna1;Target=TRINITY_DN2634_c0_g2_i1 1 83 +
Scaffold67299	Obimaculoides_280_min_10000bp	exon	232343	232949	100	+	.	ID=TRINITY_DN2634_c0_g2_i1.mrna1.exon2;Name=TRINITY_DN2634_c0_g2_i1;Parent=TRINITY_DN2634_c0_g2_i1.mrna1;Target=TRINITY_DN2634_c0_g2_i1 84 690 +
Scaffold137859	Obimaculoides_280_min_10000bp	gene	157281	166062	.	-	.	ID=TRINITY_DN2639_c0_g1_i1.path1;Name=TRINITY_DN2639_c0_g1_i1
Scaffold137859	Obimaculoides_280_min_10000bp	mRNA	157281	166062	.	-	.	ID=TRINITY_DN2639_c0_g1_i1.mrna1;Name=TRINITY_DN2639_c0_g1_i1;Parent=TRINITY_DN2639_c0_g1_i1.path1;coverage=100.0;identity=100.0;matches=480;mismatches=0;indels=0;unknowns=0
Scaffold137859	Obimaculoides_280_min_10000bp	exon	165984	166062	100	-	.	ID=TRINITY_DN2639_c0_g1_i1.mrna1.exon1;Name=TRINITY_DN2639_c0_g1_i1;Parent=TRINITY_DN2639_c0_g1_i1.mrna1;Target=TRINITY_DN2639_c0_g1_i1 1 79 +
Scaffold137859	Obimaculoides_280_min_10000bp	exon	161846	162166	100	-	.	ID=TRINITY_DN2639_c0_g1_i1.mrna1.exon2;Name=TRINITY_DN2639_c0_g1_i1;Parent=TRINITY_DN2639_c0_g1_i1.mrna1;Target=TRINITY_DN2639_c0_g1_i1 80 400 +
Scaffold137859	Obimaculoides_280_min_10000bp	exon	157281	157360	100	-	.	ID=TRINITY_DN2639_c0_g1_i1.mrna1.exon3;Name=TRINITY_DN2639_c0_g1_i1;Parent=TRINITY_DN2639_c0_g1_i1.mrna1;Target=TRINITY_DN2639_c0_g1_i1 401 480 +
Scaffold163587	Obimaculoides_280_min_10000bp	gene	62646	62958	.	+	.	ID=TRINITY_DN2640_c0_g1_i1.path1;Name=TRINITY_DN2640_c0_g1_i1
Scaffold163587	Obimaculoides_280_min_10000bp	mRNA	62646	62958	.	+	.	ID=TRINITY_DN2640_c0_g1_i1.mrna1;Name=TRINITY_DN2640_c0_g1_i1;Parent=TRINITY_DN2640_c0_g1_i1.path1;coverage=96.0;identity=99.7;matches=312;mismatches=1;indels=0;unknowns=0
Scaffold163587	Obimaculoides_280_min_10000bp	exon	62646	62958	99	+	.	ID=TRINITY_DN2640_c0_g1_i1.mrna1.exon1;Name=TRINITY_DN2640_c0_g1_i1;Parent=TRINITY_DN2640_c0_g1_i1.mrna1;Target=TRINITY_DN2640_c0_g1_i1 14 326 +
Scaffold56703	Obimaculoides_280_min_10000bp	gene	122619	122977	.	-	.	ID=TRINITY_DN2603_c1_g1_i1.path1;Name=TRINITY_DN2603_c1_g1_i1
Scaffold56703	Obimaculoides_280_min_10000bp	mRNA	122619	122977	.	-	.	ID=TRINITY_DN2603_c1_g1_i1.mrna1;Name=TRINITY_DN2603_c1_g1_i1;Parent=TRINITY_DN2603_c1_g1_i1.path1;coverage=97.3;identity=100.0;matches=359;mismatches=0;indels=0;unknowns=0
Scaffold56703	Obimaculoides_280_min_10000bp	exon	122619	122977	100	-	.	ID=TRINITY_DN2603_c1_g1_i1.mrna1.exon1;Name=TRINITY_DN2603_c1_g1_i1;Parent=TRINITY_DN2603_c1_g1_i1.mrna1;Target=TRINITY_DN2603_c1_g1_i1 1 359 +
Scaffold56703	Obimaculoides_280_min_10000bp	gene	122935	123290	.	-	.	ID=TRINITY_DN2603_c0_g1_i1.path1;Name=TRINITY_DN2603_c0_g1_i1
Scaffold56703	Obimaculoides_280_min_10000bp	mRNA	122935	123290	.	-	.	ID=TRINITY_DN2603_c0_g1_i1.mrna1;Name=TRINITY_DN2603_c0_g1_i1;Parent=TRINITY_DN2603_c0_g1_i1.path1;coverage=95.7;identity=99.7;matches=355;mismatches=1;indels=0;unknowns=0
Scaffold56703	Obimaculoides_280_min_10000bp	exon	122935	123290	99	-	.	ID=TRINITY_DN2603_c0_g1_i1.mrna1.exon1;Name=TRINITY_DN2603_c0_g1_i1;Parent=TRINITY_DN2603_c0_g1_i1.mrna1;Target=TRINITY_DN2603_c0_g1_i1 1 356 +
Scaffold95434	Obimaculoides_280_min_10000bp	gene	320756	344007	.	-	.	ID=TRINITY_DN2638_c0_g1_i1.path1;Name=TRINITY_DN2638_c0_g1_i1
Scaffold95434	Obimaculoides_280_min_10000bp	mRNA	320756	344007	.	-	.	ID=TRINITY_DN2638_c0_g1_i1.mrna1;Name=TRINITY_DN2638_c0_g1_i1;Parent=TRINITY_DN2638_c0_g1_i1.path1;coverage=100.0;identity=100.0;matches=1840;mismatches=0;indels=0;unknowns=0
Scaffold95434	Obimaculoides_280_min_10000bp	exon	342664	344007	100	-	.	ID=TRINITY_DN2638_c0_g1_i1.mrna1.exon1;Name=TRINITY_DN2638_c0_g1_i1;Parent=TRINITY_DN2638_c0_g1_i1.mrna1;Target=TRINITY_DN2638_c0_g1_i1 1 1344 +
Scaffold95434	Obimaculoides_280_min_10000bp	exon	325286	325459	100	-	.	ID=TRINITY_DN2638_c0_g1_i1.mrna1.exon2;Name=TRINITY_DN2638_c0_g1_i1;Parent=TRINITY_DN2638_c0_g1_i1.mrna1;Target=TRINITY_DN2638_c0_g1_i1 1345 1518 +
Scaffold95434	Obimaculoides_280_min_10000bp	exon	320756	321077	100	-	.	ID=TRINITY_DN2638_c0_g1_i1.mrna1.exon3;Name=TRINITY_DN2638_c0_g1_i1;Parent=TRINITY_DN2638_c0_g1_i1.mrna1;Target=TRINITY_DN2638_c0_g1_i1 1519 1840 +
Scaffold46508	Obimaculoides_280_min_10000bp	gene	35853	36910	.	-	.	ID=TRINITY_DN2652_c0_g1_i1.path1;Name=TRINITY_DN2652_c0_g1_i1
Scaffold46508	Obimaculoides_280_min_10000bp	mRNA	35853	36910	.	-	.	ID=TRINITY_DN2652_c0_g1_i1.mrna1;Name=TRINITY_DN2652_c0_g1_i1;Parent=TRINITY_DN2652_c0_g1_i1.path1;coverage=99.2;identity=99.9;matches=1057;mismatches=1;indels=0;unknowns=0
Scaffold46508	Obimaculoides_280_min_10000bp	exon	35853	36910	99	-	.	ID=TRINITY_DN2652_c0_g1_i1.mrna1.exon1;Name=TRINITY_DN2652_c0_g1_i1;Parent=TRINITY_DN2652_c0_g1_i1.mrna1;Target=TRINITY_DN2652_c0_g1_i1 1 1058 +
Scaffold42835	Obimaculoides_280_min_10000bp	gene	480402	480748	.	-	.	ID=TRINITY_DN2683_c0_g1_i1.path1;Name=TRINITY_DN2683_c0_g1_i1
Scaffold42835	Obimaculoides_280_min_10000bp	mRNA	480402	480748	.	-	.	ID=TRINITY_DN2683_c0_g1_i1.mrna1;Name=TRINITY_DN2683_c0_g1_i1;Parent=TRINITY_DN2683_c0_g1_i1.path1;coverage=100.0;identity=100.0;matches=347;mismatches=0;indels=0;unknowns=0
Scaffold42835	Obimaculoides_280_min_10000bp	exon	480402	480748	100	-	.	ID=TRINITY_DN2683_c0_g1_i1.mrna1.exon1;Name=TRINITY_DN2683_c0_g1_i1;Parent=TRINITY_DN2683_c0_g1_i1.mrna1;Target=TRINITY_DN2683_c0_g1_i1 1 347 +
Scaffold1351	Obimaculoides_280_min_10000bp	gene	17164	17947	.	-	.	ID=TRINITY_DN2645_c0_g2_i1.path1;Name=TRINITY_DN2645_c0_g2_i1
Scaffold1351	Obimaculoides_280_min_10000bp	mRNA	17164	17947	.	-	.	ID=TRINITY_DN2645_c0_g2_i1.mrna1;Name=TRINITY_DN2645_c0_g2_i1;Parent=TRINITY_DN2645_c0_g2_i1.path1;coverage=100.0;identity=99.7;matches=783;mismatches=1;indels=1;unknowns=0
Scaffold1351	Obimaculoides_280_min_10000bp	exon	17164	17947	99	-	.	ID=TRINITY_DN2645_c0_g2_i1.mrna1.exon1;Name=TRINITY_DN2645_c0_g2_i1;Parent=TRINITY_DN2645_c0_g2_i1.mrna1;Target=TRINITY_DN2645_c0_g2_i1 1 785 +
Scaffold136108	Obimaculoides_280_min_10000bp	gene	30423	30760	.	-	.	ID=TRINITY_DN2457_c0_g2_i1.path1;Name=TRINITY_DN2457_c0_g2_i1
Scaffold136108	Obimaculoides_280_min_10000bp	mRNA	30423	30760	.	-	.	ID=TRINITY_DN2457_c0_g2_i1.mrna1;Name=TRINITY_DN2457_c0_g2_i1;Parent=TRINITY_DN2457_c0_g2_i1.path1;coverage=15.2;identity=100.0;matches=338;mismatches=0;indels=0;unknowns=0
Scaffold136108	Obimaculoides_280_min_10000bp	exon	30423	30760	100	-	.	ID=TRINITY_DN2457_c0_g2_i1.mrna1.exon1;Name=TRINITY_DN2457_c0_g2_i1;Parent=TRINITY_DN2457_c0_g2_i1.mrna1;Target=TRINITY_DN2457_c0_g2_i1 1 338 +
Scaffold122733	Obimaculoides_280_min_10000bp	gene	12279	73972	.	-	.	ID=TRINITY_DN2457_c0_g2_i1.path2;Name=TRINITY_DN2457_c0_g2_i1
Scaffold122733	Obimaculoides_280_min_10000bp	mRNA	12279	73972	.	-	.	ID=TRINITY_DN2457_c0_g2_i1.mrna2;Name=TRINITY_DN2457_c0_g2_i1;Parent=TRINITY_DN2457_c0_g2_i1.path2;coverage=84.8;identity=89.2;matches=1384;mismatches=124;indels=43;unknowns=292
Scaffold122733	Obimaculoides_280_min_10000bp	exon	73867	73972	100	-	.	ID=TRINITY_DN2457_c0_g2_i1.mrna2.exon1;Name=TRINITY_DN2457_c0_g2_i1;Parent=TRINITY_DN2457_c0_g2_i1.mrna2;Target=TRINITY_DN2457_c0_g2_i1 339 444 +
Scaffold122733	Obimaculoides_280_min_10000bp	exon	38759	38853	100	-	.	ID=TRINITY_DN2457_c0_g2_i1.mrna2.exon2;Name=TRINITY_DN2457_c0_g2_i1;Parent=TRINITY_DN2457_c0_g2_i1.mrna2;Target=TRINITY_DN2457_c0_g2_i1 445 539 +
Scaffold122733	Obimaculoides_280_min_10000bp	exon	25316	26016	100	-	.	ID=TRINITY_DN2457_c0_g2_i1.mrna2.exon3;Name=TRINITY_DN2457_c0_g2_i1;Parent=TRINITY_DN2457_c0_g2_i1.mrna2;Target=TRINITY_DN2457_c0_g2_i1 540 1240 +
Scaffold122733	Obimaculoides_280_min_10000bp	exon	25109	25112	100	-	.	ID=TRINITY_DN2457_c0_g2_i1.mrna2.exon4;Name=TRINITY_DN2457_c0_g2_i1;Parent=TRINITY_DN2457_c0_g2_i1.mrna2;Target=TRINITY_DN2457_c0_g2_i1 1241 1244 +
Scaffold122733	Obimaculoides_280_min_10000bp	exon	24967	24976	90	-	.	ID=TRINITY_DN2457_c0_g2_i1.mrna2.exon5;Name=TRINITY_DN2457_c0_g2_i1;Parent=TRINITY_DN2457_c0_g2_i1.mrna2;Target=TRINITY_DN2457_c0_g2_i1 1245 1254 +
Scaffold122733	Obimaculoides_280_min_10000bp	exon	21158	21205	50	-	.	ID=TRINITY_DN2457_c0_g2_i1.mrna2.exon6;Name=TRINITY_DN2457_c0_g2_i1;Parent=TRINITY_DN2457_c0_g2_i1.mrna2;Target=TRINITY_DN2457_c0_g2_i1 1255 1317 +
Scaffold122733	Obimaculoides_280_min_10000bp	exon	18605	18639	45	-	.	ID=TRINITY_DN2457_c0_g2_i1.mrna2.exon7;Name=TRINITY_DN2457_c0_g2_i1;Parent=TRINITY_DN2457_c0_g2_i1.mrna2;Target=TRINITY_DN2457_c0_g2_i1 1318 1370 +
Scaffold122733	Obimaculoides_280_min_10000bp	exon	14216	14345	95	-	.	ID=TRINITY_DN2457_c0_g2_i1.mrna2.exon8;Name=TRINITY_DN2457_c0_g2_i1;Parent=TRINITY_DN2457_c0_g2_i1.mrna2;Target=TRINITY_DN2457_c0_g2_i1 1422 1557 +
Scaffold122733	Obimaculoides_280_min_10000bp	exon	12279	12951	74	-	.	ID=TRINITY_DN2457_c0_g2_i1.mrna2.exon9;Name=TRINITY_DN2457_c0_g2_i1;Parent=TRINITY_DN2457_c0_g2_i1.mrna2;Target=TRINITY_DN2457_c0_g2_i1 1558 2230 +
Scaffold70904	Obimaculoides_280_min_10000bp	gene	169137	169473	.	+	.	ID=TRINITY_DN2678_c0_g1_i1.path1;Name=TRINITY_DN2678_c0_g1_i1
Scaffold70904	Obimaculoides_280_min_10000bp	mRNA	169137	169473	.	+	.	ID=TRINITY_DN2678_c0_g1_i1.mrna1;Name=TRINITY_DN2678_c0_g1_i1;Parent=TRINITY_DN2678_c0_g1_i1.path1;coverage=100.0;identity=97.1;matches=337;mismatches=0;indels=10;unknowns=0
Scaffold70904	Obimaculoides_280_min_10000bp	exon	169137	169473	97	+	.	ID=TRINITY_DN2678_c0_g1_i1.mrna1.exon1;Name=TRINITY_DN2678_c0_g1_i1;Parent=TRINITY_DN2678_c0_g1_i1.mrna1;Target=TRINITY_DN2678_c0_g1_i1 1 347 +
Scaffold1679	Obimaculoides_280_min_10000bp	gene	414311	415363	.	+	.	ID=TRINITY_DN2649_c0_g1_i1.path1;Name=TRINITY_DN2649_c0_g1_i1
Scaffold1679	Obimaculoides_280_min_10000bp	mRNA	414311	415363	.	+	.	ID=TRINITY_DN2649_c0_g1_i1.mrna1;Name=TRINITY_DN2649_c0_g1_i1;Parent=TRINITY_DN2649_c0_g1_i1.path1;coverage=100.0;identity=99.6;matches=789;mismatches=3;indels=0;unknowns=261
Scaffold1679	Obimaculoides_280_min_10000bp	exon	414311	415363	99	+	.	ID=TRINITY_DN2649_c0_g1_i1.mrna1.exon1;Name=TRINITY_DN2649_c0_g1_i1;Parent=TRINITY_DN2649_c0_g1_i1.mrna1;Target=TRINITY_DN2649_c0_g1_i1 1 1053 +
Scaffold3635	Obimaculoides_280_min_10000bp	gene	1491947	1492727	.	-	.	ID=TRINITY_DN2679_c0_g1_i1.path1;Name=TRINITY_DN2679_c0_g1_i1
Scaffold3635	Obimaculoides_280_min_10000bp	mRNA	1491947	1492727	.	-	.	ID=TRINITY_DN2679_c0_g1_i1.mrna1;Name=TRINITY_DN2679_c0_g1_i1;Parent=TRINITY_DN2679_c0_g1_i1.path1;coverage=100.0;identity=99.5;matches=779;mismatches=0;indels=4;unknowns=0
Scaffold3635	Obimaculoides_280_min_10000bp	exon	1491947	1492727	99	-	.	ID=TRINITY_DN2679_c0_g1_i1.mrna1.exon1;Name=TRINITY_DN2679_c0_g1_i1;Parent=TRINITY_DN2679_c0_g1_i1.mrna1;Target=TRINITY_DN2679_c0_g1_i1 1 781 +
Scaffold17123	Obimaculoides_280_min_10000bp	gene	247732	248437	.	-	.	ID=TRINITY_DN2679_c1_g1_i2.path1;Name=TRINITY_DN2679_c1_g1_i2
Scaffold17123	Obimaculoides_280_min_10000bp	mRNA	247732	248437	.	-	.	ID=TRINITY_DN2679_c1_g1_i2.mrna1;Name=TRINITY_DN2679_c1_g1_i2;Parent=TRINITY_DN2679_c1_g1_i2.path1;coverage=100.0;identity=100.0;matches=705;mismatches=0;indels=0;unknowns=1
Scaffold17123	Obimaculoides_280_min_10000bp	exon	247732	248437	100	-	.	ID=TRINITY_DN2679_c1_g1_i2.mrna1.exon1;Name=TRINITY_DN2679_c1_g1_i2;Parent=TRINITY_DN2679_c1_g1_i2.mrna1;Target=TRINITY_DN2679_c1_g1_i2 1 706 +
Scaffold276873	Obimaculoides_280_min_10000bp	gene	10761	32982	.	-	.	ID=TRINITY_DN2620_c0_g1_i1.path1;Name=TRINITY_DN2620_c0_g1_i1
Scaffold276873	Obimaculoides_280_min_10000bp	mRNA	10761	32982	.	-	.	ID=TRINITY_DN2620_c0_g1_i1.mrna1;Name=TRINITY_DN2620_c0_g1_i1;Parent=TRINITY_DN2620_c0_g1_i1.path1;coverage=99.7;identity=100.0;matches=2054;mismatches=0;indels=0;unknowns=0
Scaffold276873	Obimaculoides_280_min_10000bp	exon	32674	32982	100	-	.	ID=TRINITY_DN2620_c0_g1_i1.mrna1.exon1;Name=TRINITY_DN2620_c0_g1_i1;Parent=TRINITY_DN2620_c0_g1_i1.mrna1;Target=TRINITY_DN2620_c0_g1_i1 1 309 +
Scaffold276873	Obimaculoides_280_min_10000bp	exon	28357	28445	100	-	.	ID=TRINITY_DN2620_c0_g1_i1.mrna1.exon2;Name=TRINITY_DN2620_c0_g1_i1;Parent=TRINITY_DN2620_c0_g1_i1.mrna1;Target=TRINITY_DN2620_c0_g1_i1 310 398 +
Scaffold276873	Obimaculoides_280_min_10000bp	exon	26570	26793	100	-	.	ID=TRINITY_DN2620_c0_g1_i1.mrna1.exon3;Name=TRINITY_DN2620_c0_g1_i1;Parent=TRINITY_DN2620_c0_g1_i1.mrna1;Target=TRINITY_DN2620_c0_g1_i1 399 622 +
Scaffold276873	Obimaculoides_280_min_10000bp	exon	25851	26123	100	-	.	ID=TRINITY_DN2620_c0_g1_i1.mrna1.exon4;Name=TRINITY_DN2620_c0_g1_i1;Parent=TRINITY_DN2620_c0_g1_i1.mrna1;Target=TRINITY_DN2620_c0_g1_i1 623 895 +
Scaffold276873	Obimaculoides_280_min_10000bp	exon	24349	24528	100	-	.	ID=TRINITY_DN2620_c0_g1_i1.mrna1.exon5;Name=TRINITY_DN2620_c0_g1_i1;Parent=TRINITY_DN2620_c0_g1_i1.mrna1;Target=TRINITY_DN2620_c0_g1_i1 896 1075 +
Scaffold276873	Obimaculoides_280_min_10000bp	exon	23679	23764	100	-	.	ID=TRINITY_DN2620_c0_g1_i1.mrna1.exon6;Name=TRINITY_DN2620_c0_g1_i1;Parent=TRINITY_DN2620_c0_g1_i1.mrna1;Target=TRINITY_DN2620_c0_g1_i1 1076 1161 +
Scaffold276873	Obimaculoides_280_min_10000bp	exon	22204	22344	100	-	.	ID=TRINITY_DN2620_c0_g1_i1.mrna1.exon7;Name=TRINITY_DN2620_c0_g1_i1;Parent=TRINITY_DN2620_c0_g1_i1.mrna1;Target=TRINITY_DN2620_c0_g1_i1 1162 1302 +
Scaffold276873	Obimaculoides_280_min_10000bp	exon	21686	21767	100	-	.	ID=TRINITY_DN2620_c0_g1_i1.mrna1.exon8;Name=TRINITY_DN2620_c0_g1_i1;Parent=TRINITY_DN2620_c0_g1_i1.mrna1;Target=TRINITY_DN2620_c0_g1_i1 1303 1384 +
Scaffold276873	Obimaculoides_280_min_10000bp	exon	20195	20275	100	-	.	ID=TRINITY_DN2620_c0_g1_i1.mrna1.exon9;Name=TRINITY_DN2620_c0_g1_i1;Parent=TRINITY_DN2620_c0_g1_i1.mrna1;Target=TRINITY_DN2620_c0_g1_i1 1385 1465 +
Scaffold276873	Obimaculoides_280_min_10000bp	exon	18196	18270	100	-	.	ID=TRINITY_DN2620_c0_g1_i1.mrna1.exon10;Name=TRINITY_DN2620_c0_g1_i1;Parent=TRINITY_DN2620_c0_g1_i1.mrna1;Target=TRINITY_DN2620_c0_g1_i1 1466 1540 +
Scaffold276873	Obimaculoides_280_min_10000bp	exon	15095	15153	100	-	.	ID=TRINITY_DN2620_c0_g1_i1.mrna1.exon11;Name=TRINITY_DN2620_c0_g1_i1;Parent=TRINITY_DN2620_c0_g1_i1.mrna1;Target=TRINITY_DN2620_c0_g1_i1 1541 1599 +
Scaffold276873	Obimaculoides_280_min_10000bp	exon	10761	11215	100	-	.	ID=TRINITY_DN2620_c0_g1_i1.mrna1.exon12;Name=TRINITY_DN2620_c0_g1_i1;Parent=TRINITY_DN2620_c0_g1_i1.mrna1;Target=TRINITY_DN2620_c0_g1_i1 1600 2054 +
Scaffold53201	Obimaculoides_280_min_10000bp	gene	10956	11953	.	-	.	ID=TRINITY_DN2684_c0_g1_i1.path1;Name=TRINITY_DN2684_c0_g1_i1
Scaffold53201	Obimaculoides_280_min_10000bp	mRNA	10956	11953	.	-	.	ID=TRINITY_DN2684_c0_g1_i1.mrna1;Name=TRINITY_DN2684_c0_g1_i1;Parent=TRINITY_DN2684_c0_g1_i1.path1;coverage=100.0;identity=97.7;matches=998;mismatches=0;indels=23;unknowns=0
Scaffold53201	Obimaculoides_280_min_10000bp	exon	10956	11953	97	-	.	ID=TRINITY_DN2684_c0_g1_i1.mrna1.exon1;Name=TRINITY_DN2684_c0_g1_i1;Parent=TRINITY_DN2684_c0_g1_i1.mrna1;Target=TRINITY_DN2684_c0_g1_i1 1 1021 +
Scaffold11626	Obimaculoides_280_min_10000bp	gene	223771	263938	.	+	.	ID=TRINITY_DN2779_c0_g2_i1.path1;Name=TRINITY_DN2779_c0_g2_i1
Scaffold11626	Obimaculoides_280_min_10000bp	mRNA	223771	263938	.	+	.	ID=TRINITY_DN2779_c0_g2_i1.mrna1;Name=TRINITY_DN2779_c0_g2_i1;Parent=TRINITY_DN2779_c0_g2_i1.path1;coverage=100.0;identity=100.0;matches=2477;mismatches=0;indels=0;unknowns=0
Scaffold11626	Obimaculoides_280_min_10000bp	exon	223771	224214	100	+	.	ID=TRINITY_DN2779_c0_g2_i1.mrna1.exon1;Name=TRINITY_DN2779_c0_g2_i1;Parent=TRINITY_DN2779_c0_g2_i1.mrna1;Target=TRINITY_DN2779_c0_g2_i1 1 444 +
Scaffold11626	Obimaculoides_280_min_10000bp	exon	226166	226223	100	+	.	ID=TRINITY_DN2779_c0_g2_i1.mrna1.exon2;Name=TRINITY_DN2779_c0_g2_i1;Parent=TRINITY_DN2779_c0_g2_i1.mrna1;Target=TRINITY_DN2779_c0_g2_i1 445 502 +
Scaffold11626	Obimaculoides_280_min_10000bp	exon	228190	228231	100	+	.	ID=TRINITY_DN2779_c0_g2_i1.mrna1.exon3;Name=TRINITY_DN2779_c0_g2_i1;Parent=TRINITY_DN2779_c0_g2_i1.mrna1;Target=TRINITY_DN2779_c0_g2_i1 503 544 +
Scaffold11626	Obimaculoides_280_min_10000bp	exon	230146	230338	100	+	.	ID=TRINITY_DN2779_c0_g2_i1.mrna1.exon4;Name=TRINITY_DN2779_c0_g2_i1;Parent=TRINITY_DN2779_c0_g2_i1.mrna1;Target=TRINITY_DN2779_c0_g2_i1 545 737 +
Scaffold11626	Obimaculoides_280_min_10000bp	exon	234549	234699	100	+	.	ID=TRINITY_DN2779_c0_g2_i1.mrna1.exon5;Name=TRINITY_DN2779_c0_g2_i1;Parent=TRINITY_DN2779_c0_g2_i1.mrna1;Target=TRINITY_DN2779_c0_g2_i1 738 888 +
Scaffold11626	Obimaculoides_280_min_10000bp	exon	237414	237486	100	+	.	ID=TRINITY_DN2779_c0_g2_i1.mrna1.exon6;Name=TRINITY_DN2779_c0_g2_i1;Parent=TRINITY_DN2779_c0_g2_i1.mrna1;Target=TRINITY_DN2779_c0_g2_i1 889 961 +
Scaffold11626	Obimaculoides_280_min_10000bp	exon	240249	240357	100	+	.	ID=TRINITY_DN2779_c0_g2_i1.mrna1.exon7;Name=TRINITY_DN2779_c0_g2_i1;Parent=TRINITY_DN2779_c0_g2_i1.mrna1;Target=TRINITY_DN2779_c0_g2_i1 962 1070 +
Scaffold11626	Obimaculoides_280_min_10000bp	exon	241521	241555	100	+	.	ID=TRINITY_DN2779_c0_g2_i1.mrna1.exon8;Name=TRINITY_DN2779_c0_g2_i1;Parent=TRINITY_DN2779_c0_g2_i1.mrna1;Target=TRINITY_DN2779_c0_g2_i1 1071 1105 +
Scaffold11626	Obimaculoides_280_min_10000bp	exon	243249	243405	100	+	.	ID=TRINITY_DN2779_c0_g2_i1.mrna1.exon9;Name=TRINITY_DN2779_c0_g2_i1;Parent=TRINITY_DN2779_c0_g2_i1.mrna1;Target=TRINITY_DN2779_c0_g2_i1 1106 1262 +
Scaffold11626	Obimaculoides_280_min_10000bp	exon	247861	247967	100	+	.	ID=TRINITY_DN2779_c0_g2_i1.mrna1.exon10;Name=TRINITY_DN2779_c0_g2_i1;Parent=TRINITY_DN2779_c0_g2_i1.mrna1;Target=TRINITY_DN2779_c0_g2_i1 1263 1369 +
Scaffold11626	Obimaculoides_280_min_10000bp	exon	249473	249602	100	+	.	ID=TRINITY_DN2779_c0_g2_i1.mrna1.exon11;Name=TRINITY_DN2779_c0_g2_i1;Parent=TRINITY_DN2779_c0_g2_i1.mrna1;Target=TRINITY_DN2779_c0_g2_i1 1370 1499 +
Scaffold11626	Obimaculoides_280_min_10000bp	exon	250818	251052	100	+	.	ID=TRINITY_DN2779_c0_g2_i1.mrna1.exon12;Name=TRINITY_DN2779_c0_g2_i1;Parent=TRINITY_DN2779_c0_g2_i1.mrna1;Target=TRINITY_DN2779_c0_g2_i1 1500 1734 +
Scaffold11626	Obimaculoides_280_min_10000bp	exon	255187	255385	100	+	.	ID=TRINITY_DN2779_c0_g2_i1.mrna1.exon13;Name=TRINITY_DN2779_c0_g2_i1;Parent=TRINITY_DN2779_c0_g2_i1.mrna1;Target=TRINITY_DN2779_c0_g2_i1 1735 1933 +
Scaffold11626	Obimaculoides_280_min_10000bp	exon	263395	263938	100	+	.	ID=TRINITY_DN2779_c0_g2_i1.mrna1.exon14;Name=TRINITY_DN2779_c0_g2_i1;Parent=TRINITY_DN2779_c0_g2_i1.mrna1;Target=TRINITY_DN2779_c0_g2_i1 1934 2477 +
Scaffold82916	Obimaculoides_280_min_10000bp	gene	340914	341135	.	+	.	ID=TRINITY_DN2695_c1_g1_i1.path1;Name=TRINITY_DN2695_c1_g1_i1
Scaffold82916	Obimaculoides_280_min_10000bp	mRNA	340914	341135	.	+	.	ID=TRINITY_DN2695_c1_g1_i1.mrna1;Name=TRINITY_DN2695_c1_g1_i1;Parent=TRINITY_DN2695_c1_g1_i1.path1;coverage=100.0;identity=100.0;matches=222;mismatches=0;indels=0;unknowns=0
Scaffold82916	Obimaculoides_280_min_10000bp	exon	340914	341135	100	+	.	ID=TRINITY_DN2695_c1_g1_i1.mrna1.exon1;Name=TRINITY_DN2695_c1_g1_i1;Parent=TRINITY_DN2695_c1_g1_i1.mrna1;Target=TRINITY_DN2695_c1_g1_i1 1 222 +
Scaffold141706	Obimaculoides_280_min_10000bp	gene	65218	65878	.	-	.	ID=TRINITY_DN2723_c0_g1_i1.path1;Name=TRINITY_DN2723_c0_g1_i1
Scaffold141706	Obimaculoides_280_min_10000bp	mRNA	65218	65878	.	-	.	ID=TRINITY_DN2723_c0_g1_i1.mrna1;Name=TRINITY_DN2723_c0_g1_i1;Parent=TRINITY_DN2723_c0_g1_i1.path1;coverage=100.0;identity=99.8;matches=661;mismatches=0;indels=1;unknowns=0
Scaffold141706	Obimaculoides_280_min_10000bp	exon	65218	65878	99	-	.	ID=TRINITY_DN2723_c0_g1_i1.mrna1.exon1;Name=TRINITY_DN2723_c0_g1_i1;Parent=TRINITY_DN2723_c0_g1_i1.mrna1;Target=TRINITY_DN2723_c0_g1_i1 1 662 +
Scaffold57389	Obimaculoides_280_min_10000bp	gene	8607	10129	.	+	.	ID=TRINITY_DN2737_c0_g1_i1.path1;Name=TRINITY_DN2737_c0_g1_i1
Scaffold57389	Obimaculoides_280_min_10000bp	mRNA	8607	10129	.	+	.	ID=TRINITY_DN2737_c0_g1_i1.mrna1;Name=TRINITY_DN2737_c0_g1_i1;Parent=TRINITY_DN2737_c0_g1_i1.path1;coverage=100.0;identity=100.0;matches=1523;mismatches=0;indels=0;unknowns=0
Scaffold57389	Obimaculoides_280_min_10000bp	exon	8607	10129	100	+	.	ID=TRINITY_DN2737_c0_g1_i1.mrna1.exon1;Name=TRINITY_DN2737_c0_g1_i1;Parent=TRINITY_DN2737_c0_g1_i1.mrna1;Target=TRINITY_DN2737_c0_g1_i1 1 1523 +
Scaffold58170	Obimaculoides_280_min_10000bp	gene	13723	15905	.	-	.	ID=TRINITY_DN2749_c0_g1_i1.path1;Name=TRINITY_DN2749_c0_g1_i1
Scaffold58170	Obimaculoides_280_min_10000bp	mRNA	13723	15905	.	-	.	ID=TRINITY_DN2749_c0_g1_i1.mrna1;Name=TRINITY_DN2749_c0_g1_i1;Parent=TRINITY_DN2749_c0_g1_i1.path1;coverage=100.0;identity=99.9;matches=2181;mismatches=2;indels=1;unknowns=0
Scaffold58170	Obimaculoides_280_min_10000bp	exon	13723	15905	99	-	.	ID=TRINITY_DN2749_c0_g1_i1.mrna1.exon1;Name=TRINITY_DN2749_c0_g1_i1;Parent=TRINITY_DN2749_c0_g1_i1.mrna1;Target=TRINITY_DN2749_c0_g1_i1 1 2184 +
Scaffold107519	Obimaculoides_280_min_10000bp	gene	324054	325527	.	+	.	ID=TRINITY_DN2735_c0_g1_i1.path1;Name=TRINITY_DN2735_c0_g1_i1
Scaffold107519	Obimaculoides_280_min_10000bp	mRNA	324054	325527	.	+	.	ID=TRINITY_DN2735_c0_g1_i1.mrna1;Name=TRINITY_DN2735_c0_g1_i1;Parent=TRINITY_DN2735_c0_g1_i1.path1;coverage=100.0;identity=99.8;matches=1472;mismatches=2;indels=1;unknowns=0
Scaffold107519	Obimaculoides_280_min_10000bp	exon	324054	325527	99	+	.	ID=TRINITY_DN2735_c0_g1_i1.mrna1.exon1;Name=TRINITY_DN2735_c0_g1_i1;Parent=TRINITY_DN2735_c0_g1_i1.mrna1;Target=TRINITY_DN2735_c0_g1_i1 1 1475 +
Scaffold30523	Obimaculoides_280_min_10000bp	gene	63954	64184	.	+	.	ID=TRINITY_DN2789_c0_g1_i1.path1;Name=TRINITY_DN2789_c0_g1_i1
Scaffold30523	Obimaculoides_280_min_10000bp	mRNA	63954	64184	.	+	.	ID=TRINITY_DN2789_c0_g1_i1.mrna1;Name=TRINITY_DN2789_c0_g1_i1;Parent=TRINITY_DN2789_c0_g1_i1.path1;coverage=100.0;identity=100.0;matches=231;mismatches=0;indels=0;unknowns=0
Scaffold30523	Obimaculoides_280_min_10000bp	exon	63954	64184	100	+	.	ID=TRINITY_DN2789_c0_g1_i1.mrna1.exon1;Name=TRINITY_DN2789_c0_g1_i1;Parent=TRINITY_DN2789_c0_g1_i1.mrna1;Target=TRINITY_DN2789_c0_g1_i1 1 231 +
Scaffold14208	Obimaculoides_280_min_10000bp	gene	23716	23946	.	+	.	ID=TRINITY_DN2794_c0_g2_i1.path1;Name=TRINITY_DN2794_c0_g2_i1
Scaffold14208	Obimaculoides_280_min_10000bp	mRNA	23716	23946	.	+	.	ID=TRINITY_DN2794_c0_g2_i1.mrna1;Name=TRINITY_DN2794_c0_g2_i1;Parent=TRINITY_DN2794_c0_g2_i1.path1;coverage=100.0;identity=100.0;matches=231;mismatches=0;indels=0;unknowns=0
Scaffold14208	Obimaculoides_280_min_10000bp	exon	23716	23946	100	+	.	ID=TRINITY_DN2794_c0_g2_i1.mrna1.exon1;Name=TRINITY_DN2794_c0_g2_i1;Parent=TRINITY_DN2794_c0_g2_i1.mrna1;Target=TRINITY_DN2794_c0_g2_i1 1 231 +
Scaffold19781	Obimaculoides_280_min_10000bp	gene	175040	176789	.	-	.	ID=TRINITY_DN2772_c0_g1_i1.path1;Name=TRINITY_DN2772_c0_g1_i1
Scaffold19781	Obimaculoides_280_min_10000bp	mRNA	175040	176789	.	-	.	ID=TRINITY_DN2772_c0_g1_i1.mrna1;Name=TRINITY_DN2772_c0_g1_i1;Parent=TRINITY_DN2772_c0_g1_i1.path1;coverage=100.0;identity=99.9;matches=1732;mismatches=0;indels=1;unknowns=18
Scaffold19781	Obimaculoides_280_min_10000bp	exon	175040	176789	99	-	.	ID=TRINITY_DN2772_c0_g1_i1.mrna1.exon1;Name=TRINITY_DN2772_c0_g1_i1;Parent=TRINITY_DN2772_c0_g1_i1.mrna1;Target=TRINITY_DN2772_c0_g1_i1 1 1751 +
Scaffold25232	Obimaculoides_280_min_10000bp	gene	387828	399768	.	-	.	ID=TRINITY_DN2716_c0_g1_i1.path1;Name=TRINITY_DN2716_c0_g1_i1
Scaffold25232	Obimaculoides_280_min_10000bp	mRNA	387828	399768	.	-	.	ID=TRINITY_DN2716_c0_g1_i1.mrna1;Name=TRINITY_DN2716_c0_g1_i1;Parent=TRINITY_DN2716_c0_g1_i1.path1;coverage=100.0;identity=100.0;matches=1135;mismatches=0;indels=0;unknowns=0
Scaffold25232	Obimaculoides_280_min_10000bp	exon	399446	399768	100	-	.	ID=TRINITY_DN2716_c0_g1_i1.mrna1.exon1;Name=TRINITY_DN2716_c0_g1_i1;Parent=TRINITY_DN2716_c0_g1_i1.mrna1;Target=TRINITY_DN2716_c0_g1_i1 1 323 +
Scaffold25232	Obimaculoides_280_min_10000bp	exon	397048	397118	100	-	.	ID=TRINITY_DN2716_c0_g1_i1.mrna1.exon2;Name=TRINITY_DN2716_c0_g1_i1;Parent=TRINITY_DN2716_c0_g1_i1.mrna1;Target=TRINITY_DN2716_c0_g1_i1 324 394 +
Scaffold25232	Obimaculoides_280_min_10000bp	exon	396566	396614	100	-	.	ID=TRINITY_DN2716_c0_g1_i1.mrna1.exon3;Name=TRINITY_DN2716_c0_g1_i1;Parent=TRINITY_DN2716_c0_g1_i1.mrna1;Target=TRINITY_DN2716_c0_g1_i1 395 443 +
Scaffold25232	Obimaculoides_280_min_10000bp	exon	395597	395726	100	-	.	ID=TRINITY_DN2716_c0_g1_i1.mrna1.exon4;Name=TRINITY_DN2716_c0_g1_i1;Parent=TRINITY_DN2716_c0_g1_i1.mrna1;Target=TRINITY_DN2716_c0_g1_i1 444 573 +
Scaffold25232	Obimaculoides_280_min_10000bp	exon	394059	394166	100	-	.	ID=TRINITY_DN2716_c0_g1_i1.mrna1.exon5;Name=TRINITY_DN2716_c0_g1_i1;Parent=TRINITY_DN2716_c0_g1_i1.mrna1;Target=TRINITY_DN2716_c0_g1_i1 574 681 +
Scaffold25232	Obimaculoides_280_min_10000bp	exon	389526	389588	100	-	.	ID=TRINITY_DN2716_c0_g1_i1.mrna1.exon6;Name=TRINITY_DN2716_c0_g1_i1;Parent=TRINITY_DN2716_c0_g1_i1.mrna1;Target=TRINITY_DN2716_c0_g1_i1 682 744 +
Scaffold25232	Obimaculoides_280_min_10000bp	exon	389218	389326	100	-	.	ID=TRINITY_DN2716_c0_g1_i1.mrna1.exon7;Name=TRINITY_DN2716_c0_g1_i1;Parent=TRINITY_DN2716_c0_g1_i1.mrna1;Target=TRINITY_DN2716_c0_g1_i1 745 853 +
Scaffold25232	Obimaculoides_280_min_10000bp	exon	387828	388109	100	-	.	ID=TRINITY_DN2716_c0_g1_i1.mrna1.exon8;Name=TRINITY_DN2716_c0_g1_i1;Parent=TRINITY_DN2716_c0_g1_i1.mrna1;Target=TRINITY_DN2716_c0_g1_i1 854 1135 +
Scaffold3846	Obimaculoides_280_min_10000bp	gene	72759	73101	.	+	.	ID=TRINITY_DN2792_c0_g1_i1.path1;Name=TRINITY_DN2792_c0_g1_i1
Scaffold3846	Obimaculoides_280_min_10000bp	mRNA	72759	73101	.	+	.	ID=TRINITY_DN2792_c0_g1_i1.mrna1;Name=TRINITY_DN2792_c0_g1_i1;Parent=TRINITY_DN2792_c0_g1_i1.path1;coverage=100.0;identity=99.7;matches=342;mismatches=1;indels=0;unknowns=0
Scaffold3846	Obimaculoides_280_min_10000bp	exon	72759	73101	99	+	.	ID=TRINITY_DN2792_c0_g1_i1.mrna1.exon1;Name=TRINITY_DN2792_c0_g1_i1;Parent=TRINITY_DN2792_c0_g1_i1.mrna1;Target=TRINITY_DN2792_c0_g1_i1 1 343 +
Scaffold117878	Obimaculoides_280_min_10000bp	gene	264733	265246	.	+	.	ID=TRINITY_DN2824_c0_g1_i1.path1;Name=TRINITY_DN2824_c0_g1_i1
Scaffold117878	Obimaculoides_280_min_10000bp	mRNA	264733	265246	.	+	.	ID=TRINITY_DN2824_c0_g1_i1.mrna1;Name=TRINITY_DN2824_c0_g1_i1;Parent=TRINITY_DN2824_c0_g1_i1.path1;coverage=100.0;identity=99.6;matches=514;mismatches=0;indels=2;unknowns=0
Scaffold117878	Obimaculoides_280_min_10000bp	exon	264733	265246	99	+	.	ID=TRINITY_DN2824_c0_g1_i1.mrna1.exon1;Name=TRINITY_DN2824_c0_g1_i1;Parent=TRINITY_DN2824_c0_g1_i1.mrna1;Target=TRINITY_DN2824_c0_g1_i1 1 516 +
Scaffold257534	Obimaculoides_280_min_10000bp	gene	115345	115691	.	+	.	ID=TRINITY_DN2830_c0_g1_i1.path1;Name=TRINITY_DN2830_c0_g1_i1
Scaffold257534	Obimaculoides_280_min_10000bp	mRNA	115345	115691	.	+	.	ID=TRINITY_DN2830_c0_g1_i1.mrna1;Name=TRINITY_DN2830_c0_g1_i1;Parent=TRINITY_DN2830_c0_g1_i1.path1;coverage=100.0;identity=100.0;matches=347;mismatches=0;indels=0;unknowns=0
Scaffold257534	Obimaculoides_280_min_10000bp	exon	115345	115691	100	+	.	ID=TRINITY_DN2830_c0_g1_i1.mrna1.exon1;Name=TRINITY_DN2830_c0_g1_i1;Parent=TRINITY_DN2830_c0_g1_i1.mrna1;Target=TRINITY_DN2830_c0_g1_i1 1 347 +
Scaffold25359	Obimaculoides_280_min_10000bp	gene	288995	289186	.	+	.	ID=TRINITY_DN2684_c1_g2_i1.path1;Name=TRINITY_DN2684_c1_g2_i1
Scaffold25359	Obimaculoides_280_min_10000bp	mRNA	288995	289186	.	+	.	ID=TRINITY_DN2684_c1_g2_i1.mrna1;Name=TRINITY_DN2684_c1_g2_i1;Parent=TRINITY_DN2684_c1_g2_i1.path1;coverage=50.0;identity=100.0;matches=192;mismatches=0;indels=0;unknowns=0
Scaffold25359	Obimaculoides_280_min_10000bp	exon	288995	289186	100	+	.	ID=TRINITY_DN2684_c1_g2_i1.mrna1.exon1;Name=TRINITY_DN2684_c1_g2_i1;Parent=TRINITY_DN2684_c1_g2_i1.mrna1;Target=TRINITY_DN2684_c1_g2_i1 1 192 +
Scaffold25359	Obimaculoides_280_min_10000bp	gene	289003	289194	.	+	.	ID=TRINITY_DN2684_c1_g2_i1.path2;Name=TRINITY_DN2684_c1_g2_i1
Scaffold25359	Obimaculoides_280_min_10000bp	mRNA	289003	289194	.	+	.	ID=TRINITY_DN2684_c1_g2_i1.mrna2;Name=TRINITY_DN2684_c1_g2_i1;Parent=TRINITY_DN2684_c1_g2_i1.path2;coverage=50.0;identity=100.0;matches=192;mismatches=0;indels=0;unknowns=0
Scaffold25359	Obimaculoides_280_min_10000bp	exon	289003	289194	100	+	.	ID=TRINITY_DN2684_c1_g2_i1.mrna2.exon1;Name=TRINITY_DN2684_c1_g2_i1;Parent=TRINITY_DN2684_c1_g2_i1.mrna2;Target=TRINITY_DN2684_c1_g2_i1 193 384 +
Scaffold12457	Obimaculoides_280_min_10000bp	gene	114722	115154	.	-	.	ID=TRINITY_DN2891_c0_g2_i1.path1;Name=TRINITY_DN2891_c0_g2_i1
Scaffold12457	Obimaculoides_280_min_10000bp	mRNA	114722	115154	.	-	.	ID=TRINITY_DN2891_c0_g2_i1.mrna1;Name=TRINITY_DN2891_c0_g2_i1;Parent=TRINITY_DN2891_c0_g2_i1.path1;coverage=100.0;identity=100.0;matches=433;mismatches=0;indels=0;unknowns=0
Scaffold12457	Obimaculoides_280_min_10000bp	exon	114722	115154	100	-	.	ID=TRINITY_DN2891_c0_g2_i1.mrna1.exon1;Name=TRINITY_DN2891_c0_g2_i1;Parent=TRINITY_DN2891_c0_g2_i1.mrna1;Target=TRINITY_DN2891_c0_g2_i1 1 433 +
Scaffold62696	Obimaculoides_280_min_10000bp	gene	598934	599549	.	-	.	ID=TRINITY_DN2827_c0_g1_i1.path1;Name=TRINITY_DN2827_c0_g1_i1
Scaffold62696	Obimaculoides_280_min_10000bp	mRNA	598934	599549	.	-	.	ID=TRINITY_DN2827_c0_g1_i1.mrna1;Name=TRINITY_DN2827_c0_g1_i1;Parent=TRINITY_DN2827_c0_g1_i1.path1;coverage=99.7;identity=99.8;matches=615;mismatches=1;indels=0;unknowns=0
Scaffold62696	Obimaculoides_280_min_10000bp	exon	598934	599549	99	-	.	ID=TRINITY_DN2827_c0_g1_i1.mrna1.exon1;Name=TRINITY_DN2827_c0_g1_i1;Parent=TRINITY_DN2827_c0_g1_i1.mrna1;Target=TRINITY_DN2827_c0_g1_i1 1 616 +
Scaffold1679	Obimaculoides_280_min_10000bp	gene	698860	699360	.	-	.	ID=TRINITY_DN2855_c0_g2_i1.path1;Name=TRINITY_DN2855_c0_g2_i1
Scaffold1679	Obimaculoides_280_min_10000bp	mRNA	698860	699360	.	-	.	ID=TRINITY_DN2855_c0_g2_i1.mrna1;Name=TRINITY_DN2855_c0_g2_i1;Parent=TRINITY_DN2855_c0_g2_i1.path1;coverage=100.0;identity=100.0;matches=501;mismatches=0;indels=0;unknowns=0
Scaffold1679	Obimaculoides_280_min_10000bp	exon	698860	699360	100	-	.	ID=TRINITY_DN2855_c0_g2_i1.mrna1.exon1;Name=TRINITY_DN2855_c0_g2_i1;Parent=TRINITY_DN2855_c0_g2_i1.mrna1;Target=TRINITY_DN2855_c0_g2_i1 1 501 +
Scaffold192111	Obimaculoides_280_min_10000bp	gene	58321	58945	.	+	.	ID=TRINITY_DN2839_c0_g1_i2.path1;Name=TRINITY_DN2839_c0_g1_i2
Scaffold192111	Obimaculoides_280_min_10000bp	mRNA	58321	58945	.	+	.	ID=TRINITY_DN2839_c0_g1_i2.mrna1;Name=TRINITY_DN2839_c0_g1_i2;Parent=TRINITY_DN2839_c0_g1_i2.path1;coverage=99.8;identity=99.4;matches=621;mismatches=0;indels=4;unknowns=0
Scaffold192111	Obimaculoides_280_min_10000bp	exon	58321	58945	99	+	.	ID=TRINITY_DN2839_c0_g1_i2.mrna1.exon1;Name=TRINITY_DN2839_c0_g1_i2;Parent=TRINITY_DN2839_c0_g1_i2.mrna1;Target=TRINITY_DN2839_c0_g1_i2 1 621 +
Scaffold8196	Obimaculoides_280_min_10000bp	gene	464017	464310	.	-	.	ID=TRINITY_DN2831_c0_g1_i1.path1;Name=TRINITY_DN2831_c0_g1_i1
Scaffold8196	Obimaculoides_280_min_10000bp	mRNA	464017	464310	.	-	.	ID=TRINITY_DN2831_c0_g1_i1.mrna1;Name=TRINITY_DN2831_c0_g1_i1;Parent=TRINITY_DN2831_c0_g1_i1.path1;coverage=100.0;identity=98.0;matches=290;mismatches=2;indels=4;unknowns=0
Scaffold8196	Obimaculoides_280_min_10000bp	exon	464017	464310	97	-	.	ID=TRINITY_DN2831_c0_g1_i1.mrna1.exon1;Name=TRINITY_DN2831_c0_g1_i1;Parent=TRINITY_DN2831_c0_g1_i1.mrna1;Target=TRINITY_DN2831_c0_g1_i1 1 294 +
Scaffold37937	Obimaculoides_280_min_10000bp	gene	1205146	1205721	.	+	.	ID=TRINITY_DN2889_c0_g1_i1.path1;Name=TRINITY_DN2889_c0_g1_i1
Scaffold37937	Obimaculoides_280_min_10000bp	mRNA	1205146	1205721	.	+	.	ID=TRINITY_DN2889_c0_g1_i1.mrna1;Name=TRINITY_DN2889_c0_g1_i1;Parent=TRINITY_DN2889_c0_g1_i1.path1;coverage=100.0;identity=99.8;matches=576;mismatches=0;indels=1;unknowns=0
Scaffold37937	Obimaculoides_280_min_10000bp	exon	1205146	1205721	99	+	.	ID=TRINITY_DN2889_c0_g1_i1.mrna1.exon1;Name=TRINITY_DN2889_c0_g1_i1;Parent=TRINITY_DN2889_c0_g1_i1.mrna1;Target=TRINITY_DN2889_c0_g1_i1 1 577 +
Scaffold40514	Obimaculoides_280_min_10000bp	gene	182204	182707	.	+	.	ID=TRINITY_DN988_c0_g1_i1.path1;Name=TRINITY_DN988_c0_g1_i1
Scaffold40514	Obimaculoides_280_min_10000bp	mRNA	182204	182707	.	+	.	ID=TRINITY_DN988_c0_g1_i1.mrna1;Name=TRINITY_DN988_c0_g1_i1;Parent=TRINITY_DN988_c0_g1_i1.path1;coverage=46.0;identity=99.7;matches=329;mismatches=1;indels=0;unknowns=0
Scaffold40514	Obimaculoides_280_min_10000bp	exon	182204	182229	96	+	.	ID=TRINITY_DN988_c0_g1_i1.mrna1.exon1;Name=TRINITY_DN988_c0_g1_i1;Parent=TRINITY_DN988_c0_g1_i1.mrna1;Target=TRINITY_DN988_c0_g1_i1 6 31 +
Scaffold40514	Obimaculoides_280_min_10000bp	exon	182404	182707	100	+	.	ID=TRINITY_DN988_c0_g1_i1.mrna1.exon2;Name=TRINITY_DN988_c0_g1_i1;Parent=TRINITY_DN988_c0_g1_i1.mrna1;Target=TRINITY_DN988_c0_g1_i1 32 335 +
Scaffold2701	Obimaculoides_280_min_10000bp	gene	380198	399909	.	-	.	ID=TRINITY_DN988_c0_g1_i1.path2;Name=TRINITY_DN988_c0_g1_i1
Scaffold2701	Obimaculoides_280_min_10000bp	mRNA	380198	399909	.	-	.	ID=TRINITY_DN988_c0_g1_i1.mrna2;Name=TRINITY_DN988_c0_g1_i1;Parent=TRINITY_DN988_c0_g1_i1.path2;coverage=53.3;identity=99.7;matches=381;mismatches=1;indels=0;unknowns=0
Scaffold2701	Obimaculoides_280_min_10000bp	exon	399907	399909	66	-	.	ID=TRINITY_DN988_c0_g1_i1.mrna2.exon1;Name=TRINITY_DN988_c0_g1_i1;Parent=TRINITY_DN988_c0_g1_i1.mrna2;Target=TRINITY_DN988_c0_g1_i1 336 338 +
Scaffold2701	Obimaculoides_280_min_10000bp	exon	380198	380576	100	-	.	ID=TRINITY_DN988_c0_g1_i1.mrna2.exon2;Name=TRINITY_DN988_c0_g1_i1;Parent=TRINITY_DN988_c0_g1_i1.mrna2;Target=TRINITY_DN988_c0_g1_i1 339 717 +
Scaffold25476	Obimaculoides_280_min_10000bp	gene	245735	251390	.	+	.	ID=TRINITY_DN2925_c0_g2_i1.path1;Name=TRINITY_DN2925_c0_g2_i1
Scaffold25476	Obimaculoides_280_min_10000bp	mRNA	245735	251390	.	+	.	ID=TRINITY_DN2925_c0_g2_i1.mrna1;Name=TRINITY_DN2925_c0_g2_i1;Parent=TRINITY_DN2925_c0_g2_i1.path1;coverage=100.0;identity=100.0;matches=330;mismatches=0;indels=0;unknowns=0
Scaffold25476	Obimaculoides_280_min_10000bp	exon	245735	245758	100	+	.	ID=TRINITY_DN2925_c0_g2_i1.mrna1.exon1;Name=TRINITY_DN2925_c0_g2_i1;Parent=TRINITY_DN2925_c0_g2_i1.mrna1;Target=TRINITY_DN2925_c0_g2_i1 307 330 -
Scaffold25476	Obimaculoides_280_min_10000bp	exon	247764	247876	100	+	.	ID=TRINITY_DN2925_c0_g2_i1.mrna1.exon2;Name=TRINITY_DN2925_c0_g2_i1;Parent=TRINITY_DN2925_c0_g2_i1.mrna1;Target=TRINITY_DN2925_c0_g2_i1 194 306 -
Scaffold25476	Obimaculoides_280_min_10000bp	exon	249476	249623	100	+	.	ID=TRINITY_DN2925_c0_g2_i1.mrna1.exon3;Name=TRINITY_DN2925_c0_g2_i1;Parent=TRINITY_DN2925_c0_g2_i1.mrna1;Target=TRINITY_DN2925_c0_g2_i1 46 193 -
Scaffold25476	Obimaculoides_280_min_10000bp	exon	251346	251390	100	+	.	ID=TRINITY_DN2925_c0_g2_i1.mrna1.exon4;Name=TRINITY_DN2925_c0_g2_i1;Parent=TRINITY_DN2925_c0_g2_i1.mrna1;Target=TRINITY_DN2925_c0_g2_i1 1 45 -
Scaffold28875	Obimaculoides_280_min_10000bp	gene	95289	95880	.	+	.	ID=TRINITY_DN2926_c0_g1_i1.path1;Name=TRINITY_DN2926_c0_g1_i1
Scaffold28875	Obimaculoides_280_min_10000bp	mRNA	95289	95880	.	+	.	ID=TRINITY_DN2926_c0_g1_i1.mrna1;Name=TRINITY_DN2926_c0_g1_i1;Parent=TRINITY_DN2926_c0_g1_i1.path1;coverage=100.0;identity=99.8;matches=592;mismatches=0;indels=1;unknowns=0
Scaffold28875	Obimaculoides_280_min_10000bp	exon	95289	95880	99	+	.	ID=TRINITY_DN2926_c0_g1_i1.mrna1.exon1;Name=TRINITY_DN2926_c0_g1_i1;Parent=TRINITY_DN2926_c0_g1_i1.mrna1;Target=TRINITY_DN2926_c0_g1_i1 1 593 +
Scaffold25018	Obimaculoides_280_min_10000bp	gene	2789	3194	.	-	.	ID=TRINITY_DN2974_c0_g1_i1.path1;Name=TRINITY_DN2974_c0_g1_i1
Scaffold25018	Obimaculoides_280_min_10000bp	mRNA	2789	3194	.	-	.	ID=TRINITY_DN2974_c0_g1_i1.mrna1;Name=TRINITY_DN2974_c0_g1_i1;Parent=TRINITY_DN2974_c0_g1_i1.path1;coverage=100.0;identity=100.0;matches=406;mismatches=0;indels=0;unknowns=0
Scaffold25018	Obimaculoides_280_min_10000bp	exon	2789	3194	100	-	.	ID=TRINITY_DN2974_c0_g1_i1.mrna1.exon1;Name=TRINITY_DN2974_c0_g1_i1;Parent=TRINITY_DN2974_c0_g1_i1.mrna1;Target=TRINITY_DN2974_c0_g1_i1 1 406 +
Scaffold113760	Obimaculoides_280_min_10000bp	gene	317513	318019	.	-	.	ID=TRINITY_DN2977_c0_g1_i1.path1;Name=TRINITY_DN2977_c0_g1_i1
Scaffold113760	Obimaculoides_280_min_10000bp	mRNA	317513	318019	.	-	.	ID=TRINITY_DN2977_c0_g1_i1.mrna1;Name=TRINITY_DN2977_c0_g1_i1;Parent=TRINITY_DN2977_c0_g1_i1.path1;coverage=100.0;identity=99.6;matches=505;mismatches=2;indels=0;unknowns=0
Scaffold113760	Obimaculoides_280_min_10000bp	exon	317513	318019	99	-	.	ID=TRINITY_DN2977_c0_g1_i1.mrna1.exon1;Name=TRINITY_DN2977_c0_g1_i1;Parent=TRINITY_DN2977_c0_g1_i1.mrna1;Target=TRINITY_DN2977_c0_g1_i1 1 507 +
Scaffold25891	Obimaculoides_280_min_10000bp	gene	125354	126264	.	-	.	ID=TRINITY_DN2979_c0_g1_i1.path1;Name=TRINITY_DN2979_c0_g1_i1
Scaffold25891	Obimaculoides_280_min_10000bp	mRNA	125354	126264	.	-	.	ID=TRINITY_DN2979_c0_g1_i1.mrna1;Name=TRINITY_DN2979_c0_g1_i1;Parent=TRINITY_DN2979_c0_g1_i1.path1;coverage=100.0;identity=99.8;matches=909;mismatches=2;indels=0;unknowns=0
Scaffold25891	Obimaculoides_280_min_10000bp	exon	125354	126264	99	-	.	ID=TRINITY_DN2979_c0_g1_i1.mrna1.exon1;Name=TRINITY_DN2979_c0_g1_i1;Parent=TRINITY_DN2979_c0_g1_i1.mrna1;Target=TRINITY_DN2979_c0_g1_i1 1 911 +
Scaffold13907	Obimaculoides_280_min_10000bp	gene	10798	11138	.	+	.	ID=TRINITY_DN2909_c0_g1_i1.path1;Name=TRINITY_DN2909_c0_g1_i1
Scaffold13907	Obimaculoides_280_min_10000bp	mRNA	10798	11138	.	+	.	ID=TRINITY_DN2909_c0_g1_i1.mrna1;Name=TRINITY_DN2909_c0_g1_i1;Parent=TRINITY_DN2909_c0_g1_i1.path1;coverage=100.0;identity=100.0;matches=341;mismatches=0;indels=0;unknowns=0
Scaffold13907	Obimaculoides_280_min_10000bp	exon	10798	11138	100	+	.	ID=TRINITY_DN2909_c0_g1_i1.mrna1.exon1;Name=TRINITY_DN2909_c0_g1_i1;Parent=TRINITY_DN2909_c0_g1_i1.mrna1;Target=TRINITY_DN2909_c0_g1_i1 1 341 +
Scaffold4363	Obimaculoides_280_min_10000bp	gene	848091	848524	.	+	.	ID=TRINITY_DN2987_c0_g1_i1.path1;Name=TRINITY_DN2987_c0_g1_i1
Scaffold4363	Obimaculoides_280_min_10000bp	mRNA	848091	848524	.	+	.	ID=TRINITY_DN2987_c0_g1_i1.mrna1;Name=TRINITY_DN2987_c0_g1_i1;Parent=TRINITY_DN2987_c0_g1_i1.path1;coverage=100.0;identity=100.0;matches=434;mismatches=0;indels=0;unknowns=0
Scaffold4363	Obimaculoides_280_min_10000bp	exon	848091	848524	100	+	.	ID=TRINITY_DN2987_c0_g1_i1.mrna1.exon1;Name=TRINITY_DN2987_c0_g1_i1;Parent=TRINITY_DN2987_c0_g1_i1.mrna1;Target=TRINITY_DN2987_c0_g1_i1 1 434 +
Scaffold3744	Obimaculoides_280_min_10000bp	gene	1419696	1419998	.	+	.	ID=TRINITY_DN2933_c0_g1_i1.path1;Name=TRINITY_DN2933_c0_g1_i1
Scaffold3744	Obimaculoides_280_min_10000bp	mRNA	1419696	1419998	.	+	.	ID=TRINITY_DN2933_c0_g1_i1.mrna1;Name=TRINITY_DN2933_c0_g1_i1;Parent=TRINITY_DN2933_c0_g1_i1.path1;coverage=100.0;identity=100.0;matches=273;mismatches=0;indels=0;unknowns=30
Scaffold3744	Obimaculoides_280_min_10000bp	exon	1419696	1419998	100	+	.	ID=TRINITY_DN2933_c0_g1_i1.mrna1.exon1;Name=TRINITY_DN2933_c0_g1_i1;Parent=TRINITY_DN2933_c0_g1_i1.mrna1;Target=TRINITY_DN2933_c0_g1_i1 1 303 +
Scaffold144529	Obimaculoides_280_min_10000bp	gene	192433	202879	.	+	.	ID=TRINITY_DN2999_c0_g1_i1.path1;Name=TRINITY_DN2999_c0_g1_i1
Scaffold144529	Obimaculoides_280_min_10000bp	mRNA	192433	202879	.	+	.	ID=TRINITY_DN2999_c0_g1_i1.mrna1;Name=TRINITY_DN2999_c0_g1_i1;Parent=TRINITY_DN2999_c0_g1_i1.path1;coverage=99.4;identity=99.9;matches=1207;mismatches=0;indels=1;unknowns=0
Scaffold144529	Obimaculoides_280_min_10000bp	exon	192433	193028	100	+	.	ID=TRINITY_DN2999_c0_g1_i1.mrna1.exon1;Name=TRINITY_DN2999_c0_g1_i1;Parent=TRINITY_DN2999_c0_g1_i1.mrna1;Target=TRINITY_DN2999_c0_g1_i1 1 596 +
Scaffold144529	Obimaculoides_280_min_10000bp	exon	194808	194858	100	+	.	ID=TRINITY_DN2999_c0_g1_i1.mrna1.exon2;Name=TRINITY_DN2999_c0_g1_i1;Parent=TRINITY_DN2999_c0_g1_i1.mrna1;Target=TRINITY_DN2999_c0_g1_i1 597 647 +
Scaffold144529	Obimaculoides_280_min_10000bp	exon	196196	196236	100	+	.	ID=TRINITY_DN2999_c0_g1_i1.mrna1.exon3;Name=TRINITY_DN2999_c0_g1_i1;Parent=TRINITY_DN2999_c0_g1_i1.mrna1;Target=TRINITY_DN2999_c0_g1_i1 648 688 +
Scaffold144529	Obimaculoides_280_min_10000bp	exon	198589	198723	99	+	.	ID=TRINITY_DN2999_c0_g1_i1.mrna1.exon4;Name=TRINITY_DN2999_c0_g1_i1;Parent=TRINITY_DN2999_c0_g1_i1.mrna1;Target=TRINITY_DN2999_c0_g1_i1 689 824 +
Scaffold144529	Obimaculoides_280_min_10000bp	exon	200770	200868	100	+	.	ID=TRINITY_DN2999_c0_g1_i1.mrna1.exon5;Name=TRINITY_DN2999_c0_g1_i1;Parent=TRINITY_DN2999_c0_g1_i1.mrna1;Target=TRINITY_DN2999_c0_g1_i1 825 923 +
Scaffold144529	Obimaculoides_280_min_10000bp	exon	202248	202344	100	+	.	ID=TRINITY_DN2999_c0_g1_i1.mrna1.exon6;Name=TRINITY_DN2999_c0_g1_i1;Parent=TRINITY_DN2999_c0_g1_i1.mrna1;Target=TRINITY_DN2999_c0_g1_i1 924 1020 +
Scaffold144529	Obimaculoides_280_min_10000bp	exon	202692	202879	100	+	.	ID=TRINITY_DN2999_c0_g1_i1.mrna1.exon7;Name=TRINITY_DN2999_c0_g1_i1;Parent=TRINITY_DN2999_c0_g1_i1.mrna1;Target=TRINITY_DN2999_c0_g1_i1 1021 1208 +
Scaffold88556	Obimaculoides_280_min_10000bp	gene	20576	21325	.	-	.	ID=TRINITY_DN2972_c0_g1_i1.path1;Name=TRINITY_DN2972_c0_g1_i1
Scaffold88556	Obimaculoides_280_min_10000bp	mRNA	20576	21325	.	-	.	ID=TRINITY_DN2972_c0_g1_i1.mrna1;Name=TRINITY_DN2972_c0_g1_i1;Parent=TRINITY_DN2972_c0_g1_i1.path1;coverage=100.0;identity=99.9;matches=749;mismatches=1;indels=0;unknowns=0
Scaffold88556	Obimaculoides_280_min_10000bp	exon	20576	21325	99	-	.	ID=TRINITY_DN2972_c0_g1_i1.mrna1.exon1;Name=TRINITY_DN2972_c0_g1_i1;Parent=TRINITY_DN2972_c0_g1_i1.mrna1;Target=TRINITY_DN2972_c0_g1_i1 1 750 +
Scaffold18095	Obimaculoides_280_min_10000bp	gene	81477	81790	.	+	.	ID=TRINITY_DN2976_c0_g1_i1.path1;Name=TRINITY_DN2976_c0_g1_i1
Scaffold18095	Obimaculoides_280_min_10000bp	mRNA	81477	81790	.	+	.	ID=TRINITY_DN2976_c0_g1_i1.mrna1;Name=TRINITY_DN2976_c0_g1_i1;Parent=TRINITY_DN2976_c0_g1_i1.path1;coverage=98.7;identity=94.6;matches=297;mismatches=2;indels=15;unknowns=0
Scaffold18095	Obimaculoides_280_min_10000bp	exon	81477	81790	94	+	.	ID=TRINITY_DN2976_c0_g1_i1.mrna1.exon1;Name=TRINITY_DN2976_c0_g1_i1;Parent=TRINITY_DN2976_c0_g1_i1.mrna1;Target=TRINITY_DN2976_c0_g1_i1 1 299 +
Scaffold252674	Obimaculoides_280_min_10000bp	gene	115560	116097	.	+	.	ID=TRINITY_DN2991_c0_g1_i1.path1;Name=TRINITY_DN2991_c0_g1_i1
Scaffold252674	Obimaculoides_280_min_10000bp	mRNA	115560	116097	.	+	.	ID=TRINITY_DN2991_c0_g1_i1.mrna1;Name=TRINITY_DN2991_c0_g1_i1;Parent=TRINITY_DN2991_c0_g1_i1.path1;coverage=100.0;identity=99.1;matches=533;mismatches=1;indels=4;unknowns=0
Scaffold252674	Obimaculoides_280_min_10000bp	exon	115560	116097	99	+	.	ID=TRINITY_DN2991_c0_g1_i1.mrna1.exon1;Name=TRINITY_DN2991_c0_g1_i1;Parent=TRINITY_DN2991_c0_g1_i1.mrna1;Target=TRINITY_DN2991_c0_g1_i1 1 534 +
Scaffold4884	Obimaculoides_280_min_10000bp	gene	617504	618649	.	-	.	ID=TRINITY_DN3000_c0_g1_i1.path1;Name=TRINITY_DN3000_c0_g1_i1
Scaffold4884	Obimaculoides_280_min_10000bp	mRNA	617504	618649	.	-	.	ID=TRINITY_DN3000_c0_g1_i1.mrna1;Name=TRINITY_DN3000_c0_g1_i1;Parent=TRINITY_DN3000_c0_g1_i1.path1;coverage=100.0;identity=100.0;matches=1146;mismatches=0;indels=0;unknowns=0
Scaffold4884	Obimaculoides_280_min_10000bp	exon	617504	618649	100	-	.	ID=TRINITY_DN3000_c0_g1_i1.mrna1.exon1;Name=TRINITY_DN3000_c0_g1_i1;Parent=TRINITY_DN3000_c0_g1_i1.mrna1;Target=TRINITY_DN3000_c0_g1_i1 1 1146 +
Scaffold53154	Obimaculoides_280_min_10000bp	gene	49007	49614	.	-	.	ID=TRINITY_DN3083_c0_g1_i1.path1;Name=TRINITY_DN3083_c0_g1_i1
Scaffold53154	Obimaculoides_280_min_10000bp	mRNA	49007	49614	.	-	.	ID=TRINITY_DN3083_c0_g1_i1.mrna1;Name=TRINITY_DN3083_c0_g1_i1;Parent=TRINITY_DN3083_c0_g1_i1.path1;coverage=98.4;identity=99.8;matches=607;mismatches=1;indels=0;unknowns=0
Scaffold53154	Obimaculoides_280_min_10000bp	exon	49007	49614	99	-	.	ID=TRINITY_DN3083_c0_g1_i1.mrna1.exon1;Name=TRINITY_DN3083_c0_g1_i1;Parent=TRINITY_DN3083_c0_g1_i1.mrna1;Target=TRINITY_DN3083_c0_g1_i1 11 618 +
Scaffold42899	Obimaculoides_280_min_10000bp	gene	304889	305113	.	+	.	ID=TRINITY_DN3008_c0_g1_i1.path1;Name=TRINITY_DN3008_c0_g1_i1
Scaffold42899	Obimaculoides_280_min_10000bp	mRNA	304889	305113	.	+	.	ID=TRINITY_DN3008_c0_g1_i1.mrna1;Name=TRINITY_DN3008_c0_g1_i1;Parent=TRINITY_DN3008_c0_g1_i1.path1;coverage=96.1;identity=98.2;matches=221;mismatches=1;indels=3;unknowns=0
Scaffold42899	Obimaculoides_280_min_10000bp	exon	304889	305113	98	+	.	ID=TRINITY_DN3008_c0_g1_i1.mrna1.exon1;Name=TRINITY_DN3008_c0_g1_i1;Parent=TRINITY_DN3008_c0_g1_i1.mrna1;Target=TRINITY_DN3008_c0_g1_i1 5 226 +
Scaffold38494	Obimaculoides_280_min_10000bp	gene	750475	751797	.	-	.	ID=TRINITY_DN3054_c0_g1_i1.path1;Name=TRINITY_DN3054_c0_g1_i1
Scaffold38494	Obimaculoides_280_min_10000bp	mRNA	750475	751797	.	-	.	ID=TRINITY_DN3054_c0_g1_i1.mrna1;Name=TRINITY_DN3054_c0_g1_i1;Parent=TRINITY_DN3054_c0_g1_i1.path1;coverage=100.0;identity=100.0;matches=1323;mismatches=0;indels=0;unknowns=0
Scaffold38494	Obimaculoides_280_min_10000bp	exon	750475	751797	100	-	.	ID=TRINITY_DN3054_c0_g1_i1.mrna1.exon1;Name=TRINITY_DN3054_c0_g1_i1;Parent=TRINITY_DN3054_c0_g1_i1.mrna1;Target=TRINITY_DN3054_c0_g1_i1 1 1323 +
Scaffold260577	Obimaculoides_280_min_10000bp	gene	28310	29256	.	-	.	ID=TRINITY_DN3005_c0_g1_i1.path1;Name=TRINITY_DN3005_c0_g1_i1
Scaffold260577	Obimaculoides_280_min_10000bp	mRNA	28310	29256	.	-	.	ID=TRINITY_DN3005_c0_g1_i1.mrna1;Name=TRINITY_DN3005_c0_g1_i1;Parent=TRINITY_DN3005_c0_g1_i1.path1;coverage=100.0;identity=100.0;matches=947;mismatches=0;indels=0;unknowns=0
Scaffold260577	Obimaculoides_280_min_10000bp	exon	28310	29256	100	-	.	ID=TRINITY_DN3005_c0_g1_i1.mrna1.exon1;Name=TRINITY_DN3005_c0_g1_i1;Parent=TRINITY_DN3005_c0_g1_i1.mrna1;Target=TRINITY_DN3005_c0_g1_i1 1 947 +
Scaffold21180	Obimaculoides_280_min_10000bp	gene	38183	38876	.	+	.	ID=TRINITY_DN3058_c0_g1_i1.path1;Name=TRINITY_DN3058_c0_g1_i1
Scaffold21180	Obimaculoides_280_min_10000bp	mRNA	38183	38876	.	+	.	ID=TRINITY_DN3058_c0_g1_i1.mrna1;Name=TRINITY_DN3058_c0_g1_i1;Parent=TRINITY_DN3058_c0_g1_i1.path1;coverage=100.0;identity=100.0;matches=694;mismatches=0;indels=0;unknowns=0
Scaffold21180	Obimaculoides_280_min_10000bp	exon	38183	38876	100	+	.	ID=TRINITY_DN3058_c0_g1_i1.mrna1.exon1;Name=TRINITY_DN3058_c0_g1_i1;Parent=TRINITY_DN3058_c0_g1_i1.mrna1;Target=TRINITY_DN3058_c0_g1_i1 1 694 +
Scaffold28375	Obimaculoides_280_min_10000bp	gene	9077	9497	.	+	.	ID=TRINITY_DN3010_c1_g1_i1.path1;Name=TRINITY_DN3010_c1_g1_i1
Scaffold28375	Obimaculoides_280_min_10000bp	mRNA	9077	9497	.	+	.	ID=TRINITY_DN3010_c1_g1_i1.mrna1;Name=TRINITY_DN3010_c1_g1_i1;Parent=TRINITY_DN3010_c1_g1_i1.path1;coverage=100.0;identity=100.0;matches=282;mismatches=0;indels=0;unknowns=139
Scaffold28375	Obimaculoides_280_min_10000bp	exon	9077	9497	100	+	.	ID=TRINITY_DN3010_c1_g1_i1.mrna1.exon1;Name=TRINITY_DN3010_c1_g1_i1;Parent=TRINITY_DN3010_c1_g1_i1.mrna1;Target=TRINITY_DN3010_c1_g1_i1 1 421 +
Scaffold21216	Obimaculoides_280_min_10000bp	gene	161755	162203	.	-	.	ID=TRINITY_DN3032_c0_g1_i1.path1;Name=TRINITY_DN3032_c0_g1_i1
Scaffold21216	Obimaculoides_280_min_10000bp	mRNA	161755	162203	.	-	.	ID=TRINITY_DN3032_c0_g1_i1.mrna1;Name=TRINITY_DN3032_c0_g1_i1;Parent=TRINITY_DN3032_c0_g1_i1.path1;coverage=100.0;identity=100.0;matches=449;mismatches=0;indels=0;unknowns=0
Scaffold21216	Obimaculoides_280_min_10000bp	exon	161755	162203	100	-	.	ID=TRINITY_DN3032_c0_g1_i1.mrna1.exon1;Name=TRINITY_DN3032_c0_g1_i1;Parent=TRINITY_DN3032_c0_g1_i1.mrna1;Target=TRINITY_DN3032_c0_g1_i1 1 449 +
Scaffold2330	Obimaculoides_280_min_10000bp	gene	866741	867164	.	+	.	ID=TRINITY_DN3095_c0_g1_i1.path1;Name=TRINITY_DN3095_c0_g1_i1
Scaffold2330	Obimaculoides_280_min_10000bp	mRNA	866741	867164	.	+	.	ID=TRINITY_DN3095_c0_g1_i1.mrna1;Name=TRINITY_DN3095_c0_g1_i1;Parent=TRINITY_DN3095_c0_g1_i1.path1;coverage=76.5;identity=99.8;matches=423;mismatches=1;indels=0;unknowns=0
Scaffold2330	Obimaculoides_280_min_10000bp	exon	866741	867164	99	+	.	ID=TRINITY_DN3095_c0_g1_i1.mrna1.exon1;Name=TRINITY_DN3095_c0_g1_i1;Parent=TRINITY_DN3095_c0_g1_i1.mrna1;Target=TRINITY_DN3095_c0_g1_i1 1 424 +
Scaffold42835	Obimaculoides_280_min_10000bp	gene	351628	351757	.	+	.	ID=TRINITY_DN3095_c0_g1_i1.path2;Name=TRINITY_DN3095_c0_g1_i1
Scaffold42835	Obimaculoides_280_min_10000bp	mRNA	351628	351757	.	+	.	ID=TRINITY_DN3095_c0_g1_i1.mrna2;Name=TRINITY_DN3095_c0_g1_i1;Parent=TRINITY_DN3095_c0_g1_i1.path2;coverage=23.5;identity=100.0;matches=130;mismatches=0;indels=0;unknowns=0
Scaffold42835	Obimaculoides_280_min_10000bp	exon	351628	351757	100	+	.	ID=TRINITY_DN3095_c0_g1_i1.mrna2.exon1;Name=TRINITY_DN3095_c0_g1_i1;Parent=TRINITY_DN3095_c0_g1_i1.mrna2;Target=TRINITY_DN3095_c0_g1_i1 425 554 +
Scaffold11978	Obimaculoides_280_min_10000bp	gene	180060	180326	.	-	.	ID=TRINITY_DN3026_c0_g1_i1.path1;Name=TRINITY_DN3026_c0_g1_i1
Scaffold11978	Obimaculoides_280_min_10000bp	mRNA	180060	180326	.	-	.	ID=TRINITY_DN3026_c0_g1_i1.mrna1;Name=TRINITY_DN3026_c0_g1_i1;Parent=TRINITY_DN3026_c0_g1_i1.path1;coverage=57.5;identity=97.4;matches=260;mismatches=7;indels=0;unknowns=0
Scaffold11978	Obimaculoides_280_min_10000bp	exon	180060	180326	97	-	.	ID=TRINITY_DN3026_c0_g1_i1.mrna1.exon1;Name=TRINITY_DN3026_c0_g1_i1;Parent=TRINITY_DN3026_c0_g1_i1.mrna1;Target=TRINITY_DN3026_c0_g1_i1 1 267 +
Scaffold11978	Obimaculoides_280_min_10000bp	gene	180097	180293	.	-	.	ID=TRINITY_DN3026_c0_g1_i1.path2;Name=TRINITY_DN3026_c0_g1_i1
Scaffold11978	Obimaculoides_280_min_10000bp	mRNA	180097	180293	.	-	.	ID=TRINITY_DN3026_c0_g1_i1.mrna2;Name=TRINITY_DN3026_c0_g1_i1;Parent=TRINITY_DN3026_c0_g1_i1.path2;coverage=42.5;identity=100.0;matches=197;mismatches=0;indels=0;unknowns=0
Scaffold11978	Obimaculoides_280_min_10000bp	exon	180097	180293	100	-	.	ID=TRINITY_DN3026_c0_g1_i1.mrna2.exon1;Name=TRINITY_DN3026_c0_g1_i1;Parent=TRINITY_DN3026_c0_g1_i1.mrna2;Target=TRINITY_DN3026_c0_g1_i1 268 464 +
Scaffold237518	Obimaculoides_280_min_10000bp	gene	15124	15520	.	+	.	ID=TRINITY_DN2081_c0_g1_i1.path1;Name=TRINITY_DN2081_c0_g1_i1
Scaffold237518	Obimaculoides_280_min_10000bp	mRNA	15124	15520	.	+	.	ID=TRINITY_DN2081_c0_g1_i1.mrna1;Name=TRINITY_DN2081_c0_g1_i1;Parent=TRINITY_DN2081_c0_g1_i1.path1;coverage=96.1;identity=100.0;matches=33;mismatches=0;indels=0;unknowns=364
Scaffold237518	Obimaculoides_280_min_10000bp	exon	15124	15520	100	+	.	ID=TRINITY_DN2081_c0_g1_i1.mrna1.exon1;Name=TRINITY_DN2081_c0_g1_i1;Parent=TRINITY_DN2081_c0_g1_i1.mrna1;Target=TRINITY_DN2081_c0_g1_i1 1 397 +
Scaffold115858	Obimaculoides_280_min_10000bp	gene	230974	231636	.	+	.	ID=TRINITY_DN3051_c0_g1_i1.path1;Name=TRINITY_DN3051_c0_g1_i1
Scaffold115858	Obimaculoides_280_min_10000bp	mRNA	230974	231636	.	+	.	ID=TRINITY_DN3051_c0_g1_i1.mrna1;Name=TRINITY_DN3051_c0_g1_i1;Parent=TRINITY_DN3051_c0_g1_i1.path1;coverage=98.5;identity=99.8;matches=654;mismatches=1;indels=0;unknowns=8
Scaffold115858	Obimaculoides_280_min_10000bp	exon	230974	231636	99	+	.	ID=TRINITY_DN3051_c0_g1_i1.mrna1.exon1;Name=TRINITY_DN3051_c0_g1_i1;Parent=TRINITY_DN3051_c0_g1_i1.mrna1;Target=TRINITY_DN3051_c0_g1_i1 11 673 +
Scaffold44787	Obimaculoides_280_min_10000bp	gene	56577	77685	.	+	.	ID=TRINITY_DN3126_c0_g1_i1.path1;Name=TRINITY_DN3126_c0_g1_i1
Scaffold44787	Obimaculoides_280_min_10000bp	mRNA	56577	77685	.	+	.	ID=TRINITY_DN3126_c0_g1_i1.mrna1;Name=TRINITY_DN3126_c0_g1_i1;Parent=TRINITY_DN3126_c0_g1_i1.path1;coverage=100.0;identity=100.0;matches=695;mismatches=0;indels=0;unknowns=0
Scaffold44787	Obimaculoides_280_min_10000bp	exon	56577	56714	100	+	.	ID=TRINITY_DN3126_c0_g1_i1.mrna1.exon1;Name=TRINITY_DN3126_c0_g1_i1;Parent=TRINITY_DN3126_c0_g1_i1.mrna1;Target=TRINITY_DN3126_c0_g1_i1 1 138 +
Scaffold44787	Obimaculoides_280_min_10000bp	exon	61061	61140	100	+	.	ID=TRINITY_DN3126_c0_g1_i1.mrna1.exon2;Name=TRINITY_DN3126_c0_g1_i1;Parent=TRINITY_DN3126_c0_g1_i1.mrna1;Target=TRINITY_DN3126_c0_g1_i1 139 218 +
Scaffold44787	Obimaculoides_280_min_10000bp	exon	69447	69506	100	+	.	ID=TRINITY_DN3126_c0_g1_i1.mrna1.exon3;Name=TRINITY_DN3126_c0_g1_i1;Parent=TRINITY_DN3126_c0_g1_i1.mrna1;Target=TRINITY_DN3126_c0_g1_i1 219 278 +
Scaffold44787	Obimaculoides_280_min_10000bp	exon	70508	70567	100	+	.	ID=TRINITY_DN3126_c0_g1_i1.mrna1.exon4;Name=TRINITY_DN3126_c0_g1_i1;Parent=TRINITY_DN3126_c0_g1_i1.mrna1;Target=TRINITY_DN3126_c0_g1_i1 279 338 +
Scaffold44787	Obimaculoides_280_min_10000bp	exon	73602	73676	100	+	.	ID=TRINITY_DN3126_c0_g1_i1.mrna1.exon5;Name=TRINITY_DN3126_c0_g1_i1;Parent=TRINITY_DN3126_c0_g1_i1.mrna1;Target=TRINITY_DN3126_c0_g1_i1 339 413 +
Scaffold44787	Obimaculoides_280_min_10000bp	exon	76449	76558	100	+	.	ID=TRINITY_DN3126_c0_g1_i1.mrna1.exon6;Name=TRINITY_DN3126_c0_g1_i1;Parent=TRINITY_DN3126_c0_g1_i1.mrna1;Target=TRINITY_DN3126_c0_g1_i1 414 523 +
Scaffold44787	Obimaculoides_280_min_10000bp	exon	77514	77685	100	+	.	ID=TRINITY_DN3126_c0_g1_i1.mrna1.exon7;Name=TRINITY_DN3126_c0_g1_i1;Parent=TRINITY_DN3126_c0_g1_i1.mrna1;Target=TRINITY_DN3126_c0_g1_i1 524 695 +
Scaffold140445	Obimaculoides_280_min_10000bp	gene	239073	239527	.	+	.	ID=TRINITY_DN3080_c0_g1_i1.path1;Name=TRINITY_DN3080_c0_g1_i1
Scaffold140445	Obimaculoides_280_min_10000bp	mRNA	239073	239527	.	+	.	ID=TRINITY_DN3080_c0_g1_i1.mrna1;Name=TRINITY_DN3080_c0_g1_i1;Parent=TRINITY_DN3080_c0_g1_i1.path1;coverage=100.0;identity=100.0;matches=455;mismatches=0;indels=0;unknowns=0
Scaffold140445	Obimaculoides_280_min_10000bp	exon	239073	239527	100	+	.	ID=TRINITY_DN3080_c0_g1_i1.mrna1.exon1;Name=TRINITY_DN3080_c0_g1_i1;Parent=TRINITY_DN3080_c0_g1_i1.mrna1;Target=TRINITY_DN3080_c0_g1_i1 1 455 +
Scaffold40019	Obimaculoides_280_min_10000bp	gene	199231	199972	.	+	.	ID=TRINITY_DN3068_c0_g2_i1.path1;Name=TRINITY_DN3068_c0_g2_i1
Scaffold40019	Obimaculoides_280_min_10000bp	mRNA	199231	199972	.	+	.	ID=TRINITY_DN3068_c0_g2_i1.mrna1;Name=TRINITY_DN3068_c0_g2_i1;Parent=TRINITY_DN3068_c0_g2_i1.path1;coverage=100.0;identity=100.0;matches=742;mismatches=0;indels=0;unknowns=0
Scaffold40019	Obimaculoides_280_min_10000bp	exon	199231	199972	100	+	.	ID=TRINITY_DN3068_c0_g2_i1.mrna1.exon1;Name=TRINITY_DN3068_c0_g2_i1;Parent=TRINITY_DN3068_c0_g2_i1.mrna1;Target=TRINITY_DN3068_c0_g2_i1 1 742 +
Scaffold44787	Obimaculoides_280_min_10000bp	gene	56577	77685	.	+	.	ID=TRINITY_DN3126_c0_g1_i2.path1;Name=TRINITY_DN3126_c0_g1_i2
Scaffold44787	Obimaculoides_280_min_10000bp	mRNA	56577	77685	.	+	.	ID=TRINITY_DN3126_c0_g1_i2.mrna1;Name=TRINITY_DN3126_c0_g1_i2;Parent=TRINITY_DN3126_c0_g1_i2.path1;coverage=100.0;identity=100.0;matches=738;mismatches=0;indels=0;unknowns=0
Scaffold44787	Obimaculoides_280_min_10000bp	exon	56577	56714	100	+	.	ID=TRINITY_DN3126_c0_g1_i2.mrna1.exon1;Name=TRINITY_DN3126_c0_g1_i2;Parent=TRINITY_DN3126_c0_g1_i2.mrna1;Target=TRINITY_DN3126_c0_g1_i2 1 138 +
Scaffold44787	Obimaculoides_280_min_10000bp	exon	61061	61140	100	+	.	ID=TRINITY_DN3126_c0_g1_i2.mrna1.exon2;Name=TRINITY_DN3126_c0_g1_i2;Parent=TRINITY_DN3126_c0_g1_i2.mrna1;Target=TRINITY_DN3126_c0_g1_i2 139 218 +
Scaffold44787	Obimaculoides_280_min_10000bp	exon	69447	69506	100	+	.	ID=TRINITY_DN3126_c0_g1_i2.mrna1.exon3;Name=TRINITY_DN3126_c0_g1_i2;Parent=TRINITY_DN3126_c0_g1_i2.mrna1;Target=TRINITY_DN3126_c0_g1_i2 219 278 +
Scaffold44787	Obimaculoides_280_min_10000bp	exon	70508	70567	100	+	.	ID=TRINITY_DN3126_c0_g1_i2.mrna1.exon4;Name=TRINITY_DN3126_c0_g1_i2;Parent=TRINITY_DN3126_c0_g1_i2.mrna1;Target=TRINITY_DN3126_c0_g1_i2 279 338 +
Scaffold44787	Obimaculoides_280_min_10000bp	exon	73559	73676	100	+	.	ID=TRINITY_DN3126_c0_g1_i2.mrna1.exon5;Name=TRINITY_DN3126_c0_g1_i2;Parent=TRINITY_DN3126_c0_g1_i2.mrna1;Target=TRINITY_DN3126_c0_g1_i2 339 456 +
Scaffold44787	Obimaculoides_280_min_10000bp	exon	76449	76558	100	+	.	ID=TRINITY_DN3126_c0_g1_i2.mrna1.exon6;Name=TRINITY_DN3126_c0_g1_i2;Parent=TRINITY_DN3126_c0_g1_i2.mrna1;Target=TRINITY_DN3126_c0_g1_i2 457 566 +
Scaffold44787	Obimaculoides_280_min_10000bp	exon	77514	77685	100	+	.	ID=TRINITY_DN3126_c0_g1_i2.mrna1.exon7;Name=TRINITY_DN3126_c0_g1_i2;Parent=TRINITY_DN3126_c0_g1_i2.mrna1;Target=TRINITY_DN3126_c0_g1_i2 567 738 +
Scaffold12323	Obimaculoides_280_min_10000bp	gene	15833	16695	.	-	.	ID=TRINITY_DN3135_c0_g1_i1.path1;Name=TRINITY_DN3135_c0_g1_i1
Scaffold12323	Obimaculoides_280_min_10000bp	mRNA	15833	16695	.	-	.	ID=TRINITY_DN3135_c0_g1_i1.mrna1;Name=TRINITY_DN3135_c0_g1_i1;Parent=TRINITY_DN3135_c0_g1_i1.path1;coverage=100.0;identity=100.0;matches=863;mismatches=0;indels=0;unknowns=0
Scaffold12323	Obimaculoides_280_min_10000bp	exon	15833	16695	100	-	.	ID=TRINITY_DN3135_c0_g1_i1.mrna1.exon1;Name=TRINITY_DN3135_c0_g1_i1;Parent=TRINITY_DN3135_c0_g1_i1.mrna1;Target=TRINITY_DN3135_c0_g1_i1 1 863 +
Scaffold156072	Obimaculoides_280_min_10000bp	gene	190490	192054	.	+	.	ID=TRINITY_DN3122_c1_g1_i1.path1;Name=TRINITY_DN3122_c1_g1_i1
Scaffold156072	Obimaculoides_280_min_10000bp	mRNA	190490	192054	.	+	.	ID=TRINITY_DN3122_c1_g1_i1.mrna1;Name=TRINITY_DN3122_c1_g1_i1;Parent=TRINITY_DN3122_c1_g1_i1.path1;coverage=100.0;identity=100.0;matches=1565;mismatches=0;indels=0;unknowns=0
Scaffold156072	Obimaculoides_280_min_10000bp	exon	190490	192054	100	+	.	ID=TRINITY_DN3122_c1_g1_i1.mrna1.exon1;Name=TRINITY_DN3122_c1_g1_i1;Parent=TRINITY_DN3122_c1_g1_i1.mrna1;Target=TRINITY_DN3122_c1_g1_i1 1 1565 +
Scaffold236336	Obimaculoides_280_min_10000bp	gene	73953	74209	.	+	.	ID=TRINITY_DN3142_c0_g1_i1.path1;Name=TRINITY_DN3142_c0_g1_i1
Scaffold236336	Obimaculoides_280_min_10000bp	mRNA	73953	74209	.	+	.	ID=TRINITY_DN3142_c0_g1_i1.mrna1;Name=TRINITY_DN3142_c0_g1_i1;Parent=TRINITY_DN3142_c0_g1_i1.path1;coverage=99.2;identity=100.0;matches=257;mismatches=0;indels=0;unknowns=0
Scaffold236336	Obimaculoides_280_min_10000bp	exon	73953	74209	100	+	.	ID=TRINITY_DN3142_c0_g1_i1.mrna1.exon1;Name=TRINITY_DN3142_c0_g1_i1;Parent=TRINITY_DN3142_c0_g1_i1.mrna1;Target=TRINITY_DN3142_c0_g1_i1 1 257 +
Scaffold17888	Obimaculoides_280_min_10000bp	gene	83345	83556	.	-	.	ID=TRINITY_DN3142_c1_g1_i1.path1;Name=TRINITY_DN3142_c1_g1_i1
Scaffold17888	Obimaculoides_280_min_10000bp	mRNA	83345	83556	.	-	.	ID=TRINITY_DN3142_c1_g1_i1.mrna1;Name=TRINITY_DN3142_c1_g1_i1;Parent=TRINITY_DN3142_c1_g1_i1.path1;coverage=100.0;identity=95.3;matches=202;mismatches=1;indels=9;unknowns=0
Scaffold17888	Obimaculoides_280_min_10000bp	exon	83345	83556	95	-	.	ID=TRINITY_DN3142_c1_g1_i1.mrna1.exon1;Name=TRINITY_DN3142_c1_g1_i1;Parent=TRINITY_DN3142_c1_g1_i1.mrna1;Target=TRINITY_DN3142_c1_g1_i1 1 203 +
Scaffold110719	Obimaculoides_280_min_10000bp	gene	25530	25954	.	-	.	ID=TRINITY_DN3113_c0_g1_i1.path1;Name=TRINITY_DN3113_c0_g1_i1
Scaffold110719	Obimaculoides_280_min_10000bp	mRNA	25530	25954	.	-	.	ID=TRINITY_DN3113_c0_g1_i1.mrna1;Name=TRINITY_DN3113_c0_g1_i1;Parent=TRINITY_DN3113_c0_g1_i1.path1;coverage=100.0;identity=100.0;matches=425;mismatches=0;indels=0;unknowns=0
Scaffold110719	Obimaculoides_280_min_10000bp	exon	25530	25954	100	-	.	ID=TRINITY_DN3113_c0_g1_i1.mrna1.exon1;Name=TRINITY_DN3113_c0_g1_i1;Parent=TRINITY_DN3113_c0_g1_i1.mrna1;Target=TRINITY_DN3113_c0_g1_i1 1 425 +
Scaffold32566	Obimaculoides_280_min_10000bp	gene	186732	188402	.	+	.	ID=TRINITY_DN3180_c0_g1_i1.path1;Name=TRINITY_DN3180_c0_g1_i1
Scaffold32566	Obimaculoides_280_min_10000bp	mRNA	186732	188402	.	+	.	ID=TRINITY_DN3180_c0_g1_i1.mrna1;Name=TRINITY_DN3180_c0_g1_i1;Parent=TRINITY_DN3180_c0_g1_i1.path1;coverage=100.0;identity=100.0;matches=1671;mismatches=0;indels=0;unknowns=0
Scaffold32566	Obimaculoides_280_min_10000bp	exon	186732	188402	100	+	.	ID=TRINITY_DN3180_c0_g1_i1.mrna1.exon1;Name=TRINITY_DN3180_c0_g1_i1;Parent=TRINITY_DN3180_c0_g1_i1.mrna1;Target=TRINITY_DN3180_c0_g1_i1 1 1671 +
Scaffold204875	Obimaculoides_280_min_10000bp	gene	134229	135281	.	+	.	ID=TRINITY_DN3101_c0_g1_i1.path1;Name=TRINITY_DN3101_c0_g1_i1
Scaffold204875	Obimaculoides_280_min_10000bp	mRNA	134229	135281	.	+	.	ID=TRINITY_DN3101_c0_g1_i1.mrna1;Name=TRINITY_DN3101_c0_g1_i1;Parent=TRINITY_DN3101_c0_g1_i1.path1;coverage=100.0;identity=100.0;matches=1053;mismatches=0;indels=0;unknowns=0
Scaffold204875	Obimaculoides_280_min_10000bp	exon	134229	135281	100	+	.	ID=TRINITY_DN3101_c0_g1_i1.mrna1.exon1;Name=TRINITY_DN3101_c0_g1_i1;Parent=TRINITY_DN3101_c0_g1_i1.mrna1;Target=TRINITY_DN3101_c0_g1_i1 1 1053 +
Scaffold89191	Obimaculoides_280_min_10000bp	gene	280506	280865	.	-	.	ID=TRINITY_DN3181_c1_g1_i1.path1;Name=TRINITY_DN3181_c1_g1_i1
Scaffold89191	Obimaculoides_280_min_10000bp	mRNA	280506	280865	.	-	.	ID=TRINITY_DN3181_c1_g1_i1.mrna1;Name=TRINITY_DN3181_c1_g1_i1;Parent=TRINITY_DN3181_c1_g1_i1.path1;coverage=100.0;identity=100.0;matches=360;mismatches=0;indels=0;unknowns=0
Scaffold89191	Obimaculoides_280_min_10000bp	exon	280506	280865	100	-	.	ID=TRINITY_DN3181_c1_g1_i1.mrna1.exon1;Name=TRINITY_DN3181_c1_g1_i1;Parent=TRINITY_DN3181_c1_g1_i1.mrna1;Target=TRINITY_DN3181_c1_g1_i1 1 360 +
Scaffold229598	Obimaculoides_280_min_10000bp	gene	183096	184020	.	-	.	ID=TRINITY_DN3181_c0_g1_i1.path1;Name=TRINITY_DN3181_c0_g1_i1
Scaffold229598	Obimaculoides_280_min_10000bp	mRNA	183096	184020	.	-	.	ID=TRINITY_DN3181_c0_g1_i1.mrna1;Name=TRINITY_DN3181_c0_g1_i1;Parent=TRINITY_DN3181_c0_g1_i1.path1;coverage=100.0;identity=98.3;matches=909;mismatches=1;indels=15;unknowns=0
Scaffold229598	Obimaculoides_280_min_10000bp	exon	183096	184020	98	-	.	ID=TRINITY_DN3181_c0_g1_i1.mrna1.exon1;Name=TRINITY_DN3181_c0_g1_i1;Parent=TRINITY_DN3181_c0_g1_i1.mrna1;Target=TRINITY_DN3181_c0_g1_i1 1 910 +
Scaffold104273	Obimaculoides_280_min_10000bp	gene	403423	404862	.	-	.	ID=TRINITY_DN3131_c0_g1_i1.path1;Name=TRINITY_DN3131_c0_g1_i1
Scaffold104273	Obimaculoides_280_min_10000bp	mRNA	403423	404862	.	-	.	ID=TRINITY_DN3131_c0_g1_i1.mrna1;Name=TRINITY_DN3131_c0_g1_i1;Parent=TRINITY_DN3131_c0_g1_i1.path1;coverage=100.0;identity=100.0;matches=326;mismatches=0;indels=0;unknowns=0
Scaffold104273	Obimaculoides_280_min_10000bp	exon	404739	404862	100	-	.	ID=TRINITY_DN3131_c0_g1_i1.mrna1.exon1;Name=TRINITY_DN3131_c0_g1_i1;Parent=TRINITY_DN3131_c0_g1_i1.mrna1;Target=TRINITY_DN3131_c0_g1_i1 203 326 -
Scaffold104273	Obimaculoides_280_min_10000bp	exon	403799	403897	100	-	.	ID=TRINITY_DN3131_c0_g1_i1.mrna1.exon2;Name=TRINITY_DN3131_c0_g1_i1;Parent=TRINITY_DN3131_c0_g1_i1.mrna1;Target=TRINITY_DN3131_c0_g1_i1 104 202 -
Scaffold104273	Obimaculoides_280_min_10000bp	exon	403423	403525	100	-	.	ID=TRINITY_DN3131_c0_g1_i1.mrna1.exon3;Name=TRINITY_DN3131_c0_g1_i1;Parent=TRINITY_DN3131_c0_g1_i1.mrna1;Target=TRINITY_DN3131_c0_g1_i1 1 103 -
Scaffold59742	Obimaculoides_280_min_10000bp	gene	58017	59734	.	+	.	ID=TRINITY_DN3138_c0_g1_i1.path1;Name=TRINITY_DN3138_c0_g1_i1
Scaffold59742	Obimaculoides_280_min_10000bp	mRNA	58017	59734	.	+	.	ID=TRINITY_DN3138_c0_g1_i1.mrna1;Name=TRINITY_DN3138_c0_g1_i1;Parent=TRINITY_DN3138_c0_g1_i1.path1;coverage=98.7;identity=100.0;matches=304;mismatches=0;indels=0;unknowns=0
Scaffold59742	Obimaculoides_280_min_10000bp	exon	58017	58132	100	+	.	ID=TRINITY_DN3138_c0_g1_i1.mrna1.exon1;Name=TRINITY_DN3138_c0_g1_i1;Parent=TRINITY_DN3138_c0_g1_i1.mrna1;Target=TRINITY_DN3138_c0_g1_i1 189 304 -
Scaffold59742	Obimaculoides_280_min_10000bp	exon	58614	58704	100	+	.	ID=TRINITY_DN3138_c0_g1_i1.mrna1.exon2;Name=TRINITY_DN3138_c0_g1_i1;Parent=TRINITY_DN3138_c0_g1_i1.mrna1;Target=TRINITY_DN3138_c0_g1_i1 98 188 -
Scaffold59742	Obimaculoides_280_min_10000bp	exon	59638	59734	100	+	.	ID=TRINITY_DN3138_c0_g1_i1.mrna1.exon3;Name=TRINITY_DN3138_c0_g1_i1;Parent=TRINITY_DN3138_c0_g1_i1.mrna1;Target=TRINITY_DN3138_c0_g1_i1 1 97 -
Scaffold78764	Obimaculoides_280_min_10000bp	gene	290743	291048	.	-	.	ID=TRINITY_DN3129_c0_g1_i1.path1;Name=TRINITY_DN3129_c0_g1_i1
Scaffold78764	Obimaculoides_280_min_10000bp	mRNA	290743	291048	.	-	.	ID=TRINITY_DN3129_c0_g1_i1.mrna1;Name=TRINITY_DN3129_c0_g1_i1;Parent=TRINITY_DN3129_c0_g1_i1.path1;coverage=98.4;identity=100.0;matches=306;mismatches=0;indels=0;unknowns=0
Scaffold78764	Obimaculoides_280_min_10000bp	exon	290743	291048	100	-	.	ID=TRINITY_DN3129_c0_g1_i1.mrna1.exon1;Name=TRINITY_DN3129_c0_g1_i1;Parent=TRINITY_DN3129_c0_g1_i1.mrna1;Target=TRINITY_DN3129_c0_g1_i1 3 308 +
Scaffold24250	Obimaculoides_280_min_10000bp	gene	520981	521242	.	+	.	ID=TRINITY_DN3107_c0_g1_i1.path1;Name=TRINITY_DN3107_c0_g1_i1
Scaffold24250	Obimaculoides_280_min_10000bp	mRNA	520981	521242	.	+	.	ID=TRINITY_DN3107_c0_g1_i1.mrna1;Name=TRINITY_DN3107_c0_g1_i1;Parent=TRINITY_DN3107_c0_g1_i1.path1;coverage=45.9;identity=100.0;matches=262;mismatches=0;indels=0;unknowns=0
Scaffold24250	Obimaculoides_280_min_10000bp	exon	520981	521242	100	+	.	ID=TRINITY_DN3107_c0_g1_i1.mrna1.exon1;Name=TRINITY_DN3107_c0_g1_i1;Parent=TRINITY_DN3107_c0_g1_i1.mrna1;Target=TRINITY_DN3107_c0_g1_i1 5 266 +
Scaffold71483	Obimaculoides_280_min_10000bp	gene	20654	20958	.	+	.	ID=TRINITY_DN3107_c0_g1_i1.path2;Name=TRINITY_DN3107_c0_g1_i1
Scaffold71483	Obimaculoides_280_min_10000bp	mRNA	20654	20958	.	+	.	ID=TRINITY_DN3107_c0_g1_i1.mrna2;Name=TRINITY_DN3107_c0_g1_i1;Parent=TRINITY_DN3107_c0_g1_i1.path2;coverage=53.4;identity=100.0;matches=305;mismatches=0;indels=0;unknowns=0
Scaffold71483	Obimaculoides_280_min_10000bp	exon	20654	20958	100	+	.	ID=TRINITY_DN3107_c0_g1_i1.mrna2.exon1;Name=TRINITY_DN3107_c0_g1_i1;Parent=TRINITY_DN3107_c0_g1_i1.mrna2;Target=TRINITY_DN3107_c0_g1_i1 267 571 +
Scaffold53856	Obimaculoides_280_min_10000bp	gene	795653	795943	.	+	.	ID=TRINITY_DN3137_c0_g1_i1.path1;Name=TRINITY_DN3137_c0_g1_i1
Scaffold53856	Obimaculoides_280_min_10000bp	mRNA	795653	795943	.	+	.	ID=TRINITY_DN3137_c0_g1_i1.mrna1;Name=TRINITY_DN3137_c0_g1_i1;Parent=TRINITY_DN3137_c0_g1_i1.path1;coverage=95.7;identity=98.6;matches=287;mismatches=4;indels=0;unknowns=0
Scaffold53856	Obimaculoides_280_min_10000bp	exon	795653	795943	98	+	.	ID=TRINITY_DN3137_c0_g1_i1.mrna1.exon1;Name=TRINITY_DN3137_c0_g1_i1;Parent=TRINITY_DN3137_c0_g1_i1.mrna1;Target=TRINITY_DN3137_c0_g1_i1 1 291 +
Scaffold56223	Obimaculoides_280_min_10000bp	gene	361865	363190	.	+	.	ID=TRINITY_DN3145_c0_g1_i1.path1;Name=TRINITY_DN3145_c0_g1_i1
Scaffold56223	Obimaculoides_280_min_10000bp	mRNA	361865	363190	.	+	.	ID=TRINITY_DN3145_c0_g1_i1.mrna1;Name=TRINITY_DN3145_c0_g1_i1;Parent=TRINITY_DN3145_c0_g1_i1.path1;coverage=100.0;identity=100.0;matches=1326;mismatches=0;indels=0;unknowns=0
Scaffold56223	Obimaculoides_280_min_10000bp	exon	361865	363190	100	+	.	ID=TRINITY_DN3145_c0_g1_i1.mrna1.exon1;Name=TRINITY_DN3145_c0_g1_i1;Parent=TRINITY_DN3145_c0_g1_i1.mrna1;Target=TRINITY_DN3145_c0_g1_i1 1 1326 +
Scaffold16144	Obimaculoides_280_min_10000bp	gene	20851	21438	.	+	.	ID=TRINITY_DN3154_c0_g1_i1.path1;Name=TRINITY_DN3154_c0_g1_i1
Scaffold16144	Obimaculoides_280_min_10000bp	mRNA	20851	21438	.	+	.	ID=TRINITY_DN3154_c0_g1_i1.mrna1;Name=TRINITY_DN3154_c0_g1_i1;Parent=TRINITY_DN3154_c0_g1_i1.path1;coverage=100.0;identity=100.0;matches=588;mismatches=0;indels=0;unknowns=0
Scaffold16144	Obimaculoides_280_min_10000bp	exon	20851	21438	100	+	.	ID=TRINITY_DN3154_c0_g1_i1.mrna1.exon1;Name=TRINITY_DN3154_c0_g1_i1;Parent=TRINITY_DN3154_c0_g1_i1.mrna1;Target=TRINITY_DN3154_c0_g1_i1 1 588 +
Scaffold105058	Obimaculoides_280_min_10000bp	gene	760409	761055	.	+	.	ID=TRINITY_DN3150_c0_g1_i1.path1;Name=TRINITY_DN3150_c0_g1_i1
Scaffold105058	Obimaculoides_280_min_10000bp	mRNA	760409	761055	.	+	.	ID=TRINITY_DN3150_c0_g1_i1.mrna1;Name=TRINITY_DN3150_c0_g1_i1;Parent=TRINITY_DN3150_c0_g1_i1.path1;coverage=100.0;identity=99.8;matches=646;mismatches=1;indels=0;unknowns=0
Scaffold105058	Obimaculoides_280_min_10000bp	exon	760409	761055	99	+	.	ID=TRINITY_DN3150_c0_g1_i1.mrna1.exon1;Name=TRINITY_DN3150_c0_g1_i1;Parent=TRINITY_DN3150_c0_g1_i1.mrna1;Target=TRINITY_DN3150_c0_g1_i1 1 647 +
Scaffold96742	Obimaculoides_280_min_10000bp	gene	1529208	1535621	.	-	.	ID=TRINITY_DN3119_c0_g1_i1.path1;Name=TRINITY_DN3119_c0_g1_i1
Scaffold96742	Obimaculoides_280_min_10000bp	mRNA	1529208	1535621	.	-	.	ID=TRINITY_DN3119_c0_g1_i1.mrna1;Name=TRINITY_DN3119_c0_g1_i1;Parent=TRINITY_DN3119_c0_g1_i1.path1;coverage=100.0;identity=99.8;matches=2163;mismatches=0;indels=5;unknowns=0
Scaffold96742	Obimaculoides_280_min_10000bp	exon	1534975	1535621	100	-	.	ID=TRINITY_DN3119_c0_g1_i1.mrna1.exon1;Name=TRINITY_DN3119_c0_g1_i1;Parent=TRINITY_DN3119_c0_g1_i1.mrna1;Target=TRINITY_DN3119_c0_g1_i1 1 647 +
Scaffold96742	Obimaculoides_280_min_10000bp	exon	1529208	1530723	99	-	.	ID=TRINITY_DN3119_c0_g1_i1.mrna1.exon2;Name=TRINITY_DN3119_c0_g1_i1;Parent=TRINITY_DN3119_c0_g1_i1.mrna1;Target=TRINITY_DN3119_c0_g1_i1 648 2168 +
Scaffold243	Obimaculoides_280_min_10000bp	gene	313281	313601	.	-	.	ID=TRINITY_DN3161_c0_g1_i1.path1;Name=TRINITY_DN3161_c0_g1_i1
Scaffold243	Obimaculoides_280_min_10000bp	mRNA	313281	313601	.	-	.	ID=TRINITY_DN3161_c0_g1_i1.mrna1;Name=TRINITY_DN3161_c0_g1_i1;Parent=TRINITY_DN3161_c0_g1_i1.path1;coverage=100.0;identity=99.7;matches=320;mismatches=1;indels=0;unknowns=0
Scaffold243	Obimaculoides_280_min_10000bp	exon	313281	313601	99	-	.	ID=TRINITY_DN3161_c0_g1_i1.mrna1.exon1;Name=TRINITY_DN3161_c0_g1_i1;Parent=TRINITY_DN3161_c0_g1_i1.mrna1;Target=TRINITY_DN3161_c0_g1_i1 1 321 +
Scaffold1526	Obimaculoides_280_min_10000bp	gene	97433	116432	.	+	.	ID=TRINITY_DN3158_c0_g1_i1.path1;Name=TRINITY_DN3158_c0_g1_i1
Scaffold1526	Obimaculoides_280_min_10000bp	mRNA	97433	116432	.	+	.	ID=TRINITY_DN3158_c0_g1_i1.mrna1;Name=TRINITY_DN3158_c0_g1_i1;Parent=TRINITY_DN3158_c0_g1_i1.path1;coverage=99.3;identity=100.0;matches=1221;mismatches=0;indels=0;unknowns=0
Scaffold1526	Obimaculoides_280_min_10000bp	exon	97433	98634	100	+	.	ID=TRINITY_DN3158_c0_g1_i1.mrna1.exon1;Name=TRINITY_DN3158_c0_g1_i1;Parent=TRINITY_DN3158_c0_g1_i1.mrna1;Target=TRINITY_DN3158_c0_g1_i1 1 1202 +
Scaffold1526	Obimaculoides_280_min_10000bp	exon	116414	116432	100	+	.	ID=TRINITY_DN3158_c0_g1_i1.mrna1.exon2;Name=TRINITY_DN3158_c0_g1_i1;Parent=TRINITY_DN3158_c0_g1_i1.mrna1;Target=TRINITY_DN3158_c0_g1_i1 1203 1221 +
Scaffold9857	Obimaculoides_280_min_10000bp	gene	155522	162262	.	-	.	ID=TRINITY_DN3177_c0_g1_i1.path1;Name=TRINITY_DN3177_c0_g1_i1
Scaffold9857	Obimaculoides_280_min_10000bp	mRNA	155522	162262	.	-	.	ID=TRINITY_DN3177_c0_g1_i1.mrna1;Name=TRINITY_DN3177_c0_g1_i1;Parent=TRINITY_DN3177_c0_g1_i1.path1;coverage=100.0;identity=100.0;matches=230;mismatches=0;indels=0;unknowns=0
Scaffold9857	Obimaculoides_280_min_10000bp	exon	162182	162262	100	-	.	ID=TRINITY_DN3177_c0_g1_i1.mrna1.exon1;Name=TRINITY_DN3177_c0_g1_i1;Parent=TRINITY_DN3177_c0_g1_i1.mrna1;Target=TRINITY_DN3177_c0_g1_i1 150 230 -
Scaffold9857	Obimaculoides_280_min_10000bp	exon	159416	159471	100	-	.	ID=TRINITY_DN3177_c0_g1_i1.mrna1.exon2;Name=TRINITY_DN3177_c0_g1_i1;Parent=TRINITY_DN3177_c0_g1_i1.mrna1;Target=TRINITY_DN3177_c0_g1_i1 94 149 -
Scaffold9857	Obimaculoides_280_min_10000bp	exon	158511	158593	100	-	.	ID=TRINITY_DN3177_c0_g1_i1.mrna1.exon3;Name=TRINITY_DN3177_c0_g1_i1;Parent=TRINITY_DN3177_c0_g1_i1.mrna1;Target=TRINITY_DN3177_c0_g1_i1 11 93 -
Scaffold9857	Obimaculoides_280_min_10000bp	exon	155522	155531	100	-	.	ID=TRINITY_DN3177_c0_g1_i1.mrna1.exon4;Name=TRINITY_DN3177_c0_g1_i1;Parent=TRINITY_DN3177_c0_g1_i1.mrna1;Target=TRINITY_DN3177_c0_g1_i1 1 10 -
Scaffold4892	Obimaculoides_280_min_10000bp	gene	756969	757749	.	+	.	ID=TRINITY_DN3182_c0_g1_i1.path1;Name=TRINITY_DN3182_c0_g1_i1
Scaffold4892	Obimaculoides_280_min_10000bp	mRNA	756969	757749	.	+	.	ID=TRINITY_DN3182_c0_g1_i1.mrna1;Name=TRINITY_DN3182_c0_g1_i1;Parent=TRINITY_DN3182_c0_g1_i1.path1;coverage=100.0;identity=99.5;matches=777;mismatches=4;indels=0;unknowns=0
Scaffold4892	Obimaculoides_280_min_10000bp	exon	756969	757749	99	+	.	ID=TRINITY_DN3182_c0_g1_i1.mrna1.exon1;Name=TRINITY_DN3182_c0_g1_i1;Parent=TRINITY_DN3182_c0_g1_i1.mrna1;Target=TRINITY_DN3182_c0_g1_i1 1 781 +
Scaffold76975	Obimaculoides_280_min_10000bp	gene	494561	495326	.	-	.	ID=TRINITY_DN3170_c0_g1_i1.path1;Name=TRINITY_DN3170_c0_g1_i1
Scaffold76975	Obimaculoides_280_min_10000bp	mRNA	494561	495326	.	-	.	ID=TRINITY_DN3170_c0_g1_i1.mrna1;Name=TRINITY_DN3170_c0_g1_i1;Parent=TRINITY_DN3170_c0_g1_i1.path1;coverage=100.0;identity=98.1;matches=765;mismatches=1;indels=14;unknowns=0
Scaffold76975	Obimaculoides_280_min_10000bp	exon	494561	495326	98	-	.	ID=TRINITY_DN3170_c0_g1_i1.mrna1.exon1;Name=TRINITY_DN3170_c0_g1_i1;Parent=TRINITY_DN3170_c0_g1_i1.mrna1;Target=TRINITY_DN3170_c0_g1_i1 1 780 +
Scaffold16036	Obimaculoides_280_min_10000bp	gene	292524	292974	.	+	.	ID=TRINITY_DN3184_c0_g1_i1.path1;Name=TRINITY_DN3184_c0_g1_i1
Scaffold16036	Obimaculoides_280_min_10000bp	mRNA	292524	292974	.	+	.	ID=TRINITY_DN3184_c0_g1_i1.mrna1;Name=TRINITY_DN3184_c0_g1_i1;Parent=TRINITY_DN3184_c0_g1_i1.path1;coverage=100.0;identity=99.1;matches=447;mismatches=0;indels=4;unknowns=0
Scaffold16036	Obimaculoides_280_min_10000bp	exon	292524	292974	99	+	.	ID=TRINITY_DN3184_c0_g1_i1.mrna1.exon1;Name=TRINITY_DN3184_c0_g1_i1;Parent=TRINITY_DN3184_c0_g1_i1.mrna1;Target=TRINITY_DN3184_c0_g1_i1 1 447 +
Scaffold40419	Obimaculoides_280_min_10000bp	gene	91136	96435	.	-	.	ID=TRINITY_DN3198_c0_g1_i1.path1;Name=TRINITY_DN3198_c0_g1_i1
Scaffold40419	Obimaculoides_280_min_10000bp	mRNA	91136	96435	.	-	.	ID=TRINITY_DN3198_c0_g1_i1.mrna1;Name=TRINITY_DN3198_c0_g1_i1;Parent=TRINITY_DN3198_c0_g1_i1.path1;coverage=100.0;identity=100.0;matches=458;mismatches=0;indels=0;unknowns=0
Scaffold40419	Obimaculoides_280_min_10000bp	exon	96419	96435	100	-	.	ID=TRINITY_DN3198_c0_g1_i1.mrna1.exon1;Name=TRINITY_DN3198_c0_g1_i1;Parent=TRINITY_DN3198_c0_g1_i1.mrna1;Target=TRINITY_DN3198_c0_g1_i1 1 17 +
Scaffold40419	Obimaculoides_280_min_10000bp	exon	95774	95808	100	-	.	ID=TRINITY_DN3198_c0_g1_i1.mrna1.exon2;Name=TRINITY_DN3198_c0_g1_i1;Parent=TRINITY_DN3198_c0_g1_i1.mrna1;Target=TRINITY_DN3198_c0_g1_i1 18 52 +
Scaffold40419	Obimaculoides_280_min_10000bp	exon	94068	94133	100	-	.	ID=TRINITY_DN3198_c0_g1_i1.mrna1.exon3;Name=TRINITY_DN3198_c0_g1_i1;Parent=TRINITY_DN3198_c0_g1_i1.mrna1;Target=TRINITY_DN3198_c0_g1_i1 53 118 +
Scaffold40419	Obimaculoides_280_min_10000bp	exon	93173	93298	100	-	.	ID=TRINITY_DN3198_c0_g1_i1.mrna1.exon4;Name=TRINITY_DN3198_c0_g1_i1;Parent=TRINITY_DN3198_c0_g1_i1.mrna1;Target=TRINITY_DN3198_c0_g1_i1 119 244 +
Scaffold40419	Obimaculoides_280_min_10000bp	exon	92242	92410	100	-	.	ID=TRINITY_DN3198_c0_g1_i1.mrna1.exon5;Name=TRINITY_DN3198_c0_g1_i1;Parent=TRINITY_DN3198_c0_g1_i1.mrna1;Target=TRINITY_DN3198_c0_g1_i1 245 413 +
Scaffold40419	Obimaculoides_280_min_10000bp	exon	91136	91180	100	-	.	ID=TRINITY_DN3198_c0_g1_i1.mrna1.exon6;Name=TRINITY_DN3198_c0_g1_i1;Parent=TRINITY_DN3198_c0_g1_i1.mrna1;Target=TRINITY_DN3198_c0_g1_i1 414 458 +
Scaffold10438	Obimaculoides_280_min_10000bp	gene	284520	285301	.	+	.	ID=TRINITY_DN3264_c0_g1_i1.path1;Name=TRINITY_DN3264_c0_g1_i1
Scaffold10438	Obimaculoides_280_min_10000bp	mRNA	284520	285301	.	+	.	ID=TRINITY_DN3264_c0_g1_i1.mrna1;Name=TRINITY_DN3264_c0_g1_i1;Parent=TRINITY_DN3264_c0_g1_i1.path1;coverage=99.6;identity=99.9;matches=782;mismatches=0;indels=1;unknowns=0
Scaffold10438	Obimaculoides_280_min_10000bp	exon	284520	285301	99	+	.	ID=TRINITY_DN3264_c0_g1_i1.mrna1.exon1;Name=TRINITY_DN3264_c0_g1_i1;Parent=TRINITY_DN3264_c0_g1_i1.mrna1;Target=TRINITY_DN3264_c0_g1_i1 4 786 +
Scaffold12040	Obimaculoides_280_min_10000bp	gene	251943	260981	.	+	.	ID=TRINITY_DN3227_c0_g1_i1.path1;Name=TRINITY_DN3227_c0_g1_i1
Scaffold12040	Obimaculoides_280_min_10000bp	mRNA	251943	260981	.	+	.	ID=TRINITY_DN3227_c0_g1_i1.mrna1;Name=TRINITY_DN3227_c0_g1_i1;Parent=TRINITY_DN3227_c0_g1_i1.path1;coverage=100.0;identity=99.8;matches=499;mismatches=0;indels=1;unknowns=0
Scaffold12040	Obimaculoides_280_min_10000bp	exon	251943	252328	99	+	.	ID=TRINITY_DN3227_c0_g1_i1.mrna1.exon1;Name=TRINITY_DN3227_c0_g1_i1;Parent=TRINITY_DN3227_c0_g1_i1.mrna1;Target=TRINITY_DN3227_c0_g1_i1 1 387 +
Scaffold12040	Obimaculoides_280_min_10000bp	exon	260869	260981	100	+	.	ID=TRINITY_DN3227_c0_g1_i1.mrna1.exon2;Name=TRINITY_DN3227_c0_g1_i1;Parent=TRINITY_DN3227_c0_g1_i1.mrna1;Target=TRINITY_DN3227_c0_g1_i1 388 500 +
Scaffold21219	Obimaculoides_280_min_10000bp	gene	396203	396731	.	+	.	ID=TRINITY_DN3203_c0_g1_i1.path1;Name=TRINITY_DN3203_c0_g1_i1
Scaffold21219	Obimaculoides_280_min_10000bp	mRNA	396203	396731	.	+	.	ID=TRINITY_DN3203_c0_g1_i1.mrna1;Name=TRINITY_DN3203_c0_g1_i1;Parent=TRINITY_DN3203_c0_g1_i1.path1;coverage=99.6;identity=100.0;matches=529;mismatches=0;indels=0;unknowns=0
Scaffold21219	Obimaculoides_280_min_10000bp	exon	396203	396731	100	+	.	ID=TRINITY_DN3203_c0_g1_i1.mrna1.exon1;Name=TRINITY_DN3203_c0_g1_i1;Parent=TRINITY_DN3203_c0_g1_i1.mrna1;Target=TRINITY_DN3203_c0_g1_i1 1 529 +
Scaffold297823	Obimaculoides_280_min_10000bp	gene	145224	145568	.	+	.	ID=TRINITY_DN3276_c1_g1_i1.path1;Name=TRINITY_DN3276_c1_g1_i1
Scaffold297823	Obimaculoides_280_min_10000bp	mRNA	145224	145568	.	+	.	ID=TRINITY_DN3276_c1_g1_i1.mrna1;Name=TRINITY_DN3276_c1_g1_i1;Parent=TRINITY_DN3276_c1_g1_i1.path1;coverage=99.4;identity=99.7;matches=344;mismatches=1;indels=0;unknowns=0
Scaffold297823	Obimaculoides_280_min_10000bp	exon	145224	145568	99	+	.	ID=TRINITY_DN3276_c1_g1_i1.mrna1.exon1;Name=TRINITY_DN3276_c1_g1_i1;Parent=TRINITY_DN3276_c1_g1_i1.mrna1;Target=TRINITY_DN3276_c1_g1_i1 1 345 +
Scaffold99535	Obimaculoides_280_min_10000bp	gene	26280	26657	.	-	.	ID=TRINITY_DN3246_c0_g1_i1.path1;Name=TRINITY_DN3246_c0_g1_i1
Scaffold99535	Obimaculoides_280_min_10000bp	mRNA	26280	26657	.	-	.	ID=TRINITY_DN3246_c0_g1_i1.mrna1;Name=TRINITY_DN3246_c0_g1_i1;Parent=TRINITY_DN3246_c0_g1_i1.path1;coverage=100.0;identity=100.0;matches=378;mismatches=0;indels=0;unknowns=0
Scaffold99535	Obimaculoides_280_min_10000bp	exon	26280	26657	100	-	.	ID=TRINITY_DN3246_c0_g1_i1.mrna1.exon1;Name=TRINITY_DN3246_c0_g1_i1;Parent=TRINITY_DN3246_c0_g1_i1.mrna1;Target=TRINITY_DN3246_c0_g1_i1 1 378 +
Scaffold4892	Obimaculoides_280_min_10000bp	gene	178097	179293	.	-	.	ID=TRINITY_DN3215_c0_g2_i1.path1;Name=TRINITY_DN3215_c0_g2_i1
Scaffold4892	Obimaculoides_280_min_10000bp	mRNA	178097	179293	.	-	.	ID=TRINITY_DN3215_c0_g2_i1.mrna1;Name=TRINITY_DN3215_c0_g2_i1;Parent=TRINITY_DN3215_c0_g2_i1.path1;coverage=99.9;identity=100.0;matches=1197;mismatches=0;indels=0;unknowns=0
Scaffold4892	Obimaculoides_280_min_10000bp	exon	178097	179293	100	-	.	ID=TRINITY_DN3215_c0_g2_i1.mrna1.exon1;Name=TRINITY_DN3215_c0_g2_i1;Parent=TRINITY_DN3215_c0_g2_i1.mrna1;Target=TRINITY_DN3215_c0_g2_i1 2 1198 +
Scaffold15862	Obimaculoides_280_min_10000bp	gene	364314	364740	.	+	.	ID=TRINITY_DN3241_c0_g1_i1.path1;Name=TRINITY_DN3241_c0_g1_i1
Scaffold15862	Obimaculoides_280_min_10000bp	mRNA	364314	364740	.	+	.	ID=TRINITY_DN3241_c0_g1_i1.mrna1;Name=TRINITY_DN3241_c0_g1_i1;Parent=TRINITY_DN3241_c0_g1_i1.path1;coverage=100.0;identity=100.0;matches=427;mismatches=0;indels=0;unknowns=0
Scaffold15862	Obimaculoides_280_min_10000bp	exon	364314	364740	100	+	.	ID=TRINITY_DN3241_c0_g1_i1.mrna1.exon1;Name=TRINITY_DN3241_c0_g1_i1;Parent=TRINITY_DN3241_c0_g1_i1.mrna1;Target=TRINITY_DN3241_c0_g1_i1 1 427 +
Scaffold18702	Obimaculoides_280_min_10000bp	gene	181759	216016	.	-	.	ID=TRINITY_DN3010_c0_g1_i1.path1;Name=TRINITY_DN3010_c0_g1_i1
Scaffold18702	Obimaculoides_280_min_10000bp	mRNA	181759	216016	.	-	.	ID=TRINITY_DN3010_c0_g1_i1.mrna1;Name=TRINITY_DN3010_c0_g1_i1;Parent=TRINITY_DN3010_c0_g1_i1.path1;coverage=96.3;identity=99.4;matches=1884;mismatches=5;indels=7;unknowns=0
Scaffold18702	Obimaculoides_280_min_10000bp	exon	215627	216016	100	-	.	ID=TRINITY_DN3010_c0_g1_i1.mrna1.exon1;Name=TRINITY_DN3010_c0_g1_i1;Parent=TRINITY_DN3010_c0_g1_i1.mrna1;Target=TRINITY_DN3010_c0_g1_i1 1 390 +
Scaffold18702	Obimaculoides_280_min_10000bp	exon	213033	213110	100	-	.	ID=TRINITY_DN3010_c0_g1_i1.mrna1.exon2;Name=TRINITY_DN3010_c0_g1_i1;Parent=TRINITY_DN3010_c0_g1_i1.mrna1;Target=TRINITY_DN3010_c0_g1_i1 391 468 +
Scaffold18702	Obimaculoides_280_min_10000bp	exon	210851	210920	100	-	.	ID=TRINITY_DN3010_c0_g1_i1.mrna1.exon3;Name=TRINITY_DN3010_c0_g1_i1;Parent=TRINITY_DN3010_c0_g1_i1.mrna1;Target=TRINITY_DN3010_c0_g1_i1 469 538 +
Scaffold18702	Obimaculoides_280_min_10000bp	exon	209249	209346	100	-	.	ID=TRINITY_DN3010_c0_g1_i1.mrna1.exon4;Name=TRINITY_DN3010_c0_g1_i1;Parent=TRINITY_DN3010_c0_g1_i1.mrna1;Target=TRINITY_DN3010_c0_g1_i1 539 636 +
Scaffold18702	Obimaculoides_280_min_10000bp	exon	207904	208029	100	-	.	ID=TRINITY_DN3010_c0_g1_i1.mrna1.exon5;Name=TRINITY_DN3010_c0_g1_i1;Parent=TRINITY_DN3010_c0_g1_i1.mrna1;Target=TRINITY_DN3010_c0_g1_i1 637 762 +
Scaffold18702	Obimaculoides_280_min_10000bp	exon	207274	207435	100	-	.	ID=TRINITY_DN3010_c0_g1_i1.mrna1.exon6;Name=TRINITY_DN3010_c0_g1_i1;Parent=TRINITY_DN3010_c0_g1_i1.mrna1;Target=TRINITY_DN3010_c0_g1_i1 763 924 +
Scaffold18702	Obimaculoides_280_min_10000bp	exon	203377	203540	100	-	.	ID=TRINITY_DN3010_c0_g1_i1.mrna1.exon7;Name=TRINITY_DN3010_c0_g1_i1;Parent=TRINITY_DN3010_c0_g1_i1.mrna1;Target=TRINITY_DN3010_c0_g1_i1 925 1088 +
Scaffold18702	Obimaculoides_280_min_10000bp	exon	202066	202145	90	-	.	ID=TRINITY_DN3010_c0_g1_i1.mrna1.exon8;Name=TRINITY_DN3010_c0_g1_i1;Parent=TRINITY_DN3010_c0_g1_i1.mrna1;Target=TRINITY_DN3010_c0_g1_i1 1089 1175 +
Scaffold18702	Obimaculoides_280_min_10000bp	exon	198803	198803	100	-	.	ID=TRINITY_DN3010_c0_g1_i1.mrna1.exon9;Name=TRINITY_DN3010_c0_g1_i1;Parent=TRINITY_DN3010_c0_g1_i1.mrna1;Target=TRINITY_DN3010_c0_g1_i1 1187 1187 +
Scaffold18702	Obimaculoides_280_min_10000bp	exon	196072	196078	85	-	.	ID=TRINITY_DN3010_c0_g1_i1.mrna1.exon10;Name=TRINITY_DN3010_c0_g1_i1;Parent=TRINITY_DN3010_c0_g1_i1.mrna1;Target=TRINITY_DN3010_c0_g1_i1 1188 1194 +
Scaffold18702	Obimaculoides_280_min_10000bp	exon	195951	196051	100	-	.	ID=TRINITY_DN3010_c0_g1_i1.mrna1.exon11;Name=TRINITY_DN3010_c0_g1_i1;Parent=TRINITY_DN3010_c0_g1_i1.mrna1;Target=TRINITY_DN3010_c0_g1_i1 1241 1341 +
Scaffold18702	Obimaculoides_280_min_10000bp	exon	192862	192972	100	-	.	ID=TRINITY_DN3010_c0_g1_i1.mrna1.exon12;Name=TRINITY_DN3010_c0_g1_i1;Parent=TRINITY_DN3010_c0_g1_i1.mrna1;Target=TRINITY_DN3010_c0_g1_i1 1342 1452 +
Scaffold18702	Obimaculoides_280_min_10000bp	exon	192452	192465	78	-	.	ID=TRINITY_DN3010_c0_g1_i1.mrna1.exon13;Name=TRINITY_DN3010_c0_g1_i1;Parent=TRINITY_DN3010_c0_g1_i1.mrna1;Target=TRINITY_DN3010_c0_g1_i1 1453 1466 +
Scaffold18702	Obimaculoides_280_min_10000bp	exon	190097	190103	100	-	.	ID=TRINITY_DN3010_c0_g1_i1.mrna1.exon14;Name=TRINITY_DN3010_c0_g1_i1;Parent=TRINITY_DN3010_c0_g1_i1.mrna1;Target=TRINITY_DN3010_c0_g1_i1 1467 1473 +
Scaffold18702	Obimaculoides_280_min_10000bp	exon	182248	182253	100	-	.	ID=TRINITY_DN3010_c0_g1_i1.mrna1.exon15;Name=TRINITY_DN3010_c0_g1_i1;Parent=TRINITY_DN3010_c0_g1_i1.mrna1;Target=TRINITY_DN3010_c0_g1_i1 1474 1479 +
Scaffold18702	Obimaculoides_280_min_10000bp	exon	181759	182232	100	-	.	ID=TRINITY_DN3010_c0_g1_i1.mrna1.exon16;Name=TRINITY_DN3010_c0_g1_i1;Parent=TRINITY_DN3010_c0_g1_i1.mrna1;Target=TRINITY_DN3010_c0_g1_i1 1538 2011 +
Scaffold28201	Obimaculoides_280_min_10000bp	gene	166976	167053	.	-	.	ID=TRINITY_DN3010_c0_g1_i1.path2;Name=TRINITY_DN3010_c0_g1_i1
Scaffold28201	Obimaculoides_280_min_10000bp	mRNA	166976	167053	.	-	.	ID=TRINITY_DN3010_c0_g1_i1.mrna2;Name=TRINITY_DN3010_c0_g1_i1;Parent=TRINITY_DN3010_c0_g1_i1.path2;coverage=3.7;identity=100.0;matches=78;mismatches=0;indels=0;unknowns=0
Scaffold28201	Obimaculoides_280_min_10000bp	exon	166976	167053	100	-	.	ID=TRINITY_DN3010_c0_g1_i1.mrna2.exon1;Name=TRINITY_DN3010_c0_g1_i1;Parent=TRINITY_DN3010_c0_g1_i1.mrna2;Target=TRINITY_DN3010_c0_g1_i1 2012 2089 +
Scaffold18152	Obimaculoides_280_min_10000bp	gene	80078	80535	.	+	.	ID=TRINITY_DN3240_c0_g1_i1.path1;Name=TRINITY_DN3240_c0_g1_i1
Scaffold18152	Obimaculoides_280_min_10000bp	mRNA	80078	80535	.	+	.	ID=TRINITY_DN3240_c0_g1_i1.mrna1;Name=TRINITY_DN3240_c0_g1_i1;Parent=TRINITY_DN3240_c0_g1_i1.path1;coverage=100.0;identity=98.9;matches=457;mismatches=1;indels=4;unknowns=0
Scaffold18152	Obimaculoides_280_min_10000bp	exon	80078	80535	98	+	.	ID=TRINITY_DN3240_c0_g1_i1.mrna1.exon1;Name=TRINITY_DN3240_c0_g1_i1;Parent=TRINITY_DN3240_c0_g1_i1.mrna1;Target=TRINITY_DN3240_c0_g1_i1 1 462 +
Scaffold21427	Obimaculoides_280_min_10000bp	gene	123053	123939	.	-	.	ID=TRINITY_DN3256_c0_g2_i1.path1;Name=TRINITY_DN3256_c0_g2_i1
Scaffold21427	Obimaculoides_280_min_10000bp	mRNA	123053	123939	.	-	.	ID=TRINITY_DN3256_c0_g2_i1.mrna1;Name=TRINITY_DN3256_c0_g2_i1;Parent=TRINITY_DN3256_c0_g2_i1.path1;coverage=100.0;identity=99.9;matches=887;mismatches=0;indels=1;unknowns=0
Scaffold21427	Obimaculoides_280_min_10000bp	exon	123053	123939	99	-	.	ID=TRINITY_DN3256_c0_g2_i1.mrna1.exon1;Name=TRINITY_DN3256_c0_g2_i1;Parent=TRINITY_DN3256_c0_g2_i1.mrna1;Target=TRINITY_DN3256_c0_g2_i1 1 888 +
Scaffold267532	Obimaculoides_280_min_10000bp	gene	9510	10397	.	+	.	ID=TRINITY_DN3271_c0_g1_i1.path1;Name=TRINITY_DN3271_c0_g1_i1
Scaffold267532	Obimaculoides_280_min_10000bp	mRNA	9510	10397	.	+	.	ID=TRINITY_DN3271_c0_g1_i1.mrna1;Name=TRINITY_DN3271_c0_g1_i1;Parent=TRINITY_DN3271_c0_g1_i1.path1;coverage=100.0;identity=100.0;matches=888;mismatches=0;indels=0;unknowns=0
Scaffold267532	Obimaculoides_280_min_10000bp	exon	9510	10397	100	+	.	ID=TRINITY_DN3271_c0_g1_i1.mrna1.exon1;Name=TRINITY_DN3271_c0_g1_i1;Parent=TRINITY_DN3271_c0_g1_i1.mrna1;Target=TRINITY_DN3271_c0_g1_i1 1 888 +
Scaffold50244	Obimaculoides_280_min_10000bp	gene	363398	364037	.	+	.	ID=TRINITY_DN3280_c0_g1_i1.path1;Name=TRINITY_DN3280_c0_g1_i1
Scaffold50244	Obimaculoides_280_min_10000bp	mRNA	363398	364037	.	+	.	ID=TRINITY_DN3280_c0_g1_i1.mrna1;Name=TRINITY_DN3280_c0_g1_i1;Parent=TRINITY_DN3280_c0_g1_i1.path1;coverage=100.0;identity=100.0;matches=640;mismatches=0;indels=0;unknowns=0
Scaffold50244	Obimaculoides_280_min_10000bp	exon	363398	364037	100	+	.	ID=TRINITY_DN3280_c0_g1_i1.mrna1.exon1;Name=TRINITY_DN3280_c0_g1_i1;Parent=TRINITY_DN3280_c0_g1_i1.mrna1;Target=TRINITY_DN3280_c0_g1_i1 1 640 +
Scaffold48424	Obimaculoides_280_min_10000bp	gene	1364	1718	.	-	.	ID=TRINITY_DN3258_c0_g1_i1.path1;Name=TRINITY_DN3258_c0_g1_i1
Scaffold48424	Obimaculoides_280_min_10000bp	mRNA	1364	1718	.	-	.	ID=TRINITY_DN3258_c0_g1_i1.mrna1;Name=TRINITY_DN3258_c0_g1_i1;Parent=TRINITY_DN3258_c0_g1_i1.path1;coverage=100.0;identity=100.0;matches=355;mismatches=0;indels=0;unknowns=0
Scaffold48424	Obimaculoides_280_min_10000bp	exon	1364	1718	100	-	.	ID=TRINITY_DN3258_c0_g1_i1.mrna1.exon1;Name=TRINITY_DN3258_c0_g1_i1;Parent=TRINITY_DN3258_c0_g1_i1.mrna1;Target=TRINITY_DN3258_c0_g1_i1 1 355 +
Scaffold306844	Obimaculoides_280_min_10000bp	gene	41854	42746	.	+	.	ID=TRINITY_DN3327_c0_g1_i1.path1;Name=TRINITY_DN3327_c0_g1_i1
Scaffold306844	Obimaculoides_280_min_10000bp	mRNA	41854	42746	.	+	.	ID=TRINITY_DN3327_c0_g1_i1.mrna1;Name=TRINITY_DN3327_c0_g1_i1;Parent=TRINITY_DN3327_c0_g1_i1.path1;coverage=100.0;identity=100.0;matches=893;mismatches=0;indels=0;unknowns=0
Scaffold306844	Obimaculoides_280_min_10000bp	exon	41854	42746	100	+	.	ID=TRINITY_DN3327_c0_g1_i1.mrna1.exon1;Name=TRINITY_DN3327_c0_g1_i1;Parent=TRINITY_DN3327_c0_g1_i1.mrna1;Target=TRINITY_DN3327_c0_g1_i1 1 893 +
Scaffold3594	Obimaculoides_280_min_10000bp	gene	269334	270024	.	+	.	ID=TRINITY_DN3289_c0_g1_i1.path1;Name=TRINITY_DN3289_c0_g1_i1
Scaffold3594	Obimaculoides_280_min_10000bp	mRNA	269334	270024	.	+	.	ID=TRINITY_DN3289_c0_g1_i1.mrna1;Name=TRINITY_DN3289_c0_g1_i1;Parent=TRINITY_DN3289_c0_g1_i1.path1;coverage=100.0;identity=99.9;matches=690;mismatches=0;indels=1;unknowns=0
Scaffold3594	Obimaculoides_280_min_10000bp	exon	269334	270024	99	+	.	ID=TRINITY_DN3289_c0_g1_i1.mrna1.exon1;Name=TRINITY_DN3289_c0_g1_i1;Parent=TRINITY_DN3289_c0_g1_i1.mrna1;Target=TRINITY_DN3289_c0_g1_i1 1 690 +
Scaffold43875	Obimaculoides_280_min_10000bp	gene	5291	5935	.	-	.	ID=TRINITY_DN3393_c0_g1_i1.path1;Name=TRINITY_DN3393_c0_g1_i1
Scaffold43875	Obimaculoides_280_min_10000bp	mRNA	5291	5935	.	-	.	ID=TRINITY_DN3393_c0_g1_i1.mrna1;Name=TRINITY_DN3393_c0_g1_i1;Parent=TRINITY_DN3393_c0_g1_i1.path1;coverage=100.0;identity=99.8;matches=644;mismatches=1;indels=0;unknowns=0
Scaffold43875	Obimaculoides_280_min_10000bp	exon	5291	5935	99	-	.	ID=TRINITY_DN3393_c0_g1_i1.mrna1.exon1;Name=TRINITY_DN3393_c0_g1_i1;Parent=TRINITY_DN3393_c0_g1_i1.mrna1;Target=TRINITY_DN3393_c0_g1_i1 1 645 +
Scaffold15952	Obimaculoides_280_min_10000bp	gene	439962	440228	.	+	.	ID=TRINITY_DN3229_c0_g2_i1.path1;Name=TRINITY_DN3229_c0_g2_i1
Scaffold15952	Obimaculoides_280_min_10000bp	mRNA	439962	440228	.	+	.	ID=TRINITY_DN3229_c0_g2_i1.mrna1;Name=TRINITY_DN3229_c0_g2_i1;Parent=TRINITY_DN3229_c0_g2_i1.path1;coverage=97.1;identity=99.6;matches=267;mismatches=0;indels=1;unknowns=0
Scaffold15952	Obimaculoides_280_min_10000bp	exon	439962	440228	99	+	.	ID=TRINITY_DN3229_c0_g2_i1.mrna1.exon1;Name=TRINITY_DN3229_c0_g2_i1;Parent=TRINITY_DN3229_c0_g2_i1.mrna1;Target=TRINITY_DN3229_c0_g2_i1 1 268 +
Scaffold107753	Obimaculoides_280_min_10000bp	gene	92778	95472	.	+	.	ID=TRINITY_DN3277_c0_g1_i1.path1;Name=TRINITY_DN3277_c0_g1_i1
Scaffold107753	Obimaculoides_280_min_10000bp	mRNA	92778	95472	.	+	.	ID=TRINITY_DN3277_c0_g1_i1.mrna1;Name=TRINITY_DN3277_c0_g1_i1;Parent=TRINITY_DN3277_c0_g1_i1.path1;coverage=100.0;identity=100.0;matches=502;mismatches=0;indels=0;unknowns=619
Scaffold107753	Obimaculoides_280_min_10000bp	exon	92778	93253	100	+	.	ID=TRINITY_DN3277_c0_g1_i1.mrna1.exon1;Name=TRINITY_DN3277_c0_g1_i1;Parent=TRINITY_DN3277_c0_g1_i1.mrna1;Target=TRINITY_DN3277_c0_g1_i1 1 476 +
Scaffold107753	Obimaculoides_280_min_10000bp	exon	94828	95472	100	+	.	ID=TRINITY_DN3277_c0_g1_i1.mrna1.exon2;Name=TRINITY_DN3277_c0_g1_i1;Parent=TRINITY_DN3277_c0_g1_i1.mrna1;Target=TRINITY_DN3277_c0_g1_i1 477 1121 +
Scaffold64352	Obimaculoides_280_min_10000bp	gene	197545	197928	.	-	.	ID=TRINITY_DN3361_c0_g1_i1.path1;Name=TRINITY_DN3361_c0_g1_i1
Scaffold64352	Obimaculoides_280_min_10000bp	mRNA	197545	197928	.	-	.	ID=TRINITY_DN3361_c0_g1_i1.mrna1;Name=TRINITY_DN3361_c0_g1_i1;Parent=TRINITY_DN3361_c0_g1_i1.path1;coverage=100.0;identity=100.0;matches=384;mismatches=0;indels=0;unknowns=0
Scaffold64352	Obimaculoides_280_min_10000bp	exon	197545	197928	100	-	.	ID=TRINITY_DN3361_c0_g1_i1.mrna1.exon1;Name=TRINITY_DN3361_c0_g1_i1;Parent=TRINITY_DN3361_c0_g1_i1.mrna1;Target=TRINITY_DN3361_c0_g1_i1 1 384 +
Scaffold169587	Obimaculoides_280_min_10000bp	gene	40206	41195	.	+	.	ID=TRINITY_DN3384_c0_g1_i1.path1;Name=TRINITY_DN3384_c0_g1_i1
Scaffold169587	Obimaculoides_280_min_10000bp	mRNA	40206	41195	.	+	.	ID=TRINITY_DN3384_c0_g1_i1.mrna1;Name=TRINITY_DN3384_c0_g1_i1;Parent=TRINITY_DN3384_c0_g1_i1.path1;coverage=100.0;identity=100.0;matches=990;mismatches=0;indels=0;unknowns=0
Scaffold169587	Obimaculoides_280_min_10000bp	exon	40206	41195	100	+	.	ID=TRINITY_DN3384_c0_g1_i1.mrna1.exon1;Name=TRINITY_DN3384_c0_g1_i1;Parent=TRINITY_DN3384_c0_g1_i1.mrna1;Target=TRINITY_DN3384_c0_g1_i1 1 990 +
Scaffold91816	Obimaculoides_280_min_10000bp	gene	12681	12981	.	+	.	ID=TRINITY_DN3317_c0_g1_i1.path1;Name=TRINITY_DN3317_c0_g1_i1
Scaffold91816	Obimaculoides_280_min_10000bp	mRNA	12681	12981	.	+	.	ID=TRINITY_DN3317_c0_g1_i1.mrna1;Name=TRINITY_DN3317_c0_g1_i1;Parent=TRINITY_DN3317_c0_g1_i1.path1;coverage=100.0;identity=100.0;matches=301;mismatches=0;indels=0;unknowns=0
Scaffold91816	Obimaculoides_280_min_10000bp	exon	12681	12981	100	+	.	ID=TRINITY_DN3317_c0_g1_i1.mrna1.exon1;Name=TRINITY_DN3317_c0_g1_i1;Parent=TRINITY_DN3317_c0_g1_i1.mrna1;Target=TRINITY_DN3317_c0_g1_i1 1 301 +
Scaffold67299	Obimaculoides_280_min_10000bp	gene	132812	133185	.	-	.	ID=TRINITY_DN3320_c0_g1_i1.path1;Name=TRINITY_DN3320_c0_g1_i1
[truncated: 415,076 more rows]
