# Supplementary material for: Identification of LINE retrotransposons and long non-coding RNAs expressed in the octopus brain
Source: BMC Biol. 2022 May 18;20:116. doi: 10.1186/s12915-022-01303-5 (PMC9115989; doi:10.1186/s12915-022-01303-5)
Supplement: Supplementary file 9 — Additional file 9: RepeatMasker analysis output file on the repeats content of the Octopus vulgaris assembled transcritome. [file 12915_2022_1303_MOESM9_ESM.zip › ADDITIONAL_FILE_9_octopus_vulg_transcriptome_repeatmasker.txt]

   SW   perc perc perc  query                position in query     matching           repeat                  position in repeat
score   div. del. ins.  sequence             begin end    (left)   repeat             class/family        begin   end    (left)      ID

   16   10.8  0.0  3.2  comp10007_c0_seq1      286   317  (1831) + (AATATA)n          Simple_repeat             1     31     (0)      1  
   15    0.0  0.0  0.0  comp10013_c0_seq1        1    17  (1970) + (GT)n              Simple_repeat             1     17     (0)      2  
   15   17.7  2.5  2.5  comp10017_c3_seq1      329   368   (810) + (TTG)n             Simple_repeat             1     40     (0)      3  
  272   23.9  3.3  6.9  comp10017_c3_seq1     1022  1111    (67) + RTAg4              LINE/R1                2042   2128  (4944)      4  
   12   21.8  2.7  0.0  comp10020_c0_seq1        3    39   (372) + (CTTTT)n           Simple_repeat             1     38     (0)      5  
   11   33.9  0.0  3.1  comp10038_c0_seq1     2583  2648   (368) + (ATGTGT)n          Simple_repeat             1     64     (0)      6  
  511   23.3  3.0  1.5  comp10050_c0_seq1      483   617   (308) + OR2                SINE/tRNA-Core          225    361   (123)      7  
   17   11.2  0.0  0.0  comp10054_c0_seq1        3    51   (233) + (TAG)n             Simple_repeat             1     49     (0)      8  
   17   16.4  0.0  0.0  comp10054_c0_seq1      251   284     (0) + (ATC)n             Simple_repeat             1     34     (0)      9  
  303   25.7  4.8  6.7  comp10058_c0_seq1      193   359   (135) C hAT-N36B_DR        DNA/hAT?             (1036)    347     184     10  
  254   21.9  5.2  1.0  comp10058_c0_seq1      290   386   (108) C DNA4-24_CGi        DNA                  (1371)   1682    1582     11 *
   17    0.0  0.0  0.0  comp10058_c1_seq1      593   614     (0) + (TATC)n            Simple_repeat             1     22     (0)     12  
  228   22.8  0.0  0.0  comp10063_c0_seq1       10    66   (450) C hAT-N70_DR         DNA/hAT?              (674)    651     595     13  
   15   29.6  0.0  0.0  comp10065_c0_seq1        1    49   (485) + (TTT)n             Simple_repeat             1     49     (0)     14  
   13    8.5  4.0  0.0  comp10065_c0_seq1      248   272   (262) + (TTG)n             Simple_repeat             1     26     (0)     15  
  250   26.4  0.0  0.0  comp10067_c0_seq1       14    66   (311) + AmnSINE2           SINE/tRNA-Deu            67    119   (239)     16  
   13    0.0  0.0  0.0  comp10067_c2_seq1      506   522    (24) + (ATA)n             Simple_repeat             1     17     (0)     17  
   16   10.8  3.2  0.0  comp10084_c0_seq1      102   132   (367) + (TTTTC)n           Simple_repeat             1     32     (0)     18  
   12   20.4  4.1  4.1  comp10084_c0_seq1      346   394   (105) + A-rich             Low_complexity            1     49     (0)     19  
   18   30.4  0.0  0.0  comp10100_c0_seq1      258   317   (167) + A-rich             Low_complexity            1     60     (0)     20  
   15    4.8  0.0  0.0  comp10100_c0_seq1      463   484     (0) + (ATC)n             Simple_repeat             1     22     (0)     21  
   18   14.1  0.0  4.9  comp10101_c0_seq1        1    43   (405) + (TGTT)n            Simple_repeat             1     41     (0)     22  
  257   14.5  7.1  1.7  comp10101_c0_seq1      392   447     (1) C Polinton-5_NVi     DNA/Maverick          (874)  17505   17447     23  
   15   12.0  0.0  0.0  comp10119_c0_seq1      963   999   (665) + (ACA)n             Simple_repeat             1     37     (0)     24  
   15   19.9  0.0  0.0  comp10194_c1_seq1      449   477     (0) + (TG)n              Simple_repeat             1     29     (0)     25  
   22   18.9  4.1  0.0  comp10276_c0_seq1        1    49   (401) + (TA)n              Simple_repeat             1     51     (0)     26  
   15   24.9  0.0  0.0  comp10305_c0_seq1      100   133   (483) + (TT)n              Simple_repeat             1     34     (0)     27  
   11   22.2  0.0  5.1  comp10307_c1_seq1      710   750   (352) + (ATCTCAC)n         Simple_repeat             1     39     (0)     28  
  347   28.9  1.1  2.9  comp10346_c0_seq1      374   551   (385) + (TATATG)n          Simple_repeat             2    176     (0)     29 *
  428   23.9  0.6  5.8  comp10346_c0_seq1      394   557   (379) C ZFERV-2-I_DR       LTR/ERV1             (9703)    861     706     30  
  252   14.6  2.1  0.0  comp10346_c0_seq1      889   936     (0) + Helitron-9_CGi     RC/Helitron             606    654  (7274)     31  
   12   23.6  1.8  5.7  comp10355_c0_seq1       63   117   (514) + (TTTTCTC)n         Simple_repeat             1     53     (0)     32  
   12   19.3  4.7  2.3  comp10355_c0_seq1      577   619    (12) + (ATTTT)n           Simple_repeat             1     44     (0)     33  
  231   22.4  5.1  1.6  comp10522_c0_seq1      380   438   (430) + I-5_CQ             LINE/I                  292    352  (4671)     34  
  231   22.4  5.1  1.6  comp10522_c0_seq2     1045  1103   (430) + I-5_CQ             LINE/I                  292    352  (4671)     35  
  231   21.9  0.0 10.0  comp10531_c0_seq1      903   968   (891) C CR1-26_BF          LINE/CR1-Zenon       (2213)   2469    2410     36  
   16    3.5  3.0  6.2  comp10541_c0_seq1      799   831     (0) + (TTAG)n            Simple_repeat             1     32     (0)     37  
   16   30.6  1.6  0.0  comp10621_c0_seq1      191   254    (24) + (AATAAT)n          Simple_repeat             1     65     (0)     38  
  824   29.8  9.0  4.0  comp10630_c1_seq1      296   872    (39) + RTE-6_Crp          LINE/RTE-BovB           909   1513   (735)     39  
   12   21.7  0.0  0.0  comp10644_c0_seq1        9    40   (865) + (AGTAGC)n          Simple_repeat             1     32     (0)     40  
  307   32.4  2.6  8.4  comp10644_c0_seq1      680   905     (0) C OK                 SINE/tRNA-Core          (5)    460     247     41  
  411   26.1  0.0  0.0  comp10724_c0_seq1      527   618     (0) + OK                 SINE/tRNA-Core            7     98   (367)     42  
   16    4.5  0.0  0.0  comp10738_c0_seq1      460   482     (0) + (CAG)n             Simple_repeat             1     23     (0)     43  
   12   14.8  2.3  7.3  comp10764_c0_seq1      249   291   (377) + (TTTCTA)n          Simple_repeat             1     41     (0)     44  
   15   15.3  0.0  0.0  comp10769_c0_seq1     1433  1461   (655) + (CAT)n             Simple_repeat             1     29     (0)     45  
   16   16.3  4.9  0.0  comp10769_c0_seq1     1829  1869   (247) + (TCTCTT)n          Simple_repeat             1     43     (0)     46  
   21   20.7  3.6  0.0  comp10769_c0_seq1     1926  1981   (135) + A-rich             Low_complexity            1     58     (0)     47  
   16   11.1  0.0  3.3  comp10769_c0_seq1     2086  2116     (0) + (TTG)n             Simple_repeat             1     30     (0)     48  
   37   21.1  1.1  1.1  comp10805_c0_seq1      379   465     (7) + GA-rich            Low_complexity            1     87     (0)     49  
   15    0.0  0.0  0.0  comp10811_c0_seq1      250   266   (425) + (CA)n              Simple_repeat             1     17     (0)     50  
  316   16.3  0.0  0.0  comp10811_c0_seq1      627   675    (16) + OK                 SINE/tRNA-Core          150    198   (267)     51  
   17   27.0  0.0  0.0  comp10845_c0_seq1      402   450  (2559) + A-rich             Low_complexity            1     49     (0)     52  
  225   24.2  1.1  1.1  comp10845_c0_seq1      491   582  (2427) + Sola1-1_AC         DNA/Sola                841    932  (3165)     53 *
  236   18.1  0.0  9.0  comp10845_c0_seq1      504   588  (2421) + ENSPM-6_DR         DNA/CMC-EnSpm         13943  14020 (18596)     54 *
  273   25.3  1.7  5.3  comp10845_c0_seq1      515   631  (2378) + Polinton-1_DR      DNA/Maverick          17683  17795   (690)     55  
   16    9.3  0.0  0.0  comp10887_c0_seq1       69    91   (280) + (CA)n              Simple_repeat             1     23     (0)     56  
   17   10.0  3.1  0.0  comp10923_c0_seq1        1    32   (250) + (TAGA)n            Simple_repeat             1     33     (0)     57  
  250   19.9  1.1  8.5  comp10923_c0_seq1       64   151   (131) C TRAS1              LINE/R1              (5670)   2180    2099     58  
   15   16.9  1.3  4.1  comp10925_c1_seq1      203   243   (233) + A-rich             Low_complexity            1     39     (0)     59  
   15   13.7  0.0  0.0  comp10937_c0_seq1        1    24   (794) + (CA)n              Simple_repeat             1     24     (0)     60  
  415   31.3  0.0  0.8  comp10937_c0_seq1       61   192   (626) C OK                 SINE/tRNA-Core        (323)    142      12     61  
  364   17.8  0.0  1.6  comp10972_c0_seq1     1184  1246     (2) + OK                 SINE/tRNA-Core           21     82   (383)     62  
   13   11.5  0.0  6.7  comp10986_c0_seq1      341   372     (0) + (TATG)n            Simple_repeat             1     30     (0)     63  
  231   10.8  0.0  0.0  comp11029_c0_seq1       80   116   (733) + Helitron-N16_CGi   RC/Helitron              47     83  (1374)     64  
   13   23.3  2.5  0.0  comp11029_c0_seq1      253   292   (557) + (AAT)n             Simple_repeat             1     41     (0)     65  
  231   21.7  0.0  0.0  comp11029_c0_seq1      436   481   (368) + MER75              DNA/PiggyBac            310    355   (159)     66 *
  290   26.8  0.0  0.0  comp11029_c0_seq1      445   526   (323) + (ATG)n             Simple_repeat             2     83     (0)     67  
  369   28.1  0.6  1.7  comp11071_c0_seq1       14   253   (513) + (TAGA)n            Simple_repeat             1    237     (0)     68  
  259   25.8  0.0  9.4  comp11071_c0_seq1      270   514   (252) + (TAGA)n            Simple_repeat             1    221     (0)     68  
  314   28.3  0.6  1.8  comp11071_c0_seq2        1   223   (513) + (TAGA)n            Simple_repeat             1    220     (0)     69  
  259   25.8  0.0  9.4  comp11071_c0_seq2      240   484   (252) + (TAGA)n            Simple_repeat             1    221     (0)     69  
  253   17.8  0.0  0.0  comp11074_c0_seq1        1    45   (562) + L2-8_NVi           LINE/L2                 379    423  (5164)     70  
  238   18.4  0.0  4.1  comp11074_c0_seq1      105   116   (491) + OegopsSINE         SINE/tRNA-Deu?           71    119   (255)     71  
  292    5.3  0.0  2.6  comp11074_c0_seq1      117   155   (452) + SepiaSINE          SINE/tRNA                79    116   (196)     72  
   12   22.5  2.3  2.3  comp11074_c0_seq1      220   262   (345) + A-rich             Low_complexity            1     43     (0)     73  
   16   13.5  3.5  9.1  comp11157_c0_seq1      205   262  (2165) + (TTTC)n            Simple_repeat             1     55     (0)     74  
  228   19.1  4.3  0.0  comp11171_c0_seq1        1    47  (1453) + (CGA)n             Simple_repeat             3     51     (0)     75  
   18   16.8  0.0  0.0  comp11171_c0_seq1       54    88  (1412) + GA-rich            Low_complexity            1     35     (0)     76  
   14   13.7  3.1  0.0  comp11171_c1_seq1      326   357   (625) + GA-rich            Low_complexity            1     33     (0)     77  
   18    0.0  0.0  0.0  comp11224_c0_seq1        1    22  (1292) + (TGT)n             Simple_repeat             1     22     (0)     78  
   15    7.3  3.2  3.2  comp11224_c0_seq1       50    80  (1234) + (TTCC)n            Simple_repeat             1     31     (0)     79  
  233   17.1  0.0  0.0  comp11224_c0_seq1      782   822   (492) C Gypsy-44_CGi-I     LTR/Gypsy            (6436)    337     297     80  
   31   30.2  1.5  3.8  comp11224_c0_seq1     1181  1314     (0) + GA-rich            Low_complexity            1    131     (0)     81  
  257   14.0  8.8  0.0  comp11226_c0_seq1        7    63   (331) C DNA-1-8_DR         DNA                   (720)    841     780     82  
   25   22.8  2.5  2.5  comp11227_c0_seq1       51   130   (510) + (AAT)n             Simple_repeat             1     80     (0)     83  
   16   19.5  0.0  0.0  comp11227_c0_seq1      141   175   (465) + GA-rich            Low_complexity            1     35     (0)     84  
   11   18.0  9.1  0.0  comp11227_c0_seq1      443   486   (154) + (GAATTAT)n         Simple_repeat             1     48     (0)     85  
  231   24.5  4.8  5.8  comp11227_c0_seq1      536   639     (1) C Gypsy-31-LTR_DR    LTR/Gypsy             (749)    205     103     86 *
  234   20.8  4.0  2.7  comp11227_c0_seq1      567   578    (62) + Dada-U6_SS         DNA/Dada               3888   3959  (4080)     87  
  244   22.0  0.0  0.0  comp11227_c0_seq1      579   637     (3) + Gypsy-22_DWil-I    LTR/Gypsy              1158   1216  (5001)     88  
  263   27.9  0.0  0.0  comp11241_c0_seq1      330   397     (0) C hAT-2n1_DR         DNA/hAT-Charlie       (127)   1083    1016     89  
   16    9.7  0.0  0.0  comp11288_c0_seq1        1    22  (1028) + (T)n               Simple_repeat             1     22     (0)     90  
  258   25.4  0.9  1.7  comp11349_c0_seq1      386   501     (0) C DNA-2-12_DR        DNA/CMC-EnSpm        (3716)    970     856     91  
   26   17.6  2.0  0.0  comp11358_c0_seq1     1113  1175   (492) + (AC)n              Simple_repeat             1     64     (0)     92  
   15    5.6  0.0  0.0  comp11387_c1_seq1        1    19   (643) + (TC)n              Simple_repeat             1     19     (0)     93  
   11   27.6  0.0  0.0  comp11387_c1_seq1      199   237   (425) + (GATGTTG)n         Simple_repeat             1     39     (0)     94  
   15    0.0  5.3  0.0  comp11387_c1_seq1      644   662     (0) + (TG)n              Simple_repeat             1     20     (0)     95  
  243   17.6  1.7  5.2  comp11389_c0_seq1      338   397   (289) + LTR30              LTR/ERV1                 45    102   (620)     96  
   20   18.1  1.9  1.9  comp11432_c1_seq1      108   159   (194) + (AACAAC)n          Simple_repeat             1     52     (0)     97  
  241    6.5  0.0  0.0  comp11458_c0_seq1      962   992   (505) C MSAT-1_AAe         Satellite             (462)     98      68     98  
   26   22.9  0.0  0.0  comp11502_c0_seq1      296   351   (143) + (T)n               Simple_repeat             1     56     (0)     99  
   15   13.2  5.7  2.8  comp11502_c0_seq1      454   488     (6) + (TA)n              Simple_repeat             1     36     (0)    100  
   13   24.4  4.2  0.0  comp11569_c0_seq1      429   476    (86) + (ATGT)n            Simple_repeat             1     50     (0)    101  
   17    0.0  0.0  0.0  comp11608_c0_seq1        1    19   (371) + (AT)n              Simple_repeat             1     19     (0)    102  
  225   20.0  2.0  0.0  comp11608_c0_seq1      297   346    (44) C DNA-1-8_DR         DNA                   (707)    854     804    103  
   35    2.8  0.0  0.0  comp11608_c0_seq1      354   390     (0) + (ATAG)n            Simple_repeat             1     37     (0)    104  
   13   19.1  0.0  0.0  comp11677_c1_seq1       32    61   (303) + (ATAT)n            Simple_repeat             1     30     (0)    105  
  374   34.2  6.8  1.9  comp11702_c1_seq1      262   511   (128) C RTE-12_CPB         LINE/RTE-RTE          (590)   2389    2128    106  
   13   14.4  0.0 11.6  comp11713_c0_seq1     1047  1094  (1380) + (AATTCA)n          Simple_repeat             1     43     (0)    107  
   14   13.6  2.9  2.9  comp11713_c0_seq1     2231  2264   (210) + GA-rich            Low_complexity            1     34     (0)    108  
   13   11.5  0.0  6.7  comp11713_c0_seq1     2415  2446    (28) + (TTAT)n            Simple_repeat             1     30     (0)    109  
   18   17.2  0.0  0.0  comp11715_c1_seq1       22    60   (288) + (TGTATT)n          Simple_repeat             1     39     (0)    110  
   18   16.4  2.4  0.0  comp11722_c2_seq1        1    41   (231) + (ATGT)n            Simple_repeat             1     42     (0)    111  
   13    0.0  0.0  0.0  comp11810_c0_seq1        2    18   (337) + (TTA)n             Simple_repeat             1     17     (0)    112  
   22   10.6  2.3  2.3  comp11810_c0_seq1      130   172   (183) + (CTC)n             Simple_repeat             1     43     (0)    113  
   18    9.8  3.0  0.0  comp11810_c0_seq1      189   216   (139) + (ATA)n             Simple_repeat             1     64     (0)    114  
   12   20.7  0.0  2.9  comp11810_c0_seq1      217   251   (104) + GA-rich            Low_complexity            1     34     (0)    115  
  225   19.6  2.2  0.0  comp11852_c0_seq1        1    46   (465) C hAT-N71_DR         DNA/hAT              (1063)   1887    1841    116  
   15    8.8  4.2  0.0  comp11852_c0_seq1      488   511     (0) + (AT)n              Simple_repeat             1     25     (0)    117  
  226   21.4  3.6  0.0  comp11859_c0_seq1        1    56  (1401) + Z-REP              Satellite/macro        4448   4505  (5846)    118  
  228   23.2  1.8  0.0  comp11859_c0_seq1      803   858   (599) C TguERVK8_I-int     LTR/ERVK             (2218)   4859    4803    119  
   17   15.4  5.6  3.6  comp11872_c2_seq1      133   186   (375) + (TCTT)n            Simple_repeat             1     55     (0)    120  
   16   19.1  0.0  0.0  comp11872_c2_seq1      312   341   (220) + (T)n               Simple_repeat             1     30     (0)    121  
   11   22.3  2.2  4.4  comp11933_c0_seq1       48    93   (379) + A-rich             Low_complexity            1     45     (0)    122  
   15    0.0  0.0  0.0  comp11935_c1_seq1        1    17   (573) + (TA)n              Simple_repeat             1     17     (0)    123  
  325   32.9  4.4  3.5  comp12144_c1_seq1       61   431    (69) C RTE-5_CPB          LINE/RTE-RTE           (42)   3136    2760    124  
   15   17.2  2.3  4.7  comp12165_c0_seq1        1    44   (346) + (TAA)n             Simple_repeat             1     43     (0)    125  
  229   19.0  0.0  0.0  comp12165_c0_seq1      241   298    (92) + (ATG)n             Simple_repeat             2     59     (0)    126  
  225   22.9  2.9  0.0  comp12165_c0_seq1      299   309    (81) + Helitron-9_CGi     RC/Helitron             612    682  (7246)    127  
  267   22.4  0.0  0.0  comp12170_c0_seq1        1    49   (321) C hAT-N53_DR         DNA/hAT-Ac?          (3020)   2799    2751    128  
   13    9.6  0.0  0.0  comp12170_c0_seq1      348   370     (0) + (ATAC)n            Simple_repeat             1     23     (0)    129  
   23   26.2  3.0  5.1  comp12214_c0_seq1        1   100   (584) + (TA)n              Simple_repeat             1     98     (0)    130  
   23   24.4  2.1  5.6  comp12214_c0_seq1      247   298   (386) + (ATCT)n            Simple_repeat             1     71    (19)    131  
   12   11.6  6.9  0.0  comp12214_c0_seq1      299   327   (357) + (CCTAT)n           Simple_repeat             1     31     (0)    132  
   23   24.4  2.1  5.6  comp12214_c0_seq1      328   339   (345) + (ATCT)n            Simple_repeat            72     90     (0)    131  
   18    4.8  0.0  0.0  comp12214_c1_seq1      983  1004     (0) + (TG)n              Simple_repeat             1     22     (0)    133  
   22   16.7  7.4  0.0  comp12243_c0_seq1      276   329   (341) + (TC)n              Simple_repeat             1     58     (0)    134  
  229    8.8  5.9  0.0  comp12243_c0_seq1      607   640    (30) C BEL6-I_AG          LTR/Pao              (3404)   1882    1847    135  
   15    5.5  0.0  0.0  comp12256_c0_seq1        1    19   (855) + (TA)n              Simple_repeat             1     19     (0)    136  
   19   13.4  5.7  3.7  comp12274_c0_seq1      173   225     (0) + (ATT)n             Simple_repeat             1     54     (0)    137  
   25   26.1  0.0  0.0  comp12277_c1_seq1        1    60   (314) + GA-rich            Low_complexity            1     60     (0)    138  
   29   26.0  2.5  0.0  comp12282_c0_seq1      290   368   (303) + GA-rich            Low_complexity            1     81     (0)    139  
  350   27.3  0.0  0.0  comp12282_c0_seq1      595   671     (0) + OK                 SINE/tRNA-Core            5     81   (384)    140  
 1230   17.2  0.0  3.3  comp12294_c0_seq1        1   217     (0) + LSU-rRNA_Hsa       rRNA                   4150   4359   (676)    141  
   17   22.0  5.6  2.7  comp12317_c0_seq1       16    87   (280) + (TTTTTC)n          Simple_repeat             1     74     (0)    142  
   16   26.0  0.0  2.0  comp12317_c0_seq1      188   253   (114) + (GTTGTT)n          Simple_repeat             1     64     (0)    143  
   15   21.4  0.0  4.4  comp12317_c1_seq1      253   299   (484) + A-rich             Low_complexity            1     45     (0)    144  
   14   13.2  2.9  2.9  comp12317_c1_seq1      616   650   (133) + (CATCAG)n          Simple_repeat             1     35     (0)    145  
   16    3.5  3.0  6.2  comp12355_c0_seq1      543   575   (416) + (TTGTTT)n          Simple_repeat             1     32     (0)    146  
   15   13.9  0.0  0.0  comp12364_c0_seq1        1    24   (562) + (GT)n              Simple_repeat             1     24     (0)    147  
  342   33.6  1.3  2.6  comp12387_c1_seq1     1169  1324   (201) C OR1                SINE/tRNA             (714)    378     225    148  
   15    9.7  0.0  0.0  comp12423_c0_seq1        1    22   (644) + (GT)n              Simple_repeat             1     22     (0)    149  
  246   19.3  7.8  3.0  comp12423_c0_seq1      215   278   (388) + CR1-5_Croc         LINE/CR1               3170   3236  (1236)    150  
   15    9.7  0.0  0.0  comp12423_c0_seq2        1    22   (632) + (GT)n              Simple_repeat             1     22     (0)    151  
   17    0.0  0.0  0.0  comp12508_c0_seq1        1    19   (298) + (A)n               Simple_repeat             1     19     (0)    152  
  257   31.0  1.0  2.0  comp12537_c0_seq1        1   102   (249) C Sola1-1_AC         DNA/Sola             (3159)    938     838    153  
   17   18.8  1.6  8.3  comp12537_c0_seq1      288   351     (0) + (ATA)n             Simple_repeat             1     60     (0)    154  
  249   18.0  1.6  0.0  comp12558_c0_seq1        1    61   (475) C HATN16_DR          DNA/hAT-Charlie       (144)    800     739    155  
  320   26.0  8.8  2.4  comp12577_c1_seq1     2151  2318   (706) + Mariner-15_SM      DNA/TcMar-Mariner       130    318   (963)    156  
  536   30.4 20.3  2.3  comp12577_c1_seq1     2591  2964    (60) + Mariner-15_SM      DNA/TcMar-Mariner       335    774   (237)    157  
   13   21.6  0.0  5.0  comp12583_c0_seq1      387   428   (201) + GA-rich            Low_complexity            1     40     (0)    158  
   15    0.0  0.0  0.0  comp12619_c1_seq1       39    55  (1272) + (AG)n              Simple_repeat             1     17     (0)    159  
   20   30.1  0.0  5.4  comp12619_c1_seq1       93   190  (1137) + GA-rich            Low_complexity            1     93     (0)    160  
   13   22.4  0.0  4.7  comp12619_c1_seq1      794   838   (489) + A-rich             Low_complexity            1     43     (0)    161  
   32   25.8  7.2  1.2  comp12742_c0_seq1      977  1129    (26) + GA-rich            Low_complexity            1    162     (0)    162  
   15    4.8  0.0  0.0  comp12763_c0_seq1     1540  1561     (0) + (ATCT)n            Simple_repeat             1     22     (0)    163  
  325   15.9  2.3  4.8  comp12790_c0_seq1       11    96  (1091) + DNAX3_ML           DNA                       1     84    (42)    164  
   16    5.3  0.0  0.0  comp12812_c0_seq1      529   548     (0) + (TG)n              Simple_repeat             1     20     (0)    165  
  310   16.7  3.0  0.0  comp12834_c1_seq1        1    66   (367) + TE-X-5_DR          Satellite             16513  16580  (8374)    166  
  376   23.8  1.4 14.8  comp12834_c1_seq1      273   410    (23) + Gypsy68-I_AG       LTR/Gypsy              2129   2250  (3286)    167 *
  381   22.8  1.2  8.1  comp12834_c1_seq1      292   329   (104) + hAT-2n1_DR         DNA/hAT-Charlie         974   1080   (130)    168  
  428   22.6  0.0  2.0  comp12834_c1_seq1      330   433     (0) + hAT-N70_DR         DNA/hAT?                536    637   (688)    169  
  332   32.1  2.5  1.2  comp12834_c1_seq1      411   433     (0) + (TATATG)n          Simple_repeat             1    163     (0)    170 *
  249   18.3  1.4  7.5  comp12860_c0_seq1     2263  2333    (27) + Gypsy12-I_Dya      LTR/Gypsy              3718   3784   (618)    171  
  281   33.3  7.3  1.4  comp12868_c0_seq1      250   386   (299) + OK                 SINE/tRNA-Core            1    145   (320)    172  
  240   18.8  1.5 10.0  comp12868_c0_seq1      576   640    (45) + RTE-8_BF           LINE/RTE-BovB           228    287  (3140)    173  
  226   11.1 14.8  0.0  comp12868_c0_seq1      630   683     (2) + Academ-1_SK        DNA/Academ             3215   3276  (1380)    174 *
  352   22.9  0.0  0.0  comp12884_c0_seq1        1    83  (1728) + Gypsy-31-LTR_DR    LTR/Gypsy                86    168   (786)    175  
   13   22.3  2.3  2.3  comp12920_c1_seq1      148   191   (222) + (TATTA)n           Simple_repeat             1     44     (0)    176  
   20   23.3  1.7  3.5  comp12927_c0_seq1        1    59   (204) + (TA)n              Simple_repeat             1     58     (0)    177  
  303   21.6  3.1  0.0  comp12927_c0_seq1      167   263     (0) + (TAG)n             Simple_repeat             3    102     (0)    178  
  266   25.2  5.7  2.4  comp12943_c0_seq1      190   311   (102) C Homo6              DNA/hAT-Pegasus      (2809)    913     788    179 *
  315   25.6  3.8  1.2  comp12943_c0_seq1      220   298   (115) C DNA-8-5_DR         DNA/hAT               (476)   1664    1584    180  
  281   28.3  0.3  0.0  comp12943_c0_seq1      299   334    (79) + ERV1-N3-I_DR       LTR                    3600   3748   (843)    181  
  228    8.3  0.0  0.0  comp12945_c0_seq1        1    36   (491) C ENSPM-6_DR         DNA/CMC-EnSpm         (919)  31697   31662    182  
   20    7.0  0.0  0.0  comp12945_c0_seq1      165   194   (333) + (ATGG)n            Simple_repeat             1     30     (0)    183  
   16    7.2  0.0  6.5  comp12960_c1_seq1       65    97   (944) + (ATTTTT)n          Simple_repeat             1     31     (0)    184  
   13    4.1  8.0  0.0  comp13000_c0_seq1        2    26   (722) + (AGAC)n            Simple_repeat             1     27     (0)    185  
   15   14.4  0.0  0.0  comp13043_c0_seq1      187   210    (31) + (A)n               Simple_repeat             1     24     (0)    186  
  226   25.0  4.7  0.0  comp13055_c0_seq1       21    84   (313) C Sola3-1_CB         DNA/Sola             (1553)   4497    4431    187  
   20   28.7  0.0  0.0  comp13055_c0_seq1      169   223   (174) + GA-rich            Low_complexity            1     55     (0)    188  
  258   15.9  0.0 11.4  comp13057_c0_seq1      832   909   (265) + BEL-1N_AA-I        LTR/Pao                2373   2442  (1042)    189  
   16   11.6  0.0  0.0  comp13065_c0_seq1       47    74   (141) + (TAA)n             Simple_repeat             1     28     (0)    190  
   14   16.2  0.0  0.0  comp13065_c0_seq1      188   215     (0) + (ACT)n             Simple_repeat             1     28     (0)    191  
  297   13.9  0.0  0.0  comp13098_c1_seq1      586   628    (44) + OK                 SINE/tRNA-Core          156    198   (267)    192  
   18   17.7  0.0  0.0  comp13131_c1_seq1        9    42   (546) + (AT)n              Simple_repeat             1     34     (0)    193  
   17    5.0  0.0  0.0  comp13131_c1_seq1      322   342   (246) + (A)n               Simple_repeat             1     21     (0)    194  
   13   35.7  0.0  0.0  comp13131_c1_seq1      382   441   (147) + A-rich             Low_complexity            1     60     (0)    195  
   15    5.6  0.0  0.0  comp13131_c1_seq1      569   587     (1) + (AC)n              Simple_repeat             1     19     (0)    196  
   14    4.9  0.0  0.0  comp13172_c0_seq1      292   312   (225) + (GTT)n             Simple_repeat             1     21     (0)    197  
   15    0.0  0.0  0.0  comp13192_c0_seq1        2    18   (212) + (TG)n              Simple_repeat             1     17     (0)    198  
   15    0.0  0.0  4.5  comp13192_c0_seq1       50    72   (158) + (ACC)n             Simple_repeat             1     22     (0)    199  
   17    8.3  0.0  0.0  comp13222_c0_seq1       20    45   (334) + (GAA)n             Simple_repeat             1     26     (0)    200  
   12   14.4  0.0  0.0  comp13222_c0_seq1      337   360    (19) + (TGTA)n            Simple_repeat             1     24     (0)    201  
  276   17.3  0.0  9.4  comp13233_c1_seq1      797   866  (3786) + (CATG)n            Simple_repeat             1     64     (0)    202  
  240   27.9  0.0  0.0  comp13233_c1_seq1      800   878  (3774) C ERV1-N6-I_DR       LTR                  (1044)   3459    3381    203 *
  229   28.3  2.6  4.0  comp13233_c1_seq1      867   947  (3705) + Gypsy68-I_AG       LTR/Gypsy              2109   2257  (3279)    204 *
   15    0.0  0.0  0.0  comp13238_c2_seq1     1355  1373   (154) + (GAA)n             Simple_repeat             1     19     (0)    205  
   12    0.0  5.3  0.0  comp13240_c0_seq1      737   755   (439) + (ATC)n             Simple_repeat             1     20     (0)    206  
  286   30.2  0.0  0.8  comp13240_c0_seq1     1043  1169    (25) C HAL1-2a_MD         LINE/L1               (498)   2526    2401    207  
   15   21.3  0.0  4.4  comp13292_c0_seq1        1    47   (670) + (AGGT)n            Simple_repeat             1     45     (0)    208  
   12    8.0  3.2  6.7  comp13337_c0_seq1       12    42   (215) + (AATA)n            Simple_repeat             1     30     (0)    209  
   16    9.8  0.0  0.0  comp13337_c0_seq1      102   123   (134) + (A)n               Simple_repeat             1     22     (0)    210  
  294   28.5  0.0  2.8  comp13412_c0_seq1        1   112   (347) + (TAGA)n            Simple_repeat             2    110     (0)    211  
   14   20.5  0.0  4.9  comp13412_c0_seq1      115   157   (302) + (ATA)n             Simple_repeat             1     41     (0)    212  
   16   28.9  0.0  0.0  comp13430_c0_seq1        1    43   (554) + (TA)n              Simple_repeat             1     43     (0)    213  
   15   10.7  0.0  8.8  comp13430_c0_seq1      437   473   (124) + (GTG)n             Simple_repeat             1     34     (0)    214  
  259   21.4  1.2  7.9  comp13453_c4_seq1     1075  1155    (57) + Gypsy-22_DWil-I    LTR/Gypsy              1141   1216  (5001)    215  
  240   27.2  7.5  0.9  comp13453_c4_seq1     1079  1197    (15) + DNA-8-5_DR         DNA/hAT                1571   1711   (429)    216 *
  381   41.1  0.0  0.0  comp13455_c0_seq1      347   521   (179) C RTE-4_PM           LINE/RTE-BovB         (274)   3088    2914    217  
  398   22.9  0.9  5.7  comp13472_c2_seq1      449   559     (9) C MarsTigger3        DNA/TcMar-Tigger        (0)    461     356    218  
  234   18.9  8.6  3.1  comp13569_c0_seq1      213   305     (0) + DIRS-8B_DR         LTR/Ngaro               206    303  (7010)    219  
  234   18.9  8.6  3.1  comp13569_c0_seq2      287   379     (0) + DIRS-8B_DR         LTR/Ngaro               206    303  (7010)    220  
  260   22.2  0.8 12.3  comp13569_c1_seq1      906  1023     (1) C TART_DV            LINE/Jockey         (12252)   2847    2742    221  
  241   20.8  2.6  0.0  comp13573_c1_seq1        1    77   (516) + Polinton-1_DR      DNA/Maverick          17104  17182  (1303)    222  
  332   34.4  2.4  2.0  comp13579_c0_seq1      300   545    (36) + R4-1_AC            LINE/Dong-R4           2879   3125   (538)    223  
   28   27.6  1.3  0.0  comp13600_c0_seq1      278   355     (0) + (CA)n              Simple_repeat             1     79     (0)    224  
   19   22.8  0.0  0.0  comp13741_c0_seq1      559   599     (0) + A-rich             Low_complexity            1     41     (0)    225  
   16   23.3  0.0  0.0  comp13742_c0_seq1      636   670     (0) + A-rich             Low_complexity            1     35     (0)    226  
   22   19.9  0.0  0.0  comp13804_c0_seq1      355   395   (555) + (T)n               Simple_repeat             1     41     (0)    227  
   17   15.0  4.3  2.1  comp13804_c0_seq1      762   807   (143) + (TTTG)n            Simple_repeat             1     47     (0)    228  
   17    0.0  8.3  0.0  comp13859_c0_seq1        1    24   (767) + (GA)n              Simple_repeat             1     26     (0)    229  
   15   26.4  3.7  0.0  comp13859_c0_seq1      536   589   (202) + (CAA)n             Simple_repeat             1     56     (0)    230  
   13   17.2  4.9  2.4  comp13859_c0_seq1      691   731    (60) + (TTATA)n           Simple_repeat             1     42     (0)    231  
   13   16.3  0.0  5.6  comp13859_c2_seq1      215   252   (408) + A-rich             Low_complexity            1     36     (0)    232  
   21   25.1  0.0  3.5  comp13866_c0_seq1      971  1030     (1) + (GT)n              Simple_repeat             1     58     (0)    233  
   12   15.5  3.5  0.0  comp13917_c0_seq1      540   568  (1352) + (ATG)n             Simple_repeat             1     30     (0)    234  
   12   12.4  5.1  5.1  comp13922_c0_seq1      303   341   (131) + A-rich             Low_complexity            1     39     (0)    235  
   14   22.2  4.3  0.0  comp13931_c1_seq1      211   257   (606) + A-rich             Low_complexity            1     49     (0)    236  
   18   23.9  0.0  0.0  comp13931_c1_seq1      322   361   (502) + A-rich             Low_complexity            1     40     (0)    237  
   11   24.1  0.0  0.0  comp13963_c0_seq1      210   243   (222) + (CTCCTA)n          Simple_repeat             1     34     (0)    238  
   27   27.5  2.1  1.1  comp13968_c0_seq1     1496  1588     (0) + (GTT)n             Simple_repeat             1     94     (0)    239  
   23   16.6  0.0  2.1  comp13968_c1_seq1        1    49   (464) + (TGT)n             Simple_repeat             1     48     (0)    240  
  301   28.6  4.1  3.2  comp14019_c0_seq1      226   348   (508) + HEROTn             LINE/R2-Hero           3187   3310   (401)    241  
  258   20.3  0.0  0.0  comp14044_c0_seq1        2    75   (626) C MinoAg1            LINE/R1              (4424)   1236    1163    242  
   21   10.7  0.0  4.8  comp14048_c0_seq1      160   203  (1237) + (TCTGTCA)n         Simple_repeat             1     42     (0)    243  
   17    0.0  0.0  0.0  comp14105_c1_seq1        1    19   (420) + (AC)n              Simple_repeat             1     19     (0)    244  
   14    5.0  0.0  0.0  comp14117_c0_seq1        1    21   (474) + (ATT)n             Simple_repeat             1     21     (0)    245  
   15    4.8  0.0  0.0  comp14117_c2_seq1        1    22   (848) + (TAA)n             Simple_repeat             1     22     (0)    246  
   12   18.8  8.9  1.7  comp14123_c0_seq1       59   114  (1130) + GA-rich            Low_complexity            1     60     (0)    247  
  283   13.3  0.0  0.0  comp14202_c0_seq1      313   357     (0) + OK                 SINE/tRNA-Core           22     66   (399)    248  
   13   21.8  0.0  4.5  comp14251_c0_seq1       90   135   (327) + (TTTCCAA)n         Simple_repeat             1     44     (0)    249  
   16    0.0  0.0  0.0  comp14251_c0_seq1      445   462     (0) + (TG)n              Simple_repeat             1     18     (0)    250  
   12   16.9  0.0  0.0  comp14262_c0_seq1       11    37   (201) + (TACA)n            Simple_repeat             1     27     (0)    251  
  248   27.2  4.8  1.9  comp14262_c0_seq1      134   157    (81) + Kolobok-3_Aplcal   DNA/Kolobok-Hydra       798    905  (4176)    252  
  291   27.2  0.0  0.0  comp14262_c0_seq1      158   168    (70) + Ginger1-1_AC       DNA/Ginger              852    931  (3404)    253  
  310   16.4  0.0  3.0  comp14262_c0_seq1      169   237     (1) C ERV1-N6-I_DR       LTR                  (1081)   3422    3356    254  
   14   13.4  2.9  2.9  comp14306_c0_seq1      140   174   (236) + A-rich             Low_complexity            1     35     (0)    255  
   15    0.0  0.0  0.0  comp14337_c0_seq1        1    17   (687) + (TG)n              Simple_repeat             1     17     (0)    256  
   22   22.7  0.0  0.0  comp14392_c1_seq1        2    47   (382) + A-rich             Low_complexity            1     46     (0)    257  
   17   40.9  0.0  0.0  comp14392_c2_seq1        6    94   (284) + (TTT)n             Simple_repeat             1     89     (0)    258  
   25   34.6  0.8  2.4  comp14392_c2_seq1       95   128   (250) + (TCTTTT)n          Simple_repeat             5    125     (0)    259  
   17    4.9  0.0  0.0  comp14392_c2_seq1      357   377     (1) + (CA)n              Simple_repeat             1     21     (0)    260  
   24    6.5  0.0  0.0  comp14532_c0_seq1      719   750     (4) + (TG)n              Simple_repeat             1     32     (0)    261  
   17    0.0  0.0  0.0  comp14559_c0_seq1      461   481   (743) + (AAC)n             Simple_repeat             1     21     (0)    262  
   17    0.0  0.0  0.0  comp14559_c0_seq2      582   602   (743) + (AAC)n             Simple_repeat             1     21     (0)    263  
   18    4.7  0.0  0.0  comp14589_c0_seq1      355   376   (148) + (CA)n              Simple_repeat             1     22     (0)    264  
  227   11.4  4.2 13.8  comp14612_c0_seq1      548   618  (1479) C Helitron-1_Crp     RC/Helitron          (4167)   1029     965    265  
  273   24.3  0.0  1.4  comp14612_c0_seq1      819   893  (1204) + BEL-6_CGi-I        LTR/Pao                  41    114  (5177)    266  
   18   15.8  7.1  0.0  comp14612_c0_seq2       33    74  (2118) + (TC)n              Simple_repeat             1     45     (0)    267  
  227   11.4  4.2 13.8  comp14612_c0_seq2      643   713  (1479) C Helitron-1_Crp     RC/Helitron          (4167)   1029     965    268  
  273   24.3  0.0  1.4  comp14612_c0_seq2      914   988  (1204) + BEL-6_CGi-I        LTR/Pao                  41    114  (5177)    269  
   17    8.9  0.0  0.0  comp14620_c0_seq1        1    24   (678) + (A)n               Simple_repeat             1     24     (0)    270  
   22   15.0  0.0  2.2  comp14620_c2_seq1      222   267   (274) + (TTCA)n            Simple_repeat             1     45     (0)    271  
   17   16.8  0.0  0.0  comp14664_c0_seq1     3368  3402  (1094) + (TCATCA)n          Simple_repeat             1     35     (0)    272  
   22   22.2  0.0  0.0  comp14694_c0_seq1      170   216   (246) + A-rich             Low_complexity            1     47     (0)    273  
   14   13.7  3.1  0.0  comp14694_c0_seq1      430   461     (1) + (TCTTT)n           Simple_repeat             1     33     (0)    274  
   17    0.0  0.0  0.0  comp14695_c0_seq1        1    22   (842) + (GATA)n            Simple_repeat             1     22     (0)    275  
   15    5.6  0.0  0.0  comp14696_c0_seq1      389   407     (7) + (GT)n              Simple_repeat             1     19     (0)    276  
   15   35.7  1.0  3.0  comp14731_c0_seq1      162   262   (385) + (AATAAT)n          Simple_repeat             1     99     (0)    277  
  295   32.2  1.1  1.6  comp14734_c2_seq1      412   658     (7) + RNSAT1a            Satellite                 1    178     (0)    278  
   13   17.6  3.1  0.0  comp14785_c1_seq1      359   390   (649) + (TGA)n             Simple_repeat             1     33     (0)    279  
  247   17.5  4.7  1.5  comp14785_c1_seq1      859   922   (117) + Gypsy-7_CSa-I      LTR/Gypsy              3607   3672   (386)    280  
  231   35.4  0.0  0.0  comp14856_c0_seq1       22   117   (290) + Homo6              DNA/hAT-Pegasus         709    804  (2918)    281  
   12    5.5  0.0  0.0  comp14856_c0_seq1      389   407     (0) + (ACT)n             Simple_repeat             1     19     (0)    282  
   16   13.2  0.0  0.0  comp14890_c1_seq1        1    25  (1312) + (AT)n              Simple_repeat             1     25     (0)    283  
   13   20.6  0.0  8.2  comp14905_c0_seq1      506   558   (109) + A-rich             Low_complexity            1     49     (0)    284  
   17   11.1  0.0  0.0  comp14970_c1_seq1        3    31   (640) + (AAT)n             Simple_repeat             1     29     (0)    285  
   12   21.8  2.7  0.0  comp15080_c0_seq1       74   110   (319) + (ATGTGT)n          Simple_repeat             1     38     (0)    286  
   18   17.7  0.0  0.0  comp15080_c0_seq1      360   397    (32) + (AATA)n            Simple_repeat             1     38     (0)    287  
   15   19.7  0.0  0.0  comp15161_c0_seq1        7    35   (230) + A-rich             Low_complexity            1     29     (0)    288  
   14   24.0  0.0  4.3  comp15161_c0_seq1      113   160   (105) + (ATT)n             Simple_repeat             1     46     (0)    289  
   17   19.4  0.0  8.6  comp15209_c0_seq1      182   244   (110) + (CTCTCC)n          Simple_repeat             1     58     (0)    290  
   15    8.5  0.0  0.0  comp15209_c0_seq1      330   354     (0) + (ATCT)n            Simple_repeat             1     25     (0)    291  
  328   26.4  3.9  3.9  comp15209_c1_seq1      224   353   (387) + Sola1-1_AC         DNA/Sola                821    950  (3147)    292 *
  339   29.6  0.0  3.5  comp15209_c1_seq1      239   357   (383) + ENSPM-6_DR         DNA/CMC-EnSpm         31664  31778   (838)    293  
  336   29.9  0.0  5.7  comp15209_c1_seq1      249   379   (361) + Polinton-1_DR      DNA/Maverick          17627  17750   (735)    294 *
  313   26.9  0.8 11.4  comp15209_c1_seq1      380   407   (333) C hAT-2n1_DR         DNA/hAT-Charlie        (77)   1131     976    295  
   18   21.2  0.0  0.0  comp15311_c0_seq1        1    38   (307) + (GT)n              Simple_repeat             1     38     (0)    296  
   30    3.1  0.0  0.0  comp15311_c0_seq1      313   345     (0) + (GCATC)n           Simple_repeat             1     33     (0)    297  
   15   17.7  0.0  0.0  comp15317_c0_seq1      140   171   (319) + (TAG)n             Simple_repeat             1     32     (0)    298  
   12   15.3  3.5  0.0  comp15317_c0_seq1      428   456    (34) + (AAT)n             Simple_repeat             1     30     (0)    299  
   24   28.4  0.0  1.4  comp15346_c0_seq1        4    73   (441) + (AT)n              Simple_repeat             1     69     (0)    300  
   14   18.2  2.5  2.7  comp15346_c0_seq1      175   218   (296) + A-rich             Low_complexity            1     43     (0)    301  
   14   23.4  0.0  2.4  comp15352_c0_seq1     2024  2065     (1) + (CAA)n             Simple_repeat             1     41     (0)    302  
  289   23.3  0.0  5.8  comp15358_c0_seq1        7    97   (370) + Gypsy-22_DWil-I    LTR/Gypsy              1165   1250  (4967)    303  
   14    0.0  0.0  0.0  comp15358_c0_seq1      450   467     (0) + (ATT)n             Simple_repeat             1     18     (0)    304  
   16    4.5  0.0  0.0  comp15374_c1_seq1        1    23   (593) + (CAA)n             Simple_repeat             1     23     (0)    305  
  278   29.0  8.0  0.9  comp15374_c1_seq1      360   598    (18) + Sola1-1_AC         DNA/Sola                848   1078  (3019)    306  
  414   29.6  0.0  0.0  comp15401_c0_seq1      133   240   (594) + OK                 SINE/tRNA-Core           38    145   (320)    307  
   16    0.0  0.0  0.0  comp15425_c0_seq1      354   371     (0) + (CA)n              Simple_repeat             1     18     (0)    308  
   17    0.0  0.0  0.0  comp15503_c0_seq1      279   297     (0) + (A)n               Simple_repeat             1     19     (0)    309  
   12   24.8  0.0  2.5  comp15512_c0_seq1      536   576   (279) + A-rich             Low_complexity            1     40     (0)    310  
   16    9.3  0.0  0.0  comp15545_c0_seq1        1    33   (487) + (GT)n              Simple_repeat             1     33     (0)    311  
  233   24.1  0.0  0.0  comp15582_c1_seq1        1    58   (165) C hAT-2n1_DR         DNA/hAT-Charlie       (128)   1082    1025    312  
   16    9.6  0.0  0.0  comp15592_c1_seq1        1    23   (862) + (GT)n              Simple_repeat             1     23     (0)    313  
   14    5.0  0.0  0.0  comp15592_c1_seq1      865   885     (0) + (TTA)n             Simple_repeat             1     21     (0)    314  
  368   19.4  0.0  0.0  comp15592_c2_seq1        1    67   (262) C hAT-2n1_DR         DNA/hAT-Charlie       (107)   1103    1037    315  
  297   28.6  3.9  0.0  comp15592_c2_seq1        2    78   (251) + Polinton-1N1_DR    DNA/Maverick          14415  14494   (975)    316 *
  256   15.5  1.7  3.4  comp15592_c2_seq1       27    86   (243) + Z-REP              Satellite/macro        4434   4492  (5859)    317 *
   12   13.7  0.0  0.0  comp15598_c0_seq1     1815  1838   (731) + (ACA)n             Simple_repeat             1     24     (0)    318  
  288   17.9  5.0  4.0  comp15702_c0_seq1        1    99   (383) + Helitron-N2_DR     RC/Helitron            1479   1578   (885)    319  
   30   25.0  1.5  7.0  comp15752_c0_seq1     1682  1816  (1529) + (TCT)n             Simple_repeat             1    128     (0)    320  
   19   22.1  8.8  1.0  comp15768_c1_seq1      357   447   (343) + (GAAGATG)n         Simple_repeat             1     98     (0)    321  
 1052   21.3  0.0  6.9  comp15768_c1_seq1      463   774    (16) C IMPB_01            Satellite            (2149)    290       1    322  
  235   11.4  0.0  0.0  comp15769_c0_seq1      734   768     (0) + BEL-21_DWil-I      LTR/Pao                 278    312  (3178)    323  
   13   32.8  0.0  0.0  comp15796_c0_seq1       17    66   (208) + (ATAC)n            Simple_repeat             1     50     (0)    324  
   15   16.9  0.0  7.0  comp16026_c0_seq1      116   161   (395) + GA-rich            Low_complexity            1     43     (0)    325  
  231   15.6  0.0  4.4  comp16092_c0_seq1      490   536   (854) + Copia-95_AA-I      LTR/Copia              2553   2597   (854)    326  
   21   21.5  0.0  0.0  comp16092_c0_seq1     1345  1387     (3) + (TA)n              Simple_repeat             1     43     (0)    327  
   15    5.6  0.0  0.0  comp16163_c0_seq1        1    19   (865) + (A)n               Simple_repeat             1     19     (0)    328  
  229   24.7  0.0  4.6  comp16163_c0_seq1      414   481   (403) C Gypsy61-I_AG       LTR/Gypsy             (284)   4267    4203    329  
  244   14.8  3.7  0.0  comp16287_c1_seq1        1    54   (200) C Dada-U6_SS         DNA/Dada             (4064)   3978    3923    330  
  251   23.2  1.4  0.0  comp16287_c1_seq1      186   254     (0) + ENSPM-6_DR         DNA/CMC-EnSpm         14849  14918 (17698)    331  
   16    0.0  0.0  0.0  comp16303_c0_seq1        1    18   (457) + (AG)n              Simple_repeat             1     18     (0)    332  
  306   14.5  1.6  1.6  comp16315_c1_seq1      269   331   (455) C Dada-tL_DR         DNA/Dada              (504)   9903    9841    333  
   15    0.0  0.0  0.0  comp16369_c0_seq1        1    17   (686) + (AG)n              Simple_repeat             1     17     (0)    334  
   16    4.5  0.0  0.0  comp16369_c0_seq1      631   653    (50) + (TTAT)n            Simple_repeat             1     23     (0)    335  
   16   16.6  0.0  0.0  comp16407_c0_seq1       33    59   (195) + A-rich             Low_complexity            1     27     (0)    336  
   12   20.3  0.0  7.1  comp16592_c0_seq1      163   207   (373) + (TTTG)n            Simple_repeat             1     42     (0)    337  
   15   25.4  0.0  8.6  comp16592_c0_seq1      257   332   (248) + (TTTAT)n           Simple_repeat             1     70     (0)    338  
  242   16.0  0.0  6.8  comp16592_c0_seq1      534   580     (0) C Gypsy-5_DBp-I      LTR/Gypsy            (4356)    213     170    339  
  247   27.2  0.0  0.0  comp16596_c0_seq1      500   511    (69) C hAT-N68_DR         DNA/hAT-Ac             (54)   2978    2898    340  
  262   17.4  1.4  0.0  comp16596_c0_seq1      512   580     (0) C DNA-2-12_DR        DNA/CMC-EnSpm        (3729)    957     888    341  
   16    0.0  0.0  0.0  comp16721_c0_seq1        1    20   (540) + (TAG)n             Simple_repeat             1     20     (0)    342  
  235   13.6  0.0  0.0  comp16740_c2_seq1        1    44   (812) C L1_AC_7            LINE/L1                (92)   6338    6295    343  
  225   15.1  1.9  0.0  comp16740_c2_seq1        2    54   (802) + L2-8_NVi           LINE/L2                 373    426  (5161)    344 *
   13    0.0  0.0  0.0  comp16740_c2_seq1      445   461   (395) + (TGA)n             Simple_repeat             1     17     (0)    345  
   17    7.1  3.1  3.1  comp16740_c2_seq1      611   642   (214) + (GAG)n             Simple_repeat             1     32     (0)    346  
   22   28.7  0.0  0.0  comp16740_c2_seq1      674   737   (119) + (TTG)n             Simple_repeat             1     64     (0)    347  
   35   30.7  2.8  0.7  comp16753_c0_seq1     1010  1151     (0) + GA-rich            Low_complexity            1    145     (0)    348  
   20   27.7  0.0  2.8  comp16757_c0_seq1      178   250   (190) + GA-rich            Low_complexity            1     71     (0)    349  
   14   12.5 11.4  0.0  comp16757_c0_seq1      386   429    (11) + (ATATA)n           Simple_repeat             1     49     (0)    350  
  254   29.8  0.0  4.0  comp16767_c0_seq1       19    95   (876) + OR1                SINE/tRNA                 3     76  (1016)    351 *
  292   26.4 21.6  1.8  comp16767_c0_seq1       31   169   (802) + OR2                SINE/tRNA-Core          228    393    (91)    352  
  313   15.5 10.3  0.0  comp16772_c0_seq1      758   815  (1595) + Ingi-3_AC          LINE/Jockey             239    302  (4056)    353  
  770   32.6  6.8  3.7  comp16772_c0_seq1      859  1536   (874) + RTE-4_BF           LINE/RTE-BovB           582   1279  (1879)    354  
   12   26.4  3.6  1.8  comp16772_c0_seq1     1759  1814   (596) + (TGGTAA)n          Simple_repeat             1     57     (0)    355  
  293   10.6  0.0  0.0  comp16837_c0_seq1        1    47   (229) + Dada-U6_SS         DNA/Dada               3927   3973  (4069)    356  
  266   28.9  0.0  1.1  comp16837_c0_seq1       48    91   (185) C TRAS1              LINE/R1              (5660)   2190    2101    357  
  261   22.5  4.8  7.4  comp16837_c0_seq1       92   125   (151) + Helitron-3N3_PM    RC/Helitron            1280   1401   (557)    358  
   13   29.6  0.0  0.0  comp16837_c0_seq1      232   276     (0) + A-rich             Low_complexity            1     45     (0)    359  
   15    4.7  0.0  0.0  comp16860_c2_seq1        2    23  (1186) + (ATG)n             Simple_repeat             1     22     (0)    360  
   17   10.0  3.1  0.0  comp16864_c0_seq1      105   136   (419) + (TTATT)n           Simple_repeat             1     33     (0)    361  
   25   17.8  1.1  0.0  comp16864_c0_seq1      167   215   (340) + A-rich             Low_complexity            1     49     (0)    362  
   20   22.1  0.0  0.0  comp16864_c1_seq1        1    42   (318) + A-rich             Low_complexity            1     42     (0)    363  
   17   12.7  0.0  0.0  comp16866_c1_seq1      130   155   (475) + (CA)n              Simple_repeat             1     26     (0)    364  
  247   15.7  5.8  1.9  comp16898_c0_seq1     1968  2019   (695) + CEMUDR1            DNA/MULE-MuDR          5310   5363  (1864)    365  
   18    0.0  0.0  0.0  comp16898_c0_seq1     2695  2714     (0) + (A)n               Simple_repeat             1     20     (0)    366  
  355   17.2  0.0  0.0  comp16920_c0_seq1        1    58   (356) + OK                 SINE/tRNA-Core          402    459     (6)    367  
  443   30.5  0.0  1.4  comp16920_c0_seq1      133   275   (139) C OK                 SINE/tRNA-Core        (317)    148       8    368  
   15   38.2  0.0  0.0  comp17012_c0_seq1      439   507   (125) + (GGT)n             Simple_repeat             1     69     (0)    369  
  242   26.2  0.0  0.0  comp17213_c0_seq1       81   141   (442) C TRAS3_BM           LINE/R1              (6229)   1776    1716    370  
   15    5.5  0.0  0.0  comp17226_c1_seq1       22    40   (183) + (TG)n              Simple_repeat             1     19     (0)    371  
   16    9.3  0.0  0.0  comp17255_c0_seq1      101   123   (261) + (GT)n              Simple_repeat             1     23     (0)    372  
  226   18.2  2.8  7.3  comp17291_c0_seq1       44   114  (1174) + Kiri-30_AAe        LINE/L2                3458   3525  (1198)    373  
   13    0.0  0.0  0.0  comp17291_c0_seq1      338   354   (934) + (TTG)n             Simple_repeat             1     17     (0)    374  
   17   20.9  2.3  0.0  comp17341_c1_seq1        1    44   (459) + (ATCT)n            Simple_repeat             1     45     (0)    375  
   15    9.7  0.0  0.0  comp17458_c0_seq1      199   220     (0) + (AT)n              Simple_repeat             1     22     (0)    376  
  299   29.2  1.7  1.7  comp17498_c0_seq1      556   670   (163) C RNSAT1c            Satellite              (41)    127      13    377  
   13   20.1  0.0 10.0  comp17506_c1_seq1      694   748    (28) + A-rich             Low_complexity            1     50     (0)    378  
  240   23.8  0.0  0.0  comp17510_c0_seq1      363   425     (0) C L2-8_NVi           LINE/L2              (5149)    438     376    379  
   15   21.5  1.9  3.9  comp17641_c0_seq1      383   434    (84) + (AATATT)n          Simple_repeat             1     51     (0)    380  
   15    5.6  0.0  0.0  comp17643_c0_seq1        3    21   (193) + (T)n               Simple_repeat             1     19     (0)    381  
  255   21.1  1.8  0.0  comp17670_c0_seq1      909   965   (289) + BMMAR3             DNA/TcMar-Tc1           959   1016   (291)    382  
  406   19.2  1.0  2.0  comp17794_c0_seq1        2   102   (259) + hAT-N70_DR         DNA/hAT?                540    639   (686)    383  
  259   24.9  2.2  5.3  comp17794_c0_seq1      103   136   (225) + ZFERV-2-I_DR       LTR/ERV1                791    921  (9643)    384  
  232   14.5  0.0 12.5  comp17801_c0_seq1      811   873   (331) + BEL-14_DWil-I      LTR/Pao                 606    661  (4799)    385  
   14   17.2  2.3  4.8  comp17895_c0_seq1        1    43   (691) + GA-rich            Low_complexity            1     42     (0)    386  
  247   12.2 14.0  1.8  comp17942_c1_seq1      834   883     (0) + OK                 SINE/tRNA-Core           80    135   (330)    387  
   22   20.9  0.0  0.0  comp17970_c0_seq1        4    47   (180) + A-rich             Low_complexity            1     44     (0)    388  
  394   23.4  2.5  5.8  comp18029_c0_seq1     1828  1963     (6) C OR2                SINE/tRNA-Core        (117)    367     276    389  
   16    0.0  0.0  0.0  comp18124_c1_seq1        3    19   (690) + (T)n               Simple_repeat             1     17     (0)    390  
   15   14.4  0.0  0.0  comp18124_c4_seq1     2319  2342   (312) + (T)n               Simple_repeat             1     24     (0)    391  
   17    4.9  0.0  0.0  comp18124_c4_seq1     2634  2654     (0) + (AC)n              Simple_repeat             1     21     (0)    392  
  295   25.0  1.2  1.2  comp18126_c0_seq1        1    81   (316) + DNA2-5_DR          DNA/hAT-Ac             1459   1539   (283)    393  
  244   28.1  0.0  8.1  comp18126_c0_seq1       82    93   (304) + DNA-8-5_DR         DNA/hAT                1619   1704   (436)    394  
   15    0.0  0.0  0.0  comp18133_c0_seq1      771   787     (0) + (GT)n              Simple_repeat             1     17     (0)    395  
   14   30.2  1.4  4.2  comp18186_c1_seq1       22    95   (443) + A-rich             Low_complexity            1     72     (0)    396  
   12   30.5  0.0  6.9  comp18215_c0_seq1      238   243   (273) + (CTTTT)n           Simple_repeat             1     69     (0)    397  
   14   27.7  0.0  6.2  comp18215_c0_seq1      244   311   (205) + (TTTTAT)n          Simple_repeat             1     64     (0)    398  
  264   22.5  3.6  4.8  comp18215_c0_seq1      432   515     (1) + ENSPM-6_DR         DNA/CMC-EnSpm         17640  17722 (14894)    399  
   15   24.1  2.6  0.0  comp18215_c1_seq1      554   592     (1) + (AT)n              Simple_repeat             1     40     (0)    400  
   21   20.9  0.0  2.2  comp18218_c0_seq1     1417  1463     (0) + GA-rich            Low_complexity            1     46     (0)    401  
   18   16.8  0.0  0.0  comp18218_c1_seq1        7    46   (344) + A-rich             Low_complexity            1     40     (0)    402  
   13    9.8  0.0  0.0  comp18218_c2_seq1       36    57   (454) + (ATA)n             Simple_repeat             1     22     (0)    403  
  231   20.0  4.0  5.5  comp18242_c1_seq1     1880  1953     (5) + BEL5_Cis_int-int   LTR/Pao                4333   4405  (2006)    404  
  317   20.4  4.2  0.0  comp18303_c0_seq1      221   304   (288) C Mariner-2_DF       DNA/TcMar-Mariner     (599)    726     638    405  
  317   32.3 11.9  0.6  comp18325_c0_seq1      497   655   (389) C OR1                SINE/tRNA             (692)    400     224    406  
   12   19.8  2.3  4.7  comp18347_c0_seq1      536   579   (474) + (GTTTACA)n         Simple_repeat             1     43     (0)    407  
   16    8.5  4.0  0.0  comp18397_c0_seq1        1    25   (567) + (GT)n              Simple_repeat             1     26     (0)    408  
   12   12.0  3.7  0.0  comp18441_c0_seq1     1236  1262   (524) + A-rich             Low_complexity            1     28     (0)    409  
  233   23.7  0.0  5.5  comp18463_c0_seq1      467   524  (2477) + Mosqul_Aa2         LINE/I                  464    518  (6684)    410  
   20   20.0  0.0  0.0  comp18463_c0_seq1     2959  2998     (3) + (AT)n              Simple_repeat             1     40     (0)    411  
   13   23.3  0.0  0.0  comp18464_c1_seq1     1230  1264     (0) + (TTG)n             Simple_repeat             1     35     (0)    412  
   16    0.0  0.0  0.0  comp18467_c1_seq1        1    17   (577) + (A)n               Simple_repeat             1     17     (0)    413  
  250   29.4  0.0  1.2  comp18470_c0_seq1      362   447     (0) + Helitron-2_DR      RC/Helitron            6016   6100 (21312)    414  
  261   20.9  1.1  1.1  comp18472_c0_seq1        1    92  (1726) C Helitron-N2_DR     RC/Helitron           (901)   1562    1471    415  
  277   27.3  0.0  0.0  comp18472_c0_seq1      477   531  (1287) + (CAGTC)n           Simple_repeat             2     56     (0)    416  
   13   17.6  8.9  0.0  comp18472_c0_seq1      863   907   (911) + (TATG)n            Simple_repeat             1     49     (0)    417  
  233   23.4  0.0  5.5  comp18472_c0_seq1     1070  1146   (672) + Gypsy-31-LTR_DR    LTR/Gypsy                52    124   (830)    418  
   17   12.7  0.0  0.0  comp18474_c0_seq1      114   139   (402) + (AC)n              Simple_repeat             1     26     (0)    419  
   44   22.8  0.9  0.9  comp18481_c0_seq1      419   527    (14) + GA-rich            Low_complexity            1    109     (0)    420  
  270   14.6  1.8  0.0  comp18483_c0_seq1        1    55   (442) + L2-8_NVi           LINE/L2                 382    437  (5150)    421  
  229   23.8  1.6  0.0  comp18483_c0_seq1        2    64   (433) + Helitron-2_DR      RC/Helitron            6270   6333 (21079)    422 *
   14    5.0  0.0  0.0  comp18486_c0_seq1     1132  1152  (1017) + (GAA)n             Simple_repeat             1     21     (0)    423  
  340   25.0  0.0  1.1  comp18492_c0_seq1        1    93   (345) + Dada-1_BF          DNA/Dada               1394   1485  (6154)    424  
  291   30.4  3.6  0.0  comp18492_c0_seq1        2   113   (325) + ENSPM-6_DR         DNA/CMC-EnSpm         14853  14968 (17648)    425 *
   14   19.4  6.4  0.0  comp18498_c0_seq1       11    57   (202) + (TTATATA)n         Simple_repeat             1     50     (0)    426  
   17    9.2  5.7  0.0  comp18498_c0_seq1      225   259     (0) + (TACA)n            Simple_repeat             1     37     (0)    427  
   15    9.1  4.2  0.0  comp18500_c0_seq1     1091  1114    (18) + (TA)n              Simple_repeat             1     25     (0)    428  
   31   18.2  2.9  1.4  comp18508_c0_seq1        1    70   (320) + (TG)n              Simple_repeat             1     71     (0)    429  
  255   30.1  2.5 11.0  comp18508_c0_seq1       72   228   (162) C Crack-2_SP         LINE/L2               (363)   2529    2385    430 *
  321   28.6  5.4  5.8  comp18508_c0_seq1       92   351    (39) + DNA-2-12_DR        DNA/CMC-EnSpm           707    965  (3721)    431 *
  357   26.0  0.4 14.0  comp18508_c0_seq1      153   387     (3) C DNA-2-12_DR        DNA/CMC-EnSpm        (3721)    965     769    432 *
  470   23.8  0.6  8.3  comp18508_c0_seq1      235   390     (0) + ZFERV-2-I_DR       LTR/ERV1                734    878  (9686)    433  
   19   20.5  1.9  1.9  comp18517_c0_seq1      183   246   (207) + A-rich             Low_complexity            1     64     (0)    434  
   17   15.7  9.6  1.8  comp18517_c0_seq1      375   426    (27) + (AT)n              Simple_repeat             1     56     (0)    435  
   16   24.5  1.4  6.0  comp18517_c0_seq1      427   443    (10) + (AATAT)n           Simple_repeat             2     67     (0)    436  
   17    9.1  0.0  0.0  comp18524_c0_seq1        1    24  (1674) + (GA)n              Simple_repeat             1     24     (0)    437  
   15   24.4  0.0  0.0  comp18527_c0_seq1        2    40   (228) + (AAT)n             Simple_repeat             1     39     (0)    438  
   14   32.3  0.0  0.0  comp18527_c1_seq1        3    56  (1112) + (TTTTTT)n          Simple_repeat             1     54     (0)    439  
   23   21.2  2.7  2.7  comp18527_c1_seq1      368   441   (727) + (TTTTCT)n          Simple_repeat             1     74     (0)    440  
   14   32.3  0.0  0.0  comp18527_c1_seq2        3    56  (1004) + (TTTTTT)n          Simple_repeat             1     54     (0)    441  
   23   21.2  2.7  2.7  comp18527_c1_seq2      368   441   (619) + (TTTTCT)n          Simple_repeat             1     74     (0)    442  
   12   33.9  0.0  0.0  comp18528_c0_seq1      145   196    (75) + (TTAA)n            Simple_repeat             1     52     (0)    443  
   13   16.9  0.0  0.0  comp18558_c0_seq1      624   650   (328) + (GCT)n             Simple_repeat             1     27     (0)    444  
   12   16.5  2.8  2.8  comp18564_c0_seq1      339   374  (1499) + (CCCTCT)n          Simple_repeat             1     36     (0)    445  
   15   15.3  0.0  5.3  comp18567_c0_seq1      267   306    (84) + (ACAAG)n           Simple_repeat             1     38     (0)    446  
   17    0.0  4.8  0.0  comp18567_c0_seq1      367   387     (3) + (AG)n              Simple_repeat             1     22     (0)    447  
   12   30.4  0.0  0.0  comp18572_c0_seq2       15    58   (143) + (TTT)n             Simple_repeat             1     44     (0)    448  
   14    0.0  0.0  0.0  comp18575_c0_seq1        1    18   (638) + (TAT)n             Simple_repeat             1     18     (0)    449  
  244   23.5  5.9 12.5  comp18575_c1_seq1      165   300     (7) + MdoERV2a-int       LTR/ERV1                309    436  (7518)    450 *
  254   20.0  0.9 15.1  comp18575_c1_seq1      202   226    (81) + Gypsy6-NVi_LTR     LTR/Gypsy                16    105   (366)    451 *
  267   19.2  1.1 10.6  comp18575_c1_seq1      209   301     (6) + L2-8_NVi           LINE/L2                 373    457  (5130)    452 *
  278   18.2  0.0  8.3  comp18575_c1_seq1      227   304     (3) C MdoERV2a-int       LTR/ERV1             (7512)    442     371    453  
   13    0.0  0.0  0.0  comp18586_c0_seq1      407   423   (245) + (TTG)n             Simple_repeat             1     17     (0)    454  
   14   20.9  0.0  0.0  comp18586_c0_seq1      476   508   (160) + (AAT)n             Simple_repeat             1     33     (0)    455  
  229   18.5  3.6  3.6  comp18591_c1_seq1      728   783   (588) C BEL-11_GA-I        LTR/Pao              (5808)   1025     970    456  
   14    9.4  5.3  5.3  comp18595_c0_seq1     1332  1369   (216) + (ACA)n             Simple_repeat             1     38     (0)    457  
  250   21.7  0.0 13.5  comp18595_c0_seq1     1436  1536    (49) + Gypsy-35_CGi-I     LTR/Gypsy               679    767  (5199)    458  
   15    4.7  0.0  0.0  comp18615_c0_seq1        3    24   (303) + (GAT)n             Simple_repeat             1     22     (0)    459  
   12   20.1  0.0  5.4  comp18620_c1_seq1      387   425  (1065) + (CCTCTT)n          Simple_repeat             1     37     (0)    460  
   15   21.0  0.0  2.5  comp18630_c0_seq1        1    41   (696) + (TGTATA)n          Simple_repeat             1     40     (0)    461  
   13   17.0  3.0  0.0  comp18630_c0_seq1      228   260   (477) + (TATAGA)n          Simple_repeat             1     34     (0)    462  
   12   19.6  2.9  0.0  comp18630_c0_seq1      672   706    (31) + A-rich             Low_complexity            1     36     (0)    463  
  505   34.0  4.8  4.1  comp18658_c0_seq1       15   575    (62) C HELIBAT1           RC/Helitron          (2597)   1993    1429    464  
  273   30.6  0.0  0.0  comp18659_c0_seq1       82   166   (323) + Polinton-1_DR      DNA/Maverick          17661  17745   (740)    465  
  229   27.0  2.5  5.9  comp18659_c0_seq1      360   481     (8) C hAT-N53_DR         DNA/hAT-Ac?          (2926)   2893    2776    466 *
  247   26.3  2.0  0.0  comp18659_c0_seq1      391   401    (88) C ENSPM-6_DR         DNA/CMC-EnSpm         (800)  31816   31716    467  
  302   22.7  1.1  0.0  comp18659_c0_seq1      402   489     (0) + Ginger1-1_AC       DNA/Ginger              837    925  (3411)    468  
  323   14.3  3.6  0.0  comp18661_c0_seq1        2    57   (418) C OK                 SINE/tRNA-Core        (349)    116      59    469  
   13    5.2  0.0  0.0  comp18661_c1_seq1      582   601     (0) + (AAT)n             Simple_repeat             1     20     (0)    470  
   13   19.1  0.0  0.0  comp18665_c0_seq1     2153  2202    (46) + (ATTC)n            Simple_repeat             1     50     (0)    471  
   14   13.3  7.0  2.2  comp18689_c0_seq1      148   190   (317) + A-rich             Low_complexity            1     45     (0)    472  
   18    0.0  0.0  0.0  comp18689_c0_seq1      488   507     (0) + (TA)n              Simple_repeat             1     20     (0)    473  
   13   15.5  0.0  3.3  comp18692_c0_seq1      239   269  (1213) + A-rich             Low_complexity            1     30     (0)    474  
   13   29.0  1.5  4.5  comp18701_c0_seq1       16    83   (336) + (AAT)n             Simple_repeat             1     66     (0)    475  
  237   15.4  0.0  3.9  comp18707_c0_seq1      255   308     (3) + (CCCTAA)n          Simple_repeat             5     56     (0)    476  
   15   11.6  0.0  0.0  comp18713_c0_seq1      355   382   (176) + (TGGTC)n           Simple_repeat             1     28     (0)    477  
   17   19.9  0.0  2.4  comp18713_c0_seq1      490   537    (21) + (CAG)n             Simple_repeat             1     46     (0)    478  
   16   28.6  2.2  0.0  comp18723_c1_seq1       25    35   (350) + (AC)n              Simple_repeat             1     54     (0)    479  
   15   23.3  2.4  0.0  comp18723_c1_seq1       36    77   (308) + (ACAT)n            Simple_repeat             1     43     (0)    480  
   17    4.9  0.0  0.0  comp18726_c2_seq1        1    21   (340) + (TG)n              Simple_repeat             1     21     (0)    481  
   15    0.0  0.0  0.0  comp18729_c0_seq1        1    19  (1006) + (ATA)n             Simple_repeat             1     19     (0)    482  
  344   26.5  0.0  0.0  comp18748_c0_seq1        1    98   (626) C HATN16_DR          DNA/hAT-Charlie       (101)    843     746    483 *
  360   30.1  6.0  0.0  comp18748_c0_seq1       78   210   (514) + OR2                SINE/tRNA-Core          208    348   (136)    484  
   15    0.0  0.0  4.5  comp18748_c0_seq1      355   377   (347) + (AATT)n            Simple_repeat             1     22     (0)    485  
  516   27.0  0.8  0.8  comp18754_c0_seq1      172   298   (250) + OK                 SINE/tRNA-Core            9    135   (330)    486  
   14   16.2  0.0  0.0  comp18756_c0_seq1        1    28   (658) + (AGT)n             Simple_repeat             1     28     (0)    487  
  254   32.1  3.6  3.0  comp18777_c2_seq1      210   245   (205) C Gypsy68-I_AG       LTR/Gypsy            (3252)   2284    2180    488  
  326   24.6  3.0  3.9  comp18777_c2_seq1      246   376    (74) C RLTR17B_Mm         LTR/ERVK              (351)    451     322    489  
  254   32.1  3.6  3.0  comp18777_c2_seq1      377   405    (45) C Gypsy68-I_AG       LTR/Gypsy            (3252)   2179    2088    488  
   15   22.2  2.4  0.0  comp18779_c0_seq1        1    42   (386) + (ACA)n             Simple_repeat             1     43     (0)    490  
   16   11.1  0.0  3.3  comp18779_c0_seq1      169   199   (229) + (AAG)n             Simple_repeat             1     30     (0)    491  
   17   14.7  0.0  3.2  comp18779_c0_seq1      397   428     (0) + (AT)n              Simple_repeat             1     31     (0)    492  
   13   21.1  5.2  3.4  comp18779_c1_seq1      766   823  (2568) + (GCATGCA)n         Simple_repeat             1     59     (0)    493  
  226    6.1  0.0 17.6  comp18779_c1_seq1     2421  2460   (931) + Kiri-25_AAe        LINE/L2                 352    385  (3497)    494  
   17   15.0  4.2  4.2  comp18790_c1_seq1     2425  2472   (642) + (CAA)n             Simple_repeat             1     48     (0)    495  
   12   27.2  2.4  0.0  comp18794_c1_seq1       13    54   (406) + (ATAC)n            Simple_repeat             1     43     (0)    496  
  239   26.8  1.1  2.3  comp18794_c1_seq1      373   390    (70) C HeT-A3_DVi         LINE/Jockey           (885)   3462    3376    497  
  248   21.4  4.3  0.0  comp18794_c1_seq1      391   460     (0) + Gypsy68-I_AG       LTR/Gypsy              2117   2189  (3347)    498  
  225   33.3  0.0  0.0  comp18800_c0_seq1        1    78   (225) + Gypsy-31-LTR_DR    LTR/Gypsy                71    148   (806)    499  
   15   26.1  0.0  3.9  comp18800_c0_seq1      199   252    (51) + (GTG)n             Simple_repeat             1     52     (0)    500  
   12   19.4  0.0  5.4  comp18800_c1_seq2      211   249   (302) + (TTCTT)n           Simple_repeat             1     37     (0)    501  
   14   24.3  2.0  2.0  comp18800_c1_seq2      475   524    (27) + (CTCT)n            Simple_repeat             1     50     (0)    502  
  299   22.9  0.0  0.0  comp18801_c0_seq1        4    64   (617) + (CAGA)n            Simple_repeat             2     62     (0)    503 *
  320   15.0  1.7  0.0  comp18801_c0_seq1       12    71   (610) C hAT-N76_DR         DNA/hAT?             (1753)   2380    2320    504  
   12   30.9  0.0  0.0  comp18801_c0_seq1      638   660    (21) + (CATA)n            Simple_repeat             1     44     (0)    505  
   17    5.0  0.0  0.0  comp18801_c0_seq1      661   681     (0) + (AT)n              Simple_repeat             1     21     (0)    506  
   15   10.7  3.3  0.0  comp18803_c2_seq1      176   205   (589) + (AGAAA)n           Simple_repeat             1     31     (0)    507  
   12   27.6  3.9  0.0  comp18804_c0_seq1     1558  1609   (115) + A-rich             Low_complexity            1     54     (0)    508  
  244   16.0  0.0  0.0  comp18826_c0_seq1        1    50   (577) C IS4EU-1_DR         DNA/PIF-ISL2EU        (898)   4106    4057    509  
  236   22.4  0.0  0.0  comp18826_c0_seq1       51    67   (560) C DNA-TA-4_DR        DNA/TcMar            (8300)   1495    1429    510  
   18    0.0  0.0  0.0  comp18826_c0_seq1      152   171   (456) + (GT)n              Simple_repeat             1     20     (0)    511  
  345   28.3  1.7 10.9  comp18843_c0_seq1      174   403    (87) C Polinton-1_DR      DNA/Maverick          (646)  17839   17629    512  
   13   22.1  4.7  0.0  comp18855_c0_seq1      130   172   (440) + (CTGT)n            Simple_repeat             1     45     (0)    513  
  235   16.6  0.9 17.0  comp18869_c0_seq1      441   484    (65) + GGERVL-C-int       LTR/ERVL               5006   5099    (37)    514 *
  279   19.7  0.0  0.0  comp18869_c0_seq1      477   542     (7) C Gypsy-31-LTR_DR    LTR/Gypsy             (848)    106      41    515  
  251   18.5  6.2  0.0  comp18869_c0_seq1      485   549     (0) + Gypsy68-I_AG       LTR/Gypsy              2131   2199  (3337)    516 *
   19   10.4  0.0  0.0  comp18885_c1_seq1        1    31  (1184) + (TAA)n             Simple_repeat             1     31     (0)    517  
   18    4.7  0.0  0.0  comp18886_c0_seq1      805   826     (0) + (TG)n              Simple_repeat             1     22     (0)    518  
   14    0.0  0.0  0.0  comp18887_c0_seq1        1    18   (806) + (AGA)n             Simple_repeat             1     18     (0)    519  
  243   23.2  0.0 15.5  comp18889_c0_seq1        1    97   (254) + Polinton-1_DR      DNA/Maverick          17109  17192  (1293)    520  
   13   26.9  0.0  0.0  comp18889_c0_seq1      262   301    (50) + (CATA)n            Simple_repeat             1     40     (0)    521  
  239   27.4  2.7  2.7  comp18892_c0_seq1      138   212   (423) + Sola3-1_BF         DNA/Sola               2952   3026  (5886)    522 *
  257   28.6  0.0  0.0  comp18892_c0_seq1      164   233   (402) + Gypsy122-LTR_DR    LTR/Gypsy                54    123   (710)    523  
  274   24.6  2.7  1.3  comp18908_c0_seq1        2    75   (862) + AmnSINE2           SINE/tRNA-Deu            67    141   (217)    524  
   13    0.0  0.0  0.0  comp18908_c0_seq1      921   937     (0) + (ATG)n             Simple_repeat             1     17     (0)    525  
   11   21.7  6.0  1.9  comp18908_c1_seq1      491   540    (57) + (CACATT)n          Simple_repeat             1     52     (0)    526  
  942   22.4  5.9  3.1  comp18927_c0_seq1        1   253   (550) + Chapaev3-1_PM      DNA/CMC-Chapaev-3       283    542  (1909)    527  
 1259   25.1  6.6  0.6  comp18927_c0_seq1      302   602   (201) + Chapaev3-1_PM      DNA/CMC-Chapaev-3       701   1019  (1432)    528  
  348   19.2  3.7  3.7  comp18927_c0_seq1      721   801     (2) + Chapaev3-1_PM      DNA/CMC-Chapaev-3      1381   1461   (990)    529  
   13    0.0  0.0  0.0  comp18927_c4_seq1      761   777   (112) + (ATC)n             Simple_repeat             1     17     (0)    530  
   18   12.3  2.6  5.3  comp18929_c0_seq1        1    39   (526) + (AT)n              Simple_repeat             1     38     (0)    531  
   12   14.7  3.3  0.0  comp18929_c0_seq1      153   182   (383) + A-rich             Low_complexity            1     31     (0)    532  
  275   24.0  0.0  0.0  comp18929_c0_seq1      219   293   (272) + ERV1-N3-I_DR       LTR                    3598   3672   (919)    533  
  254   17.3  0.0  0.0  comp18929_c1_seq1        2    53   (170) + RLTR17B_Mm         LTR/ERVK                334    385   (417)    534  
  254   30.9  2.4  0.0  comp18929_c1_seq1       54    84   (139) C hAT-N53_DR         DNA/hAT-Ac?          (3004)   2814    2730    535  
  249   18.7  7.0  0.4  comp18936_c1_seq1       47    63   (379) C ERV1-N6-I_DR       LTR                  (1052)   3451    3386    536  
  294   22.7  0.0  0.0  comp18936_c1_seq1       64   129   (313) C HATN16_DR          DNA/hAT-Charlie       (143)    801     736    537  
   16   13.2  0.0  0.0  comp18967_c0_seq1        1    25   (971) + (A)n               Simple_repeat             1     25     (0)    538  
   20   23.3  1.8  0.0  comp18967_c0_seq1      935   989     (7) + (TTG)n             Simple_repeat             1     56     (0)    539  
   23    9.1  2.9  0.0  comp18967_c1_seq1        1    35   (416) + (TG)n              Simple_repeat             1     36     (0)    540  
   18   22.0  0.0  0.0  comp18967_c1_seq1      396   432    (19) + A-rich             Low_complexity            1     37     (0)    541  
   15    4.7  0.0  0.0  comp18967_c2_seq1      470   491     (0) + (AAC)n             Simple_repeat             1     22     (0)    542  
   15    0.0  0.0  0.0  comp18970_c0_seq1     2572  2588     (0) + (AC)n              Simple_repeat             1     17     (0)    543  
   22   15.3  0.0  0.0  comp18976_c1_seq1        1    37   (451) + A-rich             Low_complexity            1     37     (0)    544  
   13   28.7  0.0  0.0  comp18976_c1_seq1      141   182   (306) + (TTT)n             Simple_repeat             1     42     (0)    545  
  387    9.8  0.0  0.0  comp18976_c1_seq1      436   486     (2) + OK                 SINE/tRNA-Core          148    198   (267)    546  
  238   24.7  1.2  5.1  comp18981_c0_seq1       60   140   (373) C HERVE-int          LTR/ERV1             (2881)   4932    4855    547  
   16    0.0  0.0  0.0  comp18981_c0_seq1      493   513     (0) + (GAAA)n            Simple_repeat             1     21     (0)    548  
   17    0.0  0.0  0.0  comp18992_c0_seq1        1    19   (284) + (A)n               Simple_repeat             1     19     (0)    549  
   12   22.3  7.6  2.9  comp18992_c0_seq1      113   178   (125) + A-rich             Low_complexity            1     69     (0)    550 *
   13   16.6  2.2  6.8  comp18992_c0_seq1      148   193   (110) + (AACA)n            Simple_repeat             1     44     (0)    551  
   16   19.3  4.1  2.0  comp19002_c1_seq1       13    61   (636) + (AATT)n            Simple_repeat             1     50     (0)    552  
  284   17.4  1.4  1.4  comp19002_c1_seq1      468   537   (160) + hAT-2_DR           DNA/hAT-Charlie        2392   2461    (75)    553  
  226   27.1  2.6  5.5  comp19002_c1_seq1      496   608    (89) C Sola3-1_BF         DNA/Sola             (5607)   3305    3196    554 *
  274   16.3  0.8 17.6  comp19002_c1_seq1      538   586   (111) C HATN16_DR          DNA/hAT-Charlie       (128)    816     715    555  
   15   13.7  3.1  0.0  comp19008_c0_seq1        1    32   (357) + (TGA)n             Simple_repeat             1     33     (0)    556  
   14    5.0  0.0  0.0  comp19015_c0_seq1     3556  3576   (910) + (TCA)n             Simple_repeat             1     21     (0)    557  
  256   20.4  0.0  0.0  comp19020_c0_seq1      239   287   (374) + hAT-2_DR           DNA/hAT-Charlie        2412   2460    (76)    558  
   12   26.5  0.0  4.3  comp19028_c0_seq1       19    67   (463) + (ATTT)n            Simple_repeat             1     47     (0)    559  
   12   26.5  0.0  4.3  comp19028_c0_seq2       19    67   (499) + (ATTT)n            Simple_repeat             1     47     (0)    560  
  315   24.6  1.2 12.0  comp19040_c1_seq1      116   136   (145) + ZFERV-2-I_DR       LTR/ERV1                693    842  (9722)    561  
  390   23.9  5.5  2.0  comp19040_c1_seq1      137   281     (0) C Gypsy68-I_AG       LTR/Gypsy            (3273)   2263    2114    562  
   19   12.8  0.0  0.0  comp19051_c0_seq1      426   459    (12) + (ATG)n             Simple_repeat             1     34     (0)    563  
   18    4.5  0.0  0.0  comp19051_c1_seq1      342   364    (12) + (CT)n              Simple_repeat             1     23     (0)    564  
   16    5.2  0.0  0.0  comp19052_c0_seq1     1005  1024   (289) + (T)n               Simple_repeat             1     20     (0)    565  
   16   10.1  2.9  2.9  comp19052_c0_seq1     1280  1313     (0) + (ATC)n             Simple_repeat             1     34     (0)    566  
  360   13.2  0.0  1.9  comp19083_c0_seq1      288   341     (0) + OK                 SINE/tRNA-Core            7     59   (406)    567  
   13   22.0  0.0  2.6  comp19084_c0_seq1      226   264   (495) + (TTTC)n            Simple_repeat             1     38     (0)    568  
  293    7.9  0.0  0.0  comp19084_c0_seq1      722   759     (0) + OK                 SINE/tRNA-Core           23     60   (405)    569  
   12   16.8  0.0  5.7  comp19088_c0_seq1      498   534   (381) + (CACCAG)n          Simple_repeat             1     35     (0)    570  
   23   20.3  3.2  0.0  comp19097_c0_seq1      126   187   (345) + (TAACTCA)n         Simple_repeat             1     64     (0)    571  
  341   21.1  0.0  0.0  comp19101_c0_seq1        1    76   (671) + Dada-U6_SS         DNA/Dada               3918   3993  (4049)    572  
  296   26.4  1.1  0.0  comp19101_c0_seq1       10   100   (647) + TE-X-5_DR          Satellite             16509  16600  (8354)    573 *
  335   28.9  0.0  0.0  comp19101_c0_seq1       77    90   (657) C Gypsy-31-LTR_DR    LTR/Gypsy             (826)    128      39    574  
  273   30.1  2.9  0.0  comp19101_c0_seq1       91   103   (644) + HeT-A3_DVi         LINE/Jockey            3343   3448   (899)    575  
  239   28.6  0.8 16.2  comp19101_c0_seq1      104   121   (626) + Gypsy-22_DWil-I    LTR/Gypsy              1157   1261  (4956)    576  
  301   29.0  0.9  0.0  comp19106_c0_seq1        1   107   (860) C ENSPM-6_DR         DNA/CMC-EnSpm         (854)  31762   31674    577  
  398   24.5  5.9  0.0  comp19106_c0_seq1      386   487   (480) C OR2                SINE/tRNA-Core        (373)    111       4    578  
   23   15.9  0.0  2.3  comp19107_c1_seq1      461   504     (0) + (TA)n              Simple_repeat             1     43     (0)    579  
   15   13.7  0.0  0.0  comp19110_c0_seq1        1    24   (405) + (GA)n              Simple_repeat             1     24     (0)    580  
  284   22.5  0.9 15.8  comp19110_c0_seq1      236   351    (78) + Gypsy68-I_AG       LTR/Gypsy              2123   2223  (3313)    581  
   14    0.0  0.0  0.0  comp19110_c0_seq1      412   429     (0) + (AAC)n             Simple_repeat             1     18     (0)    582  
   14    0.0  0.0  0.0  comp19110_c1_seq1        1    18   (487) + (ACA)n             Simple_repeat             1     18     (0)    583  
   16    9.3  0.0  0.0  comp19110_c2_seq1      351   373     (0) + (GA)n              Simple_repeat             1     23     (0)    584  
  263   18.9  1.9  0.0  comp19115_c0_seq1        1    53  (1640) + TRAS1              LINE/R1                2115   2168  (5682)    585  
  276   20.3  1.3  5.3  comp19115_c0_seq1     1233  1310   (383) C Chapaev-1_AA       DNA/CMC-Chapaev       (212)   3158    3084    586  
  302   19.6  0.0  0.0  comp19141_c0_seq1        2    57   (354) C TRAS3_BM           LINE/R1              (6220)   1785    1730    587  
  281   23.8  6.2  0.0  comp19141_c0_seq1       58    81   (330) C Sola1-1_AC         DNA/Sola             (3194)    903     819    588  
  237   10.7  2.1  3.2  comp19141_c0_seq1      349   411     (0) C HATN16_DR          DNA/hAT-Charlie        (34)    822     757    589  
   12    5.6  0.0  0.0  comp19148_c0_seq1        1    19   (643) + (GGT)n             Simple_repeat             1     19     (0)    590  
   28   26.8  0.0  2.3  comp19148_c0_seq1      137   224   (438) + (TTG)n             Simple_repeat             1     86     (0)    591  
   16   28.3  0.0  0.0  comp19148_c0_seq1      283   333   (329) + (TTTTT)n           Simple_repeat             1     51     (0)    592  
  235   13.3  0.0  3.3  comp19152_c0_seq1        1    62   (616) + RLTR31D_MM         LTR/ERVK                131    190   (237)    593  
  235   18.9  1.4  0.0  comp19152_c0_seq1       63    74   (604) + Polinton-8_NVi     DNA/Maverick           8150   8224  (8772)    594  
  480   23.4  0.8  2.3  comp19155_c0_seq1       58   188    (41) C OR2                SINE/tRNA-Core        (138)    346     218    595  
  230   27.8  0.0  0.0  comp19155_c0_seq1      173   226     (3) + L2-8_NVi           LINE/L2                 365    418  (5169)    596 *
  250   22.7  0.0  0.0  comp19155_c0_seq1      186   229     (0) C DNA-1-8_DR         DNA                   (724)    837     794    597  
   17    0.0  4.8  0.0  comp19156_c0_seq1      222   242   (214) + (AG)n              Simple_repeat             1     22     (0)    598  
  749   26.4  4.5  2.2  comp19169_c0_seq1       55   275   (358) + OR2                SINE/tRNA-Core          216    441    (43)    599  
  252    8.0  0.0  6.0  comp19173_c1_seq1      285   337     (0) + Helitron-9_CGi     RC/Helitron             600    649  (7279)    600  
   17    7.0  3.3  0.0  comp19176_c0_seq1       16    45  (1690) + (GAAA)n            Simple_repeat             1     31     (0)    601  
   17    4.3  4.2  0.0  comp19180_c1_seq1      256   279     (0) + (GT)n              Simple_repeat             1     25     (0)    602  
   17   18.8  0.0  0.0  comp19189_c0_seq1        1    31   (294) + GA-rich            Low_complexity            1     31     (0)    603  
   14   13.9  3.1  0.0  comp19191_c1_seq1     1437  1468    (62) + GA-rich            Low_complexity            1     33     (0)    604  
   13    0.0  0.0  0.0  comp19203_c0_seq1     1322  1338   (106) + (GGC)n             Simple_repeat             1     17     (0)    605  
   21   12.1  2.8  0.0  comp19211_c0_seq1       99   134   (402) + (GA)n              Simple_repeat             1     37     (0)    606  
   14   18.9  2.8  0.0  comp19211_c0_seq1      484   519    (17) + (ACAT)n            Simple_repeat             1     37     (0)    607  
  277   14.3  0.0  2.0  comp19212_c0_seq1        1    50   (322) + ERV1-N6-I_DR       LTR                    3398   3446  (1057)    608  
   12   25.2  4.3  0.0  comp19212_c0_seq1      117   163   (209) + (TATT)n            Simple_repeat             1     49     (0)    609  
  370   25.9  6.9  0.0  comp19223_c0_seq1       53    77   (405) + Gypsy68-I_AG       LTR/Gypsy              2087   2210  (3326)    610  
  459   17.6  3.3  0.0  comp19223_c0_seq1       78   168   (314) + (TATG)n            Simple_repeat             2     95     (0)    611  
   12   16.6  0.0  0.0  comp19224_c0_seq1      827   853    (35) + (CTTT)n            Simple_repeat             1     27     (0)    612  
  270   29.0  0.0  0.0  comp19239_c0_seq1      945  1006     (1) C OR1                SINE/tRNA             (709)    383     322    613  
  269   26.1  0.0  5.5  comp19242_c0_seq1        1    77   (149) + hAT-N53_DR         DNA/hAT-Ac?            2759   2831  (2988)    614  
   15    0.0  0.0  0.0  comp19242_c1_seq1        3    19   (315) + (AC)n              Simple_repeat             1     17     (0)    615  
   14    4.5  4.3  0.0  comp19245_c0_seq1      954   976     (0) + (TTG)n             Simple_repeat             1     24     (0)    616  
   14    4.5  4.3  0.0  comp19245_c0_seq2     1047  1069     (0) + (TTG)n             Simple_repeat             1     24     (0)    617  
  266   23.4  0.0  0.0  comp19246_c3_seq1      974  1037   (232) C BEL-15_DP-I        LTR/Pao              (1840)   4305    4242    618  
  365   34.2  8.8  3.6  comp19251_c0_seq1      256   707   (158) C RTE-10_BF          LINE/RTE-BovB         (329)   2831    2357    619  
  391   14.5  7.1  1.4  comp19251_c1_seq1        1    70   (733) + OR2                SINE/tRNA-Core           23     96   (388)    620  
   12    5.6  0.0  0.0  comp19251_c1_seq1      785   803     (0) + (ATC)n             Simple_repeat             1     19     (0)    621  
   24   16.4  0.0  2.0  comp19251_c3_seq1      289   372   (384) + (CTTT)n            Simple_repeat             1     82     (0)    622  
  227   28.7  1.1  1.1  comp19254_c0_seq1      141   235   (118) C Chapaev-1_AA       DNA/CMC-Chapaev       (228)   3142    3048    623  
  225   24.5  3.3  5.4  comp19254_c0_seq1      236   283    (70) C DNA-2-12_DR        DNA/CMC-EnSpm        (3784)    883     755    624  
  379   30.2  0.0  3.2  comp19258_c0_seq1       38   167   (340) + Mariner-N19_AG     DNA/TcMar-Tc1           365    490   (235)    625  
   18   20.9  2.2  2.2  comp19258_c0_seq1      461   506     (1) + (AT)n              Simple_repeat             1     46     (0)    626  
   14    0.0  0.0  8.3  comp19262_c0_seq1      162   187  (1210) + (ACAA)n            Simple_repeat             1     24     (0)    627  
  234   22.6  3.7  1.8  comp19262_c0_seq1      352   405   (992) C Copia-101_AA-I     LTR/Copia             (820)   3522    3468    628  
   17   17.5  4.4  0.0  comp19267_c0_seq1       66   110   (241) + (TTTC)n            Simple_repeat             1     47     (0)    629  
   14   12.5  0.0  0.0  comp19267_c0_seq1      197   222   (129) + (TGAT)n            Simple_repeat             1     26     (0)    630  
   17   17.5  4.4  0.0  comp19267_c0_seq2       59   103   (241) + (TTTC)n            Simple_repeat             1     47     (0)    631  
   14   12.5  0.0  0.0  comp19267_c0_seq2      190   215   (129) + (TGAT)n            Simple_repeat             1     26     (0)    632  
   17   16.1  3.9  3.9  comp19281_c1_seq1      159   212   (174) + (TTCT)n            Simple_repeat             1     54     (0)    633  
   12   14.9  3.3  0.0  comp19282_c1_seq1      747   776   (366) + (TTTTTC)n          Simple_repeat             1     31     (0)    634  
   13    7.5  7.1  0.0  comp19282_c1_seq1      891   918   (224) + (AATA)n            Simple_repeat             1     30     (0)    635  
   11   28.3  0.0  7.8  comp19291_c0_seq1       21    29   (387) + (TATTTAT)n         Simple_repeat             1     61     (0)    636  
   12   19.1  1.8  9.4  comp19291_c0_seq1       30    86   (330) + (ATTTATC)n         Simple_repeat             1     53     (0)    637  
  370   19.9  2.1  5.8  comp19298_c0_seq1      108   266   (263) + (GAATG)n           Simple_repeat             1    152     (0)    638  
  246   27.0  2.6  2.6  comp19298_c0_seq1      451   526     (3) + Gypsy37-I_AG       LTR/Gypsy               426    501  (3881)    639 *
  329   17.6  4.4  0.0  comp19298_c0_seq1      462   529     (0) + (ATG)n             Simple_repeat             1     71     (0)    640  
   19   17.3  0.0  0.0  comp19301_c0_seq1        5    43  (2114) + (AAT)n             Simple_repeat             1     39     (0)    641  
  391   24.3 11.9  2.2  comp19304_c1_seq1      770   895    (57) + OK                 SINE/tRNA-Core           11    148   (317)    642  
   18   14.7  0.0  0.0  comp19304_c2_seq1        1    30   (848) + (A)n               Simple_repeat             1     30     (0)    643  
   15   12.2  0.0  0.0  comp19308_c2_seq1        2    28   (383) + (TGTG)n            Simple_repeat             1     27     (0)    644  
   18    0.0  0.0  0.0  comp19313_c0_seq1        1    23  (1560) + (ACAG)n            Simple_repeat             1     23     (0)    645  
  270   30.7  0.0  0.0  comp19313_c0_seq1      813   924   (659) + (CCG)n             Simple_repeat             1    112     (0)    646  
   14   26.3  1.7  3.5  comp19316_c0_seq1      261   318  (3684) + (ACA)n             Simple_repeat             1     57     (0)    647  
  594   27.9 15.4  4.7  comp19316_c1_seq1      458   832     (1) + OK                 SINE/tRNA-Core           10    425    (40)    648  
   17   11.3  0.0  0.0  comp19318_c1_seq1      129   157   (119) + (AAC)n             Simple_repeat             1     29     (0)    649  
   25   15.3  2.0  0.0  comp19320_c0_seq1      174   224  (2437) + (CTTAAGT)n         Simple_repeat             1     52     (0)    650  
  231   16.9 10.9  3.4  comp19320_c0_seq1     2159  2213   (448) + Jockey-6_DPer      LINE/Jockey            3836   3894  (3928)    651  
  336   18.8  3.1  0.0  comp19346_c1_seq1      257   320   (972) + OR2                SINE/tRNA-Core          218    283   (201)    652  
  292   30.3 11.2  0.0  comp19346_c1_seq1      795   883   (409) C OK                 SINE/tRNA-Core        (329)    136      38    653  
  227   17.1  4.2  2.7  comp19353_c0_seq1        1    72   (500) + Polinton-9_NVi     DNA/Maverick            404    476 (16645)    654  
   16    9.6  0.0  0.0  comp19357_c1_seq1        6    28  (1299) + (AT)n              Simple_repeat             1     23     (0)    655  
   20   16.0  0.0  0.0  comp19357_c1_seq1      366   400   (927) + (GT)n              Simple_repeat             1     35     (0)    656  
   21    6.3  0.0  2.9  comp19366_c0_seq1        1    35   (337) + (ACCA)n            Simple_repeat             1     34     (0)    657  
   14    0.0  0.0  0.0  comp19366_c0_seq1      229   246   (126) + (ATG)n             Simple_repeat             1     18     (0)    658  
   12   14.4  0.0  0.0  comp19366_c1_seq1        1    24   (214) + (TGAT)n            Simple_repeat             1     24     (0)    659  
   15    5.6  0.0  0.0  comp19367_c0_seq1      374   392     (0) + (TA)n              Simple_repeat             1     19     (0)    660  
   16    8.5  0.0  0.0  comp19370_c0_seq1        1    25   (714) + (GGC)n             Simple_repeat             1     25     (0)    661  
   12   26.9  0.0  0.0  comp19370_c0_seq1      448   487   (252) + (TCATCT)n          Simple_repeat             1     40     (0)    662  
   15   25.5  0.0  0.0  comp19371_c0_seq1      184   220   (350) + (TT)n              Simple_repeat             1     37     (0)    663  
  263   22.7  2.0 15.4  comp19380_c0_seq1       10    48   (209) + Chapaev-1_AA       DNA/CMC-Chapaev        3023   3086   (284)    664  
  279   19.3  7.4  2.0  comp19380_c0_seq1       49   143   (114) C Gypsy68-I_AG       LTR/Gypsy            (3320)   2216    2117    665  
  263   22.7  2.0 15.4  comp19380_c0_seq1      144   207    (50) + Chapaev-1_AA       DNA/CMC-Chapaev        3087   3197   (173)    664  
   17    0.0  0.0  0.0  comp19383_c0_seq1        5    23   (501) + (AG)n              Simple_repeat             1     19     (0)    666  
   16    8.9  8.3  0.0  comp19394_c0_seq1        4    39   (198) + (TATG)n            Simple_repeat             1     39     (0)    667  
  242   10.3  1.7  0.0  comp19394_c0_seq1      178   235     (2) + P-2_Hrobusta       DNA/P                   551    609  (3506)    668  
  255    4.2  0.0  4.2  comp19394_c1_seq1        1    50   (255) C Dada-tL_DR         DNA/Dada              (533)   9874    9827    669  
   24   10.8  0.0  0.0  comp19394_c1_seq1      265   304     (1) + (TGGTTG)n          Simple_repeat             1     40     (0)    670  
   17   22.5  0.0  0.0  comp19408_c0_seq1        1    36   (186) + (T)n               Simple_repeat             1     36     (0)    671  
   16    0.0  0.0  0.0  comp19408_c1_seq1        1    17   (653) + (T)n               Simple_repeat             1     17     (0)    672  
  257   30.1  0.0  7.0  comp19408_c1_seq1      564   670     (0) + Gypsy-31-LTR_DR    LTR/Gypsy                67    166   (788)    673  
   18   19.6  1.3  2.7  comp19408_c2_seq1        1    45   (457) + GA-rich            Low_complexity            1     44     (0)    674  
   16   20.9  0.0  0.0  comp19408_c2_seq1       26    58   (444) + A-rich             Low_complexity            1     33     (0)    675 *
   36   33.3  0.7  1.4  comp19410_c1_seq1      276   421   (340) + (GGT)n             Simple_repeat             1    145     (0)    676  
   15    0.0  0.0  0.0  comp19410_c1_seq1      745   761     (0) + (AC)n              Simple_repeat             1     17     (0)    677  
  278   13.9  1.4  6.1  comp19411_c0_seq1        1    69   (163) + TE-X-5_DR          Satellite             16516  16581  (8373)    678  
  256   17.9 16.7  0.0  comp19411_c0_seq1       70    84   (148) + Gypsy68-I_AG       LTR/Gypsy              2177   2274  (3262)    679  
   12    5.6  0.0  0.0  comp19413_c0_seq1       19    37  (1960) + (TTG)n             Simple_repeat             1     19     (0)    680  
   17   16.2  7.9  5.1  comp19413_c0_seq1     1848  1888   (109) + (AACAAG)n          Simple_repeat             1     63    (15)    681  
   12   16.6  0.0  0.0  comp19413_c0_seq1     1889  1915    (82) + A-rich             Low_complexity            1     27     (0)    682  
   17   16.2  7.9  5.1  comp19413_c0_seq1     1916  1923    (74) + (AACAAG)n          Simple_repeat            64     78     (0)    681  
  247   18.2  2.5  2.5  comp19415_c1_seq1        7    85   (282) + EnSpm-6N1_DR       DNA/CMC-EnSpm           927   1005  (8231)    683  
  242   16.4  0.0  2.7  comp19415_c1_seq1       30   104   (263) C TE-X-5_DR          Satellite           (13016)  11938   11866    684 *
   14    5.0  0.0  0.0  comp19416_c0_seq1      218   238   (801) + (TTG)n             Simple_repeat             1     21     (0)    685  
  280   25.5  0.0  7.6  comp19417_c0_seq1      162   246    (35) C ERV1-N6-I_DR       LTR                  (1059)   3444    3366    686  
  226   24.6  0.0 11.1  comp19417_c0_seq1      247   264    (17) + Gypsy68-I_AG       LTR/Gypsy              2190   2265  (3271)    687  
   15    9.1  0.0  0.0  comp19425_c1_seq1        1    24   (419) + (GAT)n             Simple_repeat             1     24     (0)    688  
  241   26.9  1.6  5.0  comp19425_c1_seq1       44   168   (275) C ZFERV-2-I_DR       LTR/ERV1             (9662)    902     782    689 *
  328   22.8  5.1  0.0  comp19425_c1_seq1       70   148   (295) C Gypsy68-I_AG       LTR/Gypsy            (3308)   2228    2146    690  
  302   24.8  1.1  6.7  comp19425_c1_seq1      149   164   (279) + hAT-N21_DR         DNA/hAT-Charlie        1680   1769    (77)    691  
   13   21.1  0.0  2.6  comp19425_c2_seq1      129   168   (396) + A-rich             Low_complexity            1     39     (0)    692  
  232   19.9  2.7 10.3  comp19425_c2_seq1      239   311   (253) + Dada-tL_DR         DNA/Dada               9817   9884   (523)    693 *
  236   25.9  1.3  6.5  comp19425_c2_seq1      290   356   (208) C Gypsy68-I_AG       LTR/Gypsy            (3273)   2263    2118    694  
  232   22.8  1.0 13.9  comp19425_c2_seq1      312   335   (229) + HATN16_DR          DNA/hAT-Charlie         739    824   (120)    695 *
  352   23.2  0.0  0.0  comp19425_c2_seq1      357   451   (113) + (CATA)n            Simple_repeat             3     97     (0)    696  
   15    9.1  0.0  0.0  comp19425_c2_seq1      541   564     (0) + (TGA)n             Simple_repeat             1     24     (0)    697  
   12   15.9  9.5  0.0  comp19429_c0_seq1      196   237   (137) + GA-rich            Low_complexity            1     46     (0)    698  
   12   13.9  0.0  0.0  comp19429_c0_seq1      351   374     (0) + (AAAT)n            Simple_repeat             1     24     (0)    699  
   33   20.3  0.0  5.6  comp19429_c1_seq1        9   102   (842) + (ATA)n             Simple_repeat             1     89     (0)    700  
   14   12.7  0.0  0.0  comp19429_c1_seq1      919   944     (0) + (TTTA)n            Simple_repeat             1     26     (0)    701  
  253   30.6  0.0  4.2  comp19431_c1_seq1       78   176   (607) C MdoERV2a-int       LTR/ERV1             (7487)    467     373    702 *
  298   18.9 13.5  0.0  comp19431_c1_seq1      106   179   (604) C HeT-A3_DVi         LINE/Jockey           (922)   3425    3342    703 *
  333   26.8  0.0  0.0  comp19431_c1_seq1      116   197   (586) C Dada-U6_SS         DNA/Dada             (4042)   4000    3919    704  
  273   30.8 12.2  0.0  comp19431_c1_seq1      521   676   (107) + OR1                SINE/tRNA               204    378   (714)    705  
  424   14.5  1.4  0.0  comp19431_c1_seq1      715   783     (0) + OK                 SINE/tRNA-Core            2     71   (394)    706  
   14    5.0  0.0  0.0  comp19434_c1_seq1     1341  1361     (0) + (TACA)n            Simple_repeat             1     21     (0)    707  
   15   17.0  0.0  0.0  comp19436_c0_seq1        1    33  (1624) + (ACACAC)n          Simple_repeat             1     33     (0)    708  
  245   34.2  0.0  0.0  comp19436_c0_seq1      315   393  (1264) C OK                 SINE/tRNA-Core        (323)    142      64    709  
  352   25.1  0.7  7.3  comp19438_c0_seq1        1   146   (279) + (ATG)n             Simple_repeat             2    138     (0)    710  
  302   26.7  0.0  0.0  comp19438_c0_seq1       75   164   (261) + Gypsy-55_CGi-I     LTR/Gypsy              6579   6668   (285)    711 *
  226   20.7  0.0  0.0  comp19438_c0_seq1      368   425     (0) + (TCTA)n            Simple_repeat             4     61     (0)    712  
   19   10.4  0.0  0.0  comp19440_c0_seq1       34    64  (1493) + (GCT)n             Simple_repeat             1     31     (0)    713  
  319   24.0  4.0  4.0  comp19449_c0_seq1      414   513     (6) + LTR-12D_Gav        LTR/ERV1?              1645   1744   (330)    714  
  266   25.0  0.0  0.0  comp19449_c0_seq1      468   519     (0) + hAT-N53_DR         DNA/hAT-Ac?            2753   2804  (3015)    715 *
   13   23.0  3.3  5.0  comp19470_c0_seq1       16    76   (468) + (AACATTT)n         Simple_repeat             1     60     (0)    716  
   12   14.6  0.0  6.2  comp19471_c1_seq1      999  1032  (1266) + A-rich             Low_complexity            1     32     (0)    717  
   11   27.6  0.0  0.0  comp19471_c1_seq1     2219  2257    (41) + (TATACA)n          Simple_repeat             1     39     (0)    718  
  555   26.9  4.4  4.4  comp19474_c0_seq1       77   298   (582) + OR2                SINE/tRNA-Core            7    439    (45)    719  
   15   11.3  6.9  0.0  comp19479_c0_seq1       72   100   (380) + (TA)n              Simple_repeat             1     31     (0)    720  
   16   26.3  3.1  1.5  comp19479_c0_seq1      232   237   (243) + (TTTGTTT)n         Simple_repeat             1      9    (57)    721  
   16   16.1  0.0  0.0  comp19479_c0_seq1      238   265   (215) + (T)n               Simple_repeat             1     28     (0)    722  
   16   26.3  3.1  1.5  comp19479_c0_seq1      266   296   (184) + (TTTGTTT)n         Simple_repeat            10     66     (0)    721  
   17   25.5  0.0  0.0  comp19479_c0_seq1      434   480     (0) + (TACA)n            Simple_repeat             1     47     (0)    723  
  227   24.6  1.5  3.0  comp19496_c0_seq1       54   120   (658) C HeT-A3_DVi         LINE/Jockey           (955)   3392    3327    724  
   13   24.7  0.0  0.0  comp19497_c0_seq1       14    52   (276) + (TTTTGTT)n         Simple_repeat             1     39     (0)    725  
   15   17.7  0.0  0.0  comp19500_c0_seq1       43    74   (280) + (TGA)n             Simple_repeat             1     32     (0)    726  
  608   21.0  2.7  7.9  comp19500_c0_seq1      169   354     (0) + OK                 SINE/tRNA-Core          254    430    (35)    727  
  231    6.7  0.0  0.0  comp19516_c0_seq1        1    30   (200) + LTR-12D_Gav        LTR/ERV1?              1704   1733   (341)    728  
  375   17.4  1.2  7.9  comp19516_c1_seq1        3    83   (287) + hAT-N53_DR         DNA/hAT-Ac?            2757   2832  (2987)    729  
   16   29.4  0.0  0.0  comp19516_c1_seq1      326   370     (0) + (ATA)n             Simple_repeat             1     45     (0)    730  
   15    4.7  0.0  0.0  comp19521_c0_seq1        1    22  (2131) + (GGT)n             Simple_repeat             1     22     (0)    731  
   17    0.0  0.0  0.0  comp19521_c1_seq1      414   434     (0) + (GTG)n             Simple_repeat             1     21     (0)    732  
   15    4.7  0.0  0.0  comp19531_c0_seq1        1    22   (217) + (ATT)n             Simple_repeat             1     22     (0)    733  
   16    9.8  0.0  0.0  comp19532_c0_seq1      227   248   (992) + (T)n               Simple_repeat             1     22     (0)    734  
  434   17.2  0.0 22.4  comp19534_c0_seq1       10   129  (1536) C Helitron-2_DR      RC/Helitron         (21310)   6102    6005    735  
   19   14.4  0.0  0.0  comp19534_c0_seq1     1374  1404   (261) + (A)n               Simple_repeat             1     31     (0)    736  
  317   12.8  0.0  0.0  comp19538_c0_seq1     1094  1140   (290) + OK                 SINE/tRNA-Core          413    459     (6)    737  
  248   20.6  3.1  1.5  comp19544_c2_seq1      303   366   (140) C Dada-tL_DR         DNA/Dada              (509)   9898    9834    738  
  227   17.5  3.6  3.6  comp19544_c2_seq1      405   487    (19) C Mariner-10_CGi     DNA/TcMar-Pogo         (68)   2943    2861    739 *
  239   15.8  0.0  0.0  comp19544_c2_seq1      468   505     (1) C Helitron-2_DR      RC/Helitron         (15538)  11874   11837    740  
   17    7.2  6.9  0.0  comp19554_c0_seq1     1116  1144     (0) + (AT)n              Simple_repeat             1     31     (0)    741  
   17   11.7  5.4  0.0  comp19559_c0_seq1      629   665   (501) + (GTATGT)n          Simple_repeat             1     39     (0)    742  
   12   31.0  0.0  1.9  comp19559_c0_seq1      832   884   (282) + (TTAATGT)n         Simple_repeat             1     52     (0)    743  
  242   28.4  1.2  1.2  comp19561_c1_seq1      295   376   (340) + CR1-I_Tgu          LINE/CR1               3441   3522   (763)    744  
   16   11.5  0.0  6.7  comp19563_c0_seq1       78   109   (262) + (TA)n              Simple_repeat             1     30     (0)    745  
  334   26.4  0.0  0.0  comp19563_c1_seq1        1    91   (319) C hAT-2n1_DR         DNA/hAT-Charlie        (97)   1113    1023    746  
  303   26.9  2.8  0.0  comp19563_c1_seq1       92   108   (302) + EnSpm-6N1_DR       DNA/CMC-EnSpm          1012   1122  (8114)    747  
  255   26.8  0.0  9.4  comp19563_c1_seq1      109   140   (270) C DNA2-1_DR          DNA/TcMar?           (2305)   3242    3115    748  
   16   19.5  4.1  2.0  comp19563_c1_seq1      362   410     (0) + (TAT)n             Simple_repeat             1     50     (0)    749  
  274   18.9  0.0  0.0  comp19563_c2_seq1        2    54   (165) + Homo6              DNA/hAT-Pegasus         781    833  (2889)    750  
  250   25.9  2.9  7.0  comp19563_c2_seq1        4   107   (112) C hAT-N53_DR         DNA/hAT-Ac?          (2997)   2822    2723    751 *
   14   15.0  6.2  4.1  comp19571_c1_seq1        3    50   (681) + (TATG)n            Simple_repeat             1     49     (0)    752  
   13   24.8  5.7  2.8  comp19571_c1_seq1      251   320   (411) + (TTATTAA)n         Simple_repeat             1     72     (0)    753  
  296   20.3  1.5  1.5  comp19574_c0_seq1        1    65   (501) + hAT-N53_DR         DNA/hAT-Ac?            2758   2822  (2997)    754  
  255   30.1  1.5  2.2  comp19574_c0_seq1       23    36   (530) + HATN16_DR          DNA/hAT-Charlie         729    789   (155)    755 *
  307   18.5  1.9 10.0  comp19574_c0_seq1       37   144   (422) + Dada-tL_DR         DNA/Dada               9810   9909   (498)    756  
  264   23.3  0.0 16.0  comp19574_c0_seq1       66    87   (479) C LTR-12D_Gav        LTR/ERV1?             (333)   1741    1667    757 *
  255   30.1  1.5  2.2  comp19574_c0_seq1      145   158   (408) + HATN16_DR          DNA/hAT-Charlie         790    863    (81)    755  
  274   26.4  0.0  0.0  comp19583_c0_seq1      223   294   (373) + P-2_AP             DNA/P                   447    518  (3496)    758  
   15    0.0  0.0  0.0  comp19590_c0_seq1        1    19   (300) + (TAT)n             Simple_repeat             1     19     (0)    759  
   16    0.0  0.0  0.0  comp19590_c0_seq1      302   318     (1) + (A)n               Simple_repeat             1     17     (0)    760  
  228   27.7  1.2  2.4  comp19591_c0_seq1      243   327   (336) C Gypsy68-I_AG       LTR/Gypsy            (3343)   2193    2110    761 *
  239   23.4  0.0  5.2  comp19591_c0_seq1      253   333   (330) + ERV1-N6-I_DR       LTR                    3353   3429  (1074)    762  
  226   16.8  2.4 14.7  comp19591_c0_seq1      261   344   (319) C HATN15_DR          DNA/hAT               (171)    909     835    763 *
  241    3.6  0.0  0.0  comp19591_c1_seq1        5    32   (294) + Jockey-2_DBi       LINE/Jockey            1010   1037  (1463)    764  
   16   18.1  0.0  0.0  comp19591_c1_seq1      198   230    (96) + (CCA)n             Simple_repeat             1     33     (0)    765  
   16    0.0  0.0  0.0  comp19591_c1_seq1      306   326     (0) + (ATAG)n            Simple_repeat             1     21     (0)    766  
   16    5.3  0.0  0.0  comp19604_c0_seq1      219   238  (1068) + (A)n               Simple_repeat             1     20     (0)    767  
   20   10.7  0.0  0.0  comp19606_c0_seq1        1    30   (640) + (CA)n              Simple_repeat             1     30     (0)    768  
   17    5.0  0.0  0.0  comp19614_c0_seq1      155   175   (176) + (AT)n              Simple_repeat             1     21     (0)    769  
   19   14.2  0.0  0.0  comp19616_c0_seq1       79   109   (256) + (AC)n              Simple_repeat             1     31     (0)    770  
   12   10.0  0.0  0.0  comp19621_c0_seq1        1    22   (772) + (TACG)n            Simple_repeat             1     22     (0)    771  
   22   35.3  1.9  0.9  comp19621_c0_seq1       28   132   (662) + GA-rich            Low_complexity            1    106     (0)    772  
  249   27.9  1.2  0.0  comp19621_c0_seq1      169   254   (540) + (ATG)n             Simple_repeat             3     89     (0)    773  
   15   10.0  0.0  0.0  comp19621_c0_seq1      757   778    (16) + (AC)n              Simple_repeat             1     22     (0)    774  
   17   13.6  2.3  4.7  comp19625_c0_seq1       80   123   (672) + (TTTCG)n           Simple_repeat             1     43     (0)    775  
  267   26.9  8.7  2.5  comp19625_c0_seq1      647   663   (132) C Chapaev-1_AA       DNA/CMC-Chapaev       (186)   3184    3028    776  
  287   28.0  0.8  7.3  comp19625_c0_seq1      664   794     (1) + Gypsy68-I_AG       LTR/Gypsy              2130   2252  (3284)    777  
   15   18.4  2.1  4.3  comp19625_c3_seq1      431   477   (103) + (CTTTT)n           Simple_repeat             1     46     (0)    778  
   17   20.9  0.0  4.9  comp19627_c0_seq1      402   444    (89) + GA-rich            Low_complexity            1     41     (0)    779  
   18   17.7  4.3  0.0  comp19634_c0_seq1        1    46   (213) + GA-rich            Low_complexity            1     48     (0)    780  
  318   27.8  0.9  3.9  comp19639_c0_seq1        1   105   (331) + hAT-N70_DR         DNA/hAT?                551    652   (673)    781  
  234   31.6  2.5  3.3  comp19639_c0_seq1      106   121   (315) C RLTR17B_Mm         LTR/ERVK              (362)    440     321    782  
   15   12.0  0.0  0.0  comp19639_c0_seq1      221   247   (189) + (ACC)n             Simple_repeat             1     27     (0)    783  
  244   22.9  0.0  4.4  comp19643_c0_seq1        1   119   (497) C TE-X-4_NVi         Unknown               (790)    290     177    784  
   44   17.9  1.7  4.4  comp19643_c0_seq1      311   426   (190) + GA-rich            Low_complexity            1    113     (0)    785  
  302   24.8  0.0  4.0  comp19643_c0_seq1      512   616     (0) C Gypsy68-I_AG       LTR/Gypsy            (3312)   2224    2124    786  
  232   18.4  6.1  0.0  comp19646_c0_seq1     1696  1744   (450) + Ag-Jock-1          LINE/Jockey            1229   1280  (3445)    787  
  232   18.4  6.1  0.0  comp19646_c0_seq2     1696  1744   (475) + Ag-Jock-1          LINE/Jockey            1229   1280  (3445)    788  
  232   18.4  6.1  0.0  comp19646_c0_seq3     1696  1744   (582) + Ag-Jock-1          LINE/Jockey            1229   1280  (3445)    789  
   12   34.2  1.2  4.8  comp19651_c0_seq1        2    87   (295) + (TGTA)n            Simple_repeat             1     83     (0)    790 *
   16   22.0  0.0  5.0  comp19651_c0_seq1       51    92   (290) + (TG)n              Simple_repeat             1     40     (0)    791  
   17    0.0  0.0  0.0  comp19651_c1_seq1        1    19   (220) + (AC)n              Simple_repeat             1     19     (0)    792  
   15    0.0  0.0  0.0  comp19659_c0_seq1        1    19   (449) + (TAG)n             Simple_repeat             1     19     (0)    793  
   17   23.5  0.0  6.3  comp19660_c0_seq1       92   158   (261) + (TTTTCC)n          Simple_repeat             1     63     (0)    794  
   12   18.1  0.0  3.1  comp19665_c0_seq1      256   288   (101) + G-rich             Low_complexity            1     32     (0)    795  
   14    9.1  0.0  0.0  comp19665_c0_seq1      357   380     (9) + (AAAT)n            Simple_repeat             1     24     (0)    796  
   18   13.9  3.1  0.0  comp19665_c1_seq1        1    32   (411) + (TG)n              Simple_repeat             1     33     (0)    797  
  256   20.0  6.2  6.2  comp19669_c3_seq1      516   541    (54) + TART_DV            LINE/Jockey           11390  11469  (3630)    798  
  263   29.6  0.0  0.0  comp19669_c3_seq1      542   595     (0) + Gypsy-1_AC-I       LTR/Gypsy               828    881  (3524)    799  
  231   15.4  1.9  1.9  comp19670_c1_seq1      478   530   (541) + ERV1-N6-I_DR       LTR                    3407   3459  (1044)    800  
  341   27.4  0.0  5.0  comp19678_c0_seq1      606   625   (126) C EnSpm-N2_DR        DNA/CMC-EnSpm         (939)   3076    2938    801  
  422   22.6  0.0  5.0  comp19678_c0_seq1      626   751     (0) C Gypsy68-I_AG       LTR/Gypsy            (3265)   2271    2152    802  
  248   25.9  0.0  0.0  comp19678_c1_seq1        2    59   (535) + hAT-N53_DR         DNA/hAT-Ac?            2765   2822  (2997)    803  
   17    0.0  0.0  0.0  comp19681_c0_seq2        1    19  (1509) + (AC)n              Simple_repeat             1     19     (0)    804  
   27   32.1  0.0  0.0  comp19687_c0_seq1     1157  1248    (56) + A-rich             Low_complexity            1     92     (0)    805  
   18    4.5  0.0  0.0  comp19687_c0_seq1     1282  1304     (0) + (GT)n              Simple_repeat             1     23     (0)    806  
   27   32.1  0.0  0.0  comp19687_c0_seq2      150   241    (56) + A-rich             Low_complexity            1     92     (0)    807  
   18    4.5  0.0  0.0  comp19687_c0_seq2      275   297     (0) + (GT)n              Simple_repeat             1     23     (0)    808  
   11   13.2  5.7  2.8  comp19689_c1_seq1       28    62   (681) + (AATGTT)n          Simple_repeat             1     36     (0)    809  
  250    6.1  0.0  0.0  comp19689_c2_seq1        1    33   (784) + OK                 SINE/tRNA-Core          427    459     (6)    810  
  234   12.5 14.6  0.0  comp19689_c2_seq1      605   652   (165) + RTE-27_CPB         LINE/RTE-BovB           706    760  (1519)    811  
  291   25.2  5.3  4.2  comp19698_c0_seq1       76   369    (22) + Mariner-12_DK      DNA/TcMar-Tc1           952   1484   (241)    812  
   12    5.6  0.0  0.0  comp19709_c1_seq1      402   420    (19) + (AGT)n             Simple_repeat             1     19     (0)    813  
   16   29.6  0.0  0.0  comp19719_c0_seq1        1    45   (779) + (GT)n              Simple_repeat             1     45     (0)    814  
   15   12.2  3.7  0.0  comp19719_c0_seq1      527   553   (271) + (AT)n              Simple_repeat             1     28     (0)    815  
  231   30.5  1.1  8.5  comp19719_c0_seq2       43   232   (273) + (TATG)n            Simple_repeat             2    178     (0)    816 *
  235   27.3  2.2  2.2  comp19719_c0_seq2      145   234   (271) + Gypsy68-I_AG       LTR/Gypsy              2119   2208  (3328)    817  
  228   16.9  4.6  0.0  comp19736_c0_seq1       17    81  (1370) C hAT-N76_DR         DNA/hAT?             (1752)   2381    2314    818  
   14   17.7  2.5  2.5  comp19736_c0_seq1      413   452   (999) + (AATAT)n           Simple_repeat             1     40     (0)    819  
   16    0.0  0.0  0.0  comp19736_c0_seq1     1434  1451     (0) + (TG)n              Simple_repeat             1     18     (0)    820  
  502   33.2  3.5  3.0  comp19742_c0_seq1      183   563    (36) + MARINER-13_SM      DNA/TcMar-Tc1           273   1034   (273)    821  
   18   28.8  3.8  2.5  comp19756_c0_seq1      270   348   (736) + (TG)n              Simple_repeat             1     80     (0)    822  
   20   20.3  0.0  0.0  comp19756_c0_seq1      525   569   (515) + (CCA)n             Simple_repeat             1     45     (0)    823  
   15   19.7  0.0  0.0  comp19760_c0_seq1      180   208   (117) + A-rich             Low_complexity            1     29     (0)    824  
   12   19.4  0.0  5.4  comp19760_c0_seq1      237   275    (50) + G-rich             Low_complexity            1     37     (0)    825  
  250   18.2  0.0  0.0  comp19762_c0_seq1        1    55   (276) + (CAGA)n            Simple_repeat             4     58     (0)    826  
  226   24.6  1.6 11.9  comp19765_c0_seq1      360   379   (532) + ZFERV-2-I_DR       LTR/ERV1                709    880  (9680)    827  
  366   22.1  1.2  9.6  comp19765_c0_seq1      380   549   (362) C Gypsy68-I_AG       LTR/Gypsy            (3271)   2265    2109    828  
   14   15.4  5.6  0.0  comp19765_c0_seq1      617   652   (259) + (ATAC)n            Simple_repeat             1     38     (0)    829  
  241   20.2  7.4  2.4  comp19765_c0_seq1      769   791   (120) C Dada-U6_SS         DNA/Dada             (4025)   4017    3935    830  
  276   19.6  0.0  0.0  comp19765_c0_seq1      792   847    (64) C TE-X-5_DR          Satellite            (8390)  16564   16509    831  
  274   13.4  0.0  5.0  comp19766_c0_seq1       57   119   (174) + Gypsy68-I_AG       LTR/Gypsy              2114   2173  (3363)    832  
  251   21.0  6.5  1.2  comp19766_c0_seq1      120   132   (161) C ERV1-N6-I_DR       LTR                  (1080)   3422    3343    833  
   11   21.3  2.5  2.5  comp19767_c0_seq1      156   195   (949) + (GAATAA)n          Simple_repeat             1     40     (0)    834  
  259   23.1  0.0  0.0  comp19767_c0_seq1      539   590   (554) C Gypsy-22_DPu-I     LTR/Gypsy             (442)  18378   18327    835  
  228   18.1  0.0  4.9  comp19770_c1_seq1        1    64   (826) + Gypsy68-I_AG       LTR/Gypsy              2194   2254  (3282)    836 *
  238   18.5  1.1  9.1  comp19770_c1_seq1       13   107   (783) + OposCharlie1       DNA/hAT-Charlie        1222   1309  (2019)    837  
  258   25.4  0.0  0.0  comp19771_c0_seq1      215   273   (156) C Gypsy-1_AC-I       LTR/Gypsy            (3510)    895     837    838  
  248   22.6  0.0  0.0  comp19771_c0_seq1      222   283   (146) C Ag-Jock-1          LINE/Jockey          (3377)   1348    1287    839 *
  263   22.2  0.0  0.0  comp19771_c0_seq1      274   286   (143) C RTAg4              LINE/R1              (4966)   2105    2052    840  
   18   27.9  0.0  0.0  comp19771_c0_seq1      324   379    (50) + (TGATGA)n          Simple_repeat             1     56     (0)    841  
   13   23.2  5.3  1.7  comp19772_c0_seq1     1957  2013    (21) + (AATAT)n           Simple_repeat             1     59     (0)    842  
  428   24.5  0.0  9.3  comp19779_c0_seq1        1   117   (202) C Gypsy-31-LTR_DR    LTR/Gypsy             (800)    154      48    843  
  290   32.7  3.3  2.2  comp19779_c0_seq1        4   278    (41) + Kolobok-3_Aplcal   DNA/Kolobok-Hydra      4115   4392   (689)    844 *
  408   29.6  1.1  0.6  comp19779_c0_seq1      118   177   (142) + (TG)n              Simple_repeat             2    179     (0)    845  
  263   16.7  0.0  0.0  comp19779_c0_seq1      266   319     (0) + Helitron-2_DR      RC/Helitron           11809  11862 (15550)    846  
   16    0.0  0.0  0.0  comp19782_c0_seq1        1    17   (447) + (A)n               Simple_repeat             1     17     (0)    847  
   18    4.8  0.0  0.0  comp19782_c1_seq1        6    27  (2079) + (T)n               Simple_repeat             1     22     (0)    848  
  352   17.7  3.8  1.2  comp19787_c0_seq1        1    80   (365) + Dada-tL_DR         DNA/Dada               9840   9921   (486)    849  
  258   24.1  3.0  9.6  comp19787_c0_seq1       81   133   (312) + hAT-N70_DR         DNA/hAT?                579    703   (622)    850  
   14   12.7  0.0  0.0  comp19787_c0_seq1      134   159   (286) + (TTTA)n            Simple_repeat             1     26     (0)    851  
   22   11.8  0.0  0.0  comp19787_c0_seq1      271   307   (138) + (TGCT)n            Simple_repeat             1     37     (0)    852  
   15   13.7  0.0  0.0  comp19787_c0_seq1      422   445     (0) + (A)n               Simple_repeat             1     24     (0)    853  
  325   24.7  3.2  0.0  comp19791_c0_seq1        2    94   (123) C hAT-N21_DR         DNA/hAT-Charlie        (77)   1769    1674    854 *
  383   28.0  1.3  1.3  comp19791_c0_seq1       17   168    (49) + (TATATG)n          Simple_repeat             4    155     (0)    855  
   18   13.3  0.0  0.0  comp19801_c0_seq1        1    33   (216) + (TGA)n             Simple_repeat             1     33     (0)    856  
  229   16.0  0.0  0.0  comp19815_c0_seq1      245   294     (0) + MSAT_MG            Satellite               135    184     (5)    857  
   16    9.3  0.0  0.0  comp19815_c1_seq1        1    23   (178) + (AC)n              Simple_repeat             1     23     (0)    858  
   16    0.0  0.0  0.0  comp19815_c1_seq1      184   201     (0) + (CA)n              Simple_repeat             1     18     (0)    859  
   15    0.0  0.0  0.0  comp19821_c0_seq1        1    17   (348) + (AT)n              Simple_repeat             1     17     (0)    860  
   21   13.9  8.8  1.6  comp19821_c0_seq1      309   365     (0) + (TA)n              Simple_repeat             1     61     (0)    861  
  243   18.0  8.2  1.3  comp19829_c0_seq1      264   336   (258) + Gypsy-16-I_DR      LTR/Gypsy              6425   6502   (273)    862  
   20    6.1  0.0  5.6  comp19839_c0_seq1        1    39   (804) + (CACACT)n          Simple_repeat             1     36     (0)    863  
  247   27.3  1.1  2.9  comp19840_c0_seq1        1   177    (51) + ZFERV-2-I_DR       LTR/ERV1                711    884  (9680)    864  
  230   30.9  1.8  3.0  comp19840_c0_seq1       56   225     (3) + (CATATA)n          Simple_repeat             2    169     (0)    865 *
  227   26.6  0.5  5.7  comp19840_c0_seq1      178   203    (25) C DNA-2-12_DR        DNA/CMC-EnSpm        (3728)    958     766    866 *
  245   14.3  5.6  1.4  comp19841_c0_seq1        2    72  (3969) + Kolobok-3_Aplcal   DNA/Kolobok-Hydra       727    800  (4281)    867 *
  249   10.1 14.8  2.9  comp19841_c0_seq1       29    89  (3952) + hAT-N76_DR         DNA/hAT?               2325   2392  (1741)    868  
   14   19.4  6.4  0.0  comp19842_c0_seq1       84   130   (963) + (TATCAT)n          Simple_repeat             1     50     (0)    869  
  227   12.6  0.0  7.5  comp19842_c0_seq1      419   461   (632) + Gypsy-89_AA-I      LTR/Gypsy              1798   1837  (5269)    870  
  227   12.6  0.0  7.5  comp19842_c0_seq2      541   583   (632) + Gypsy-89_AA-I      LTR/Gypsy              1798   1837  (5269)    871  
  227   12.6  0.0  7.5  comp19842_c0_seq3      361   403   (632) + Gypsy-89_AA-I      LTR/Gypsy              1798   1837  (5269)    872  
  320   13.0  4.7 18.7  comp19851_c0_seq1        1    85   (260) C OK                 SINE/tRNA-Core         (33)    432     358    873  
   12   18.1  0.0  3.1  comp19853_c0_seq1       58    90   (300) + (AATA)n            Simple_repeat             1     32     (0)    874  
   15   28.7  1.7  1.7  comp19857_c1_seq1      513   570   (569) + (ATAT)n            Simple_repeat             1     58     (0)    875  
   18   18.3  0.0  0.0  comp19857_c1_seq1     1103  1139     (0) + (ATC)n             Simple_repeat             1     37     (0)    876  
   22   10.3  4.8  0.0  comp19867_c0_seq1        1    42   (166) + (TAT)n             Simple_repeat             1     44     (0)    877  
   16   22.0  5.7  0.0  comp19873_c0_seq1      105   157   (300) + (AATA)n            Simple_repeat             1     56     (0)    878  
  468   25.4  5.4  3.7  comp19879_c0_seq1      197   233   (147) C Polinton-1_DR      DNA/Maverick          (699)  17786   17600    879  
  525   27.9  0.0  0.0  comp19879_c0_seq1      234   380     (0) C Sola1-1_AC         DNA/Sola             (3076)   1021     875    880  
   15   14.4  0.0  0.0  comp19879_c1_seq1        1    24   (585) + (GT)n              Simple_repeat             1     24     (0)    881  
   16   22.4  0.0  4.7  comp19879_c1_seq1      563   607     (2) + (AT)n              Simple_repeat             1     43     (0)    882  
   16   23.7  0.0  0.0  comp19882_c0_seq1      370   409     (0) + (TTA)n             Simple_repeat             1     40     (0)    883  
  243   20.0  2.0  0.0  comp19882_c2_seq1        2    51   (269) C HeT-A3_DVi         LINE/Jockey           (925)   3422    3372    884  
   49   19.4  4.3  2.1  comp19882_c2_seq1      180   319     (1) + (TTTG)n            Simple_repeat             1    143     (0)    885  
   17   18.2  0.0  0.0  comp19882_c3_seq1        1    31   (363) + (T)n               Simple_repeat             1     31     (0)    886  
   26   15.9  0.0  0.0  comp19882_c3_seq1      346   394     (0) + (GCG)n             Simple_repeat             1     49     (0)    887  
   16    0.0  0.0  0.0  comp19884_c0_seq1        1    18   (481) + (GA)n              Simple_repeat             1     18     (0)    888  
  282   29.2  0.0  0.0  comp19884_c0_seq1       86   181   (318) + ERV1-N6-I_DR       LTR                    3342   3437  (1066)    889 *
  303   25.0  1.8  1.8  comp19884_c0_seq1       98   207   (292) C Gypsy68-I_AG       LTR/Gypsy            (3306)   2230    2121    890  
   13    7.6  8.2  8.2  comp19884_c2_seq1       54   102  (1123) + (TAC)n             Simple_repeat             1     49     (0)    891  
   15    0.0  0.0  0.0  comp19887_c0_seq1        1    17  (1412) + (AG)n              Simple_repeat             1     17     (0)    892  
   17    4.9  0.0  0.0  comp19893_c2_seq1       16    36  (1606) + (T)n               Simple_repeat             1     21     (0)    893  
   15   26.5  0.0  0.0  comp19893_c2_seq1      253   297  (1345) + (ACCTGC)n          Simple_repeat             1     45     (0)    894  
   13   10.8  3.1  3.1  comp19893_c2_seq1      731   762   (880) + (TATTTT)n          Simple_repeat             1     32     (0)    895  
   14   12.7  0.0  0.0  comp19893_c2_seq1     1617  1642     (0) + (ATCT)n            Simple_repeat             1     26     (0)    896  
  236   15.2  0.0  0.0  comp19894_c0_seq1        4    36   (995) + Copia-9_CQ-I       LTR/Copia              2011   2043  (1976)    897  
  399   22.2  4.2  0.8  comp19904_c1_seq1        1   118   (946) C Gypsy68-I_AG       LTR/Gypsy            (3286)   2250    2129    898  
  274   27.7  0.7 11.6  comp19904_c1_seq1       11   153   (911) + ENSPM-6_DR         DNA/CMC-EnSpm         31678  31806   (810)    899 *
   16   16.9  0.0  0.0  comp19904_c1_seq1      497   523   (541) + A-rich             Low_complexity            1     27     (0)    900  
   12   13.7  0.0  0.0  comp19910_c0_seq1        1    24   (252) + (TAT)n             Simple_repeat             1     24     (0)    901  
   15    9.1  0.0  0.0  comp19933_c0_seq1        1    24  (2355) + (TGA)n             Simple_repeat             1     24     (0)    902  
  239   13.7 11.8  0.0  comp19933_c0_seq1      580   630  (1749) C Nimb-3_DR          LINE/I               (2406)   2851    2795    903  
   16   27.0  0.0  0.0  comp19933_c0_seq1      810   858  (1521) + (TTCTGG)n          Simple_repeat             1     49     (0)    904  
   18   14.7  0.0  0.0  comp19938_c0_seq1      280   309   (163) + (A)n               Simple_repeat             1     30     (0)    905  
   15    4.5  0.0  4.2  comp19943_c1_seq1        9    33   (202) + (CAA)n             Simple_repeat             1     24     (0)    906  
  263   10.9  0.0  0.0  comp19943_c2_seq1        3    48   (237) + ENSPM-6_DR         DNA/CMC-EnSpm         21957  22002 (10614)    907  
  240   14.3  3.6  0.0  comp19943_c2_seq1       17    72   (213) + ERV1-4N-EC_I-int   LTR/ERV1               2251   2308  (4001)    908 *
  247   17.3  0.0  3.5  comp19943_c2_seq1       49    62   (223) + Gypsy68-I_AG       LTR/Gypsy              2117   2174  (3362)    909  
   17    4.3  0.0  0.0  comp19943_c2_seq1      262   285     (0) + (AAG)n             Simple_repeat             1     24     (0)    910  
   24   14.6  3.5  3.5  comp19943_c3_seq1        1    58   (214) + GA-rich            Low_complexity            1     58     (0)    911  
   18   22.0  2.4  0.0  comp19943_c3_seq1      165   206    (66) + (CA)n              Simple_repeat             1     43     (0)    912  
   21   23.9  7.4  3.2  comp19948_c2_seq1      486   612    (79) + (CACATA)n          Simple_repeat             1    132     (0)    913  
  275   22.8  5.0  4.2  comp19970_c0_seq1        1   119   (319) C ROO_I-int          LTR/Pao              (7438)    818     699    914  
   21   24.1  0.0  1.7  comp19970_c0_seq1      358   423    (15) + (GTTATT)n          Simple_repeat             1     64     (0)    915  
   18    0.0  0.0  4.5  comp19970_c0_seq1      416   438     (0) + (TA)n              Simple_repeat             1     22     (0)    916 *
   23   27.3  2.8  3.7  comp19972_c0_seq1       73   180   (168) + (TATAA)n           Simple_repeat             1    107     (0)    917  
  241   23.9  3.0  0.0  comp19979_c0_seq1      204   270  (1432) + MamRep605b         LTR?                    111    179   (723)    918  
  228   34.1  1.2  0.0  comp19985_c0_seq1      494   578    (13) + RTAg4              LINE/R1                2492   2577  (4495)    919 *
  254   27.4  4.8  0.0  comp19985_c0_seq1      508   591     (0) + TART_DV            LINE/Jockey            6994   7081  (8018)    920  
   16   11.7  0.0  0.0  comp19985_c1_seq1        3    30   (857) + (AAC)n             Simple_repeat             1     28     (0)    921  
   13   23.1  3.7  3.7  comp19985_c1_seq1      149   202   (685) + (CAC)n             Simple_repeat             1     54     (0)    922  
  230   25.5  0.0  0.0  comp19985_c1_seq1      206   256   (631) C Gypsy-5_DPu-I      LTR/Gypsy            (4609)    939     889    923  
   13   16.7  0.0  5.6  comp19992_c0_seq1     2189  2227   (630) + (ACATAC)n          Simple_repeat             1     36     (0)    924  
   13   16.7  0.0  5.6  comp19992_c0_seq2      557   595   (630) + (ACATAC)n          Simple_repeat             1     36     (0)    925  
   15   21.7  0.0  5.1  comp20009_c1_seq1      130   170  (2522) + (AT)n              Simple_repeat             1     39     (0)    926  
  269   29.1  0.0  0.0  comp20011_c0_seq1        1    86   (360) C TRAS1              LINE/R1              (5668)   2182    2097    927  
  226   20.8  0.0  0.0  comp20016_c0_seq1      104   151   (347) + RTE-6_AMi          LINE/RTE-BovB            60    107  (2999)    928  
   16   12.5  0.0  7.9  comp20016_c0_seq1      210   250   (248) + (GAT)n             Simple_repeat             1     38     (0)    929  
   15   35.0  0.0  0.0  comp20016_c0_seq1      398   462    (36) + A-rich             Low_complexity            1     65     (0)    930  
   18   16.9  2.4  0.0  comp20021_c0_seq1      145   185   (268) + (TGTTAT)n          Simple_repeat             1     42     (0)    931  
  261   31.3  1.0  3.0  comp20021_c1_seq1      372   473     (3) + HEROTn             LINE/R2-Hero           3591   3690    (21)    932  
   14    4.9  0.0  0.0  comp20029_c0_seq1      279   299   (359) + (CCCT)n            Simple_repeat             1     21     (0)    933  
   17    0.0  0.0  0.0  comp20029_c0_seq1      396   416   (242) + (AAG)n             Simple_repeat             1     21     (0)    934  
   15    0.0  0.0  0.0  comp20029_c0_seq1      642   658     (0) + (CA)n              Simple_repeat             1     17     (0)    935  
   13   27.2  2.0  2.0  comp20032_c0_seq1        1    51   (200) + (TGTA)n            Simple_repeat             1     51     (0)    936  
   19   30.2  2.9  2.9  comp20032_c0_seq1      143   245     (6) + (CGTCAT)n          Simple_repeat             1    103     (0)    937  
   16   17.6  0.0  0.0  comp20035_c0_seq1      183   209   (684) + (T)n               Simple_repeat             1     27     (0)    938  
   14    8.3  3.9  0.0  comp20037_c1_seq1      643   668     (0) + (ATG)n             Simple_repeat             1     27     (0)    939  
   13    0.0  5.0  0.0  comp20037_c2_seq1        1    20  (3908) + (GAT)n             Simple_repeat             1     21     (0)    940  
  226   13.8  8.2  4.8  comp20037_c2_seq1      307   367  (3561) + Crack-29_AAe       LINE/L2                3215   3277  (2160)    941  
   15   22.2  4.3  0.0  comp20037_c2_seq1     1818  1864  (2064) + (ACAC)n            Simple_repeat             1     49     (0)    942  
   12   19.6  0.0  0.0  comp20038_c0_seq1       87   115   (322) + A-rich             Low_complexity            1     29     (0)    943  
   17   35.0  0.0  0.0  comp20038_c0_seq1      365   437     (0) + (TCATCA)n          Simple_repeat             1     73     (0)    944  
   13    5.2  0.0  0.0  comp20039_c1_seq1        1    20   (982) + (GAT)n             Simple_repeat             1     20     (0)    945  
   14   12.0  2.4  7.5  comp20039_c1_seq1      939   980    (22) + (TTTA)n            Simple_repeat             1     40     (0)    946  
   12   14.4  0.0  0.0  comp20040_c0_seq1        1    24   (305) + (GTAT)n            Simple_repeat             1     24     (0)    947  
   17   14.8  0.0  5.1  comp20040_c0_seq1      287   327     (2) + (ACAT)n            Simple_repeat             1     39     (0)    948  
   15   14.4  0.0  0.0  comp20045_c1_seq1        1    24   (290) + (AC)n              Simple_repeat             1     24     (0)    949  
   17   12.7  0.0  0.0  comp20045_c1_seq1      289   314     (0) + (TG)n              Simple_repeat             1     26     (0)    950  
   26   10.0  0.0  0.0  comp20048_c1_seq1      790   832   (106) + (CAC)n             Simple_repeat             1     43     (0)    951  
  237    3.0  9.1  0.0  comp20049_c0_seq1        1    33   (680) C hAT-2_DSe          DNA/hAT-Ac           (2231)    337     302    952  
   21    6.9  0.0  0.0  comp20074_c0_seq1        1    31   (424) + (ACAG)n            Simple_repeat             1     31     (0)    953  
  287   28.7  4.1  0.2  comp20075_c0_seq1      186   317    (10) + DNA9-2_AAe         DNA/MULE-MuDR             9    191  (1252)    954  
  234   30.6  0.0  0.0  comp20075_c2_seq1      711   782   (295) C MuDR5x_AP          DNA/MULE-MuDR        (1138)   1542    1471    955  
   13   37.6  1.3  0.0  comp20078_c0_seq1      366   441    (74) + (CATATA)n          Simple_repeat             1     77     (0)    956  
   16    0.0  0.0  0.0  comp20081_c0_seq1        1    18   (885) + (A)n               Simple_repeat             1     18     (0)    957  
  226   17.8  4.4  0.0  comp20081_c1_seq1      666   710   (851) + BEL-62_AA-I        LTR/Pao                4169   4215  (1569)    958  
   34   32.7  2.8  0.0  comp20085_c0_seq1        1   145  (1303) + GA-rich            Low_complexity            1    149     (0)    959  
  777   34.7  4.0  2.7  comp20089_c0_seq1      173  1119  (1552) + Tigger4            DNA/TcMar-Tigger        476   1434  (1297)    960  
   15   28.1  1.8  0.0  comp20095_c0_seq1       61   116   (415) + A-rich             Low_complexity            1     57     (0)    961  
   15   17.2  2.4  2.4  comp20095_c0_seq1      234   274   (257) + (ATAG)n            Simple_repeat             1     41     (0)    962  
   23   31.8  2.4  3.2  comp20095_c0_seq1      383   509    (22) + (ATAG)n            Simple_repeat             1    126     (0)    963  
   20   20.1  5.9  5.9  comp20098_c0_seq1      169   270   (276) + A-rich             Low_complexity            1    102     (0)    964  
  238   14.6  3.7 16.4  comp20100_c0_seq1       48   129   (391) + Gypsy-8_DEl-I      LTR/Gypsy              2116   2188  (3021)    965  
  274   23.6  0.0  0.0  comp20102_c0_seq1      259   330   (555) + (CCA)n             Simple_repeat             2     73     (0)    966  
   22    3.5  3.5  0.0  comp20128_c0_seq1        1    29   (981) + (AC)n              Simple_repeat             1     30     (0)    967  
   27   16.7  0.0  0.0  comp20128_c0_seq1      964  1010     (0) + A-rich             Low_complexity            1     47     (0)    968  
   22    3.5  3.5  0.0  comp20128_c0_seq2        1    29  (1011) + (AC)n              Simple_repeat             1     30     (0)    969  
   27   16.7  0.0  0.0  comp20128_c0_seq2      994  1040     (0) + A-rich             Low_complexity            1     47     (0)    970  
  279   19.1  1.6  1.6  comp20155_c0_seq1        1    64   (398) C Polinton-1_DR      DNA/Maverick         (1304)  17181   17118    971  
  245   21.8  1.4  2.9  comp20155_c0_seq1        3    73   (389) C ENSPM-6_DR         DNA/CMC-EnSpm         (883)  31733   31664    972 *
  326   28.4 13.4  0.0  comp20155_c0_seq1      176   190   (272) C Helitron-3N3_PM    RC/Helitron           (960)    998     960    973  
  376   25.7  0.0  2.6  comp20155_c0_seq1      191   270   (192) C Kolobok-3_Aplcal   DNA/Kolobok-Hydra     (888)   4193    4116    974  
  326   28.4 13.4  0.0  comp20155_c0_seq1      271   309   (153) C Helitron-3N3_PM    RC/Helitron           (960)    959     847    973  
  317   14.6  0.0  0.0  comp20155_c0_seq1      408   462     (0) C OK                 SINE/tRNA-Core          (6)    459     405    975  
   15   16.9  0.0  0.0  comp20160_c1_seq1      234   260    (11) + (TG)n              Simple_repeat             1     27     (0)    976  
   12   24.0  0.0  0.0  comp20160_c1_seq1      261   268     (3) + (TGTATG)n          Simple_repeat             1     35     (0)    977  
   18   13.3  0.0  0.0  comp20164_c3_seq1        1    33   (967) + (CAT)n             Simple_repeat             1     33     (0)    978  
   14    4.9  0.0  0.0  comp20186_c0_seq1      596   616   (195) + (AAAC)n            Simple_repeat             1     21     (0)    979  
  239   23.2  6.0  0.9  comp20188_c0_seq1       39   138   (269) C Gypsy68-I_AG       LTR/Gypsy            (3307)   2229    2125    980  
  229   30.2  0.9  0.0  comp20191_c0_seq1      141   246     (1) C DNA-2-12_DR        DNA/CMC-EnSpm        (3809)    877     771    981  
   16    0.0  0.0  0.0  comp20193_c0_seq1        1    18  (1385) + (TA)n              Simple_repeat             1     18     (0)    982  
   12   15.6  3.5  0.0  comp20193_c0_seq1       45    73  (1330) + (TTAT)n            Simple_repeat             1     30     (0)    983  
   12   22.5  0.0  6.8  comp20195_c0_seq1       72   118   (252) + (AATT)n            Simple_repeat             1     44     (0)    984  
  240   14.7  0.0  0.0  comp20195_c0_seq1      337   370     (0) + OK                 SINE/tRNA-Core          109    142   (323)    985  
  267   31.6  0.0  0.0  comp20197_c0_seq1      299   393     (5) + ENSPM-6_DR         DNA/CMC-EnSpm         14849  14943 (17673)    986  
   12   14.4  0.0  0.0  comp20201_c0_seq1       15    38  (1187) + (GTGC)n            Simple_repeat             1     24     (0)    987  
   13    4.3  3.9  3.9  comp20201_c0_seq1      206   231   (994) + (AACC)n            Simple_repeat             1     26     (0)    988  
  237   10.3  0.0  0.0  comp20201_c0_seq1     1187  1225     (0) + RNLTR2d            LTR/ERVK                401    439    (85)    989  
   17   24.1  0.0  0.0  comp20205_c0_seq1      484   522   (260) + (AC)n              Simple_repeat             1     39     (0)    990  
   15   20.4  0.0  0.0  comp20208_c0_seq1      136   164    (41) + (T)n               Simple_repeat             1     29     (0)    991  
   16    8.5  0.0  0.0  comp20222_c1_seq1        1    25   (672) + (TAA)n             Simple_repeat             1     25     (0)    992  
   13    9.7  0.0  0.0  comp20222_c3_seq1      697   718   (230) + (TAA)n             Simple_repeat             1     22     (0)    993  
   13   10.0  0.0  0.0  comp20225_c1_seq1        3    24   (215) + (GAT)n             Simple_repeat             1     22     (0)    994  
   18   21.4  0.0  0.0  comp20242_c0_seq1     1087  1124     (0) + (TG)n              Simple_repeat             1     38     (0)    995  
   22    9.2  0.0  0.0  comp20247_c0_seq1        2    36  (2235) + (TCATCC)n          Simple_repeat             1     35     (0)    996  
  249   24.2  0.0  3.2  comp20247_c1_seq1       13    76   (422) C hAT-N53_DR         DNA/hAT-Ac?          (3009)   2810    2749    997  
   15   24.4  0.0  0.0  comp20247_c1_seq1      453   491     (7) + (ATC)n             Simple_repeat             1     39     (0)    998  
   15    5.5  0.0  0.0  comp20276_c0_seq1      806   824     (1) + (TA)n              Simple_repeat             1     19     (0)    999  
   15   27.9  5.5  0.0  comp20278_c1_seq1       69   141  (1679) + (ACATAT)n          Simple_repeat             1     77     (0)   1000  
   13   24.7  0.0  0.0  comp20278_c1_seq1     1568  1605   (215) + (GAAGAC)n          Simple_repeat             1     38     (0)   1001  
   25   22.7  2.4  3.7  comp20282_c1_seq1        1    83   (632) + (GTA)n             Simple_repeat             1     82     (0)   1002  
   17    6.4  5.7  2.8  comp20290_c0_seq1        1    35   (398) + (TATG)n            Simple_repeat             1     36     (0)   1003  
   23   27.4  3.6  0.0  comp20294_c0_seq1        8    90   (263) + (ATTT)n            Simple_repeat             1     86     (0)   1004  
  265   21.7  1.6  1.6  comp20294_c1_seq1      570   630     (0) + ERV-2B_Crp-LTR     LTR/ERV1                952   1012   (124)   1005  
   19   18.9  0.0  0.0  comp20296_c0_seq1      523   558   (777) + (T)n               Simple_repeat             1     36     (0)   1006  
   12   19.8  2.3  4.7  comp20296_c0_seq1      768   811   (524) + (TATGTT)n          Simple_repeat             1     43     (0)   1007  
   19    9.5  2.9  0.0  comp20300_c0_seq1      464   497   (762) + (TCTTC)n           Simple_repeat             1     35     (0)   1008  
   16   14.0  8.2  1.9  comp20300_c0_seq1      498   511   (748) + (TTC)n             Simple_repeat             2     52     (0)   1009  
   16    9.3  0.0  0.0  comp20316_c0_seq1        2    24  (1194) + (AC)n              Simple_repeat             1     23     (0)   1010  
   13   16.5  2.8  2.8  comp20316_c0_seq1     1180  1215     (3) + (ATCT)n            Simple_repeat             1     36     (0)   1011  
   14    9.1  0.0  0.0  comp20318_c1_seq1        3    26   (812) + (TATG)n            Simple_repeat             1     24     (0)   1012  
   16    5.3  0.0  0.0  comp20318_c1_seq1      802   821    (17) + (AT)n              Simple_repeat             1     20     (0)   1013  
  313   23.2  1.4  0.0  comp20326_c0_seq1        1    69  (2206) C HATN16_DR          DNA/hAT-Charlie       (156)    788     719   1014  
  236   24.7  0.0  2.7  comp20329_c0_seq1     1034  1108   (737) + HSMAR2             DNA/TcMar-Mariner      1008   1080   (222)   1015  
   13   32.8  0.0  0.0  comp20329_c2_seq1      355   404  (1595) + (TTTT)n            Simple_repeat             1     50     (0)   1016  
  240   25.9  9.1  6.4  comp20332_c0_seq1      102   299   (473) C Helitron-3N3_PM    RC/Helitron           (306)   1652    1450   1017  
   17    0.0  0.0  0.0  comp20339_c0_seq1        1    19  (1878) + (AC)n              Simple_repeat             1     19     (0)   1018  
   16    5.3  0.0  0.0  comp20339_c0_seq1      155   174  (1723) + (A)n               Simple_repeat             1     20     (0)   1019  
  262   28.4  0.0  0.0  comp20339_c0_seq1     1716  1803    (94) C hAT-N70_DR         DNA/hAT?              (687)    638     551   1020  
   14    0.0  0.0  4.8  comp20343_c0_seq1      671   692   (185) + (ATT)n             Simple_repeat             1     21     (0)   1021  
   26   20.9  0.0  1.8  comp20344_c1_seq1        1    57   (338) + (CA)n              Simple_repeat             1     56     (0)   1022  
   16   13.2  0.0  0.0  comp20347_c0_seq1       16    40   (295) + (T)n               Simple_repeat             1     25     (0)   1023  
   18    0.0  0.0  0.0  comp20347_c0_seq1      315   334     (1) + (AC)n              Simple_repeat             1     20     (0)   1024  
   11   24.5  2.2  2.2  comp20347_c2_seq1        9    53   (289) + (TTTTTGA)n         Simple_repeat             1     45     (0)   1025  
   16   13.1  2.7  5.6  comp20366_c0_seq1      194   230   (972) + (TG)n              Simple_repeat             1     36     (0)   1026  
   12   27.0  0.0  2.2  comp20366_c0_seq1      267   312   (890) + (TATTTT)n          Simple_repeat             1     45     (0)   1027  
   22   19.4  0.0  0.0  comp20366_c0_seq1     1089  1129    (73) + A-rich             Low_complexity            1     41     (0)   1028  
   19    8.6  2.4  5.0  comp20366_c0_seq1     1131  1171    (31) + (ATT)n             Simple_repeat             1     40     (0)   1029  
  237   25.0  1.9  0.9  comp20367_c0_seq1        1   105  (1003) + HAL1-2a_MD         LINE/L1                2403   2508   (516)   1030 *
  304   25.0  0.0  0.0  comp20367_c0_seq1       14   117   (991) + (CAT)n             Simple_repeat             1    104     (0)   1031  
   16    5.2  0.0  0.0  comp20367_c2_seq1      382   401     (0) + (T)n               Simple_repeat             1     20     (0)   1032  
   23   18.8  1.8  1.8  comp20367_c3_seq1      791   846     (5) + (TCA)n             Simple_repeat             1     56     (0)   1033  
   14    5.0  0.0  0.0  comp20367_c3_seq2        1    21  (1307) + (TAG)n             Simple_repeat             1     21     (0)   1034  
   23   18.8  1.8  1.8  comp20367_c3_seq2     1268  1323     (5) + (TCA)n             Simple_repeat             1     56     (0)   1035  
   16   18.9  0.0  0.0  comp20368_c0_seq1      257   286    (14) + (T)n               Simple_repeat             1     30     (0)   1036  
   12    9.7  0.0  0.0  comp20376_c0_seq1        1    22   (685) + (ATCT)n            Simple_repeat             1     22     (0)   1037  
  245   18.5  3.6  1.8  comp20376_c0_seq1      250   304   (403) + hAT-4_CPB          DNA/hAT-Charlie           1     56  (3260)   1038  
   12    9.7  0.0  0.0  comp20376_c0_seq2        1    22   (666) + (ATCT)n            Simple_repeat             1     22     (0)   1039  
  245   18.5  3.6  1.8  comp20376_c0_seq2      250   304   (384) + hAT-4_CPB          DNA/hAT-Charlie           1     56  (3260)   1040  
   17    0.0  0.0  0.0  comp20376_c1_seq1        2    20   (401) + (AC)n              Simple_repeat             1     19     (0)   1041  
   17    7.2  0.0  3.3  comp20376_c1_seq1      391   421     (0) + (ATCT)n            Simple_repeat             1     30     (0)   1042  
  236   19.6  0.0  0.0  comp20380_c0_seq1      795   850   (112) + hAT-2n1_DR         DNA/hAT-Charlie        1031   1086   (124)   1043  
   13   22.1  1.9  5.9  comp20380_c1_seq1      993  1045    (63) + (ATTT)n            Simple_repeat             1     51     (0)   1044  
   19   14.4  0.0  0.0  comp20382_c0_seq1        1    38   (757) + (AG)n              Simple_repeat             1     38     (0)   1045  
  226   21.7  0.0  0.0  comp20386_c0_seq1     2361  2406  (1491) + L1_AC_10           LINE/L1                5002   5047  (1801)   1046  
   15   15.9  0.0  5.4  comp20387_c1_seq1      314   352  (1357) + GA-rich            Low_complexity            1     37     (0)   1047  
   19   17.2  0.0  0.0  comp20390_c0_seq1      916   954     (0) + (TGG)n             Simple_repeat             1     39     (0)   1048  
   19   17.2  0.0  0.0  comp20390_c0_seq2     1075  1113     (0) + (TGG)n             Simple_repeat             1     39     (0)   1049  
   19   17.2  0.0  0.0  comp20390_c0_seq3     1029  1067     (0) + (TGG)n             Simple_repeat             1     39     (0)   1050  
   19   17.2  0.0  0.0  comp20390_c0_seq4      870   908     (0) + (TGG)n             Simple_repeat             1     39     (0)   1051  
   15    4.8  0.0  0.0  comp20392_c0_seq1      832   853     (0) + (TACA)n            Simple_repeat             1     22     (0)   1052  
  261   28.6  0.0  0.0  comp20406_c0_seq1     1911  1980  (1672) C SMAR20             DNA/TcMar-Pogo        (203)   1717    1648   1053  
 2656   29.7  1.8  2.2  comp20406_c0_seq1     2277  3372   (280) C SMAR20             DNA/TcMar-Pogo        (545)   1375     284   1053  
  231   16.7  2.1  0.0  comp20406_c0_seq1     3587  3634    (18) C SMAR20             DNA/TcMar-Pogo       (1861)     59      11   1053  
   15   32.9  0.0  6.5  comp20409_c0_seq1        1    35   (329) + (GCT)n             Simple_repeat             1     53    (45)   1054  
   17    2.8  7.1  7.1  comp20409_c0_seq1       36    77   (287) + (TGGC)n            Simple_repeat             1     42     (0)   1055  
   15   32.9  0.0  6.5  comp20409_c0_seq1       78   105   (259) + (GCT)n             Simple_repeat            54     98     (0)   1054  
   14   25.2  0.0  0.0  comp20409_c0_seq1       82   119   (245) + (CGC)n             Simple_repeat             1     38     (0)   1056 *
   16   12.5  0.0  5.4  comp20410_c0_seq1        3    41  (1487) + A-rich             Low_complexity            1     37     (0)   1057  
   16   12.5  0.0  5.4  comp20410_c0_seq2        3    41  (1475) + A-rich             Low_complexity            1     37     (0)   1058  
   13   14.3  0.0  6.1  comp20419_c1_seq1      191   225  (1016) + (TTTGT)n           Simple_repeat             1     33     (0)   1059  
  290   29.9  4.9  0.0  comp20420_c0_seq1      108   251    (80) + Homo6              DNA/hAT-Pegasus         711    861  (2861)   1060  
   13    0.0  4.3  4.3  comp20420_c1_seq1      371   393   (292) + (CCA)n             Simple_repeat             1     23     (0)   1061  
  440   23.9  2.5  2.5  comp20420_c2_seq1      103   222   (592) + OK                 SINE/tRNA-Core           15    134   (331)   1062  
  289   21.0  1.6  1.6  comp20422_c0_seq1       88   150   (404) + OR2                SINE/tRNA-Core          223    285   (199)   1063  
   18   19.0  5.6  0.0  comp20438_c1_seq1     1573  1626   (832) + (TCATTA)n          Simple_repeat             1     57     (0)   1064  
  231   17.0  2.1  0.0  comp20441_c0_seq1       84   130   (352) + Galileo_DM         DNA/P                  4733   4780  (1209)   1065  
  230   18.5  1.9  0.0  comp20441_c0_seq1       89   142   (340) + hAT-17_Croc        DNA/hAT-Ac              734    788  (4882)   1066 *
   14   18.4  0.0  0.0  comp20441_c1_seq2      376   406     (1) + (ATAC)n            Simple_repeat             1     31     (0)   1067  
  382   15.9  0.0  3.7  comp20447_c0_seq1        2    86  (2023) C Dada-U6_DR         DNA/Dada             (8107)    856     775   1068 *
  409   11.8  0.0  5.9  comp20447_c0_seq1       10    81  (2028) C TE-X-5_DR          Satellite            (8376)  16578   16511   1069  
  260   26.1  0.0  6.5  comp20447_c0_seq1       82   138  (1971) + piggyBac-N5_DR     DNA/PiggyBac?          1176   1296   (840)   1070 *
  331   22.8  3.0  0.0  comp20447_c0_seq1       87   102  (2007) C EnSpm-N2_DR        DNA/CMC-EnSpm        (1004)   3011    2908   1071  
   12   18.7  0.0  3.1  comp20447_c0_seq1     1866  1898   (211) + (GATATT)n          Simple_repeat             1     32     (0)   1072  
   16   13.2  0.0  0.0  comp20447_c0_seq1     2085  2109     (0) + (TA)n              Simple_repeat             1     25     (0)   1073  
   18    4.5  0.0  0.0  comp20448_c0_seq1        1    23   (235) + (CA)n              Simple_repeat             1     23     (0)   1074  
  275   23.4 11.7  2.5  comp20457_c0_seq1      181   324   (948) C Helitron-1_DAna    RC/Helitron           (278)   1561    1431   1075  
  249   24.8  4.6  3.6  comp20457_c0_seq1      468   576   (696) C Helitron-2_DBp     RC/Helitron          (2976)    900     791   1076  
  402   28.8  3.6  3.6  comp20457_c0_seq1      785   950   (322) + RTE-3_DF           LINE/RTE-BovB          2951   3116   (150)   1077  
  402   26.9  0.7  3.3  comp20478_c1_seq1        1   154  (2825) + Gypsy68-I_AG       LTR/Gypsy              2116   2265  (3271)   1078 *
  482   24.9  0.8  6.3  comp20478_c1_seq1       25   157  (2822) C Gypsy-31-LTR_DR    LTR/Gypsy             (788)    166      41   1079  
  248   32.6  1.7  0.6  comp20478_c1_seq1      155   173  (2806) + ZFERV-2-I_DR       LTR/ERV1                719    893  (9671)   1080 *
  231   11.4  6.8  0.0  comp20478_c1_seq1      916   959  (2020) + CR1-125_AAe        LINE/CR1               1284   1330  (3281)   1081  
   18   29.2  0.0  0.0  comp20478_c1_seq1     2877  2926    (53) + (TT)n              Simple_repeat             1     50     (0)   1082  
  229   28.1  3.7  4.5  comp20480_c0_seq1       38   171   (769) C Gypsy68-I_AG       LTR/Gypsy            (3300)   2236    2104   1083  
   16   14.5  0.0  0.0  comp20480_c0_seq1      388   418   (522) + (TGTA)n            Simple_repeat             1     31     (0)   1084  
   25   13.1  6.0  0.0  comp20483_c0_seq1      456   505   (156) + (TA)n              Simple_repeat             1     53     (0)   1085  
   19    0.0  0.0  0.0  comp20483_c0_seq1      641   661     (0) + (A)n               Simple_repeat             1     21     (0)   1086  
  693   25.4  3.3  2.8  comp20485_c1_seq1      263   473   (299) + OR2                SINE/tRNA-Core          214    425    (59)   1087  
   25   19.2  3.3  1.6  comp20488_c0_seq1      155   215   (418) + (TC)n              Simple_repeat             1     62     (0)   1088  
  229   19.7  0.0  4.9  comp20489_c0_seq1       47    59   (805) + Gypsy61-I_AG       LTR/Gypsy              4216   4276   (275)   1089  
  239   19.6  7.8  0.0  comp20489_c0_seq1       60   110   (754) C Gypsy37-I_AG       LTR/Gypsy            (3870)    512     458   1090 *
  265   22.8  0.0  9.7  comp20489_c0_seq1       69   136   (728) + (TCG)n             Simple_repeat             2     63     (0)   1091  
   16   16.3  2.8  2.8  comp20489_c1_seq1      603   638   (217) + GA-rich            Low_complexity            1     36     (0)   1092  
   15   20.8  2.2  2.2  comp20489_c1_seq1      639   648   (207) + (AGTGAG)n          Simple_repeat             1     46     (0)   1093  
   13    8.1  0.0  7.1  comp20489_c1_seq1      810   839    (16) + GA-rich            Low_complexity            1     28     (0)   1094  
   15   13.9  0.0  0.0  comp20496_c0_seq1        1    24   (274) + (GA)n              Simple_repeat             1     24     (0)   1095  
   25   20.8  1.8  0.0  comp20498_c0_seq1        1    55   (483) + GA-rich            Low_complexity            1     56     (0)   1096  
  234   19.1  0.0  0.0  comp20498_c0_seq1      194   235   (303) C Gypsy68-I_AG       LTR/Gypsy            (3382)   2154    2113   1097  
   13   18.8  0.0  5.3  comp20498_c0_seq1      438   477    (61) + A-rich             Low_complexity            1     38     (0)   1098  
   13    9.3  0.0  0.0  comp20504_c0_seq1        1    23  (1335) + (TATG)n            Simple_repeat             1     23     (0)   1099  
  236   20.0  5.6  1.4  comp20504_c0_seq1      712   782   (576) + ERV1_DR-I          LTR/ERV1               6757   6830  (1586)   1100  
   15    0.0  0.0  0.0  comp20506_c0_seq1      479   497     (0) + (ATC)n             Simple_repeat             1     19     (0)   1101  
   21    7.5  0.0  0.0  comp20507_c0_seq1        3    30   (731) + (T)n               Simple_repeat             1     28     (0)   1102  
   14    9.6  0.0  0.0  comp20508_c0_seq1        1    23   (493) + (ATA)n             Simple_repeat             1     23     (0)   1103  
   13   16.6  0.0  0.0  comp20508_c0_seq1      243   269   (247) + (AAT)n             Simple_repeat             1     27     (0)   1104  
   16   23.9  2.2  0.0  comp20508_c0_seq1      471   515     (1) + (ATA)n             Simple_repeat             1     46     (0)   1105  
   18   14.7  0.0  0.0  comp20518_c1_seq1      274   303     (0) + (T)n               Simple_repeat             1     30     (0)   1106  
   16   24.8  0.0  0.0  comp20518_c2_seq1      213   255     (0) + A-rich             Low_complexity            1     43     (0)   1107  
  320   12.8  0.0  0.0  comp20519_c0_seq1      231   277     (2) C OK                 SINE/tRNA-Core          (6)    459     413   1108  
  323   13.6  0.0  3.4  comp20523_c0_seq1        1    61  (1199) + Dada-U6_SS         DNA/Dada               3939   3997  (4045)   1109  
  263   24.4  1.6  3.3  comp20523_c0_seq1       14   136  (1124) C Gypsy68-I_AG       LTR/Gypsy            (3304)   2232    2112   1110 *
  308   29.4  0.0  0.9  comp20523_c0_seq1       62   110  (1150) + Helitron-N2_DR     RC/Helitron            1474   1583   (880)   1111  
   11   18.1  2.4  5.0  comp20523_c0_seq1      184   224  (1036) + (TAATAT)n          Simple_repeat             1     40     (0)   1112  
   19   14.4  0.0  2.6  comp20523_c0_seq1      934   973   (287) + A-rich             Low_complexity            1     39     (0)   1113  
   18    4.8  0.0  0.0  comp20525_c0_seq1        2    23  (1286) + (GA)n              Simple_repeat             1     22     (0)   1114  
   16    9.7  0.0  0.0  comp20528_c0_seq1      778   799  (1674) + (T)n               Simple_repeat             1     22     (0)   1115  
   15    0.0  0.0  0.0  comp20528_c0_seq1      993  1009  (1464) + (TG)n              Simple_repeat             1     17     (0)   1116  
   15   17.2  0.0  0.0  comp20528_c1_seq1      151   183   (163) + (AATTT)n           Simple_repeat             1     33     (0)   1117  
   37    8.2  0.0  0.0  comp20528_c1_seq1      293   345     (1) + (TAGATGGA)n        Simple_repeat             1     53     (0)   1118  
   16    9.3  0.0  0.0  comp20529_c0_seq1      125   147  (2185) + (T)n               Simple_repeat             1     23     (0)   1119  
  263   20.3  0.0  0.0  comp20556_c0_seq1        3    61   (166) C Gypsy68-I_AG       LTR/Gypsy            (3303)   2233    2175   1120  
  236   16.0  4.0  0.0  comp20556_c0_seq1      178   227     (0) C ENSPM-6_DR         DNA/CMC-EnSpm       (29823)   2793    2742   1121  
  277   25.5  0.8 10.7  comp20556_c0_seq2        1   123   (166) C Gypsy68-I_AG       LTR/Gypsy            (3277)   2259    2139   1122  
  248   28.9  1.3  5.3  comp20556_c0_seq2      124   157   (132) + DNA-1-2_DR         DNA                     314    464  (1181)   1123  
  236   16.0  4.0  0.0  comp20556_c0_seq2      240   289     (0) C ENSPM-6_DR         DNA/CMC-EnSpm       (29823)   2793    2742   1124  
  464   28.4  5.3  5.7  comp20564_c2_seq1      402   629    (61) C HERO-2_DR          LINE/R2-Hero           (11)   3628    3402   1125  
  226   20.4  1.6  6.7  comp20575_c1_seq1      172   234  (1143) C Kolobok-1_DBp      DNA/Kolobok-Hydra    (2494)    271     212   1126  
   30   17.9  3.2  0.0  comp20576_c0_seq1        1    63   (705) + GA-rich            Low_complexity            1     65     (0)   1127  
   14    0.0  0.0  0.0  comp20576_c0_seq1      678   695    (73) + (ATT)n             Simple_repeat             1     18     (0)   1128  
   15   19.6  0.0  0.0  comp20576_c1_seq1        1    35   (306) + (ACACAC)n          Simple_repeat             1     35     (0)   1129  
  228   25.5  0.0  7.0  comp20581_c2_seq1        1    76   (690) C ENSPM-6_DR         DNA/CMC-EnSpm         (883)  31733   31663   1130  
   20    6.1  5.6  2.7  comp20587_c0_seq1        1    36   (673) + (TC)n              Simple_repeat             1     37     (0)   1131  
   14    4.2  3.7  3.7  comp20587_c0_seq1       25    51   (658) + (TCCT)n            Simple_repeat             1     27     (0)   1132 *
   17    0.0  0.0  0.0  comp20593_c0_seq1        1    22  (1177) + (TAGA)n            Simple_repeat             1     22     (0)   1133  
   14   18.4  0.0  0.0  comp20593_c1_seq1        1    31   (266) + (ATAC)n            Simple_repeat             1     31     (0)   1134  
  291   17.2  0.0  0.0  comp20593_c1_seq1      240   297     (0) + (ATG)n             Simple_repeat             2     59     (0)   1135  
   13    0.0  0.0  0.0  comp20593_c2_seq1      331   347     (2) + (AAT)n             Simple_repeat             1     17     (0)   1136  
   16    5.3  0.0  0.0  comp20598_c0_seq1        1    20  (1990) + (GA)n              Simple_repeat             1     20     (0)   1137  
   15    5.5  0.0  0.0  comp20598_c0_seq1      205   223  (1787) + (AC)n              Simple_repeat             1     19     (0)   1138  
   18   17.7  0.0  0.0  comp20599_c2_seq1      239   270   (346) + A-rich             Low_complexity            1     32     (0)   1139  
   15   14.7  0.0  0.0  comp20599_c2_seq1      315   344   (272) + (AATT)n            Simple_repeat             1     30     (0)   1140  
   13   10.8  3.1  3.1  comp20599_c2_seq1      425   456   (160) + (TTCTTT)n          Simple_repeat             1     32     (0)   1141  
   17   22.6  0.0  2.1  comp20604_c0_seq1       88   135   (519) + A-rich             Low_complexity            1     47     (0)   1142  
  257   13.4  0.0  8.9  comp20608_c0_seq1     1597  1645  (1026) + RTE-19_CPB         LINE/RTE-BovB           370    414  (3068)   1143  
   14    5.0  0.0  0.0  comp20609_c0_seq1        2    22   (279) + (GTA)n             Simple_repeat             1     21     (0)   1144  
   14   21.9  2.3  2.3  comp20609_c0_seq1       32    75   (226) + (ATG)n             Simple_repeat             1     44     (0)   1145  
  229   31.4  0.0  0.0  comp20609_c0_seq1      232   301     (0) + Sola3-1_BF         DNA/Sola               2789   2858  (6054)   1146  
  241   26.9  1.8  1.8  comp20615_c0_seq1     2098  2207   (169) + (TGG)n             Simple_repeat             3    112     (0)   1147  
   15    0.0  0.0  0.0  comp20619_c0_seq1      154   170    (76) + (TC)n              Simple_repeat             1     17     (0)   1148  
  225   23.5  0.0  2.0  comp20633_c0_seq1       82   133   (750) C TRAS3_BM           LINE/R1              (6214)   1791    1741   1149 *
  250   23.9  2.9  1.4  comp20633_c0_seq1       89   156   (727) + Homo6              DNA/hAT-Pegasus         823    891  (2831)   1150  
   13   16.5  0.0  0.0  comp20638_c2_seq1      134   160   (158) + (ATT)n             Simple_repeat             1     27     (0)   1151  
   15    0.0  0.0  0.0  comp20638_c2_seq1      302   318     (0) + (GT)n              Simple_repeat             1     17     (0)   1152  
   16   13.2  0.0  0.0  comp20652_c0_seq1        5    29   (458) + (AT)n              Simple_repeat             1     25     (0)   1153  
   12   24.1  0.0  0.0  comp20652_c0_seq1      110   143   (344) + (TAC)n             Simple_repeat             1     34     (0)   1154  
   15    9.7  0.0  0.0  comp20659_c0_seq1      308   344     (0) + (TG)n              Simple_repeat             1     37     (0)   1155  
  303    5.3  0.0  0.0  comp20660_c0_seq1        1    38   (330) C OR1                SINE/tRNA            (1054)     38       1   1156  
   15   10.0  0.0  0.0  comp20661_c0_seq1        1    22  (1921) + (GT)n              Simple_repeat             1     22     (0)   1157  
   11   17.4  0.0  5.9  comp20661_c0_seq1     1175  1210   (733) + (TGATGG)n          Simple_repeat             1     34     (0)   1158  
  460   24.2  0.0  2.0  comp20661_c1_seq1        1   156   (147) + Sola1-1_AC         DNA/Sola                859   1011  (3086)   1159  
  399   22.9  0.0  5.4  comp20661_c1_seq1        3   177   (126) + ERV1-N3-I_DR       LTR                    3593   3758   (833)   1160 *
  230   31.3  0.0  0.0  comp20665_c0_seq1     1194  1260   (228) + (CGA)n             Simple_repeat             3     69     (0)   1161  
   13   25.3  2.3  0.0  comp20668_c3_seq1      108   150   (383) + A-rich             Low_complexity            1     44     (0)   1162  
   16   18.9  0.0  0.0  comp20671_c0_seq1      362   391   (570) + A-rich             Low_complexity            1     30     (0)   1163  
   23    9.9  2.2  2.2  comp20671_c0_seq1      749   793   (168) + (ATAAA)n           Simple_repeat             1     45     (0)   1164  
   15    5.6  0.0  0.0  comp20671_c1_seq1        3    21   (313) + (TG)n              Simple_repeat             1     19     (0)   1165  
   23   26.5  3.9  2.9  comp20671_c1_seq1       22   120   (214) + (TATT)n            Simple_repeat             1    119     (0)   1166  
   16   15.9  0.0  2.8  comp20675_c0_seq1      326   362   (464) + (TGGA)n            Simple_repeat             1     36     (0)   1167  
   16    0.0  0.0  0.0  comp20675_c0_seq1      810   826     (0) + (A)n               Simple_repeat             1     17     (0)   1168  
   16    8.1  0.0  0.0  comp20680_c7_seq1     1002  1027   (259) + (ACCC)n            Simple_repeat             1     26     (0)   1169  
   12   19.7  0.0  5.4  comp20680_c8_seq1      108   146   (500) + A-rich             Low_complexity            1     37     (0)   1170  
   19   15.8  2.4  0.0  comp20689_c2_seq2     1538  1579    (44) + (ACACAC)n          Simple_repeat             1     43     (0)   1171  
   13   19.7  0.0  7.0  comp20693_c0_seq1      529   574   (315) + (ATTT)n            Simple_repeat             1     43     (0)   1172  
  254   28.9  0.0  8.5  comp20693_c0_seq1      787   888     (1) C TSESSEBEII         DNA/TcMar-Tc1          (91)   1935    1842   1173  
   18    7.7  0.0  0.0  comp20695_c0_seq1     1024  1051     (0) + (TACA)n            Simple_repeat             1     28     (0)   1174  
   34   24.6  1.8  2.7  comp20729_c1_seq1      370   480     (0) + GA-rich            Low_complexity            1    110     (0)   1175  
  271   16.7  2.1  0.0  comp20732_c0_seq1        3    50  (1453) + Ag-Jock-1          LINE/Jockey            1431   1479  (3246)   1176  
   16   28.1  1.2  6.1  comp20732_c0_seq1       74   160  (1343) + (TTTG)n            Simple_repeat             1     82     (0)   1177  
  288   26.9  5.3  4.4  comp20732_c0_seq1     1268  1433    (70) + Gypsy61-I_AG       LTR/Gypsy              4205   4392   (159)   1178  
   14    0.0  0.0  0.0  comp20732_c0_seq1     1486  1503     (0) + (TTA)n             Simple_repeat             1     18     (0)   1179  
   15   22.7  1.8  3.7  comp20732_c1_seq1       60   114   (357) + A-rich             Low_complexity            1     54     (0)   1180  
  385   20.2  0.0  1.2  comp20739_c0_seq1      149   233   (340) C Charlie19a         DNA/hAT-Charlie       (302)     84       1   1181  
  925   22.3  1.7  4.5  comp20739_c0_seq1      344   573     (0) C OK                 SINE/tRNA-Core          (0)    465     242   1182  
   25   17.6  0.0  0.0  comp20740_c0_seq1        2    46   (416) + (TG)n              Simple_repeat             1     45     (0)   1183  
   20   10.0  3.1  0.0  comp20740_c0_seq1      431   462     (0) + (TG)n              Simple_repeat             1     33     (0)   1184  
   15    5.6  0.0  0.0  comp20747_c0_seq1     1231  1249     (0) + (TG)n              Simple_repeat             1     19     (0)   1185  
   15   25.8  0.0  2.1  comp20749_c2_seq1      176   223   (850) + (AAT)n             Simple_repeat             1     47     (0)   1186  
   12   23.9  3.9  1.9  comp20749_c2_seq1      462   512   (561) + (GTTGCT)n          Simple_repeat             1     52     (0)   1187  
  246   27.9  4.8  4.8  comp20749_c2_seq1      900  1065     (8) + SAT-1_AMi          Satellite                 3    168     (0)   1188  
   15    4.1  3.5  7.1  comp20750_c0_seq1      460   488     (0) + (AT)n              Simple_repeat             1     28     (0)   1189  
   22   18.1  0.0  3.9  comp20752_c0_seq1        1    54  (1499) + (GAAC)n            Simple_repeat             1     52     (0)   1190  
   16    0.0  0.0  0.0  comp20756_c0_seq1        1    17   (621) + (A)n               Simple_repeat             1     17     (0)   1191  
   15    3.9  7.4  0.0  comp20759_c0_seq1      296   322   (236) + (AATT)n            Simple_repeat             1     29     (0)   1192  
   12   21.7  0.0  0.0  comp20759_c0_seq1      527   558     (0) + (TATA)n            Simple_repeat             1     32     (0)   1193  
   13   22.3  5.6  1.8  comp20761_c0_seq1       10    63  (1867) + (TATGTT)n          Simple_repeat             1     56     (0)   1194  
   13   22.3  5.6  1.8  comp20761_c0_seq4       10    63  (1639) + (TATGTT)n          Simple_repeat             1     56     (0)   1195  
   11   12.8  8.8  0.0  comp20764_c0_seq1      271   304   (261) + A-rich             Low_complexity            1     37     (0)   1196  
   17   31.5  1.7  0.0  comp20765_c0_seq1        2    60   (203) + (GT)n              Simple_repeat             1     60     (0)   1197  
   13   14.6  0.0  3.2  comp20765_c0_seq1       41    72   (191) + (TATGTA)n          Simple_repeat             1     31     (0)   1198 *
   12   27.3  5.4  2.6  comp20765_c0_seq1       61    75   (188) + (GTAT)n            Simple_repeat             1     76     (0)   1199 *
   17   13.9  2.3  4.7  comp20765_c0_seq1      220   263     (0) + (ACAT)n            Simple_repeat             1     43     (0)   1200  
   12   23.6  0.0  0.0  comp20766_c0_seq1       21    55   (344) + (ATGATA)n          Simple_repeat             1     35     (0)   1201  
   15    7.5  6.7  3.2  comp20766_c1_seq1        7    36   (585) + (TA)n              Simple_repeat             1     31     (0)   1202  
  230   19.3  1.7  5.2  comp20766_c1_seq1      144   203   (418) C Helitron-N3_DR     RC/Helitron           (874)   2142    2085   1203 *
  322   18.6  0.0 20.0  comp20766_c1_seq1      156   269   (352) C ERV1-N6-I_DR       LTR                  (1068)   3435    3341   1204  
  239   32.2  3.0  8.1  comp20766_c1_seq1      157   325   (296) C Sola3-1_BF         DNA/Sola             (5967)   2945    2785   1205 *
  295   25.3  0.0  1.1  comp20766_c1_seq1      228   315   (306) + DNA-8-5_DR         DNA/hAT                1614   1700   (440)   1206  
  229   21.9  3.6  2.4  comp20766_c1_seq1      260   343   (278) C DNA8-2C_CGi        DNA/hAT-Ac            (453)    792     708   1207 *
  249   23.8  8.9  0.0  comp20766_c1_seq1      316   328   (293) + ERV1-1_SSc-I       LTR/ERV1                368    477  (7635)   1208  
   12   13.9  0.0  0.0  comp20766_c1_seq1      413   436   (185) + (ATG)n             Simple_repeat             1     24     (0)   1209  
   18   28.1  3.4  3.4  comp20766_c1_seq1      534   621     (0) + (TAA)n             Simple_repeat             1     88     (0)   1210  
  624   14.7  5.4 17.3  comp20776_c0_seq1      788   935     (0) + OK                 SINE/tRNA-Core           64    196   (269)   1211  
   16   13.1  0.0  0.0  comp20779_c0_seq1      319   343   (331) + (AC)n              Simple_repeat             1     25     (0)   1212  
  256   26.4  1.7  5.2  comp20783_c0_seq1      201   237  (1726) + TRAS3_BM           LINE/R1                1671   1786  (6219)   1213  
  298   27.2  0.0  2.5  comp20783_c0_seq1      238   320  (1643) C DNA9TA1_DR         DNA/TcMar-Tc1        (2056)   1277    1197   1214 *
  380   26.4  1.9  0.9  comp20783_c0_seq1      247   353  (1610) C ENSPM-6_DR         DNA/CMC-EnSpm       (17676)  14940   14833   1215  
  327   24.0  1.6  5.9  comp20783_c0_seq1      250   373  (1590) + Polinton-1_DR      DNA/Maverick          17659  17777   (708)   1216 *
   16   24.0  0.0  0.0  comp20789_c0_seq1        1    35   (690) + (GT)n              Simple_repeat             1     35     (0)   1217  
  254   15.8  5.2  1.0  comp20789_c0_seq1      177   214   (511) C ENSPM-6_DR         DNA/CMC-EnSpm       (17667)  14949   14853   1218  
  259   14.6  0.0  0.0  comp20789_c0_seq1      215   269   (456) + IMPB_01            Satellite                 2     56  (2492)   1219  
  226   27.0  2.9  0.7  comp20789_c0_seq1      273   309   (416) + ERV1-N3-I_DR       LTR                    3631   3766   (825)   1220  
   12   12.1  0.0  6.9  comp20789_c0_seq1      463   493   (232) + A-rich             Low_complexity            1     29     (0)   1221  
   17   11.6  0.0  0.0  comp20797_c1_seq1      652   680    (23) + (AGC)n             Simple_repeat             1     29     (0)   1222  
   16    4.5  0.0  0.0  comp20797_c1_seq1      681   703     (0) + (TGA)n             Simple_repeat             1     23     (0)   1223  
   18   32.7  3.3  0.0  comp20797_c1_seq2      243   333   (354) + A-rich             Low_complexity            1     94     (0)   1224  
   13   22.8  0.0  0.0  comp20797_c1_seq2      302   337   (350) + (GATAAT)n          Simple_repeat             1     36     (0)   1225 *
  348   20.9  1.4  0.0  comp20797_c1_seq2      609   687     (0) + Jockey-3_DGri      LINE/Jockey            3397   3465  (1248)   1226  
   17   11.6  0.0  0.0  comp20797_c1_seq3      580   608    (23) + (AGC)n             Simple_repeat             1     29     (0)   1227  
   16    4.5  0.0  0.0  comp20797_c1_seq3      609   631     (0) + (TGA)n             Simple_repeat             1     23     (0)   1228  
  257   26.1  2.2  2.2  comp20803_c0_seq1      724   813     (0) C ENSPM-6_DR         DNA/CMC-EnSpm         (821)  31795   31706   1229  
   20   22.1  0.0  0.0  comp20810_c0_seq1      275   321     (0) + (AAT)n             Simple_repeat             1     47     (0)   1230  
  566   28.8 11.6  5.1  comp20812_c1_seq1       63   706   (115) C SMAR11             DNA/TcMar-Tigger     (1016)   1588     639   1231  
  541   28.5  6.9  2.9  comp20812_c1_seq2       19   335   (462) C SMAR11             DNA/TcMar-Tigger     (1016)   1588    1330   1232  
  341   29.3  8.9  6.6  comp20812_c1_seq2      370   650   (147) C Mariner-33_SM      DNA/TcMar-Tigger     (1185)    955     669   1233  
   12   13.9  0.0  0.0  comp20826_c0_seq1        1    24   (219) + (TAA)n             Simple_repeat             1     24     (0)   1234  
   13   10.8  6.7  0.0  comp20826_c1_seq1      354   383   (172) + (ATT)n             Simple_repeat             1     32     (0)   1235  
   18    4.5  0.0  0.0  comp20826_c2_seq1        1    23   (357) + (AT)n              Simple_repeat             1     23     (0)   1236  
   16   20.6  6.0  0.0  comp20826_c2_seq1      329   378     (2) + (AAT)n             Simple_repeat             1     53     (0)   1237  
  243   19.4  5.3  5.3  comp20836_c1_seq1      238   313  (1336) C Gypsy-6_HMM-I      LTR/Gypsy             (540)   3738    3663   1238  
  228    3.0  0.0  6.1  comp20839_c0_seq1     1647  1681  (1332) C Ginger1-1_AC       DNA/Ginger           (1778)   2558    2526   1239  
   17    3.4  2.9  6.1  comp20839_c0_seq1     1809  1842  (1171) + (AAGAA)n           Simple_repeat             1     33     (0)   1240  
   12   10.1  9.4  0.0  comp20854_c2_seq1      351   382   (814) + (TGGTTG)n          Simple_repeat             1     35     (0)   1241  
   18   21.8  3.6  1.8  comp20858_c0_seq1      580   635    (71) + (GTA)n             Simple_repeat             1     57     (0)   1242  
   20   10.8  0.0  0.0  comp20871_c0_seq1     1108  1137  (1279) + (TA)n              Simple_repeat             1     30     (0)   1243  
   20   10.8  0.0  0.0  comp20871_c0_seq2     1108  1137  (1376) + (TA)n              Simple_repeat             1     30     (0)   1244  
   20   10.8  0.0  0.0  comp20871_c0_seq3     1108  1137  (2204) + (TA)n              Simple_repeat             1     30     (0)   1245  
   20   10.8  0.0  0.0  comp20871_c0_seq4     1108  1137  (2301) + (TA)n              Simple_repeat             1     30     (0)   1246  
   15   16.3  0.0  2.9  comp20885_c0_seq1      180   215  (1597) + (TTCTT)n           Simple_repeat             1     35     (0)   1247  
   15   29.1  0.0  4.6  comp20885_c0_seq1     1429  1496   (316) + (ATGGTG)n          Simple_repeat             1     65     (0)   1248  
   15   16.3  0.0  2.9  comp20885_c0_seq2      180   215  (1632) + (TTCTT)n           Simple_repeat             1     35     (0)   1249  
   15   29.1  0.0  4.6  comp20885_c0_seq2     1464  1531   (316) + (ATGGTG)n          Simple_repeat             1     65     (0)   1250  
  279   22.7  1.5  0.0  comp20887_c0_seq1        1    66   (360) + ENSPM-6_DR         DNA/CMC-EnSpm         31674  31740   (876)   1251  
  249   14.8 24.7  0.0  comp20887_c0_seq1       67    81   (345) C Gypsy68-I_AG       LTR/Gypsy            (3348)   2188    2088   1252  
   13   22.1  4.7  0.0  comp20899_c0_seq1        3    45  (1206) + (TGTATA)n          Simple_repeat             1     45     (0)   1253  
   13   12.0  0.0  3.6  comp20899_c0_seq1      385   413   (838) + (TAAT)n            Simple_repeat             1     28     (0)   1254  
   16   25.8  3.2  1.6  comp20899_c0_seq1      816   877   (374) + A-rich             Low_complexity            1     63     (0)   1255  
  327   18.4  0.0  0.0  comp20904_c0_seq1        6    54   (635) + LTR-12D_Gav        LTR/ERV1?              1693   1741   (333)   1256  
   15    0.0  0.0  0.0  comp20904_c0_seq1      669   687     (2) + (TGG)n             Simple_repeat             1     19     (0)   1257  
   16    0.0  0.0  0.0  comp20904_c1_seq1        1    18   (383) + (TA)n              Simple_repeat             1     18     (0)   1258  
  229   14.3  0.0  4.8  comp20904_c1_seq1      214   257   (144) + LTR19C             LTR/ERV1                672    713    (66)   1259 *
  260   21.3  0.0 15.3  comp20904_c1_seq1      230   312    (89) C hAT-N53_DR         DNA/hAT-Ac?          (2989)   2830    2759   1260 *
  278   27.5  5.0  1.0  comp20904_c1_seq1      240   338    (63) + Gypsy-22_DWil-I    LTR/Gypsy              1174   1276  (4941)   1261  
  232   34.0  0.9  2.7  comp20904_c1_seq1      339   351    (50) C Sola1-1_AC         DNA/Sola             (3165)    932     823   1262  
   15    0.0  0.0  0.0  comp20904_c1_seq1      383   401     (0) + (ACT)n             Simple_repeat             1     19     (0)   1263  
  227   21.9  1.1  4.5  comp20904_c1_seq2        2    92   (268) C HATN16_DR          DNA/hAT-Charlie        (98)    846     759   1264  
  227   19.0  2.1 16.9  comp20904_c1_seq2      154   248   (112) + LTR24_Sar          LTR/ERVK                263    345    (83)   1265 *
  278   27.5  5.0  1.0  comp20904_c1_seq2      199   297    (63) + Gypsy-22_DWil-I    LTR/Gypsy              1174   1276  (4941)   1266  
  232   34.0  0.9  2.7  comp20904_c1_seq2      298   310    (50) C Sola1-1_AC         DNA/Sola             (3165)    932     823   1267  
   15    0.0  0.0  0.0  comp20904_c1_seq2      342   360     (0) + (ACT)n             Simple_repeat             1     19     (0)   1268  
   13   13.2  0.0  0.0  comp20908_c0_seq1        4    28   (381) + (GTGT)n            Simple_repeat             1     25     (0)   1269  
  350   23.5  2.0  1.0  comp20911_c0_seq1        3   101   (808) + (TAG)n             Simple_repeat             1    100     (0)   1270  
  235   19.0  1.7  0.0  comp20911_c0_seq2      360   417   (830) + DIRS-35_ACar       LTR/Ngaro              1561   1619  (5555)   1271 *
  255   15.6  0.0  0.0  comp20911_c0_seq2      380   424   (823) + Helitron-2_DR      RC/Helitron           11818  11862 (15550)   1272  
  266   24.6  1.4  1.4  comp20911_c0_seq2      714   783   (464) C hAT-1N1_AC         DNA/hAT-Charlie       (361)    224     155   1273 *
  291   24.4  0.0  0.3  comp20911_c0_seq2      719   788   (459) + hAT-N53_DR         DNA/hAT-Ac?            2754   2830  (2989)   1274  
  278   21.5  4.8  4.8  comp20911_c0_seq2      722   804   (443) C hAT-N53_DR         DNA/hAT-Ac?          (3015)   2804    2722   1275 *
  358   21.7  0.9  5.0  comp20911_c0_seq2     1027  1152    (95) C DNA-2-24_DR        DNA                   (127)    688     590   1276  
  297   31.2  0.0  0.0  comp20911_c0_seq2     1041  1165    (82) + DNA-X-5_DR         DNA                    1013   1137    (84)   1277 *
  350   23.5  2.0  1.0  comp20911_c0_seq3        3   101  (2788) + (TAG)n             Simple_repeat             1    100     (0)   1278  
  235   19.0  1.7  0.0  comp20911_c0_seq3     2002  2059   (830) + DIRS-35_ACar       LTR/Ngaro              1561   1619  (5555)   1279 *
  255   15.6  0.0  0.0  comp20911_c0_seq3     2022  2066   (823) + Helitron-2_DR      RC/Helitron           11818  11862 (15550)   1280  
  266   24.6  1.4  1.4  comp20911_c0_seq3     2356  2425   (464) C hAT-1N1_AC         DNA/hAT-Charlie       (361)    224     155   1281 *
  291   24.4  0.0  0.3  comp20911_c0_seq3     2361  2430   (459) + hAT-N53_DR         DNA/hAT-Ac?            2754   2830  (2989)   1282  
  278   21.5  4.8  4.8  comp20911_c0_seq3     2364  2446   (443) C hAT-N53_DR         DNA/hAT-Ac?          (3015)   2804    2722   1283 *
  358   21.7  0.9  5.0  comp20911_c0_seq3     2669  2794    (95) C DNA-2-24_DR        DNA                   (127)    688     590   1284  
  297   31.2  0.0  0.0  comp20911_c0_seq3     2683  2807    (82) + DNA-X-5_DR         DNA                    1013   1137    (84)   1285 *
   15   20.0  0.0  0.0  comp20915_c0_seq1     1083  1111     (0) + A-rich             Low_complexity            1     29     (0)   1286  
   20   17.5  4.4  0.0  comp20932_c1_seq1        1    45   (306) + (TG)n              Simple_repeat             1     47     (0)   1287  
   35   20.8  0.0  0.0  comp20932_c1_seq1      135   202   (149) + (CT)n              Simple_repeat             1     68     (0)   1288  
   21   24.3  1.9  0.0  comp20932_c1_seq1      273   325    (26) + (CA)n              Simple_repeat             1     54     (0)   1289  
   16    0.0  0.0  0.0  comp20941_c0_seq1        1    20  (2006) + (GAA)n             Simple_repeat             1     20     (0)   1290  
   20   28.4  0.0  4.0  comp20941_c0_seq1       47   124  (1902) + (CAC)n             Simple_repeat             1     75     (0)   1291  
   16    0.0  0.0  0.0  comp20941_c0_seq2        1    20  (1871) + (GAA)n             Simple_repeat             1     20     (0)   1292  
   20   28.4  0.0  4.0  comp20941_c0_seq2       47   124  (1767) + (CAC)n             Simple_repeat             1     75     (0)   1293  
   15    8.8  0.0  0.0  comp20941_c1_seq1      163   186   (111) + (GAA)n             Simple_repeat             1     24     (0)   1294  
  302   30.4  1.7  3.5  comp20953_c0_seq1        1   116   (114) + hAT-2n1_DR         DNA/hAT-Charlie        1021   1134    (76)   1295  
  245   28.7  0.5 14.0  comp20953_c0_seq1        3   221     (9) C DNA-2-12_DR        DNA/CMC-EnSpm        (3720)    966     774   1296 *
  248   27.8  0.0 23.0  comp20953_c0_seq1       44   230     (0) + Gypsy68-I_AG       LTR/Gypsy              2114   2265  (3271)   1297  
   15   25.6  0.0  0.0  comp20954_c0_seq1        1    34  (2162) + (TA)n              Simple_repeat             1     34     (0)   1298  
   14   17.7  0.0  0.0  comp20954_c0_seq1     1138  1169  (1027) + (TCTTCA)n          Simple_repeat             1     32     (0)   1299  
   18    0.0  0.0  0.0  comp20954_c1_seq1        1    20   (213) + (AT)n              Simple_repeat             1     20     (0)   1300  
   13   21.5  3.9  3.9  comp20960_c0_seq1     1468  1519     (0) + A-rich             Low_complexity            1     52     (0)   1301  
   16   16.8  0.0  0.0  comp20961_c0_seq1      468   494   (209) + (T)n               Simple_repeat             1     27     (0)   1302  
   29    6.2  3.9  1.9  comp20961_c0_seq2      245   296   (211) + (TTTTTG)n          Simple_repeat             1     53     (0)   1303  
  305   28.1  5.2  1.7  comp20977_c0_seq1      246   361   (542) C RTE-8_AMi          LINE/RTE-BovB         (308)   3060    2941   1304  
  324   27.2  3.3  1.3  comp20977_c0_seq1      647   846    (57) C BovB_ACo           LINE/RTE-BovB         (802)   2481    2285   1305  
   12   14.4  0.0  0.0  comp20979_c0_seq1        2    25  (1222) + (CTCC)n            Simple_repeat             1     24     (0)   1306  
   13   18.2  0.0  0.0  comp20980_c0_seq1      249   279   (381) + A-rich             Low_complexity            1     31     (0)   1307  
   18   21.5  6.6  3.9  comp20980_c0_seq1      585   660     (0) + GA-rich            Low_complexity            1     78     (0)   1308  
   16   13.2  6.1  0.0  comp20985_c0_seq1        1    33  (1679) + (AT)n              Simple_repeat             1     35     (0)   1309  
   18   14.3  4.0  4.0  comp20985_c0_seq1      257   306  (1406) + (TTTC)n            Simple_repeat             1     50     (0)   1310  
   14   18.3  2.6  2.6  comp20985_c0_seq1      743   781   (931) + (AAC)n             Simple_repeat             1     39     (0)   1311  
   16    0.0  0.0  0.0  comp20985_c0_seq1     1552  1569   (143) + (AT)n              Simple_repeat             1     18     (0)   1312  
  290   23.0  2.9  1.8  comp20990_c0_seq1      622   719   (145) + Jockey-3_DGri      LINE/Jockey            3257   3335  (1378)   1313  
  241   21.4  0.0  0.0  comp20990_c0_seq1      712   767    (97) C ROO_I-int          LTR/Pao              (7515)    741     686   1314 *
  268   14.3  0.0  0.0  comp20990_c0_seq1      720   768    (96) C TART_DV            LINE/Jockey          (8077)   7022    6974   1315  
   41    6.8  1.6  1.6  comp20990_c0_seq1      787   850    (14) + (TGAA)n            Simple_repeat             1     64     (0)   1316  
   15   12.6  6.4  4.2  comp21011_c0_seq1      171   217   (299) + A-rich             Low_complexity            1     48     (0)   1317  
  241   18.9  2.8  5.8  comp21011_c0_seq1      320   426    (90) C EnSpm-6N1_DR       DNA/CMC-EnSpm        (8127)   1109    1006   1318 *
  288   23.2  1.0  3.0  comp21011_c0_seq1      350   451    (65) + TE-X-5_DR          Satellite             11874  11973 (12981)   1319  
  266   28.8  0.0  0.9  comp21011_c0_seq1      360   471    (45) C Gypsy68-I_AG       LTR/Gypsy            (3358)   2178    2068   1320 *
   15    0.0  0.0  0.0  comp21011_c0_seq1      500   516     (0) + (GT)n              Simple_repeat             1     17     (0)   1321  
   17    0.0  0.0  0.0  comp21011_c1_seq1     1863  1881     (0) + (CA)n              Simple_repeat             1     19     (0)   1322  
   18   32.1  2.3  1.1  comp21012_c0_seq1      100   186  (1008) + GA-rich            Low_complexity            1     88     (0)   1323  
   17   20.5  0.0  0.0  comp21013_c0_seq1      152   190   (557) + (TCC)n             Simple_repeat             1     39     (0)   1324  
  236   22.4  3.5  0.0  comp21019_c0_seq1      449   533    (10) + DNA-8-29_DR        DNA                     829    916   (104)   1325 *
  263   18.7  4.0  0.0  comp21019_c0_seq1      459   533    (10) C ZFERV-2-I_DR       LTR/ERV1             (9698)    866     789   1326  
   17   18.0  5.2  8.6  comp21025_c0_seq1      231   326   (828) + A-rich             Low_complexity            1     93     (0)   1327  
  408   15.8  1.6 10.8  comp21038_c0_seq1      721   841     (0) + DNA-2-24_DR        DNA                     704    814   (438)   1328  
   20   15.4  1.4  9.2  comp21044_c0_seq1        3    72   (638) + (TTTCTT)n          Simple_repeat             1     65     (0)   1329  
  241   32.5  6.4  1.5  comp21044_c0_seq1      137   261   (449) C OR2                SINE/tRNA-Core        (154)    330     200   1330  
   15   19.5  2.6  0.0  comp21044_c0_seq1      644   683    (27) + A-rich             Low_complexity            1     41     (0)   1331  
   16   13.2  0.0  0.0  comp21049_c0_seq1     2578  2602   (211) + (TA)n              Simple_repeat             1     25     (0)   1332  
  248   20.6  0.0  3.2  comp21058_c0_seq1      129   193   (119) + Helitron-9_CGi     RC/Helitron             595    657  (7271)   1333  
   18   17.6  0.0  0.0  comp21062_c0_seq1        1    32   (785) + (AT)n              Simple_repeat             1     32     (0)   1334  
  594   25.4  1.2  4.3  comp21062_c0_seq1      593   601   (216) + (TAG)n             Simple_repeat             1    215     (0)   1335  
  334   26.3  8.4  5.9  comp21062_c0_seq1      602   815     (2) + L1-11_DR           LINE/L1                6681   6899   (425)   1336  
  599   21.8  0.5  9.2  comp21062_c0_seq2        1    20   (226) + (TAG)n             Simple_repeat             1    223     (0)   1337  
  512   35.7  3.6  1.8  comp21062_c0_seq2       21   245     (1) + Jockey-3_DGri      LINE/Jockey            3210   3438  (1275)   1338  
  289   26.9  0.0  0.9  comp21064_c1_seq1      601   732   (371) + (TGG)n             Simple_repeat             1    130     (0)   1339  
   14   17.6  0.0  0.0  comp21064_c2_seq1     1010  1041     (2) + (CAACCA)n          Simple_repeat             1     32     (0)   1340  
  235   21.9  2.1  7.9  comp21064_c5_seq1        1    94   (733) + TART_DV            LINE/Jockey            2755   2843 (12256)   1341  
  265   20.7  1.7  1.7  comp21093_c0_seq1        2    60   (714) + OK                 SINE/tRNA-Core           57    115   (350)   1342  
   20   16.4  1.9  3.9  comp21109_c1_seq1      479   530    (56) + (TTTA)n            Simple_repeat             1     51     (0)   1343  
   12   16.0  0.0  3.5  comp21113_c0_seq1     1070  1099   (481) + A-rich             Low_complexity            1     29     (0)   1344  
  228   25.4  0.0 11.9  comp21113_c0_seq1     1460  1553    (27) + RLTR17B_Mm         LTR/ERVK                318    401   (401)   1345 *
  269   24.1  2.4  2.4  comp21113_c0_seq1     1485  1569    (11) + Polinton-1_DR      DNA/Maverick          17097  17181  (1304)   1346 *
  320   15.6  2.9  8.8  comp21113_c0_seq1     1494  1580     (0) + ERV1-N6-I_DR       LTR                    3352   3439  (1064)   1347  
   15    5.6  0.0  0.0  comp21114_c0_seq1        1    19   (366) + (TG)n              Simple_repeat             1     19     (0)   1348  
   13    0.0  0.0  0.0  comp21118_c0_seq1        7    23   (312) + (ATT)n             Simple_repeat             1     17     (0)   1349  
   16    7.4  3.2  3.2  comp21118_c1_seq1      665   695     (0) + (TTA)n             Simple_repeat             1     31     (0)   1350  
  248    8.6  0.0  0.0  comp21120_c1_seq1        1    35   (313) + ENSPM-6_DR         DNA/CMC-EnSpm          2739   2773 (29843)   1351  
  288   22.5  4.2  0.0  comp21129_c0_seq1        1    71  (1445) C hAT-2_DR           DNA/hAT-Charlie        (76)   2460    2387   1352  
  262   26.1  1.1  2.2  comp21129_c0_seq1       72    90  (1426) + L2-8_NVi           LINE/L2                 376    464  (5123)   1353  
   16   13.2  0.0  0.0  comp21134_c1_seq1       69    93   (172) + (T)n               Simple_repeat             1     25     (0)   1354  
  260   21.2  7.3  2.3  comp21149_c1_seq1      566   647     (0) + ENSPM-6_DR         DNA/CMC-EnSpm         31630  31715   (901)   1355  
  225    8.1  0.0  5.4  comp21151_c0_seq1      198   236   (802) C Zisupton_XM        DNA/Zisupton         (2494)   1688    1652   1356  
  360   30.6  0.0  0.0  comp21151_c0_seq1      380   490   (548) C MMSAT4             Satellite              (21)    147      37   1357  
  327   31.0  1.5  1.8  comp21151_c0_seq1      491   591   (447) + RNSAT1c            Satellite                 1    211    (23)   1358  
  225    8.1  0.0  5.4  comp21151_c0_seq2      198   236   (757) C Zisupton_XM        DNA/Zisupton         (2494)   1688    1652   1359  
  360   30.6  0.0  0.0  comp21151_c0_seq2      380   490   (503) C MMSAT4             Satellite              (21)    147      37   1360  
  327   31.0  1.5  1.8  comp21151_c0_seq2      491   591   (402) + RNSAT1c            Satellite                 1    211    (23)   1361  
   15    0.0  0.0  0.0  comp21158_c0_seq1        1    17  (2396) + (TG)n              Simple_repeat             1     17     (0)   1362  
  292   25.7  9.8  0.8  comp21164_c0_seq1      263   414    (67) C Mariner-28_DF      DNA/TcMar-Tc1         (296)    647     555   1363  
  236   21.1  1.2  6.5  comp21185_c0_seq1      880   960    (66) + L2-8_NVi           LINE/L2                 370    446  (5141)   1364  
  236   21.1  1.2  6.5  comp21185_c0_seq2      924  1004    (66) + L2-8_NVi           LINE/L2                 370    446  (5141)   1365  
   15   28.1  0.0  0.0  comp21191_c0_seq2      204   247   (503) + (TTG)n             Simple_repeat             1     44     (0)   1366  
   13   16.2  0.0  0.0  comp21191_c0_seq2      277   304   (446) + (CAAT)n            Simple_repeat             1     28     (0)   1367  
  226   16.2  2.6  2.6  comp21191_c0_seq2      549   624   (126) C Polinton-1_SM      DNA/Maverick         (5108)   9759    9684   1368  
   14    8.1  3.9  0.0  comp21191_c0_seq2      724   749     (1) + (ATT)n             Simple_repeat             1     27     (0)   1369  
   16    5.3  0.0  0.0  comp21192_c0_seq1        3    22   (349) + (TA)n              Simple_repeat             1     20     (0)   1370  
   63    7.5  0.0  1.1  comp21192_c0_seq1      284   371     (0) + (ATATT)n           Simple_repeat             1     87     (0)   1371  
   63    7.5  0.0  1.1  comp21192_c0_seq2      254   341     (0) + (ATATT)n           Simple_repeat             1     87     (0)   1372  
   16    5.3  0.0  0.0  comp21192_c0_seq3        3    22   (700) + (TA)n              Simple_repeat             1     20     (0)   1373  
  483   10.9  0.0  0.9  comp21192_c0_seq3      278   388   (334) + (TTATA)n           Simple_repeat             5    114     (0)   1374  
  369   15.2  1.6  1.6  comp21192_c0_seq3      389   399   (323) C Polinton-1N1_DR    DNA/Maverick          (614)  14850   14729   1375  
   13   21.8  0.0  2.6  comp21203_c2_seq1      945   983   (148) + A-rich             Low_complexity            1     38     (0)   1376  
  235   11.1  0.0  2.8  comp21210_c0_seq1      415   451  (1085) + Gypsy-171_AA-I     LTR/Gypsy              3168   3203  (2644)   1377  
   24   15.2  5.9  0.0  comp21217_c0_seq1        6    56  (1234) + (AT)n              Simple_repeat             1     54     (0)   1378  
   22   27.6  0.0  0.0  comp21230_c0_seq1      823   887    (57) + (ACCACG)n          Simple_repeat             1     65     (0)   1379  
   15    7.7  6.7  3.2  comp21237_c1_seq1        1    30  (1533) + (GT)n              Simple_repeat             1     31     (0)   1380  
  269   19.7  0.0  0.0  comp21240_c0_seq1      118   178  (1151) C Helitron-N3_DT     RC/Helitron           (430)     95      35   1381  
  263   17.1  1.2  3.6  comp21240_c0_seq1      179   200  (1129) + (CAGA)n            Simple_repeat             4     84     (0)   1382  
   21    9.6  6.2  4.1  comp21240_c0_seq1     1282  1329     (0) + (AT)n              Simple_repeat             1     49     (0)   1383  
  283   20.6  2.4  2.7  comp21240_c0_seq2        1    99   (991) C Sola3-1_BF         DNA/Sola             (6031)   2881    2726   1384  
   21    9.6  6.2  4.1  comp21240_c0_seq2     1043  1090     (0) + (AT)n              Simple_repeat             1     49     (0)   1385  
   13   22.7  2.4  0.0  comp21267_c2_seq1      254   294     (1) + A-rich             Low_complexity            1     42     (0)   1386  
  364   20.9  0.0 10.3  comp21267_c3_seq1        2    97   (212) C hAT-2n1_DR         DNA/hAT-Charlie        (91)   1119    1033   1387  
  264   16.8  6.5 16.0  comp21267_c3_seq1       77   260    (49) C BEL3_DM-I          LTR/Pao              (3366)    996     828   1388 *
  255   33.1  0.0  8.8  comp21267_c3_seq1      161   178   (131) + Gypsy68-I_AG       LTR/Gypsy              2111   2247  (3289)   1389 *
  287   32.8  0.0  0.0  comp21267_c3_seq1      179   309     (0) C EnSpm-6N1_DR       DNA/CMC-EnSpm        (8155)   1081     951   1390  
   18   17.7  0.0  0.0  comp21270_c0_seq1      745   782  (1183) + (GAT)n             Simple_repeat             1     38     (0)   1391  
   13   22.6  2.3  2.3  comp21271_c0_seq1        1    44  (1026) + (GTAT)n            Simple_repeat             1     44     (0)   1392  
   16    0.0  0.0  0.0  comp21282_c0_seq1        1    17   (595) + (A)n               Simple_repeat             1     17     (0)   1393  
   24   15.8  0.0  0.0  comp21289_c0_seq1     1608  1649     (1) + (AT)n              Simple_repeat             1     42     (0)   1394  
   16    0.0  0.0  0.0  comp21289_c2_seq1      378   395     (0) + (TA)n              Simple_repeat             1     18     (0)   1395  
   18   27.0  1.9  0.0  comp21289_c3_seq1        1    53   (246) + (GT)n              Simple_repeat             1     54     (0)   1396  
   21   10.4  0.0  0.0  comp21289_c3_seq1      269   299     (0) + (AC)n              Simple_repeat             1     31     (0)   1397  
  304   19.4  3.2  0.0  comp21313_c0_seq1        1    62  (3616) C OK                 SINE/tRNA-Core        (275)    190     127   1398  
  402   31.9  4.3  0.0  comp21313_c0_seq1     1947  2084  (1594) C OK                 SINE/tRNA-Core        (320)    145       2   1399  
   13   17.8  1.6 10.5  comp21313_c0_seq1     2193  2254  (1424) + A-rich             Low_complexity            1     57     (0)   1400  
   13   14.8  2.3  7.3  comp21318_c1_seq1     2042  2084   (132) + (TTTTC)n           Simple_repeat             1     41     (0)   1401  
  568   26.8  0.0  1.3  comp21324_c0_seq2      309   467   (207) + (TATG)n            Simple_repeat             3    159     (0)   1402  
  280   34.9  1.9  1.9  comp21324_c0_seq2      332   486   (188) C HATN16_DR          DNA/hAT-Charlie        (91)    853     699   1403 *
   16   16.8  0.0  0.0  comp21325_c0_seq1       12    38   (191) + (T)n               Simple_repeat             1     27     (0)   1404  
   17   22.8  0.0  0.0  comp21325_c0_seq1      110   145    (84) + (T)n               Simple_repeat             1     36     (0)   1405  
  315   24.1  0.0  2.5  comp21326_c0_seq1        3    83   (399) C OK                 SINE/tRNA-Core        (148)    317     239   1406  
   15    7.8  0.0  6.9  comp21330_c0_seq1      461   491    (93) + (ATC)n             Simple_repeat             1     29     (0)   1407  
   17    0.0  0.0  0.0  comp21335_c0_seq1      899   917     (0) + (TG)n              Simple_repeat             1     19     (0)   1408  
   47    8.2  0.0  0.0  comp21338_c1_seq1        1    65   (236) + (TGTA)n            Simple_repeat             1     65     (0)   1409  
   14   17.2  0.0  2.9  comp21338_c1_seq1      165   199   (102) + (TTAA)n            Simple_repeat             1     34     (0)   1410  
  249   22.9  5.2 11.8  comp21340_c0_seq1     2070  2185  (1828) C HeT-A3_DVi         LINE/Jockey           (894)   3453    3330   1411 *
  261   33.3  0.0  0.0  comp21340_c0_seq1     2094  2174  (1839) + ERV1-N6-I_DR       LTR                    3351   3431  (1072)   1412 *
  335   26.3  0.0  5.1  comp21340_c0_seq1     2107  2230  (1783) + DNA-2-12_DR        DNA/CMC-EnSpm           812    929  (3757)   1413  
  233   31.7  5.5  1.5  comp21340_c0_seq1     2175  2219  (1794) C Gypsy-22_DWil-I    LTR/Gypsy            (5209)   1006     876   1414 *
   16   15.9  0.0  0.0  comp21340_c0_seq1     2336  2363  (1650) + A-rich             Low_complexity            1     28     (0)   1415  
   20   10.8  0.0  0.0  comp21340_c0_seq1     2461  2490  (1523) + (TC)n              Simple_repeat             1     30     (0)   1416  
   16    9.7  0.0  0.0  comp21340_c1_seq1        1    22   (585) + (T)n               Simple_repeat             1     22     (0)   1417  
   16    9.1  0.0  4.0  comp21340_c1_seq1      256   281   (326) + (GT)n              Simple_repeat             1     25     (0)   1418  
   16    5.3  0.0  0.0  comp21341_c1_seq1        1    20   (422) + (A)n               Simple_repeat             1     20     (0)   1419  
   17    0.0  4.2  0.0  comp21358_c1_seq1      278   301     (0) + (TCTA)n            Simple_repeat             1     25     (0)   1420  
   13   14.7  3.3  0.0  comp21364_c1_seq1      490   519    (11) + (TAA)n             Simple_repeat             1     31     (0)   1421  
  300   24.7  2.2  2.2  comp21375_c0_seq1        3    93   (316) C Polinton-1_DR      DNA/Maverick          (798)  17687   17597   1422  
  287   27.5  1.9  4.8  comp21375_c0_seq1       94   107   (302) C ENSPM-6_DR         DNA/CMC-EnSpm         (862)  31752   31651   1423  
   16    9.8  0.0  0.0  comp21375_c0_seq1      377   398    (11) + (T)n               Simple_repeat             1     22     (0)   1424  
   13   11.7  3.6  0.0  comp21385_c0_seq1      219   246   (315) + (TTCTG)n           Simple_repeat             1     29     (0)   1425  
  226   29.0  0.0  0.0  comp21385_c0_seq1      500   561     (0) C RLTR17B_Mm         LTR/ERVK              (403)    399     338   1426  
  299   26.8  0.0  0.0  comp21398_c1_seq1        1    71   (270) C ERV1-N6-I_DR       LTR                  (1075)   3428    3358   1427  
  271   27.0  2.0  0.0  comp21398_c1_seq1       72   100   (241) + Gypsy68-I_AG       LTR/Gypsy              2154   2255  (3281)   1428  
  280   27.9  3.5  2.6  comp21400_c0_seq1      302   415  (1549) + Gypsy-69_CGi-I     LTR/Gypsy              6599   6713  (1100)   1429  
   17   19.1  3.0  6.2  comp21400_c0_seq1      496   562  (1402) + (AGACAA)n          Simple_repeat             1     65     (0)   1430  
   15   17.7  0.0  0.0  comp21401_c1_seq1        1    32   (225) + (AAT)n             Simple_repeat             1     32     (0)   1431  
  255   30.4  0.0  2.2  comp21402_c0_seq1        5    95   (322) + (TATG)n            Simple_repeat             3     91     (0)   1432  
   17    0.0  0.0  0.0  comp21410_c0_seq1        1    19   (319) + (A)n               Simple_repeat             1     19     (0)   1433  
   24    9.4  0.0  0.0  comp21410_c0_seq1      305   338     (0) + (A)n               Simple_repeat             1     34     (0)   1434  
  277   20.3  0.0  5.4  comp21411_c0_seq1      382   459     (0) + HAT1_DR            DNA/hAT-Ac              574    647  (2645)   1435  
   18   20.3  3.3  3.3  comp21411_c2_seq1        1    60   (518) + (AGAT)n            Simple_repeat             1     60     (0)   1436  
   15    9.7  0.0  0.0  comp21411_c2_seq1      337   358   (220) + (AT)n              Simple_repeat             1     22     (0)   1437  
   16    4.5  0.0  0.0  comp21411_c2_seq1      556   578     (0) + (ATAG)n            Simple_repeat             1     23     (0)   1438  
   20   28.4  1.7  0.0  comp21433_c0_seq1        1    60   (919) + (TA)n              Simple_repeat             1     61     (0)   1439  
   17    0.0  0.0  0.0  comp21433_c0_seq1      961   979     (0) + (GA)n              Simple_repeat             1     19     (0)   1440  
   14   14.3  8.3  2.0  comp21433_c1_seq1       56   103   (125) + (ATATAACT)n        Simple_repeat             1     51     (0)   1441  
   15   25.3  0.0  0.0  comp21449_c0_seq1     1311  1352    (94) + GA-rich            Low_complexity            1     42     (0)   1442  
   15   25.3  0.0  0.0  comp21449_c0_seq2     1339  1380    (94) + GA-rich            Low_complexity            1     42     (0)   1443  
   18   17.8  2.6  0.0  comp21461_c0_seq1        1    46   (790) + (AC)n              Simple_repeat             1     47     (0)   1444  
   24   23.8  0.0  0.0  comp21473_c0_seq1      450   503    (70) + (TG)n              Simple_repeat             1     54     (0)   1445  
   13   25.1  0.0  2.3  comp21479_c0_seq1      446   489   (209) + (AATACAA)n         Simple_repeat             1     43     (0)   1446  
   16    0.0  0.0  0.0  comp21479_c2_seq1        1    18  (1797) + (A)n               Simple_repeat             1     18     (0)   1447  
  270   34.8  0.7  0.7  comp21489_c0_seq1      865  1000   (416) C R4-1_AC            LINE/Dong-R4         (1019)   2644    2509   1448  
  231   29.6  3.4  0.0  comp21493_c1_seq1      592   679  (1605) + Dong               LINE/Dong-R4           2153   2243  (1891)   1449  
  231   19.1  0.0  0.0  comp21493_c1_seq1      859   900  (1384) + R4-1_BM            LINE/Dong-R4           1046   1087  (1553)   1450  
  238   32.0  2.4  2.4  comp21493_c1_seq1     1489  1613   (671) C Dada-U6_SS         DNA/Dada              (659)   7383    7259   1451  
  229   25.3  6.5 10.1  comp21493_c2_seq1      200   214   (271) + Crack-2_SP         LINE/L2                2392   2538   (352)   1452  
  454   29.2  0.7  0.0  comp21493_c2_seq1      215   351   (134) + ERV1-N3-I_DR       LTR                    3600   3737   (854)   1453 *
  500   29.4  0.7  0.7  comp21493_c2_seq1      236   382   (103) C Ginger1-1_AC       DNA/Ginger           (3354)    982     836   1454  
  244   23.6  9.9  2.0  comp21493_c2_seq1      314   404    (81) C DNA-8-5_DR         DNA/hAT               (731)   1409    1312   1455 *
   27    3.4  0.0  0.0  comp21498_c0_seq1        1    30   (818) + (GAA)n             Simple_repeat             1     30     (0)   1456  
   12   23.3  0.0  0.0  comp21498_c0_seq1      511   545   (303) + (AATAAT)n          Simple_repeat             1     35     (0)   1457  
   17   17.4  6.4  2.0  comp21506_c0_seq1      995  1041    (17) + (TC)n              Simple_repeat             1     49     (0)   1458  
   17    4.9  0.0  0.0  comp21525_c0_seq1       30    50   (227) + (AC)n              Simple_repeat             1     21     (0)   1459  
   27   33.6  0.8  2.3  comp21538_c0_seq1       15   145    (92) + (ATAT)n            Simple_repeat             1    129     (0)   1460  
   15    0.0  0.0  0.0  comp21541_c0_seq1      602   620   (723) + (GCT)n             Simple_repeat             1     19     (0)   1461  
   16   16.1  0.0  0.0  comp21541_c0_seq2      239   266  (1389) + A-rich             Low_complexity            1     28     (0)   1462  
   15    0.0  0.0  0.0  comp21541_c0_seq2      914   932   (723) + (GCT)n             Simple_repeat             1     19     (0)   1463  
   15    0.0  0.0  0.0  comp21541_c0_seq3      725   743   (723) + (GCT)n             Simple_repeat             1     19     (0)   1464  
   16   16.1  0.0  0.0  comp21541_c0_seq4      239   266  (1266) + A-rich             Low_complexity            1     28     (0)   1465  
   15    0.0  0.0  0.0  comp21541_c0_seq4      791   809   (723) + (GCT)n             Simple_repeat             1     19     (0)   1466  
   13   14.3  8.0  3.9  comp21551_c2_seq1       44    93   (573) + (TGAT)n            Simple_repeat             1     52     (0)   1467  
   12    9.3  0.0  4.2  comp21560_c0_seq1        1    25   (406) + (AAT)n             Simple_repeat             1     24     (0)   1468  
   15   24.2  0.0  0.0  comp21560_c0_seq1       97   135   (296) + A-rich             Low_complexity            1     39     (0)   1469  
  233   20.0  0.0  0.0  comp21563_c0_seq1      459   513     (0) C DNA-2-12_DR        DNA/CMC-EnSpm        (3773)    913     859   1470  
   16    0.0  0.0  0.0  comp21571_c0_seq1        1    18  (1473) + (CA)n              Simple_repeat             1     18     (0)   1471  
  639   33.5  5.0  3.6  comp21577_c0_seq1        1   518    (30) + RTE-4_CPB          LINE/RTE-RTE           2288   2812   (366)   1472  
   16    5.2  0.0  0.0  comp21602_c0_seq1        1    20   (209) + (GT)n              Simple_repeat             1     20     (0)   1473  
   17    2.7  9.8  4.7  comp21610_c0_seq2       56    96   (926) + (TTA)n             Simple_repeat             1     43     (0)   1474  
   13    5.3  0.0  0.0  comp21622_c0_seq1        2    21   (672) + (AAC)n             Simple_repeat             1     20     (0)   1475  
   13   31.3  0.0  0.0  comp21622_c0_seq1       22    42   (651) + (TAA)n             Simple_repeat             2     42     (0)   1476  
  287   32.7  0.0  1.0  comp21622_c0_seq1      533   637    (56) + Dong2_FR           LINE/Dong-R4           1287   1390   (172)   1477  
   13    0.0  0.0  0.0  comp21631_c0_seq1        1    17  (1320) + (ATG)n             Simple_repeat             1     17     (0)   1478  
  312   24.1  0.0  0.0  comp21631_c0_seq1     1259  1337     (0) + (CAT)n             Simple_repeat             2     80     (0)   1479  
   16   26.8  0.0  0.0  comp21645_c0_seq1     1919  1967   (842) + A-rich             Low_complexity            1     49     (0)   1480  
   16   26.8  0.0  0.0  comp21645_c0_seq2     1613  1661   (842) + A-rich             Low_complexity            1     49     (0)   1481  
   18    0.0  0.0  0.0  comp21649_c0_seq1        1    20   (963) + (TA)n              Simple_repeat             1     20     (0)   1482  
   12   14.8  4.9  4.9  comp21660_c0_seq1        8    48   (710) + (ATT)n             Simple_repeat             1     41     (0)   1483  
  228   26.2  7.0  2.2  comp21660_c0_seq1      142   227   (531) C PRIMA4-int         LTR/ERV1             (8014)    256     167   1484  
  325   25.7  5.9  3.5  comp21668_c0_seq1      493   520  (1972) + Gypsy-55_CGi-I     LTR/Gypsy              6550   6683   (270)   1485  
  614   19.3  0.0  0.0  comp21668_c0_seq1      521   655  (1837) + (ATG)n             Simple_repeat             3    137     (0)   1486  
   15   31.1  1.7  0.0  comp21668_c0_seq1     2067  2125   (367) + GA-rich            Low_complexity            1     60     (0)   1487  
   14   11.2  0.0  6.5  comp21674_c1_seq1     1148  1180   (168) + (TTC)n             Simple_repeat             1     31     (0)   1488  
   16   18.2  0.0  9.3  comp21679_c0_seq1        6    64   (335) + (ATACAT)n          Simple_repeat             1     54     (0)   1489  
   18   23.2  0.0  2.3  comp21707_c0_seq1      206   249     (0) + (AT)n              Simple_repeat             1     43     (0)   1490  
  259   26.9  6.5  0.0  comp21713_c1_seq1      408   500    (98) + Gypsy68-I_AG       LTR/Gypsy              2078   2176  (3360)   1491  
   12    9.7  0.0  0.0  comp21714_c0_seq1      512   533   (250) + (AAGA)n            Simple_repeat             1     22     (0)   1492  
   11   21.8  0.0  5.1  comp21714_c0_seq1      534   552   (231) + A-rich             Low_complexity            1     39     (0)   1493  
   13   11.5  0.0  6.7  comp21715_c0_seq1      162   193   (880) + A-rich             Low_complexity            1     30     (0)   1494  
   16   14.4  2.5  2.5  comp21715_c0_seq1      266   305   (768) + (CTCTCA)n          Simple_repeat             1     40     (0)   1495  
   13   11.5  0.0  6.7  comp21715_c0_seq3      162   193   (880) + A-rich             Low_complexity            1     30     (0)   1496  
   16   14.4  2.5  2.5  comp21715_c0_seq3      266   305   (768) + (CTCTCA)n          Simple_repeat             1     40     (0)   1497  
   28   17.2  0.0  1.9  comp21737_c0_seq1     1207  1260     (0) + GA-rich            Low_complexity            1     53     (0)   1498  
   13   27.6  0.0  0.0  comp21742_c1_seq1        1    40   (595) + (ATAG)n            Simple_repeat             1     40     (0)   1499  
  263   12.0  2.0  0.0  comp21758_c0_seq1      116   165   (246) + hAT-N76_DR         DNA/hAT?               2330   2380  (1753)   1500  
  281   20.0  1.8  0.0  comp21758_c0_seq1      230   284   (127) + RTE-6_AMi          LINE/RTE-BovB            58    113  (2993)   1501  
  231   22.0  3.3  1.6  comp21775_c0_seq1      422   481    (32) C Gypsy-68_CGi-I     LTR/Gypsy            (2245)   2317    2257   1502  
   16    0.0  0.0  0.0  comp21775_c3_seq1        1    18   (324) + (AC)n              Simple_repeat             1     18     (0)   1503  
   16   17.0  3.3  6.9  comp21785_c0_seq1     1619  1678   (114) + A-rich             Low_complexity            1     58     (0)   1504  
   13   29.1  3.5  4.7  comp21810_c0_seq1      176   262   (353) + (CTTCAT)n          Simple_repeat             1     86     (0)   1505  
   16   11.8  5.4  0.0  comp21810_c0_seq1      529   565    (50) + A-rich             Low_complexity            1     39     (0)   1506  
   14   28.5  1.3  5.5  comp21824_c1_seq1     1150  1225   (407) + A-rich             Low_complexity            1     73     (0)   1507  
  987   33.3  2.7  1.1  comp21831_c1_seq1       16   537   (116) C RTE-3_SP           LINE/RTE-BovB           (0)   2845    2316   1508  
   15   23.2  3.5  1.7  comp21837_c0_seq2      545   601   (315) + A-rich             Low_complexity            1     58     (0)   1509  
   17   15.5  0.0  0.0  comp21838_c0_seq1        1    29   (577) + (AT)n              Simple_repeat             1     29     (0)   1510  
   16    0.0  0.0  0.0  comp21838_c0_seq1      588   605     (1) + (TG)n              Simple_repeat             1     18     (0)   1511  
   15   13.2  0.0  5.7  comp21850_c1_seq1       23    59   (844) + A-rich             Low_complexity            1     35     (0)   1512  
  262   25.0  2.8  0.0  comp21860_c1_seq2      259   330   (161) + HeT-A3_DVi         LINE/Jockey            3337   3410   (937)   1513  
  229   18.6  1.5 11.5  comp21860_c1_seq2      278   344   (147) + RLTR17B_Mm         LTR/ERVK                330    390   (412)   1514 *
   26   26.2  3.2  4.9  comp21874_c0_seq1        4   128   (378) + (ACA)n             Simple_repeat             1    123     (0)   1515  
   16   32.5  1.7  0.0  comp21874_c0_seq1       78   137   (369) + (AAT)n             Simple_repeat             1     61     (0)   1516 *
  247   22.4  0.0  8.2  comp21880_c0_seq1      117   209   (375) + OR1                SINE/tRNA               909    956   (136)   1517  
   13   19.6  0.0  0.0  comp21885_c1_seq1      348   377   (295) + GA-rich            Low_complexity            1     30     (0)   1518  
   16    9.6  0.0  0.0  comp21885_c1_seq1      471   493   (179) + (A)n               Simple_repeat             1     23     (0)   1519  
  268   27.7  2.8  2.8  comp21885_c1_seq1      528   563   (109) + HATN16_DR          DNA/hAT-Charlie         695    839   (105)   1520  
  372   27.5  0.0  0.0  comp21885_c1_seq1      564   672     (0) C hAT-2n1_DR         DNA/hAT-Charlie       (105)   1105     997   1521  
   17    5.0  0.0  0.0  comp21890_c0_seq1        3    23   (272) + (GA)n              Simple_repeat             1     21     (0)   1522  
  241   21.1  3.4  3.4  comp21890_c0_seq1      141   199    (96) C OR1                SINE/tRNA             (794)    298     240   1523  
   14   27.3  0.0  0.0  comp21892_c1_seq1        1    44   (407) + (TACA)n            Simple_repeat             1     44     (0)   1524  
  393   30.7  8.0  4.5  comp21892_c4_seq1      432   970   (341) + RTE-10_SP          LINE/RTE-BovB           128    684   (652)   1525  
  238   29.5  2.8  2.8  comp21892_c4_seq1     1087  1194   (117) + RTE-10_SP          LINE/RTE-BovB           882    989   (347)   1525  
  253   28.6  0.0  0.0  comp21892_c5_seq1      155   210  (1202) C Chompy-1_CPB       DNA/PIF-Harbinger     (609)    512     457   1526  
  228   24.1  0.0  1.7  comp21892_c5_seq1      611   669   (743) C Tx1-13_SK          LINE/L1-Tx1           (245)   5079    5022   1527  
  258   31.1  4.9  4.1  comp21893_c4_seq1      231   374   (883) + Chapaev3-2_NVi     DNA/CMC-Chapaev-3      1223   1367   (859)   1528  
   33   11.0  0.0  0.0  comp21914_c0_seq1      118   176   (252) + (AACCGAACTT)n      Simple_repeat             1     59     (0)   1529  
   27    0.0  0.0  0.0  comp21914_c0_seq1      231   256   (172) + (CAGC)n            Simple_repeat             1     26     (0)   1530  
   17   12.7  0.0  0.0  comp21914_c0_seq1      403   428     (0) + (CA)n              Simple_repeat             1     26     (0)   1531  
  243   25.0  7.2  1.4  comp21915_c1_seq1     1410  1478    (19) C Gypsy-6_DFi-I      LTR/Gypsy            (2015)   2631    2559   1532  
  394   19.5  0.0  2.4  comp21922_c1_seq1        1    84   (686) + (CATA)n            Simple_repeat             1     82     (0)   1533  
  253   23.7  1.1  6.7  comp21922_c1_seq1       85    95   (675) C Homo6              DNA/hAT-Pegasus      (2908)    814     725   1534  
   24   25.2  1.6  0.0  comp21926_c3_seq1        1    61   (474) + (TG)n              Simple_repeat             1     62     (0)   1535  
  304   30.6  3.3  3.3  comp21942_c2_seq1      121   349  (1121) C RNSAT1c            Satellite              (23)    229       1   1536  
  333   33.8  0.7  0.7  comp21942_c2_seq1      837  1009   (461) C RNSAT1c            Satellite              (28)    173       1   1537  
  289   29.9  4.4  4.4  comp21942_c2_seq1      960  1223   (247) + MMSAT4             Satellite                 1    264     (5)   1538 *
  344   31.2  2.1  0.0  comp21942_c2_seq1     1146  1289   (181) C RNSAT1c            Satellite               (1)    167      21   1539  
   13   28.1  0.0  2.1  comp21944_c0_seq1      462   510   (421) + (TTTTTC)n          Simple_repeat             1     48     (0)   1540  
   16    0.0  0.0  0.0  comp21955_c1_seq1      613   633     (0) + (ATCT)n            Simple_repeat             1     21     (0)   1541  
  391   21.7  9.1  2.8  comp21966_c0_seq1        2   200   (593) + DNA-2-12_DR        DNA/CMC-EnSpm           773    983  (3703)   1542 *
  430   24.4  3.0  3.0  comp21966_c0_seq1       36   204   (589) + (CATA)n            Simple_repeat             4    172     (0)   1543  
  286   23.8  6.5  5.8  comp21966_c0_seq1       83   220   (573) + Chapaev-1_AA       DNA/CMC-Chapaev        3018   3156   (214)   1544 *
  271   28.1  4.8 10.7  comp21966_c0_seq1       85   311   (482) C Kolobok-3_Aplcal   DNA/Kolobok-Hydra    (4119)    962     748   1545 *
  331   23.2  5.2 16.2  comp21966_c0_seq1      118   328   (465) + HAT1_DR            DNA/hAT-Ac              457    647  (2645)   1546 *
  525   29.4  1.1  3.4  comp21966_c0_seq1      177   389   (404) + (CAGA)n            Simple_repeat             1    208     (0)   1547  
   16    0.0  0.0  0.0  comp21974_c0_seq1      289   306     (0) + (AT)n              Simple_repeat             1     18     (0)   1548  
   14   19.7  4.0  4.0  comp21978_c0_seq1      100   149   (921) + GA-rich            Low_complexity            1     50     (0)   1549  
   27   13.1  0.0  0.0  comp21984_c0_seq1        1    50   (355) + (AT)n              Simple_repeat             1     50     (0)   1550  
  263   20.3  2.6  2.6  comp21990_c0_seq1     1413  1488   (295) C Gypsy68-I_AG       LTR/Gypsy            (3347)   2189    2114   1551 *
  279   23.1  1.1  5.1  comp21990_c0_seq1     1429  1561   (222) + TRAS3_BM           LINE/R1                1706   1786  (6219)   1552  
  262   26.3  1.0  3.0  comp21990_c0_seq1     1489  1514   (269) + Gypsy-31-LTR_DR    LTR/Gypsy                50    149   (805)   1553 *
   15    8.1  0.0  3.7  comp21990_c0_seq1     1756  1783     (0) + (TTA)n             Simple_repeat             1     27     (0)   1554  
   17   37.3  1.0  2.0  comp21990_c1_seq1      319   419     (0) + (TAA)n             Simple_repeat             1    100     (0)   1555  
   13   23.8  3.9  6.6  comp21998_c0_seq1      367   444  (3964) + (CTATT)n           Simple_repeat             1     76     (0)   1556  
  226   15.8  0.0 15.4  comp21998_c0_seq1      897   956  (3452) C BEL-1_DEre-I       LTR/Pao              (3869)    392     341   1557  
  236   24.1  2.4  4.9  comp22002_c0_seq1     1007  1089   (202) + LTR-882_AMi        LTR/ERV1                744    824   (152)   1558  
  236   24.1  2.4  4.9  comp22002_c0_seq2      426   508   (202) + LTR-882_AMi        LTR/ERV1                744    824   (152)   1559  
   15    0.0  0.0  0.0  comp22003_c0_seq1        1    17   (203) + (AC)n              Simple_repeat             1     17     (0)   1560  
  235    7.7  2.4  5.0  comp22003_c0_seq1      180   220     (0) C OR2                SINE/tRNA-Core        (138)    346     307   1561  
   13   14.8  0.0  3.2  comp22003_c1_seq1       68    99   (325) + (ATTCC)n           Simple_repeat             1     31     (0)   1562  
   16   19.6  2.9  0.0  comp22003_c1_seq1      390   424     (0) + (CA)n              Simple_repeat             1     36     (0)   1563  
   19   18.8  2.0  2.0  comp22006_c0_seq1     1710  1759     (2) + GA-rich            Low_complexity            1     50     (0)   1564  
  343   21.5  0.0  0.0  comp22014_c0_seq1        1    79   (296) + Helitron-N2_DR     RC/Helitron            1483   1561   (902)   1565  
  257   24.2  0.0  1.0  comp22014_c0_seq1       22   125   (250) C Dada-1_BF          DNA/Dada             (6323)   1316    1253   1566 *
  307   25.6  0.0  4.4  comp22014_c0_seq1       80    94   (281) C ERV1-N6-I_DR       LTR                  (1071)   3432    3343   1567  
  247   35.8  0.0  0.0  comp22014_c0_seq1       95   134   (241) C Gypsy68-I_AG       LTR/Gypsy            (3273)   2263    2130   1568  
  369   21.7  0.0 10.7  comp22014_c1_seq1        1   124   (165) C ERV1-N6-I_DR       LTR                  (1063)   3440    3329   1569  
  316   22.3  1.4  6.6  comp22014_c1_seq1      125   144   (145) + (TATG)n            Simple_repeat             4    140     (0)   1570  
   19   11.3  0.0  0.0  comp22014_c1_seq1      261   289     (0) + (AT)n              Simple_repeat             1     29     (0)   1571  
   20   12.0  4.1  4.1  comp22036_c0_seq1      313   361    (64) + (TGT)n             Simple_repeat             1     49     (0)   1572  
   29   12.7  3.1  3.1  comp22039_c2_seq1       55   118   (341) + A-rich             Low_complexity            1     64     (0)   1573  
  227   22.6  9.4  0.0  comp22039_c2_seq1      259   311   (148) + Helitron-1_AP      RC/Helitron            1026   1083  (1824)   1574  
   16    4.5  0.0  0.0  comp22051_c1_seq1        1    23   (953) + (GAAA)n            Simple_repeat             1     23     (0)   1575  
   15   24.9  3.3  3.3  comp22051_c1_seq1      798   858   (118) + GA-rich            Low_complexity            1     61     (0)   1576  
   13   18.1  0.0  3.1  comp22056_c0_seq1        9    41  (2753) + (TTG)n             Simple_repeat             1     32     (0)   1577  
   15   17.7  0.0  0.0  comp22056_c3_seq1      189   220   (201) + (ACAC)n            Simple_repeat             1     32     (0)   1578  
   15    0.0  0.0  5.3  comp22058_c0_seq1        1    20   (691) + (AT)n              Simple_repeat             1     19     (0)   1579  
   13   16.8  0.0  0.0  comp22062_c0_seq1      552   579    (82) + (ATGT)n            Simple_repeat             1     28     (0)   1580  
  273   26.5  1.4  2.9  comp22070_c1_seq1      851   920    (45) + hAT-N53_DR         DNA/hAT-Ac?            2736   2804  (3015)   1581 *
  346   20.7  3.1  0.4  comp22070_c1_seq1      869   965     (0) C hAT-N70_DR         DNA/hAT?              (670)    655     562   1582  
  250   16.3  6.0  1.9  comp22076_c0_seq1      718   767   (541) + Helitron-2_DVir    RC/Helitron            1903   1954  (7187)   1583  
  250   16.3  6.0  1.9  comp22076_c0_seq2      703   752   (541) + Helitron-2_DVir    RC/Helitron            1903   1954  (7187)   1584  
   13    8.5  4.0  0.0  comp22085_c0_seq1     1006  1030  (2745) + (CAAA)n            Simple_repeat             1     26     (0)   1585  
   14   16.5  3.8  5.8  comp22085_c0_seq1     1946  1998  (1777) + (AATATAA)n         Simple_repeat             1     52     (0)   1586  
   19   17.2  0.0  0.0  comp22085_c0_seq1     3192  3224   (551) + A-rich             Low_complexity            1     33     (0)   1587  
   15   19.3  2.3  2.3  comp22085_c0_seq1     3225  3234   (541) + (AACA)n            Simple_repeat             1     43     (0)   1588  
   16    4.5  0.0  0.0  comp22086_c0_seq1      182   204  (1081) + (ACG)n             Simple_repeat             1     23     (0)   1589  
  226   12.1  0.0  0.0  comp22086_c0_seq1      483   515   (770) C Gypsy-622_AA-I     LTR/Gypsy            (4255)   4115    4083   1590  
  610   25.5  3.7  0.6  comp22086_c0_seq1     1124  1285     (0) C OK                 SINE/tRNA-Core         (54)    411     245   1591  
   16    9.8  0.0  0.0  comp22089_c0_seq1        1    22   (357) + (A)n               Simple_repeat             1     22     (0)   1592  
   13   13.6  2.9  2.9  comp22093_c0_seq1     1347  1380  (1169) + A-rich             Low_complexity            1     34     (0)   1593  
   17   15.9  2.7  2.7  comp22102_c0_seq1        1    37   (481) + GA-rich            Low_complexity            1     37     (0)   1594  
   15    0.0  0.0  0.0  comp22138_c2_seq1      587   603     (0) + (AC)n              Simple_repeat             1     17     (0)   1595  
   22   17.3  0.0  0.0  comp22138_c3_seq1      722   760     (0) + (TA)n              Simple_repeat             1     39     (0)   1596  
   14   19.9  2.4  2.4  comp22140_c0_seq1     1339  1380   (121) + (TAT)n             Simple_repeat             1     42     (0)   1597  
   16    5.3  0.0  0.0  comp22152_c0_seq1      235   254     (0) + (A)n               Simple_repeat             1     20     (0)   1598  
   13   26.7  0.0  5.4  comp22160_c0_seq1     1026  1084   (455) + (TTATG)n           Simple_repeat             1     56     (0)   1599  
   19   14.9  4.4  0.0  comp22162_c1_seq1        1    45   (190) + (ATAATG)n          Simple_repeat             1     47     (0)   1600  
  246   28.0  6.6  6.0  comp22162_c1_seq1       69   136    (99) + Gypsy68-I_AG       LTR/Gypsy              2056   2223  (3313)   1601  
  386   18.5  0.3  0.8  comp22162_c1_seq1      137   235     (0) + Dada-U6_SS         DNA/Dada               3888   3990  (4052)   1602  
  238   33.0  0.0  1.1  comp22162_c3_seq1        1    89   (193) C Polinton-1_DR      DNA/Maverick          (807)  17678   17591   1603  
  269   30.5  0.0  1.1  comp22162_c3_seq1      187   282     (0) + Ginger1-1_AC       DNA/Ginger              820    914  (3422)   1604  
   16    7.8  0.0  3.6  comp22171_c0_seq1      868   896     (6) + (ATT)n             Simple_repeat             1     28     (0)   1605  
   14   18.4  0.0  0.0  comp22181_c0_seq1      904   934    (42) + (ATAC)n            Simple_repeat             1     31     (0)   1606  
  276   19.7  0.0 11.1  comp22193_c0_seq1      386   465   (577) + Dada-tL_DR         DNA/Dada               9827   9898   (509)   1607  
  243   12.5  2.5  0.0  comp22193_c0_seq1      635   674   (368) + RTAg4              LINE/R1                1978   2018  (5054)   1608  
   15    0.0  0.0  0.0  comp22197_c0_seq1     2249  2265     (6) + (GA)n              Simple_repeat             1     17     (0)   1609  
  248   24.6  0.0  0.0  comp22215_c0_seq1        1    65  (1196) C Polinton-1_DR      DNA/Maverick         (1316)  17169   17105   1610  
   14   13.0  5.9  0.0  comp22215_c0_seq1     1133  1166    (95) + (AATA)n            Simple_repeat             1     36     (0)   1611  
  282   22.4  0.9  5.8  comp22215_c1_seq1        1   109   (464) C Helitron-2_DR      RC/Helitron         (15554)  11858   11755   1612  
  262   23.7  2.0  8.6  comp22215_c1_seq1       17   164   (409) C Gypsy68-I_AG       LTR/Gypsy            (3267)   2269    2126   1613 *
   19    0.0  0.0  4.2  comp22220_c0_seq1        1    25   (277) + (CT)n              Simple_repeat             1     24     (0)   1614  
   15   24.5  5.8  1.4  comp22220_c0_seq1      154   222    (80) + (ATCTT)n           Simple_repeat             1     72     (0)   1615  
   18    4.7  0.0  0.0  comp22220_c0_seq1      281   302     (0) + (CT)n              Simple_repeat             1     22     (0)   1616  
   16   30.0  4.9  0.0  comp22242_c0_seq1      939   957   (830) + (CAACAT)n          Simple_repeat             1     29    (56)   1617  
   16   11.6  0.0  0.0  comp22242_c0_seq1      958   985   (802) + (AAC)n             Simple_repeat             1     28     (0)   1618  
   16   30.0  4.9  0.0  comp22242_c0_seq1      986  1019   (768) + (CAACAT)n          Simple_repeat            30     85     (0)   1617  
   16   22.1  0.0  0.0  comp22242_c0_seq1     1215  1246   (541) + A-rich             Low_complexity            1     32     (0)   1619  
   17   18.5  0.0  0.0  comp22242_c0_seq1     1577  1607   (180) + (T)n               Simple_repeat             1     31     (0)   1620  
   17    5.0  0.0  0.0  comp22244_c0_seq1      684   704     (1) + (AT)n              Simple_repeat             1     21     (0)   1621  
   19   21.8  0.0  0.0  comp22248_c1_seq1      369   412    (77) + (T)n               Simple_repeat             1     44     (0)   1622  
   12   29.6  2.0  0.0  comp22248_c1_seq1      441   489     (0) + (GGTGG)n           Simple_repeat             1     50     (0)   1623  
   26   30.7  1.4  4.5  comp22254_c0_seq1      424   595    (57) + A-rich             Low_complexity            1    166     (0)   1624  
   14    5.0  0.0  0.0  comp22257_c1_seq1        1    21  (2119) + (TGT)n             Simple_repeat             1     21     (0)   1625  
   20   15.9  0.0  0.0  comp22257_c1_seq1     1997  2031   (109) + (AT)n              Simple_repeat             1     35     (0)   1626  
   17   16.7  4.8  2.3  comp22258_c0_seq1      941   982    (11) + (AT)n              Simple_repeat             1     43     (0)   1627  
   15   13.9  0.0  0.0  comp22260_c1_seq1        1    24  (1987) + (TA)n              Simple_repeat             1     24     (0)   1628  
  235   20.0  6.7  0.0  comp22260_c1_seq1      686   730  (1281) C L1-5B_EC           LINE/L1              (6763)     56       9   1629  
   24   29.0  1.0  4.0  comp22260_c1_seq1     1601  1703   (308) + (TAT)n             Simple_repeat             1    100     (0)   1630  
   18   14.6  4.3  2.1  comp22260_c1_seq1     1803  1849   (162) + A-rich             Low_complexity            1     48     (0)   1631  
   14   20.1  0.0  0.0  comp22260_c1_seq1     1894  1927    (84) + (TTTTA)n           Simple_repeat             1     34     (0)   1632  
   14    0.0  3.6  7.4  comp22260_c1_seq1     1980  2007     (4) + (ACAT)n            Simple_repeat             1     27     (0)   1633  
   12   35.6  1.6  0.0  comp22264_c0_seq1      187   250     (0) + (ATAT)n            Simple_repeat             1     65     (0)   1634  
  244   20.4  0.0  0.0  comp22272_c0_seq1      238   281   (193) C Nimbus             LINE/I               (3840)   2005    1962   1635  
  260   22.8  0.0  2.5  comp22277_c1_seq1     1276  1356     (0) C ENSPM-6_DR         DNA/CMC-EnSpm         (821)  31795   31717   1636  
   14    3.8  6.9  3.3  comp22290_c0_seq1      741   769    (39) + (ATT)n             Simple_repeat             1     30     (0)   1637  
   16   12.0  5.6  0.0  comp22293_c0_seq1      546   581    (53) + A-rich             Low_complexity            1     38     (0)   1638  
  227   24.3  0.0  6.1  comp22307_c0_seq1      564   633  (1056) + BEL-5_AA-I         LTR/Pao                 430    495  (5738)   1639  
   12    5.5  0.0  0.0  comp22307_c0_seq1     1669  1687     (2) + (ACA)n             Simple_repeat             1     19     (0)   1640  
   12    5.6  0.0  0.0  comp22307_c2_seq1        1    19   (491) + (AAT)n             Simple_repeat             1     19     (0)   1641  
  331   17.6  5.4  0.0  comp22307_c2_seq1      173   246   (264) + (ATG)n             Simple_repeat             1     78     (0)   1642  
   12   13.7  0.0  0.0  comp22307_c2_seq1      371   394   (116) + (GTT)n             Simple_repeat             1     24     (0)   1643  
   14   10.5  6.5  0.0  comp22307_c2_seq1      468   498    (12) + (TTCT)n            Simple_repeat             1     33     (0)   1644  
   13   13.1  0.0  0.0  comp22310_c0_seq1      864   888   (624) + (ATT)n             Simple_repeat             1     25     (0)   1645  
   12   11.6  4.7  7.1  comp22310_c0_seq1     1171  1213   (299) + (TATGAGAA)n        Simple_repeat             1     42     (0)   1646  
  365   24.1  0.0  0.0  comp22337_c1_seq1        1    83   (617) C hAT-2n1_DR         DNA/hAT-Charlie        (96)   1114    1032   1647  
  323   19.8  9.9  0.0  comp22337_c1_seq1       13    93   (607) + CASAT_HD           Satellite               190    278     (2)   1648 *
  249   27.4  4.8  2.8  comp22337_c1_seq1       84   105   (595) + TSESSEBEII         DNA/TcMar-Tc1          1887   1993    (33)   1649 *
  243   29.9  0.0  0.0  comp22337_c1_seq1      176   252   (448) + RTE-8_PM           LINE/RTE-BovB          3576   3652   (394)   1650  
   69   37.7  1.9  1.4  comp22338_c0_seq1        1   368     (1) + GA-rich            Low_complexity            1    370     (0)   1651  
   17    5.0  0.0  0.0  comp22347_c1_seq1      910   930    (59) + (CT)n              Simple_repeat             1     21     (0)   1652  
   17    5.0  0.0  0.0  comp22347_c1_seq1      969   989     (0) + (A)n               Simple_repeat             1     21     (0)   1653  
   14   20.8  0.0  0.0  comp22369_c0_seq1      963   995   (967) + (CAC)n             Simple_repeat             1     33     (0)   1654  
  227    3.7  0.0  0.0  comp22369_c0_seq1      996  1022   (940) C Gypsy-90_CQ-I      LTR/Gypsy            (6411)   1977    1951   1655  
   16    0.0  0.0  0.0  comp22382_c0_seq1        1    18  (1785) + (TG)n              Simple_repeat             1     18     (0)   1656  
   24   12.9  0.0  7.3  comp22382_c0_seq1      191   249  (1554) + (TTTG)n            Simple_repeat             1     55     (0)   1657  
  226   23.8  6.3  0.0  comp22382_c0_seq1     1372  1434   (369) C Gypsy-12_DSim-I    LTR/Gypsy            (2463)   2320    2254   1658  
   19   10.8  0.0  0.0  comp22402_c0_seq1      445   475     (0) + (ATA)n             Simple_repeat             1     31     (0)   1659  
   13   22.0  3.1  6.3  comp22405_c0_seq1      176   240  (1573) + A-rich             Low_complexity            1     63     (0)   1660  
   28   28.6  0.0  0.0  comp22425_c0_seq1       96   171   (118) + (TT)n              Simple_repeat             1     76     (0)   1661  
  273   14.9  0.0  0.0  comp22425_c0_seq1      243   289     (0) C hAT-N76_DR         DNA/hAT?             (1754)   2379    2333   1662  
   17    0.0  0.0  0.0  comp22425_c1_seq1        1    22   (604) + (GATA)n            Simple_repeat             1     22     (0)   1663  
   15   19.6  0.0  0.0  comp22425_c1_seq1       49    83   (543) + (ACAT)n            Simple_repeat             1     35     (0)   1664  
   15   32.8  0.0  0.0  comp22425_c1_seq1      287   335   (291) + (TT)n              Simple_repeat             1     49     (0)   1665  
   17   15.4  5.6  0.0  comp22425_c1_seq1      397   432   (194) + (TA)n              Simple_repeat             1     38     (0)   1666  
   16   19.1  0.0  1.7  comp22425_c1_seq1      451   492   (134) + A-rich             Low_complexity            1     41     (0)   1667  
   12   18.7  0.0  7.7  comp22425_c1_seq2      566   607   (305) + (ATGT)n            Simple_repeat             1     39     (0)   1668  
   15   13.7  0.0  0.0  comp22425_c1_seq2      695   718   (194) + (TA)n              Simple_repeat             1     24     (0)   1669  
   16   19.1  0.0  1.7  comp22425_c1_seq2      737   778   (134) + A-rich             Low_complexity            1     41     (0)   1670  
   14    4.5  4.3  0.0  comp22429_c0_seq1        1    23  (2934) + (CTT)n             Simple_repeat             1     24     (0)   1671  
   12    5.5  0.0  0.0  comp22429_c2_seq1        1    19  (1339) + (GAA)n             Simple_repeat             1     19     (0)   1672  
  307   22.5  0.0  1.2  comp22437_c0_seq1        1    81  (1206) + hAT-2n1_DR         DNA/hAT-Charlie        1008   1087   (123)   1673  
  292   22.6  5.0  4.1  comp22437_c0_seq1       82   120  (1167) + hAT-N70_DR         DNA/hAT?                571    691   (634)   1674  
   13   18.9  1.7  9.3  comp22437_c0_seq1      702   759   (528) + A-rich             Low_complexity            1     54     (0)   1675  
   19   16.9  0.0  0.0  comp22437_c0_seq1     1117  1149   (138) + A-rich             Low_complexity            1     33     (0)   1676  
   19   16.9  0.0  0.0  comp22437_c0_seq2      372   404   (138) + A-rich             Low_complexity            1     33     (0)   1677  
  307   22.5  0.0  1.2  comp22437_c0_seq3        1    81   (667) + hAT-2n1_DR         DNA/hAT-Charlie        1008   1087   (123)   1678  
  292   22.6  5.0  4.1  comp22437_c0_seq3       82   120   (628) + hAT-N70_DR         DNA/hAT?                571    691   (634)   1679  
  225   10.0  0.0  0.0  comp22445_c1_seq1      362   391   (728) + Copia21-NVi_I-int  LTR/Copia               371    400  (2398)   1680  
   15   29.5  1.8  0.0  comp22448_c0_seq1      100   154   (120) + (TTAA)n            Simple_repeat             1     56     (0)   1681  
  232   15.7  2.7  4.2  comp22448_c1_seq1      236   308    (77) C ERV6B-MD_I-int     LTR/ERV1              (530)   7511    7440   1682  
  244   26.1  0.0  1.4  comp22448_c1_seq1      315   384     (1) + DNA-N4_DR          DNA                     650    718   (324)   1683  
  236   12.6  8.1 14.3  comp22449_c0_seq1      756   829  (1230) C Jockey-3_DT        LINE/Jockey          (2588)   1824    1755   1684  
   17    7.4  6.9  0.0  comp22449_c0_seq1     2031  2059     (0) + (AT)n              Simple_repeat             1     31     (0)   1685  
   31   12.1  0.0  0.0  comp22453_c0_seq1      142   195   (195) + (CA)n              Simple_repeat             1     54     (0)   1686  
  289   17.0  0.0  0.0  comp22472_c0_seq1       12    58  (1015) + OK                 SINE/tRNA-Core          413    459     (6)   1687  
   17   17.5  3.0  7.8  comp22474_c1_seq1     1917  1983    (44) + (GTTTTT)n          Simple_repeat             1     64     (0)   1688  
   13   14.2  3.0  3.0  comp22474_c1_seq1     1987  2019     (8) + (TGA)n             Simple_repeat             1     33     (0)   1689  
   41   25.0  1.8  0.0  comp22480_c0_seq1       84   193    (58) + (TCTC)n            Simple_repeat             1    112     (0)   1690  
  334    7.9 15.6  1.4  comp22480_c0_seq2        5    68   (193) + OK                 SINE/tRNA-Core          196    268   (197)   1691  
  247   21.6  0.0  0.0  comp22480_c0_seq2       24    74   (187) C hAT-N71_DR         DNA/hAT              (1041)   1909    1859   1692 *
  231   20.6  3.2  0.0  comp22480_c0_seq2       36    98   (163) C Gypsy120-LTR_DR    LTR/Gypsy             (931)    105      41   1693 *
   33   27.3  2.8  0.0  comp22480_c0_seq2      105   211    (50) + (TCTCTC)n          Simple_repeat             1    110     (0)   1694  
  234   18.2  5.7  5.7  comp22484_c1_seq1      794   863     (9) C ERV2-1-EC_I-int    LTR/ERVK             (5525)   1406    1337   1695  
   15   16.4  2.9  0.0  comp22517_c0_seq1        8    41   (738) + (TTA)n             Simple_repeat             1     35     (0)   1696  
  233   12.8  0.0  2.6  comp22521_c0_seq1      306   345  (2773) C LOR1-int           LTR/ERV1             (5004)   3116    3078   1697  
   14   22.0  2.4  0.0  comp22521_c0_seq1      675   716  (2402) + (AGATAT)n          Simple_repeat             1     43     (0)   1698  
   13   25.6  0.0  4.2  comp22521_c0_seq1     1894  1943  (1175) + A-rich             Low_complexity            1     48     (0)   1699  
   12   31.8  3.4  0.0  comp22521_c0_seq1     2663  2721   (397) + GA-rich            Low_complexity            1     61     (0)   1700  
   14    9.3  0.0  0.0  comp22534_c0_seq1        1    23   (321) + (GAT)n             Simple_repeat             1     23     (0)   1701  
   14   20.8  0.0  0.0  comp22534_c0_seq1      112   144   (200) + (TAC)n             Simple_repeat             1     33     (0)   1702  
  285   26.2  1.2  0.0  comp22534_c1_seq1        1    84   (622) + HATN16_DR          DNA/hAT-Charlie         722    806   (138)   1703  
  234   24.3 10.1 10.1  comp22534_c1_seq1       85   119   (587) + Polinton-1_DR      DNA/Maverick          17665  17783   (702)   1704  
   18   17.4  2.1  2.1  comp22534_c1_seq1      509   555   (151) + A-rich             Low_complexity            1     47     (0)   1705  
   15    0.0  0.0  0.0  comp22534_c1_seq1      690   706     (0) + (AT)n              Simple_repeat             1     17     (0)   1706  
   12    9.7  0.0  0.0  comp22543_c0_seq1       47    68   (401) + (CGCA)n            Simple_repeat             1     22     (0)   1707  
   13   24.9  0.0  0.0  comp22543_c0_seq1       74   111   (358) + (ATATTA)n          Simple_repeat             1     38     (0)   1708  
   16   21.7  0.0  0.0  comp22549_c0_seq1      738   769   (243) + (T)n               Simple_repeat             1     32     (0)   1709  
   18    4.7  0.0  0.0  comp22549_c0_seq1      991  1012     (0) + (TG)n              Simple_repeat             1     22     (0)   1710  
   16    0.0  0.0  0.0  comp22553_c1_seq1        2    19   (790) + (TC)n              Simple_repeat             1     18     (0)   1711  
   13   12.2  3.7  0.0  comp22553_c1_seq1      781   807     (2) + (TAA)n             Simple_repeat             1     28     (0)   1712  
  257   19.7  1.3  0.0  comp22559_c0_seq1        3    78   (485) C Dada-tL_DR         DNA/Dada             (5621)   4786    4710   1713  
  228   19.6  0.0  4.6  comp22559_c0_seq1       79    93   (470) + DNA-2-24_DR        DNA                     757    843   (409)   1714  
   13   20.3  0.0  0.0  comp22559_c0_seq1      331   360   (203) + (ACA)n             Simple_repeat             1     30     (0)   1715  
  248   23.9  9.4  4.0  comp22559_c0_seq1      468   563     (0) + hAT-2_DR           DNA/hAT-Charlie        2338   2438    (98)   1716  
   13    4.7  4.5  0.0  comp22562_c3_seq1     1586  1607    (46) + (TAT)n             Simple_repeat             1     23     (0)   1717  
   16   15.1  6.4  2.0  comp22563_c0_seq1      268   314    (68) + (TCCCTC)n          Simple_repeat             1     49     (0)   1718  
   21   14.9  5.8  0.0  comp22574_c0_seq1       35    87   (728) + (ATATAA)n          Simple_repeat             1     56     (0)   1719  
   17   17.9  2.6  0.0  comp22574_c0_seq1      598   636   (179) + (TTG)n             Simple_repeat             1     40     (0)   1720  
   15    0.0  0.0  0.0  comp22578_c0_seq1        1    17   (833) + (AG)n              Simple_repeat             1     17     (0)   1721  
  272   26.1  0.0  5.5  comp22582_c0_seq1       38   114   (271) C OK                 SINE/tRNA-Core        (360)    105      33   1722  
   20   20.3  1.7  3.4  comp22587_c1_seq1     1090  1099   (126) + (TTAA)n            Simple_repeat             1     58     (0)   1723  
   12   23.1  2.0  4.2  comp22587_c1_seq1     1100  1148    (77) + (AATTA)n           Simple_repeat             1     48     (0)   1724  
   20   20.3  1.7  3.4  comp22587_c1_seq2      883   892   (126) + (TTAA)n            Simple_repeat             1     58     (0)   1725  
   12   23.1  2.0  4.2  comp22587_c1_seq2      893   941    (77) + (AATTA)n           Simple_repeat             1     48     (0)   1726  
  256   20.3  1.4  1.4  comp22588_c0_seq1        1    70   (409) + TRAS1              LINE/R1                2137   2206  (5644)   1727  
  249   28.6  2.2  0.0  comp22588_c0_seq1        2    92   (387) C Homo6              DNA/hAT-Pegasus      (2891)    831     739   1728 *
  273   23.9  1.1  1.1  comp22588_c0_seq1      390   478     (1) + (TATG)n            Simple_repeat             4     92     (0)   1729  
  245   20.0  1.3  2.6  comp22617_c0_seq1       94   170    (75) + Gypsy68-I_AG       LTR/Gypsy              2190   2265  (3271)   1730  
   12   17.4  0.0  5.9  comp22631_c1_seq1       80   115   (424) + GA-rich            Low_complexity            1     34     (0)   1731  
  242   23.5  0.0  0.0  comp22631_c1_seq1      131   181   (358) + (CATG)n            Simple_repeat             3     53     (0)   1732  
  236   15.4  7.7  0.0  comp22647_c0_seq1      497   548   (146) C I_Ele35            LINE/I               (3466)   3077    3022   1733  
   12   13.8  6.8  4.4  comp22651_c0_seq1       81   124   (976) + (CTGTTTTC)n        Simple_repeat             1     45     (0)   1734  
   21   19.5  0.0  0.0  comp22651_c1_seq1       12    58   (328) + A-rich             Low_complexity            1     47     (0)   1735  
   15   19.6  0.0  0.0  comp22657_c1_seq1      129   157   (699) + A-rich             Low_complexity            1     29     (0)   1736  
  228   23.3  0.0  0.0  comp22662_c0_seq1        1    60   (987) + DNA-2-12_DR        DNA/CMC-EnSpm           835    894  (3792)   1737  
  226   28.9  0.0  1.2  comp22662_c0_seq1       61    84   (963) C DNA-8-24_DR        DNA/hAT?             (1648)    135      53   1738  
   22   15.8  0.0  0.0  comp22662_c0_seq1     1008  1043     (4) + A-rich             Low_complexity            1     36     (0)   1739  
   19   21.3  0.0  0.0  comp22662_c1_seq1      686   723   (459) + A-rich             Low_complexity            1     38     (0)   1740  
  365   20.2  0.0  9.4  comp22691_c0_seq1      258   350     (2) + TRAS3_BM           LINE/R1                1696   1780  (6225)   1741  
   16    6.4  5.7  2.8  comp22692_c0_seq1      214   248   (729) + (TAACACA)n         Simple_repeat             1     36     (0)   1742  
   14   12.5  0.0  0.0  comp22708_c0_seq1       80   105   (237) + (ATG)n             Simple_repeat             1     26     (0)   1743  
   15   31.0  2.7  1.4  comp22708_c1_seq1      282   354   (494) + (TTG)n             Simple_repeat             1     74     (0)   1744  
   20    9.1  5.7  0.0  comp22708_c1_seq1      814   848     (0) + (AT)n              Simple_repeat             1     37     (0)   1745  
   23   11.4  2.6  0.0  comp22711_c0_seq1      261   298     (3) + (TA)n              Simple_repeat             1     39     (0)   1746  
   15    0.0  0.0  0.0  comp22711_c2_seq1        1    17   (242) + (AT)n              Simple_repeat             1     17     (0)   1747  
   17   28.1  3.6  0.0  comp22711_c2_seq1      204   259     (0) + (AT)n              Simple_repeat             1     58     (0)   1748  
  316   31.8  0.8  0.8  comp22723_c1_seq1        1   133   (471) + (TATG)n            Simple_repeat             4    136     (0)   1749  
  245   31.5  1.1  4.9  comp22723_c1_seq1       18   291   (313) + DNA-2-24_DR        DNA                     558    821   (431)   1750 *
  283   33.0  0.0  2.3  comp22723_c1_seq1      212   391   (213) C ZFERV-2-I_DR       LTR/ERV1             (9680)    884     709   1751  
  245   31.5  1.1  4.9  comp22723_c1_seq1      314   587    (17) C DNA-2-24_DR        DNA                   (431)    821     558   1752 *
  316   31.8  0.8  0.8  comp22723_c1_seq1      472   604     (0) + (CATA)n            Simple_repeat             4    136     (0)   1753  
   13   30.7  0.0  3.5  comp22750_c0_seq1      367   426   (217) + (AACC)n            Simple_repeat             1     58     (0)   1754  
   15    0.0  5.3  0.0  comp22750_c3_seq1      494   512     (0) + (AG)n              Simple_repeat             1     20     (0)   1755  
   14   17.8  4.2  4.2  comp22752_c2_seq1        1    48   (491) + (TAA)n             Simple_repeat             1     48     (0)   1756  
   16    9.7  0.0  0.0  comp22752_c2_seq1      391   412   (127) + (T)n               Simple_repeat             1     22     (0)   1757  
  249   20.3  5.0  1.6  comp22753_c1_seq1        1    60   (413) C OK                 SINE/tRNA-Core        (163)    302     241   1758  
  324   18.1  0.0  7.9  comp22759_c0_seq1      964  1113  (1340) + DNA-8-29_DR        DNA                     819    957    (63)   1759 *
  755   17.6  1.6  1.1  comp22759_c0_seq1      980  1168  (1285) C ZFERV-2-I_DR       LTR/ERV1             (9673)    891     702   1760  
  284   25.5  3.0  4.2  comp22759_c0_seq1     1019  1186  (1267) C DNA-1-2_DR         DNA                  (1183)    462     297   1761 *
  463   20.7  7.3  0.7  comp22759_c0_seq1     1074  1209  (1244) C Dada-U6_DR         DNA/Dada             (8081)    882     738   1762  
   14    8.5  0.0  3.9  comp22759_c0_seq1     1570  1596   (857) + (TTG)n             Simple_repeat             1     26     (0)   1763  
   13    9.3  0.0  0.0  comp22759_c0_seq1     1802  1824   (629) + (CACC)n            Simple_repeat             1     23     (0)   1764  
   16    5.3  0.0  0.0  comp22759_c0_seq2      989  1008    (79) + (AT)n              Simple_repeat             1     20     (0)   1765  
   17   13.3  4.7  2.3  comp22777_c0_seq1      118   161   (177) + (TTTG)n            Simple_repeat             1     45     (0)   1766  
   28   17.8  0.0  0.0  comp22777_c0_seq1      195   245    (93) + (TC)n              Simple_repeat             1     51     (0)   1767  
   14    9.3  0.0  0.0  comp22777_c2_seq1      155   177   (208) + (AAT)n             Simple_repeat             1     23     (0)   1768  
   16   26.4  0.0  4.9  comp22777_c2_seq1      302   366    (19) + (TAATAT)n          Simple_repeat             1     61     (0)   1769  
   15   20.9  6.8  0.0  comp22787_c0_seq1       73   116  (2526) + (GT)n              Simple_repeat             1     47     (0)   1770  
   15   20.9  6.8  0.0  comp22787_c0_seq2       73   116  (2484) + (GT)n              Simple_repeat             1     47     (0)   1771  
   16    0.0  0.0  0.0  comp22798_c1_seq1      342   361     (0) + (CAT)n             Simple_repeat             1     20     (0)   1772  
  233   27.1  1.1  5.8  comp22799_c0_seq1      269   285   (672) C Gypsy68-I_AG       LTR/Gypsy            (3304)   2232    2149   1773  
  267   24.0  0.0  6.0  comp22799_c0_seq1      286   356   (601) C RLTR17B_Mm         LTR/ERVK              (407)    395     329   1774  
   15   22.5  0.0  7.3  comp22799_c1_seq1       72   130   (602) + GA-rich            Low_complexity            1     55     (0)   1775  
   16    5.2  0.0  0.0  comp22810_c0_seq1      186   205   (201) + (A)n               Simple_repeat             1     20     (0)   1776  
   15   25.5  4.0  2.0  comp22816_c0_seq1        1    50   (557) + (TA)n              Simple_repeat             1     51     (0)   1777  
   14    8.5  0.0  3.9  comp22837_c0_seq1       19    45   (693) + (AAC)n             Simple_repeat             1     26     (0)   1778  
   18   17.0  4.3  0.0  comp22837_c0_seq1      333   380   (358) + (TGTTTT)n          Simple_repeat             1     50     (0)   1779  
  287   28.1  6.2  0.0  comp22837_c0_seq1      496   591   (147) + Gypsy-31-LTR_DR    LTR/Gypsy                81    182   (772)   1780  
  272   32.1  2.2  1.4  comp22837_c0_seq1      592   631   (107) C Ginger1-1_AC       DNA/Ginger           (3394)    939     803   1781  
  270   24.7  6.2  7.4  comp22839_c1_seq1        1    96   (483) + Chapaev-1_AA       DNA/CMC-Chapaev        3115   3209   (161)   1782 *
  308   26.1  0.0  1.4  comp22839_c1_seq1        2    71   (508) + Polinton-1_DR      DNA/Maverick          17122  17190  (1295)   1783  
  228   33.7  0.0  2.9  comp22839_c1_seq1       72   108   (471) + hAT-N70_DR         DNA/hAT?                549    652   (673)   1784  
  225   29.5  0.0  0.0  comp22839_c2_seq1     1618  1678   (422) + Gypsy-1_AC-I       LTR/Gypsy               836    896  (3509)   1785  
  265   29.8  0.0  0.0  comp22843_c0_seq1        3    86   (648) + Gypsy82-LTR_Dr     LTR/Gypsy               656    739   (606)   1786  
  231   23.0  6.7  2.1  comp22843_c0_seq1        9    97   (637) C TSESSEBEII         DNA/TcMar-Tc1         (119)   1907    1815   1787 *
   16   14.4  0.0  0.0  comp22855_c1_seq1        1    31   (182) + (TATG)n            Simple_repeat             1     31     (0)   1788  
  245   36.1  1.6  4.8  comp22857_c1_seq1      252   379   (873) + Gypsy-25_DEl-I     LTR/Gypsy              2617   2740  (5683)   1789 *
  414   26.6  3.9  0.0  comp22857_c1_seq1      275   402   (850) + ROO_I-int          LTR/Pao                 646    778  (7478)   1790  
  245   36.1  1.6  4.8  comp22857_c1_seq2      249   376   (873) + Gypsy-25_DEl-I     LTR/Gypsy              2617   2740  (5683)   1791 *
  414   26.6  3.9  0.0  comp22857_c1_seq2      272   399   (850) + ROO_I-int          LTR/Pao                 646    778  (7478)   1792  
   17   12.8  0.0  2.9  comp22861_c0_seq1     1017  1052    (96) + (TTTA)n            Simple_repeat             1     35     (0)   1793  
  335   20.0  1.7  0.0  comp22861_c1_seq1      217   276   (301) + Charlie3_Tarsi     DNA/hAT-Charlie        2593   2653     (7)   1794  
  263   18.2  1.8  0.0  comp22877_c0_seq1        2    56   (533) C Sola1-1_AC         DNA/Sola             (3207)    890     835   1795  
  230   23.1  1.1  3.3  comp22877_c0_seq1       57    95   (494) C Polinton-1_DR      DNA/Maverick         (1311)  17174   17083   1796  
  349   25.0  2.4 12.3  comp22877_c0_seq1      216   384   (205) + Crack-2_SP         LINE/L2                2386   2539   (353)   1797 *
  401   30.0  0.0  2.6  comp22877_c0_seq1      250   407   (182) + Sola1-1_AC         DNA/Sola                847   1013  (3084)   1798  
  371   28.1  0.0  0.0  comp22877_c0_seq1      290   428   (161) C Gypsy68-I_AG       LTR/Gypsy            (3300)   2236    2098   1799 *
  229   21.5  3.0  3.7  comp22898_c0_seq1        8   142   (312) C DNA-2-24_DR        DNA                   (439)    813     680   1800  
   15    7.2 10.3  0.0  comp22903_c0_seq1      393   421   (269) + (TA)n              Simple_repeat             1     32     (0)   1801  
   15    7.2 10.3  0.0  comp22903_c0_seq2      381   409   (269) + (TA)n              Simple_repeat             1     32     (0)   1802  
   12   10.0  0.0  0.0  comp22904_c0_seq1        1    22   (698) + (TACC)n            Simple_repeat             1     22     (0)   1803  
  235   18.3  2.1  0.0  comp22904_c1_seq1        1    93   (341) + DNA4-24_CGi        DNA                    1606   1700  (1353)   1804 *
  302   19.3  0.0  0.0  comp22904_c1_seq1       11    98   (336) C DNA8-10_CGi        DNA                  (2755)   2110    2023   1805  
  234   18.8  0.0 13.0  comp22904_c1_seq1       99   110   (324) C RMER17C2           LTR/ERVK              (391)    150      63   1806  
   18    4.1  4.0  0.0  comp22909_c0_seq1       66    90   (396) + (GT)n              Simple_repeat             1     26     (0)   1807  
   19    6.5  0.0  5.9  comp22909_c0_seq1      342   377   (109) + (TTTAT)n           Simple_repeat             1     34     (0)   1808  
   12   31.9  0.0  0.0  comp22913_c0_seq1      109   158  (2062) + A-rich             Low_complexity            1     50     (0)   1809  
   15    0.0  0.0  0.0  comp22914_c0_seq1        1    17   (842) + (TA)n              Simple_repeat             1     17     (0)   1810  
   21   37.9  1.5  2.2  comp22914_c0_seq1      190   325   (534) + (TAG)n             Simple_repeat             1    135     (0)   1811  
   19   26.0  7.3  1.7  comp22914_c0_seq1      305   443   (416) + (GTAGTG)n          Simple_repeat             1    146     (0)   1812 *
   16   24.8  0.0  0.0  comp22914_c0_seq1      715   757   (102) + (TGG)n             Simple_repeat             1     43     (0)   1813  
   13    0.0  0.0  0.0  comp22914_c0_seq1      843   859     (0) + (CAA)n             Simple_repeat             1     17     (0)   1814  
  235   28.6  3.4  5.2  comp22920_c0_seq1        1   118  (2935) C Gypsy68-I_AG       LTR/Gypsy            (3287)   2249    2134   1815  
  231   26.7 12.2  0.0  comp22920_c0_seq1       42   131  (2922) C DNA9TA1_DR         DNA/TcMar-Tc1        (2065)   1268    1168   1816 *
  237   28.2  1.2  2.5  comp22920_c0_seq1       70   149  (2904) C MER4-int           LTR/ERV1             (5437)   1161    1083   1817  
   20   12.4  0.0  0.0  comp22920_c0_seq1      298   332  (2721) + (CATC)n            Simple_repeat             1     35     (0)   1818  
   16   20.7  0.0  0.0  comp22920_c0_seq1     2726  2764   (289) + (ACTATC)n          Simple_repeat             1     39     (0)   1819  
   13   31.2  0.0  0.0  comp22920_c0_seq1     2805  2855   (198) + (GATGTA)n          Simple_repeat             1     51     (0)   1820  
   16   13.5  3.0  0.0  comp22920_c0_seq1     3021  3053     (0) + (TAGA)n            Simple_repeat             1     34     (0)   1821  
   15    0.0  0.0  0.0  comp22920_c2_seq1        6    22   (475) + (GA)n              Simple_repeat             1     17     (0)   1822  
   17    0.0  0.0  0.0  comp22921_c0_seq1        1    19  (1014) + (A)n               Simple_repeat             1     19     (0)   1823  
   15   25.8  0.0  0.0  comp22921_c0_seq1       55    91   (942) + GA-rich            Low_complexity            1     37     (0)   1824  
   29   24.0  1.4  0.0  comp22921_c0_seq1      964  1032     (1) + (CT)n              Simple_repeat             1     70     (0)   1825  
   17   21.6  2.6  0.0  comp22934_c0_seq1        1    39  (1317) + (CA)n              Simple_repeat             1     40     (0)   1826  
   17   11.7  0.0  3.5  comp22939_c0_seq1       11    40   (279) + (TG)n              Simple_repeat             1     29     (0)   1827  
  241   24.7  3.2  2.1  comp22939_c0_seq1      225   319     (0) + DNA-2-12_DR        DNA/CMC-EnSpm          2429   2524  (2162)   1828  
   16   13.2  0.0  0.0  comp22948_c0_seq1        1    25   (794) + (AT)n              Simple_repeat             1     25     (0)   1829  
   15    0.0  0.0  0.0  comp22955_c0_seq1        1    17   (563) + (GT)n              Simple_repeat             1     17     (0)   1830  
  260   22.8  1.7  1.7  comp22961_c3_seq1      206   263   (485) C RTE-5_BF           LINE/RTE-BovB         (905)    646     589   1831  
  235   17.2  7.2  7.2  comp22967_c1_seq1      958  1026   (319) + REX3_XM            LINE/RTE               2135   2203    (20)   1832  
   21   20.2  1.4  6.0  comp22972_c0_seq1     1219  1288    (62) + (TAC)n             Simple_repeat             1     67     (0)   1833  
   16   17.3 11.0  1.2  comp22974_c2_seq1      415   487   (860) + A-rich             Low_complexity            1     80     (0)   1834  
   16   17.4  2.0  4.2  comp22995_c0_seq1     1374  1422   (252) + (AGAGAAC)n         Simple_repeat             1     48     (0)   1835  
  247   22.8  9.7  2.6  comp22995_c0_seq1     1603  1617    (57) + ERV1-N6-I_DR       LTR                    3345   3418  (1082)   1836  
  247   22.6  0.0  1.9  comp22995_c0_seq1     1618  1671     (3) + Chapaev-1_AA       DNA/CMC-Chapaev        3080   3132   (238)   1837  
   16   17.4  2.0  4.2  comp22995_c0_seq2      549   597   (252) + (AGAGAAC)n         Simple_repeat             1     48     (0)   1838  
  247   22.8  9.7  2.6  comp22995_c0_seq2      778   792    (57) + ERV1-N6-I_DR       LTR                    3345   3418  (1082)   1839  
  247   22.6  0.0  1.9  comp22995_c0_seq2      793   846     (3) + Chapaev-1_AA       DNA/CMC-Chapaev        3080   3132   (238)   1840  
   15   12.2  3.7  0.0  comp23006_c0_seq1        1    27  (1442) + (AT)n              Simple_repeat             1     28     (0)   1841  
   15   19.9  0.0  0.0  comp23006_c0_seq1     1391  1425    (44) + (CCACCG)n          Simple_repeat             1     35     (0)   1842  
   17   19.7  2.8  0.0  comp23017_c0_seq1        1    36  (1099) + (AT)n              Simple_repeat             1     37     (0)   1843  
   14   14.2  3.2  0.0  comp23017_c0_seq1      247   277   (858) + (TATT)n            Simple_repeat             1     32     (0)   1844  
   21   18.4  0.0  2.0  comp23017_c0_seq1      460   510   (625) + A-rich             Low_complexity            1     50     (0)   1845  
  251   27.3  1.1  4.5  comp23018_c0_seq1      670   761   (247) C IMPB_01            Satellite            (2446)    102      14   1846  
   12   28.3  0.0  0.0  comp23052_c0_seq1        1    37   (826) + GA-rich            Low_complexity            1     37     (0)   1847  
   17    9.1  0.0  0.0  comp23052_c1_seq1     1036  1059     (0) + (AG)n              Simple_repeat             1     24     (0)   1848  
   12   10.8 16.0  0.0  comp23058_c0_seq1       16    65  (1023) + (AAGCGA)n          Simple_repeat             1     58     (0)   1849  
   16   17.1  0.0  0.0  comp23058_c0_seq1      242   274   (814) + (GCC)n             Simple_repeat             1     33     (0)   1850  
  263   28.3  0.0  1.9  comp23064_c0_seq1      300   407    (82) C EnSpm-N1_DR        DNA/CMC-EnSpm         (413)   2117    2012   1851 *
  448   22.9  0.8  6.6  comp23064_c0_seq1      316   472    (17) C Gypsy68-I_AG       LTR/Gypsy            (3247)   2289    2128   1852  
  269   23.4  3.0 11.2  comp23064_c0_seq1      353   487     (2) + ERV1-N6-I_DR       LTR                    3354   3478  (1025)   1853 *
   15    0.0  0.0  0.0  comp23083_c0_seq1        6    24   (641) + (AAC)n             Simple_repeat             1     19     (0)   1854  
  285   25.0  0.0  1.5  comp23083_c0_seq1      537   665     (0) + (CAGA)n            Simple_repeat             1    127     (0)   1855  
  226   15.7  7.7  1.8  comp23085_c0_seq1      736   787  (2469) + HERMES             DNA/hAT-hobo           2122   2176   (573)   1856  
   19    0.0  0.0  0.0  comp23087_c1_seq1        1    21  (1297) + (A)n               Simple_repeat             1     21     (0)   1857  
  229   13.6  6.8  0.0  comp23102_c0_seq1        1    44  (1094) C DNA3-4_CGi         DNA                   (932)   8972    8926   1858  
   13   21.9  2.3  2.3  comp23102_c0_seq1      783   826   (312) + (AACATC)n          Simple_repeat             1     44     (0)   1859  
   14   22.6  0.0  4.7  comp23118_c0_seq1       63   107  (1204) + (ACC)n             Simple_repeat             1     43     (0)   1860  
  287   25.9  0.0  0.0  comp23118_c0_seq1     1035  1092   (219) C Jockey-3_DGri      LINE/Jockey          (1254)   3459    3402   1861 *
  297   20.4  0.0  0.0  comp23118_c0_seq1     1044  1097   (214) + DIRS-8_DR          LTR/Ngaro               214    267  (6354)   1862  
  259   27.1  0.0  0.0  comp23118_c0_seq1     1098  1112   (199) + (CTA)n             Simple_repeat             2     70     (0)   1863  
   14   22.8  0.0  0.0  comp23118_c0_seq1     1125  1160   (151) + (AAT)n             Simple_repeat             1     36     (0)   1864  
  287   25.9  0.0  0.0  comp23118_c0_seq2      936   993   (219) C Jockey-3_DGri      LINE/Jockey          (1254)   3459    3402   1865 *
  297   20.4  0.0  0.0  comp23118_c0_seq2      945   998   (214) + DIRS-8_DR          LTR/Ngaro               214    267  (6354)   1866  
  259   27.1  0.0  0.0  comp23118_c0_seq2      999  1013   (199) + (CTA)n             Simple_repeat             2     70     (0)   1867  
   14   22.8  0.0  0.0  comp23118_c0_seq2     1026  1061   (151) + (AAT)n             Simple_repeat             1     36     (0)   1868  
  287   25.9  0.0  0.0  comp23118_c0_seq3     1018  1075   (219) C Jockey-3_DGri      LINE/Jockey          (1254)   3459    3402   1869 *
  297   20.4  0.0  0.0  comp23118_c0_seq3     1027  1080   (214) + DIRS-8_DR          LTR/Ngaro               214    267  (6354)   1870  
  259   27.1  0.0  0.0  comp23118_c0_seq3     1081  1095   (199) + (CTA)n             Simple_repeat             2     70     (0)   1871  
   14   22.8  0.0  0.0  comp23118_c0_seq3     1108  1143   (151) + (AAT)n             Simple_repeat             1     36     (0)   1872  
   13   21.6  0.0  0.0  comp23119_c0_seq1      386   417   (872) + GA-rich            Low_complexity            1     32     (0)   1873  
   18    0.0  0.0  0.0  comp23120_c0_seq1        1    22   (508) + (CAA)n             Simple_repeat             1     22     (0)   1874  
   12   24.9  0.0  0.0  comp23151_c0_seq1      706   739     (0) + (TTTT)n            Simple_repeat             1     34     (0)   1875  
  313   33.7  1.4  5.9  comp23164_c0_seq1       23   164  (1643) + OK                 SINE/tRNA-Core            7    142   (323)   1876  
   27   32.5  0.0  0.0  comp23164_c0_seq1      852   946   (861) + (TCT)n             Simple_repeat             1     95     (0)   1877  
   23   35.6  2.4  0.0  comp23164_c0_seq1      947   978   (829) + (TCATCT)n          Simple_repeat             1    130     (0)   1878  
  228   19.3  0.0  3.9  comp23178_c0_seq1      142   195   (570) C Polinton-2_DR      DNA/Maverick        (12664)   3612    3561   1879  
   30    3.1  0.0  0.0  comp23178_c0_seq1      733   765     (0) + (TCACG)n           Simple_repeat             1     33     (0)   1880  
   27   29.9  0.0  0.0  comp23187_c1_seq1      282   358    (44) + (TT)n              Simple_repeat             1     77     (0)   1881  
   12   29.1  0.0  0.0  comp23237_c0_seq1       88   126   (780) + (ACTGC)n           Simple_repeat             1     39     (0)   1882  
   18   32.3  0.0  0.0  comp23245_c2_seq1      361   412     (0) + (TA)n              Simple_repeat             1     52     (0)   1883  
   14   24.7  0.0  0.0  comp23268_c0_seq1      383   421  (1059) + A-rich             Low_complexity            1     39     (0)   1884  
   14   24.7  0.0  0.0  comp23268_c0_seq3      383   421  (1098) + A-rich             Low_complexity            1     39     (0)   1885  
  492   29.5  4.0  3.5  comp23269_c0_seq1        8   235   (324) C RTE-4_CPB          LINE/RTE-RTE         (1127)   2051    1823   1886  
  226   19.2  0.0  0.0  comp23282_c0_seq1        1    52  (1805) C DIP0               SINE/B4                (36)    176     125   1887  
  228   16.7  1.8  3.6  comp23283_c1_seq1     1157  1212  (1043) + I-51_AAe           LINE/I                 3934   3988  (3035)   1888  
   12   12.3  0.0 12.5  comp23283_c1_seq1     1454  1498   (757) + A-rich             Low_complexity            1     40     (0)   1889  
   14    4.9  0.0  0.0  comp23290_c0_seq1        1    21   (356) + (TAA)n             Simple_repeat             1     21     (0)   1890  
  613    8.4  0.0  1.2  comp23303_c0_seq1        4    87   (646) C OK                 SINE/tRNA-Core        (382)     83       1   1891  
   15   26.7  2.4  6.1  comp23303_c0_seq1      132   216   (517) + (TGTCTG)n          Simple_repeat             1     82     (0)   1892  
   14    9.4  0.0 12.8  comp23303_c0_seq1      558   601   (132) + A-rich             Low_complexity            1     39     (0)   1893  
   13   22.3  5.6  1.8  comp23303_c0_seq2      127   180   (504) + (TGCGTG)n          Simple_repeat             1     56     (0)   1894  
   14    9.4  0.0 12.8  comp23303_c0_seq2      509   552   (132) + A-rich             Low_complexity            1     39     (0)   1895  
   18   17.3  4.7  4.7  comp23310_c0_seq1        1    64  (1391) + (ATAT)n            Simple_repeat             1     64     (0)   1896  
  363   21.0  0.0  8.3  comp23312_c0_seq1        1    78   (757) C TRAS3_BM           LINE/R1              (6220)   1785    1714   1897  
  253   29.3  0.7  9.2  comp23312_c0_seq1        2   155   (680) + hAT-2n1_DR         DNA/hAT-Charlie        1025   1166    (44)   1898 *
  358   22.2  1.0  1.0  comp23312_c0_seq1       79   100   (735) C Gypsy-31-LTR_DR    LTR/Gypsy             (810)    144      45   1899  
  293   27.6  0.8  3.1  comp23312_c0_seq1      101   131   (704) C Sola1-1_AC         DNA/Sola             (3128)    969     842   1900  
   14   21.3  0.0  0.0  comp23312_c0_seq1      458   490   (345) + (TTG)n             Simple_repeat             1     33     (0)   1901  
   15    5.6  0.0  0.0  comp23312_c2_seq1        1    19   (713) + (AC)n              Simple_repeat             1     19     (0)   1902  
  353   27.6  7.9  3.1  comp23312_c2_seq1      219   413   (319) + Sola1-1_AC         DNA/Sola                837   1113  (2984)   1903  
  255   28.3  1.9  1.9  comp23312_c2_seq1      307   414   (318) C Gypsy68-I_AG       LTR/Gypsy            (3346)   2190    2083   1904 *
   13   16.3  2.8  2.8  comp23319_c1_seq1       18    53   (275) + A-rich             Low_complexity            1     36     (0)   1905  
   15    8.0  3.7  0.0  comp23319_c3_seq1     1228  1254   (231) + (GGA)n             Simple_repeat             1     28     (0)   1906  
   16    9.3  0.0  0.0  comp23327_c0_seq1      397   419     (0) + (AT)n              Simple_repeat             1     23     (0)   1907  
   18    7.7  0.0  0.0  comp23327_c0_seq2      226   253    (22) + (CTC)n             Simple_repeat             1     28     (0)   1908  
   12    4.7  0.0  8.3  comp23329_c0_seq1      292   317  (3028) + (TGTA)n            Simple_repeat             1     24     (0)   1909  
   18   18.8  3.5  3.5  comp23339_c0_seq1     1020  1083    (38) + (TCTTTT)n          Simple_repeat             1     64     (0)   1910  
   18   18.8  3.5  3.5  comp23339_c0_seq2     1023  1086    (38) + (TCTTTT)n          Simple_repeat             1     64     (0)   1911  
   17   23.8  0.0  3.9  comp23342_c0_seq1      654   706   (203) + GA-rich            Low_complexity            1     51     (0)   1912  
   21   25.9  3.8  1.2  comp23345_c0_seq1       14    93   (443) + (TTTTA)n           Simple_repeat             1     82     (0)   1913  
   13   17.8  5.1  6.9  comp23345_c0_seq1      161   219   (317) + GA-rich            Low_complexity            1     58     (0)   1914  
   22   20.1  3.9  0.0  comp23345_c0_seq1      314   365   (171) + (TA)n              Simple_repeat             1     54     (0)   1915  
  225   20.0  0.0  4.4  comp23348_c0_seq1       44    90   (528) + CR1_Ele24          LINE/CR1               5072   5116    (15)   1916  
   15   15.1  2.6  2.6  comp23348_c1_seq1      323   361   (355) + (CTTTTTG)n         Simple_repeat             1     39     (0)   1917  
   19   13.3  5.9  1.9  comp23349_c0_seq1       43    55   (252) + (TTCTATT)n         Simple_repeat             1     51     (0)   1918  
   17   22.7  0.0  0.0  comp23349_c0_seq1       56    91   (216) + (T)n               Simple_repeat             1     36     (0)   1919  
   14   17.6  0.0  0.0  comp23352_c0_seq1      693   724   (356) + A-rich             Low_complexity            1     32     (0)   1920  
   14   17.6  0.0  0.0  comp23352_c0_seq2      693   724   (239) + A-rich             Low_complexity            1     32     (0)   1921  
   16   19.2  0.0  0.0  comp23355_c0_seq1     1449  1484     (0) + (GTGGCG)n          Simple_repeat             1     36     (0)   1922  
   13    5.2  0.0  0.0  comp23371_c0_seq1     1713  1732    (84) + (AGG)n             Simple_repeat             1     20     (0)   1923  
   22   15.0  0.0  0.0  comp23371_c1_seq1        1    37   (392) + (TC)n              Simple_repeat             1     37     (0)   1924  
  331   30.5  2.3  1.5  comp23371_c1_seq1      169   298   (131) + OK                 SINE/tRNA-Core           15    145   (320)   1925  
   13   25.5  0.0  2.3  comp23376_c0_seq1      625   668    (12) + A-rich             Low_complexity            1     43     (0)   1926  
   13   25.5  0.0  2.3  comp23376_c0_seq2      638   681    (12) + A-rich             Low_complexity            1     43     (0)   1927  
  233   19.1 10.1  1.3  comp23376_c1_seq1       86   154   (471) + R2-1_TG            LINE/R2                 977   1051  (3622)   1928  
  229   17.5  3.4  3.4  comp23386_c2_seq2     1091  1149  (1258) C ERV42_MD_I-int     LTR/ERV1             (6293)   1315    1257   1929  
  315   28.5  6.1  6.1  comp23390_c1_seq1       90   303  (1221) C CryptonA-2_SP      DNA/Crypton          (1392)   1177     965   1930  
  265   32.7  0.0  1.9  comp23390_c1_seq1      425   580   (944) C Crypton-1_SP       DNA/Crypton          (1015)   1093     961   1930  
   22   22.4  0.0  0.0  comp23390_c1_seq1     1478  1524     (0) + A-rich             Low_complexity            1     47     (0)   1931  
  232   14.6 10.4  0.0  comp23393_c0_seq1      535   582   (343) + Gypsy37-I_AG       LTR/Gypsy               447    499  (3883)   1932  
  409   26.9  1.7  2.8  comp23393_c0_seq1      743   922     (3) + ZFERV-2-I_DR       LTR/ERV1                702    879  (9685)   1933  
  292   24.2  3.9  3.9  comp23395_c2_seq1        5   133   (226) + hAT-N21_DR         DNA/hAT-Charlie        1648   1776    (70)   1934  
  275   26.7  0.7  2.0  comp23395_c2_seq1      134   149   (210) + ZFERV-2-I_DR       LTR/ERV1                717    859  (9705)   1935  
   24   26.9  2.3  1.1  comp23404_c0_seq1      370   468     (4) + (TATA)n            Simple_repeat             1    100     (0)   1936  
   15    5.6  0.0  0.0  comp23406_c0_seq1      626   644     (0) + (AT)n              Simple_repeat             1     19     (0)   1937  
   16    9.3  0.0  0.0  comp23415_c0_seq1        3    25   (642) + (TA)n              Simple_repeat             1     23     (0)   1938  
   14   16.8  0.0  0.0  comp23416_c0_seq1       15    42  (1351) + (CCA)n             Simple_repeat             1     28     (0)   1939  
   17   22.8  0.0  0.0  comp23416_c0_seq1     1289  1324    (69) + (TA)n              Simple_repeat             1     36     (0)   1940  
  271   19.9  0.0  8.4  comp23418_c0_seq1        2    78   (202) C CASAT_HD           Satellite              (31)    249     179   1941  
   16   23.1  4.8  4.8  comp23418_c0_seq1      215   277     (3) + (TG)n              Simple_repeat             1     63     (0)   1942  
   15   21.7  0.0  2.9  comp23418_c1_seq1      190   224   (579) + (TA)n              Simple_repeat             1     34     (0)   1943  
   11   21.1  2.5  2.5  comp23418_c1_seq1      610   649   (154) + (AACATT)n          Simple_repeat             1     40     (0)   1944  
   17   18.4  0.0  0.0  comp23418_c2_seq1     2521  2551     (7) + (TG)n              Simple_repeat             1     31     (0)   1945  
   18   19.4  0.0  0.0  comp23418_c3_seq1        1    41   (310) + (GTGTGT)n          Simple_repeat             1     41     (0)   1946  
   18    0.0  0.0  0.0  comp23418_c5_seq1      385   404     (2) + (TG)n              Simple_repeat             1     20     (0)   1947  
   16   13.7  0.0  0.0  comp23421_c0_seq1      384   408   (355) + (T)n               Simple_repeat             1     25     (0)   1948  
   15    0.0  0.0  0.0  comp23423_c1_seq1        1    17   (262) + (TA)n              Simple_repeat             1     17     (0)   1949  
  287   32.8  1.6  5.0  comp23428_c0_seq1      468   592   (860) + OK                 SINE/tRNA-Core            4    124   (341)   1950  
   15   13.2  0.0  5.7  comp23428_c0_seq1     1156  1192   (260) + (TATG)n            Simple_repeat             1     35     (0)   1951  
  365   23.9  0.0  0.0  comp23428_c2_seq1       19    89  (1372) + MarsTigger3c       DNA/TcMar-Tigger        541    611     (0)   1952  
   15   21.2  0.0  0.0  comp23439_c0_seq1     1131  1168  (1976) + (ATCTTC)n          Simple_repeat             1     38     (0)   1953  
  226   19.7  0.0  0.0  comp23440_c0_seq1        1    71   (265) + hAT-N70_DR         DNA/hAT?                585    655   (670)   1954  
   20   26.2  1.7  1.7  comp23440_c0_seq1      279   336     (0) + (AT)n              Simple_repeat             1     58     (0)   1955  
  251    9.5  7.1  0.0  comp23447_c1_seq1     1867  1908   (782) + Gypsy-13_DTa-I     LTR/Gypsy              1396   1440  (3015)   1956  
   15    0.0  0.0  0.0  comp23447_c1_seq2        1    19  (2596) + (TAA)n             Simple_repeat             1     19     (0)   1957  
  251    9.5  7.1  0.0  comp23447_c1_seq2     1792  1833   (782) + Gypsy-13_DTa-I     LTR/Gypsy              1396   1440  (3015)   1958  
   17   18.2  0.0  0.0  comp23455_c2_seq1     1498  1528   (154) + A-rich             Low_complexity            1     31     (0)   1959  
  238   20.9  0.0  4.5  comp23455_c2_seq1     1542  1611    (71) + Gypsy61-I_AG       LTR/Gypsy              4232   4298   (253)   1960 *
  239   20.8  1.9  0.0  comp23455_c2_seq1     1580  1632    (50) + HAT1_DR            DNA/hAT-Ac             2509   2562   (730)   1961  
   12   25.9  0.0  2.4  comp23455_c2_seq1     1638  1680     (2) + A-rich             Low_complexity            1     42     (0)   1962  
   12   24.8  0.0  2.6  comp23456_c0_seq1      145   184   (738) + (TTC)n             Simple_repeat             1     39     (0)   1963  
  225   36.3  0.7  0.0  comp23465_c0_seq1        6    17   (961) + R1_DPs             LINE/R1                 647    782  (4665)   1964  
  282   27.9  0.0  0.0  comp23465_c0_seq1       18   140   (838) C Gypsy-7_DPu-I      LTR/Gypsy            (4391)    665     556   1965  
  249   35.0  0.0  0.0  comp23465_c0_seq1       24   160   (818) + (CCA)n             Simple_repeat             2    138     (0)   1966 *
  228   12.3  0.0  7.3  comp23465_c0_seq1      651   694   (284) + L1-24_ACar         LINE/L1                2322   2362  (3943)   1967  
   15   23.8  0.0  0.0  comp23465_c0_seq1      942   978     (0) + (GCT)n             Simple_repeat             1     37     (0)   1968  
   12   30.9  0.0  0.0  comp23466_c0_seq1     1252  1295  (1151) + (ACC)n             Simple_repeat             1     44     (0)   1969  
   19   10.8  0.0  3.2  comp23466_c0_seq1     1445  1483   (963) + (GA)n              Simple_repeat             1     37     (0)   1970  
   15   24.1  0.0  0.0  comp23466_c0_seq1     1796  1829   (617) + (TT)n              Simple_repeat             1     34     (0)   1971  
  238   12.4  0.0 12.2  comp23466_c0_seq1     1872  1926   (520) + hAT-N71_DR         DNA/hAT                1851   1899  (1051)   1972  
   19   12.4  0.0  0.0  comp23466_c0_seq1     2139  2173   (273) + (AAAACA)n          Simple_repeat             1     35     (0)   1973  
   12   30.9  0.0  0.0  comp23466_c0_seq2      909   952  (1151) + (ACC)n             Simple_repeat             1     44     (0)   1974  
   19   10.8  0.0  3.2  comp23466_c0_seq2     1102  1140   (963) + (GA)n              Simple_repeat             1     37     (0)   1975  
   15   24.1  0.0  0.0  comp23466_c0_seq2     1453  1486   (617) + (TT)n              Simple_repeat             1     34     (0)   1976  
  238   12.4  0.0 12.2  comp23466_c0_seq2     1529  1583   (520) + hAT-N71_DR         DNA/hAT                1851   1899  (1051)   1977  
   19   12.4  0.0  0.0  comp23466_c0_seq2     1796  1830   (273) + (AAAACA)n          Simple_repeat             1     35     (0)   1978  
   19    7.4  0.0  0.0  comp23471_c0_seq1        1    29  (1713) + (TCT)n             Simple_repeat             1     29     (0)   1979  
   12   31.8  1.9  0.0  comp23471_c0_seq1       43    96  (1646) + (CGG)n             Simple_repeat             1     55     (0)   1980  
   11   20.7  5.1  0.0  comp23471_c0_seq1     1179  1217   (525) + A-rich             Low_complexity            1     41     (0)   1981  
   17   12.2  5.4  0.0  comp23471_c1_seq1        1    37   (372) + (TGTA)n            Simple_repeat             1     39     (0)   1982  
   14    9.3  0.0  0.0  comp23471_c1_seq1      386   408     (1) + (TTC)n             Simple_repeat             1     23     (0)   1983  
   14   21.7  3.5  3.5  comp23471_c2_seq1       40    96  (1108) + (TTCGCTC)n         Simple_repeat             1     57     (0)   1984  
   16   17.0  3.0  0.0  comp23471_c2_seq1      391   423   (781) + (AT)n              Simple_repeat             1     34     (0)   1985  
   21   17.7  2.2  0.0  comp23471_c2_seq1      648   698   (506) + (GAC)n             Simple_repeat             1     52     (0)   1986  
   21   29.9  0.0  0.0  comp23471_c2_seq1      791   859   (345) + (ACAACA)n          Simple_repeat             1     69     (0)   1987  
   21   17.9  0.0  0.0  comp23471_c2_seq1      862   906   (298) + (GGCGGT)n          Simple_repeat             1     45     (0)   1988  
   29    5.9  0.0  0.0  comp23471_c2_seq1      912   947   (257) + (CTT)n             Simple_repeat             1     36     (0)   1989  
   13   30.6  0.0  1.9  comp23471_c2_seq1      960  1013   (191) + (CACACA)n          Simple_repeat             1     53     (0)   1990  
   16   18.9  0.0  0.0  comp23471_c2_seq1     1175  1204     (0) + (TG)n              Simple_repeat             1     30     (0)   1991  
   20    3.4  0.0  3.2  comp23477_c1_seq1      607   638    (51) + (AATAAA)n          Simple_repeat             1     31     (0)   1992  
   18    7.2  0.0  3.3  comp23488_c0_seq1      230   260   (538) + (ATT)n             Simple_repeat             1     30     (0)   1993  
   16   26.6  0.0  2.0  comp23488_c0_seq1      702   752    (46) + (ATT)n             Simple_repeat             1     50     (0)   1994  
   15   26.0  2.0  0.0  comp23496_c0_seq1      109   161    (85) + G-rich             Low_complexity            1     54     (0)   1995  
   14   18.4  2.7  0.0  comp23496_c0_seq1      194   230    (16) + (ATAGTA)n          Simple_repeat             1     38     (0)   1996  
   18    4.1  0.0  7.4  comp23509_c1_seq1      673   701     (0) + (AC)n              Simple_repeat             1     27     (0)   1997  
   12   14.8  4.9  4.9  comp23511_c1_seq1      143   183   (358) + (ATATT)n           Simple_repeat             1     41     (0)   1998  
   16   18.9  0.0  0.0  comp23511_c2_seq1     1548  1577   (648) + (T)n               Simple_repeat             1     30     (0)   1999  
   18    4.7  0.0  0.0  comp23511_c2_seq1     2204  2225     (0) + (GT)n              Simple_repeat             1     22     (0)   2000  
   17   18.2  0.0  0.0  comp23533_c0_seq1      212   242   (349) + A-rich             Low_complexity            1     31     (0)   2001  
   15   14.8  3.0  3.0  comp23533_c0_seq1      559   591     (0) + (AT)n              Simple_repeat             1     33     (0)   2002  
  288   19.4  6.9  0.0  comp23533_c1_seq1       21    92   (566) + Dada-U6_SS         DNA/Dada               3878   3954  (4088)   2003  
  264   25.0  3.5  1.1  comp23533_c1_seq1       43   127   (531) + LTR-12D_Gav        LTR/ERV1?              1675   1761   (313)   2004 *
   12   16.6  0.0  0.0  comp23538_c1_seq1      271   297  (1446) + (TTTTC)n           Simple_repeat             1     27     (0)   2005  
   14    4.9  0.0  0.0  comp23542_c0_seq1      103   123   (357) + (TCC)n             Simple_repeat             1     21     (0)   2006  
  382   21.8  0.0  0.0  comp23542_c0_seq1      124   210   (270) + (TCG)n             Simple_repeat             1     87     (0)   2007  
   13   34.4  0.0  0.0  comp23542_c0_seq1      303   360   (120) + A-rich             Low_complexity            1     58     (0)   2008  
   16   29.8  0.0  0.0  comp23542_c0_seq1      433   480     (0) + (TGG)n             Simple_repeat             1     48     (0)   2009  
   13   17.7  5.3  0.0  comp23543_c3_seq1     1031  1068    (20) + (CTAT)n            Simple_repeat             1     40     (0)   2010  
  238    5.4  2.6  2.6  comp23544_c0_seq1     2941  2978     (0) + DNA-1-8_DR         DNA                     792    829   (732)   2011  
   16    0.0  0.0  0.0  comp23544_c1_seq1        1    18   (671) + (GA)n              Simple_repeat             1     18     (0)   2012  
   14   24.2  5.0  1.6  comp23555_c0_seq1      264   323    (12) + (TTTG)n            Simple_repeat             1     62     (0)   2013 *
   16   18.9  0.0  0.0  comp23555_c0_seq1      301   330     (5) + (T)n               Simple_repeat             1     30     (0)   2014  
  309   19.4  6.5  0.0  comp23569_c0_seq1      821   882     (0) C OR1                SINE/tRNA             (711)    381     316   2015  
  266   12.8  0.0  0.0  comp23572_c1_seq1        1    39   (294) C OK                 SINE/tRNA-Core        (279)    186     148   2016  
   16   21.9  0.0  1.4  comp23574_c0_seq1      335   377    (25) + A-rich             Low_complexity            1     42     (0)   2017  
   15    0.0  0.0  0.0  comp23574_c0_seq1      384   402     (0) + (ATC)n             Simple_repeat             1     19     (0)   2018  
   15    8.1  0.0  3.7  comp23578_c1_seq1        1    28   (921) + (GTG)n             Simple_repeat             1     27     (0)   2019  
   28    2.4  7.1  0.0  comp23582_c0_seq1      645   686     (9) + (TGGTAGTGG)n       Simple_repeat             1     45     (0)   2020  
  562   30.7  4.6  4.6  comp23587_c0_seq1      646  1017   (643) + Gypsy56-I_DR       LTR/Gypsy               813   1184  (3372)   2021  
   14   22.7  0.0  0.0  comp23587_c0_seq1     1426  1461   (199) + (ATG)n             Simple_repeat             1     36     (0)   2022  
   13   22.0  2.3  2.3  comp23596_c0_seq1      283   326   (544) + (AAGATG)n          Simple_repeat             1     44     (0)   2023  
   14   17.7  0.0  0.0  comp23596_c0_seq1      732   763   (107) + A-rich             Low_complexity            1     32     (0)   2024  
  527   22.2  1.0  4.4  comp23599_c0_seq1        1   222   (340) + (TATG)n            Simple_repeat             1    214     (0)   2025  
  263   34.7  2.7  6.6  comp23599_c0_seq1       10    61   (501) C Sola1-1_AC         DNA/Sola             (3034)   1063     853   2026 *
  361   18.8  6.2 17.1  comp23599_c0_seq1       30   222   (340) C Chapaev-1_AA       DNA/CMC-Chapaev       (175)   3195    3021   2027 *
  381   26.6  4.2  5.5  comp23599_c0_seq1       62   228   (334) + Homo6              DNA/hAT-Pegasus         710    874  (2848)   2028  
  225   17.8  0.0  2.2  comp23599_c0_seq1      252   297   (265) + Jockey_Ele3        LINE/Jockey            1087   1131  (3292)   2029  
   16    0.0  0.0  0.0  comp23605_c1_seq1        1    17   (683) + (A)n               Simple_repeat             1     17     (0)   2030  
   16    0.0  0.0  0.0  comp23606_c0_seq1        1    20  (2066) + (TAC)n             Simple_repeat             1     20     (0)   2031  
   13   26.0  0.0  0.0  comp23606_c0_seq1       69   109  (1977) + (TACAAT)n          Simple_repeat             1     41     (0)   2032  
   14   19.1  0.0  2.7  comp23606_c0_seq2        2    39  (1896) + A-rich             Low_complexity            1     37     (0)   2033  
  444   27.5  0.5  9.6  comp23606_c2_seq1      206   398   (264) C DNA-2-12_DR        DNA/CMC-EnSpm        (3738)    948     772   2034 *
  462   27.7  0.5  8.7  comp23606_c2_seq1      240   457   (205) + DNA-2-12_DR        DNA/CMC-EnSpm           772    966  (3720)   2035  
   13    4.9  0.0  4.5  comp23615_c0_seq1        3    25   (963) + (GAG)n             Simple_repeat             1     22     (0)   2036  
  233   20.8  5.3  5.3  comp23615_c0_seq1      904   979     (9) C Gypsy11_I-int      LTR/Gypsy            (2926)    598     523   2037 *
  266   20.4  0.0  5.8  comp23615_c0_seq1      916   927    (61) C RTAg4              LINE/R1              (4663)   2409    2345   2038  
  316   17.5  0.0  0.0  comp23615_c0_seq1      928   984     (4) C Ag-Jock-1          LINE/Jockey          (3376)   1349    1293   2039  
   13   13.2  0.0  0.0  comp23615_c1_seq1     1086  1110     (1) + (ATG)n             Simple_repeat             1     25     (0)   2040  
  227   12.5  2.0  6.1  comp23626_c1_seq1      155   205  (2122) + Helitron-3_CGi     RC/Helitron            6511   6559    (84)   2041  
   34    9.0  0.0  0.0  comp23630_c0_seq1        3    49  (1913) + (AC)n              Simple_repeat             1     47     (0)   2042  
  251   25.7  0.0  0.0  comp23630_c0_seq1     1674  1747   (215) C HAL1-2a_MD         LINE/L1               (532)   2492    2419   2043  
   31    8.8  0.0  0.0  comp23630_c0_seq1     1896  1943    (19) + (GTGGTCGTC)n       Simple_repeat             1     48     (0)   2044  
  476   27.4  3.9  3.3  comp23636_c0_seq1      855  1035    (54) + OR1                SINE/tRNA               172    353   (739)   2045  
   12   20.4  2.4  2.4  comp23636_c1_seq1        4    44  (1554) + A-rich             Low_complexity            1     41     (0)   2046  
   16    8.2  0.0  0.0  comp23636_c2_seq1     1028  1053   (190) + (AATAA)n           Simple_repeat             1     26     (0)   2047  
  230   17.0  2.1  2.1  comp23636_c3_seq1      371   418   (121) + Helitron-2_DR      RC/Helitron           13345  13392 (14020)   2048  
   15    5.5  0.0  0.0  comp23644_c0_seq1      395   413    (71) + (A)n               Simple_repeat             1     19     (0)   2049  
   13   14.2  3.2  0.0  comp23650_c0_seq1        2    32   (679) + A-rich             Low_complexity            1     32     (0)   2050  
   16    0.0  0.0  0.0  comp23674_c0_seq1        1    20   (253) + (TGA)n             Simple_repeat             1     20     (0)   2051  
   15    5.6  0.0  0.0  comp23678_c0_seq1        1    19   (920) + (TG)n              Simple_repeat             1     19     (0)   2052  
  261   17.9 13.4  7.2  comp23678_c0_seq1      289   309   (630) + Polinton-1N1_DR    DNA/Maverick          14324  14386  (1083)   2053  
  333   26.7  1.9  0.0  comp23678_c0_seq1      310   414   (525) C ERV-2B_Crp-LTR     LTR/ERV1               (55)   1081     975   2054  
  332   20.0  2.5  4.2  comp23678_c0_seq1      354   473   (466) C hAT-2n1_DR         DNA/hAT-Charlie        (89)   1121    1004   2055 *
  261   17.9 13.4  7.2  comp23678_c0_seq1      415   445   (494) + Polinton-1N1_DR    DNA/Maverick          14387  14489   (980)   2053 *
  237   28.2  0.0  8.0  comp23678_c0_seq1      832   849    (90) + L2-8_NVi           LINE/L2                 340    439  (5148)   2056  
  283   25.6  3.3  0.0  comp23678_c0_seq1      850   863    (76) C RMER12             LTR/ERVK              (453)    869     777   2057  
  397   14.5  2.6  0.0  comp23678_c0_seq1      864   939     (0) + ERV1-N6-I_DR       LTR                    3357   3434  (1069)   2058  
  370   23.1  1.6  2.1  comp23678_c1_seq1      320   381    (84) + DNA-2-12_DR        DNA/CMC-EnSpm           756    860  (3826)   2059  
  373   15.5  2.4  0.0  comp23678_c1_seq1      382   465     (0) + Dada-U6_DR         DNA/Dada                778    863  (8100)   2060  
   17    0.0  0.0  0.0  comp23678_c1_seq2        1    22   (293) + (CATA)n            Simple_repeat             1     22     (0)   2061  
  272   22.5  0.0  7.5  comp23678_c1_seq3      359   459    (72) + DNA-1-2_DR         DNA                     521    614  (1031)   2062 *
  328   19.1  7.9  0.0  comp23678_c1_seq3      371   459    (72) + DNA-2-12_DR        DNA/CMC-EnSpm           762    857  (3829)   2063  
  297   22.6  0.8  3.5  comp23678_c1_seq3      460   489    (42) C ACROBAT1           DNA/TcMar-Stowaway?   (505)    874     759   2064  
   16   24.3  1.8  1.8  comp23684_c0_seq1      234   288    (86) + A-rich             Low_complexity            1     55     (0)   2065  
   15   19.6  0.0  0.0  comp23684_c3_seq1     1057  1091   (696) + (TTTATT)n          Simple_repeat             1     35     (0)   2066  
  240   27.8  1.9  5.8  comp23686_c0_seq1      123   229  (1839) + Jockey-3_DGri      LINE/Jockey            3219   3321  (1392)   2067  
   13    0.0  7.7  3.7  comp23686_c0_seq1      351   376  (1692) + (TTA)n             Simple_repeat             1     27     (0)   2068  
   17   28.7  2.5  2.5  comp23686_c0_seq1      446   524  (1544) + (TTTCTG)n          Simple_repeat             1     79     (0)   2069  
  281   17.5  7.2  3.9  comp23686_c0_seq1      665   789  (1279) C Helitron-3_PM      RC/Helitron           (260)   3879    3751   2070  
  233   18.5  0.0 12.1  comp23686_c0_seq1      725   798  (1270) + ERV38_MD-int       LTR/ERV1               2138   2203  (3118)   2071 *
   12    8.3  3.6  3.6  comp23686_c0_seq1      860   887  (1181) + A-rich             Low_complexity            1     28     (0)   2072  
   18   17.9  0.0  0.0  comp23686_c0_seq1     1878  1909   (159) + A-rich             Low_complexity            1     32     (0)   2073  
   17    0.0  0.0  0.0  comp23699_c0_seq1        1    19   (782) + (A)n               Simple_repeat             1     19     (0)   2074  
   13    8.3  3.9  0.0  comp23699_c0_seq1      741   766    (35) + (TGAAA)n           Simple_repeat             1     27     (0)   2075  
   15    5.5  0.0  0.0  comp23699_c0_seq1      783   801     (0) + (A)n               Simple_repeat             1     19     (0)   2076  
   13   17.5  3.1  0.0  comp23699_c1_seq1      770   801  (2133) + (AGT)n             Simple_repeat             1     33     (0)   2077  
   18   17.5  6.7  0.0  comp23704_c0_seq1        2    46   (451) + (TA)n              Simple_repeat             1     48     (0)   2078  
   16    9.8  0.0  0.0  comp23704_c0_seq1      155   176   (321) + (A)n               Simple_repeat             1     22     (0)   2079  
  442   16.1  7.7  4.7  comp23704_c0_seq1      383   486    (11) + OK                 SINE/tRNA-Core           39    145   (320)   2080  
   14    7.7  3.3  3.3  comp23708_c0_seq1      293   322     (0) + (TACA)n            Simple_repeat             1     30     (0)   2081  
   11   21.1  2.9  0.0  comp23711_c1_seq1      739   772    (35) + (AGCAAC)n          Simple_repeat             1     35     (0)   2082  
 1111   29.0  9.6  4.2  comp23718_c0_seq1      202   784    (37) + Gypsy-23_CSa-I     LTR/Gypsy              1417   2029  (1596)   2083  
  353   35.0  4.1  0.9  comp23732_c1_seq1        1   320   (225) C RTE-3_SP           LINE/RTE-BovB          (49)   2796    2467   2084  
  322   20.1  0.0  7.5  comp23733_c1_seq2      182   267    (53) + OK                 SINE/tRNA-Core          332    411    (54)   2085  
   16    0.0  0.0  0.0  comp23733_c1_seq2      301   318     (2) + (AC)n              Simple_repeat             1     18     (0)   2086  
   12   12.6  0.0  3.7  comp23735_c0_seq1      769   796    (17) + A-rich             Low_complexity            1     27     (0)   2087  
   12   12.6  0.0  3.7  comp23735_c0_seq2      454   481    (17) + A-rich             Low_complexity            1     27     (0)   2088  
   13   19.8  0.0  2.8  comp23738_c2_seq1     1318  1354   (140) + (TTTACTA)n         Simple_repeat             1     36     (0)   2089  
  244   22.9 19.6  4.0  comp23738_c4_seq1      137   309   (245) C MARNA              DNA/TcMar-Mariner       (9)    577     379   2090  
  271   26.0  5.8  3.8  comp23738_c4_seq1      344   447   (107) C Mariner-1_SK       DNA/TcMar-Mariner     (596)    697     592   2091  
   12    5.6  0.0  0.0  comp23739_c0_seq1        1    19   (299) + (AAC)n             Simple_repeat             1     19     (0)   2092  
   18   15.5  0.0  0.0  comp23739_c0_seq1      263   292    (26) + (AC)n              Simple_repeat             1     30     (0)   2093  
   16    8.5  0.0  0.0  comp23746_c1_seq1        2    26   (533) + (ATG)n             Simple_repeat             1     25     (0)   2094  
  226   27.1  2.4  0.0  comp23746_c1_seq1      265   279   (280) C Ginger1-1_AC       DNA/Ginger            (402)   3934    3902   2095  
  233   12.5  4.2  0.0  comp23746_c1_seq1      280   327   (232) + Mf3_MF             Unknown                 375    424   (276)   2096  
  226   27.1  2.4  0.0  comp23746_c1_seq1      328   349   (210) C Ginger1-1_AC       DNA/Ginger            (402)   3901    3848   2095  
   15    0.0  0.0  0.0  comp23749_c1_seq1       17    33   (357) + (AG)n              Simple_repeat             1     17     (0)   2097  
  265   22.7  0.0  8.4  comp23749_c2_seq1      287   363   (191) + OK                 SINE/tRNA-Core          205    275   (190)   2098  
  252   31.3  2.0  2.0  comp23750_c0_seq1      817   969   (264) + MMSAT4             Satellite                 4    156    (12)   2099  
   15    0.0  0.0  0.0  comp23750_c0_seq1     1133  1151    (82) + (GAG)n             Simple_repeat             1     19     (0)   2100  
  232   12.1  9.5  7.8  comp23750_c0_seq1     1152  1214    (19) + Polinton-7_NVi     DNA/Maverick           7826   7889   (605)   2101 *
  279   18.6  0.0  0.0  comp23750_c0_seq1     1163  1232     (1) + (CAT)n             Simple_repeat             2     71     (0)   2102  
   16   23.9  0.0  0.0  comp23759_c2_seq1      639   673  (2664) + (T)n               Simple_repeat             1     35     (0)   2103  
   12   13.9  0.0  0.0  comp23759_c2_seq1     3312  3335     (2) + (AAT)n             Simple_repeat             1     24     (0)   2104  
   14   19.8  0.0  2.8  comp23759_c3_seq1        2    38   (679) + (AGAT)n            Simple_repeat             1     36     (0)   2105  
   21   18.5  0.0  4.3  comp23761_c1_seq1        6    53   (764) + GA-rich            Low_complexity            1     46     (0)   2106  
   18    3.8  3.7  0.0  comp23770_c0_seq1      415   441   (183) + (AAC)n             Simple_repeat             1     28     (0)   2107  
  229   13.9  0.0  0.0  comp23771_c0_seq1      286   321     (0) C Galileo_DM         DNA/P                (1209)   4780    4745   2108  
   14    9.3  0.0  0.0  comp23781_c0_seq1      220   242  (1964) + (TGG)n             Simple_repeat             1     23     (0)   2109  
   21   12.2  0.0  0.0  comp23781_c0_seq1     1514  1549   (657) + (GAT)n             Simple_repeat             1     36     (0)   2110  
  558   19.2  6.0  2.9  comp23781_c0_seq1     1945  1993   (213) + (CAAGC)n           Simple_repeat             1    190     (0)   2111  
  460   19.9  8.1  0.0  comp23781_c0_seq1     1994  2129    (77) + (CTAAG)n           Simple_repeat             4    150     (0)   2112  
   14   16.5  2.9  0.0  comp23781_c2_seq1      315   348    (76) + (TTGTGT)n          Simple_repeat             1     35     (0)   2113  
   15    4.7  0.0  0.0  comp23781_c3_seq1        1    70   (874) + (AAT)n             Simple_repeat             1     70     (0)   2114  
  238   24.4  0.0  3.5  comp23781_c3_seq1      748   836   (108) + Polinton-1_DR      DNA/Maverick          17120  17205  (1280)   2115  
   12    5.6  0.0  0.0  comp23785_c1_seq1        1    19   (571) + (GCA)n             Simple_repeat             1     19     (0)   2116  
   13    5.3  0.0  0.0  comp23786_c0_seq1        1    20  (1729) + (GTA)n             Simple_repeat             1     20     (0)   2117  
   12    9.8  0.0  0.0  comp23791_c0_seq1        1    22   (611) + (ATGT)n            Simple_repeat             1     22     (0)   2118  
   13   23.1  0.0  6.2  comp23806_c2_seq1      548   598  (1878) + (TCTCCA)n          Simple_repeat             1     48     (0)   2119  
   24   21.3  0.0  0.0  comp23806_c2_seq1     1106  1159  (1317) + (CAA)n             Simple_repeat             1     54     (0)   2120  
   15    9.1  0.0  0.0  comp23806_c2_seq1     2453  2476     (0) + (GCA)n             Simple_repeat             1     24     (0)   2121  
  270   32.9  2.1  0.0  comp23813_c0_seq1        1   140  (1390) + (CAT)n             Simple_repeat             2    144     (0)   2122  
   22   13.6  0.0  0.0  comp23813_c0_seq1      197   237  (1293) + (TCATCAC)n         Simple_repeat             1     41     (0)   2123  
   12   14.4  0.0  0.0  comp23816_c0_seq1        1    24   (390) + (AAT)n             Simple_repeat             1     24     (0)   2124  
  770   31.2  3.9  5.7  comp23817_c0_seq1      247   779   (282) C MarsTigger6        DNA/TcMar-Tigger     (1443)    804     322   2125  
   16    5.2  0.0  0.0  comp23819_c0_seq1        3    22   (348) + (T)n               Simple_repeat             1     20     (0)   2126  
   18   12.0  0.0  0.0  comp23819_c0_seq1      344   370     (0) + (GT)n              Simple_repeat             1     27     (0)   2127  
   18    0.0  0.0  0.0  comp23819_c1_seq1        1    20   (601) + (A)n               Simple_repeat             1     20     (0)   2128  
   15    5.5  0.0  0.0  comp23819_c1_seq1      533   551    (70) + (AC)n              Simple_repeat             1     19     (0)   2129  
   17   30.2  1.3  2.7  comp23833_c0_seq1      158   233   (796) + GA-rich            Low_complexity            1     75     (0)   2130  
  311   26.5  0.0  1.6  comp23833_c0_seq1      404   526   (503) + HATN16_DR          DNA/hAT-Charlie         721    841   (103)   2131 *
  319   23.6  0.0  0.0  comp23833_c0_seq1      427   532   (497) C hAT-2n1_DR         DNA/hAT-Charlie       (120)   1090     985   2132  
  229   26.2  0.0  0.0  comp23833_c0_seq1      458   541   (488) C Kolobok-1_DR       DNA/Kolobok-T2       (3387)   2916    2833   2133 *
   16    0.0  0.0  0.0  comp23833_c0_seq1     1007  1023     (6) + (A)n               Simple_repeat             1     17     (0)   2134  
   19    0.0  0.0  0.0  comp23833_c1_seq1        1    21   (272) + (A)n               Simple_repeat             1     21     (0)   2135  
   15    0.0  4.0  4.0  comp23833_c1_seq1      109   133   (160) + (GTT)n             Simple_repeat             1     25     (0)   2136  
   17    4.9  0.0  0.0  comp23833_c1_seq1      273   293     (0) + (GA)n              Simple_repeat             1     21     (0)   2137  
   14    9.6  0.0  0.0  comp23836_c0_seq1       16    38  (1289) + (ACC)n             Simple_repeat             1     23     (0)   2138  
   13   16.6  0.0  0.0  comp23836_c0_seq1     1098  1124   (203) + (TTA)n             Simple_repeat             1     27     (0)   2139  
  236   29.7  0.0  0.0  comp23842_c0_seq1      580   643     (3) C hAT-310_Ami        DNA/hAT-Charlie       (342)    775     712   2140  
   17    3.7  6.7  3.2  comp23842_c1_seq1        1    30   (887) + (TA)n              Simple_repeat             1     31     (0)   2141  
   13   11.1  3.2  3.2  comp23844_c3_seq1      790   820   (349) + (TGC)n             Simple_repeat             1     31     (0)   2142  
   16   24.3  2.2  0.0  comp23849_c0_seq1        1    45  (1504) + (GTA)n             Simple_repeat             1     46     (0)   2143  
   19    8.2  0.0  0.0  comp23849_c0_seq1      126   151  (1398) + (A)n               Simple_repeat             1     26     (0)   2144  
   16   24.3  2.2  0.0  comp23849_c0_seq2        1    45  (1633) + (GTA)n             Simple_repeat             1     46     (0)   2145  
   19    8.2  0.0  0.0  comp23849_c0_seq2      126   151  (1527) + (A)n               Simple_repeat             1     26     (0)   2146  
  228   25.9  1.3  8.4  comp23849_c0_seq2     1098  1173   (505) + piggyBac-6N1_CGi   DNA/PiggyBac           2052   2122  (1687)   2147  
   17    0.0  0.0  0.0  comp23856_c0_seq1       10    30  (1628) + (TGT)n             Simple_repeat             1     21     (0)   2148  
  255   20.6  4.1  0.0  comp23861_c2_seq1       65   137   (216) + Helitron-2_DR      RC/Helitron           23596  23671  (3741)   2149  
   20   22.7  1.7  1.7  comp23861_c2_seq1      208   265    (88) + (GGT)n             Simple_repeat             1     58     (0)   2150  
   17    0.0  0.0  0.0  comp23861_c2_seq1      332   353     (0) + (AATG)n            Simple_repeat             1     22     (0)   2151  
   17    0.0  0.0  0.0  comp23863_c0_seq1     1353  1371     (0) + (GA)n              Simple_repeat             1     19     (0)   2152  
   17    0.0  0.0  0.0  comp23863_c0_seq2     1433  1451     (0) + (GA)n              Simple_repeat             1     19     (0)   2153  
   13   17.6  0.0  3.0  comp23870_c0_seq1      372   405   (368) + (TTCT)n            Simple_repeat             1     33     (0)   2154  
   12    7.8  7.4  0.0  comp23870_c0_seq1      747   773     (0) + A-rich             Low_complexity            1     29     (0)   2155  
  296   23.1  0.0  2.6  comp23870_c1_seq1      489   568     (1) + HATN16_DR          DNA/hAT-Charlie         726    803   (141)   2156  
   17   17.8  2.2  4.5  comp23870_c2_seq1        1    48   (358) + A-rich             Low_complexity            1     46     (0)   2157  
   15   20.1  0.0  0.0  comp23875_c0_seq1       22    55   (614) + (TAT)n             Simple_repeat             1     34     (0)   2158  
  264   24.5  4.7  4.7  comp23875_c0_seq1      261   410   (259) + DNA-2-12_DR        DNA/CMC-EnSpm           815    964  (3722)   2159  
  255   23.2  3.5 13.6  comp23875_c0_seq1      293   346   (323) C HeT-A3_DVi         LINE/Jockey           (912)   3435    3353   2160 *
  284   17.3  0.0  5.2  comp23875_c0_seq1      347   407   (262) C hAT-N70_DR         DNA/hAT?              (669)    656     599   2161  
  255   23.2  3.5 13.6  comp23875_c0_seq1      408   437   (232) C HeT-A3_DVi         LINE/Jockey           (912)   3352    3304   2160  
  234   18.1  0.0 19.1  comp23875_c1_seq1      892   966   (517) + UCON40             DNA/TcMar-Mariner       225    287   (292)   2162  
  239    7.7 12.8  0.0  comp23888_c1_seq1      156   194   (740) C L1_Ele26           LINE/L1              (1715)   2993    2950   2163  
  239    7.7 12.8  0.0  comp23888_c1_seq2      156   194  (1363) C L1_Ele26           LINE/L1              (1715)   2993    2950   2164  
   18   16.4  2.4  0.0  comp23896_c0_seq1     1191  1231   (352) + (TTAT)n            Simple_repeat             1     42     (0)   2165  
   18   16.4  2.4  0.0  comp23896_c0_seq2     1307  1347   (352) + (TTAT)n            Simple_repeat             1     42     (0)   2166  
   20   19.2  0.0  2.1  comp23907_c1_seq1        1    49   (659) + A-rich             Low_complexity            1     48     (0)   2167  
  246   17.3  7.5  6.2  comp23942_c0_seq1       14    93   (384) C HeT-A3_DVi         LINE/Jockey           (945)   3402    3322   2168  
  246   30.9  1.8  0.0  comp23942_c0_seq1      249   358   (119) + HATN16_DR          DNA/hAT-Charlie         752    863    (81)   2169 *
  255   29.6  0.0 16.5  comp23942_c0_seq1      279   345   (132) + DNA-2-12_DR        DNA/CMC-EnSpm           771    922  (3764)   2170  
  264   25.7  1.9  0.9  comp23942_c0_seq1      346   451    (26) C hAT-N70_DR         DNA/hAT?              (670)    655     549   2171 *
  279   22.4  0.0 21.4  comp23942_c0_seq1      363   470     (7) + HATN16_DR          DNA/hAT-Charlie         758    846    (98)   2172  
  246   17.3  7.5  6.2  comp23942_c0_seq2       14    93   (346) C HeT-A3_DVi         LINE/Jockey           (945)   3402    3322   2173  
  246   30.9  1.8  0.0  comp23942_c0_seq2      249   358    (81) + HATN16_DR          DNA/hAT-Charlie         752    863    (81)   2174 *
  322   31.9  0.0  2.5  comp23942_c0_seq2      279   345    (94) + DNA-2-12_DR        DNA/CMC-EnSpm           771    927  (3759)   2175  
  338   22.3  2.1  0.0  comp23942_c0_seq2      346   439     (0) C hAT-N70_DR         DNA/hAT?              (670)    655     560   2176  
   21   18.5  2.3  0.0  comp23943_c0_seq1        1    43   (612) + GA-rich            Low_complexity            1     44     (0)   2177  
  241   24.6  0.0  1.6  comp23951_c0_seq1        2    63   (735) + Sola1-1_AC         DNA/Sola               3516   3576   (521)   2178  
  325   21.6  1.1  2.2  comp23951_c0_seq1      629   718    (80) + IMPB_01            Satellite                 3     91  (2457)   2179  
  225   17.1  4.9  0.0  comp23951_c0_seq1      755   795     (3) + DIRS-6_DR          LTR/Ngaro              4340   4382  (2144)   2180  
   18    4.5  0.0  0.0  comp23951_c1_seq1     1347  1369     (0) + (GT)n              Simple_repeat             1     23     (0)   2181  
  237    6.5  0.0  0.0  comp23960_c0_seq1      647   677     (1) + Chapaev3-1_HR      DNA/CMC-Chapaev-3       242    272  (2162)   2182  
  474   20.4  2.8 15.8  comp23967_c0_seq1        3   335   (512) + Ag-Jock-1          LINE/Jockey            1193   1477  (3248)   2183  
  604   26.2  2.9 22.8  comp23967_c0_seq2        1   351   (517) + RTAg4              LINE/R1                1958   2251  (4821)   2184  
   16    8.1  0.0  0.0  comp23967_c1_seq1        3    28  (1725) + (TATG)n            Simple_repeat             1     26     (0)   2185  
   15   17.2  0.0  0.0  comp23967_c1_seq1      674   706  (1047) + A-rich             Low_complexity            1     33     (0)   2186  
   14   26.1  0.0  5.3  comp23967_c1_seq1     1226  1285   (468) + (TTTGAA)n          Simple_repeat             1     57     (0)   2187  
   12   20.8  1.7  9.1  comp23967_c1_seq1     1357  1415   (338) + (TTTA)n            Simple_repeat             1     55     (0)   2188  
  229   20.0  2.8  1.4  comp23970_c0_seq1        1    71  (1016) C DNA2-6_CGi         DNA                  (2213)   1882    1811   2189  
   15    7.8  7.4  0.0  comp23972_c0_seq1        1    27  (1034) + (AT)n              Simple_repeat             1     29     (0)   2190  
   13   24.2  2.3  0.0  comp23990_c0_seq1      210   253    (30) + (TTTTCCT)n         Simple_repeat             1     45     (0)   2191  
  226   31.9  2.6  0.0  comp23999_c4_seq1        1   116   (338) C TART_DV            LINE/Jockey          (3609)  11490   11372   2192  
   12    9.2  0.0  4.2  comp24004_c0_seq1      212   236  (2552) + (GAG)n             Simple_repeat             1     24     (0)   2193  
  346   29.7  5.5  4.6  comp24008_c1_seq1      764  1187    (42) C RTE-14_SP          LINE/RTE-RTE          (340)   2890    2757   2194  
  523   21.8  3.2  7.4  comp24008_c2_seq1        1   154  (1228) + OK                 SINE/tRNA-Core          311    458     (7)   2195  
   19   27.7  0.0  4.2  comp24010_c0_seq1        1    75   (138) + (TTATAA)n          Simple_repeat             1     72     (0)   2196  
   21   18.2  8.1  3.3  comp24010_c0_seq1      128   213     (0) + (TGA)n             Simple_repeat             1     90     (0)   2197  
  238   17.1  0.0  0.0  comp24010_c1_seq1       11    51   (703) + DNA-1-8_DR         DNA                     807    847   (714)   2198 *
  262   27.8  2.5  1.2  comp24010_c1_seq1       16    95   (659) C ENSPM-6_DR         DNA/CMC-EnSpm       (18626)  13990   13910   2199  
   18   22.7  1.9  1.9  comp24010_c1_seq1      306   358   (396) + (TAT)n             Simple_repeat             1     53     (0)   2200  
   14    5.0  0.0  0.0  comp24010_c1_seq1      734   754     (0) + (TAA)n             Simple_repeat             1     21     (0)   2201  
   14    0.0  0.0  0.0  comp24010_c2_seq1        1    18   (241) + (TGA)n             Simple_repeat             1     18     (0)   2202  
   14   22.6  0.0  0.0  comp24010_c2_seq1       68   103   (156) + (CAT)n             Simple_repeat             1     36     (0)   2203  
   33   25.2  1.2  0.0  comp24023_c0_seq1        1    84   (189) + GA-rich            Low_complexity            1     85     (0)   2204  
   24    7.7  2.3  2.3  comp24023_c0_seq1      231   273     (0) + (GCT)n             Simple_repeat             1     43     (0)   2205  
   15   12.0  0.0  0.0  comp24030_c0_seq1        1    27  (2575) + (GAGA)n            Simple_repeat             1     27     (0)   2206  
  225   11.8  9.6  1.8  comp24030_c0_seq1     1875  1926   (676) C Gypsy7-NVi_I-int   LTR/Gypsy            (9874)   5322    5267   2207  
   15   12.0  0.0  0.0  comp24030_c0_seq2        1    27  (2498) + (GAGA)n            Simple_repeat             1     27     (0)   2208  
  225   11.8  9.6  1.8  comp24030_c0_seq2     1798  1849   (676) C Gypsy7-NVi_I-int   LTR/Gypsy            (9874)   5322    5267   2209  
   14   10.8  3.1  3.1  comp24054_c1_seq1      233   264   (241) + (TTG)n             Simple_repeat             1     32     (0)   2210  
  486   11.6  0.0  0.0  comp24054_c1_seq1      437   505     (0) + OR2                SINE/tRNA-Core          218    286   (198)   2211  
   15    0.0  0.0  0.0  comp24056_c0_seq1        1    17   (525) + (TG)n              Simple_repeat             1     17     (0)   2212  
   15    0.0  0.0  0.0  comp24056_c0_seq2        1    17   (479) + (TG)n              Simple_repeat             1     17     (0)   2213  
   12   25.6  2.4  0.0  comp24059_c0_seq1      392   433   (245) + (TCGCTT)n          Simple_repeat             1     43     (0)   2214  
  243   29.1  0.0  3.5  comp24059_c0_seq1      479   567   (111) C Gypsy-9_DPu-I      LTR/Gypsy            (4399)    883     798   2215 *
  457   32.7  0.0  6.7  comp24059_c0_seq1      489   678     (0) + (CCA)n             Simple_repeat             1    178     (0)   2216  
   17   20.4  2.2  0.0  comp24072_c0_seq1      303   347  (2212) + A-rich             Low_complexity            1     46     (0)   2217  
  232   22.4  7.3  7.3  comp24079_c1_seq1     2204  2285  (1162) + I-4_CQ             LINE/I                 3499   3580  (2044)   2218  
  266   30.5  8.1  5.7  comp24080_c1_seq1        1   179   (978) + R7Ag2              LINE/R1                1713   1870  (4720)   2219 *
  286   29.5  1.6  6.1  comp24080_c1_seq1       72   310   (847) + Jockey-3_DGri      LINE/Jockey            3213   3428  (1285)   2220  
   13    4.2  8.0  0.0  comp24080_c1_seq1      828   852   (305) + (AGAC)n            Simple_repeat             1     27     (0)   2221  
  357   22.7  0.0  0.0  comp24085_c0_seq1      545   610    (19) + OK                 SINE/tRNA-Core           48    113   (352)   2222  
   15    0.0  0.0  0.0  comp24086_c2_seq1      427   443   (390) + (TA)n              Simple_repeat             1     17     (0)   2223  
   15    0.0  0.0  0.0  comp24086_c2_seq2     1104  1120   (390) + (TA)n              Simple_repeat             1     17     (0)   2224  
   17    4.2  3.7  3.7  comp24100_c0_seq1      379   405     (6) + (CT)n              Simple_repeat             1     27     (0)   2225  
   19   18.0  5.2  1.7  comp24100_c1_seq1      191   248     (0) + GA-rich            Low_complexity            1     60     (0)   2226  
   16   18.4  7.8  1.9  comp24121_c0_seq1      293   343    (58) + (TA)n              Simple_repeat             1     54     (0)   2227  
   16   16.9  0.0  0.0  comp24121_c0_seq1      368   401     (0) + (ATAACA)n          Simple_repeat             1     34     (0)   2228  
  229   20.4  1.6  5.0  comp24122_c0_seq1      968  1029  (2674) + Helitron-9_CGi     RC/Helitron            1786   1845  (6083)   2229  
   18   10.8  0.0  0.0  comp24127_c3_seq1        1    30   (793) + (AGT)n             Simple_repeat             1     30     (0)   2230  
   16   16.5  0.0  0.0  comp24127_c3_seq1      392   418   (405) + A-rich             Low_complexity            1     27     (0)   2231  
  309   22.7  3.0  0.0  comp24127_c4_seq1        1    66   (873) + OR2                SINE/tRNA-Core          314    381   (103)   2232  
  226   16.7  2.1  0.0  comp24136_c0_seq1     4425  4472   (406) + Gypsy-48_CQ-I      LTR/Gypsy                38     86  (5622)   2233  
  245   21.6  0.0  6.2  comp24144_c0_seq1      450   518   (965) + Sola1-4_AA         DNA/Sola               1574   1638  (1533)   2234  
   17    9.8  2.9  2.9  comp24144_c0_seq1      536   570   (913) + (TGTC)n            Simple_repeat             1     35     (0)   2235  
   14   14.0  4.7  4.7  comp24145_c0_seq1      256   298   (430) + (TTTG)n            Simple_repeat             1     43     (0)   2236  
  228   25.4  0.0  0.0  comp24145_c0_seq1      650   712    (16) + TE-X-4_DR          Unknown               11117  11179  (2793)   2237  
   31   29.3  1.8  0.9  comp24145_c1_seq1     1234  1346     (0) + (ACA)n             Simple_repeat             1    114     (0)   2238  
  237   16.7  0.0  0.0  comp24151_c1_seq1      570   611   (218) + LOA_Ele6B_AAe      LINE/LOA               1007   1048  (5019)   2239  
   14   30.7  1.6  1.6  comp24160_c0_seq1      344   405    (42) + (ATT)n             Simple_repeat             1     62     (0)   2240  
   18    0.0  0.0  0.0  comp24160_c0_seq1      428   447     (0) + (TG)n              Simple_repeat             1     20     (0)   2241  
   13   20.4  0.0  2.9  comp24160_c1_seq1        1    36   (323) + (TTA)n             Simple_repeat             1     35     (0)   2242  
  255   25.3  2.2  1.1  comp24160_c1_seq1      268   281    (78) + DNA-2-24_DR        DNA                     525    617   (635)   2243  
  281   17.6  3.9  5.2  comp24160_c1_seq1      282   359     (0) + Gypsy68-I_AG       LTR/Gypsy              2172   2248  (3288)   2244  
   15    4.7  0.0  0.0  comp24160_c2_seq1        1    22   (398) + (TAA)n             Simple_repeat             1     22     (0)   2245  
  235   14.6  4.2  0.0  comp24160_c2_seq1      373   420     (0) + hAT-4B_AMi         DNA/hAT-Ac              574    623  (5019)   2246  
  229   14.7  0.0 10.9  comp24185_c0_seq1        1    61   (342) + RLTR17B_Mm         LTR/ERVK                352    406   (396)   2247  
  254   25.4 11.1  4.9  comp24185_c0_seq1      144   296   (107) + Gypsy-31-LTR_DR    LTR/Gypsy                61    222   (732)   2248  
   22    8.9  2.6  2.6  comp24197_c0_seq1        1    38   (247) + (TA)n              Simple_repeat             1     38     (0)   2249  
   12   28.3  1.4  5.9  comp24197_c0_seq1      208   278     (7) + (TTTTTCT)n         Simple_repeat             1     68     (0)   2250  
   13   33.7  1.6  0.0  comp24197_c1_seq1        1    63  (1747) + (TATA)n            Simple_repeat             1     64     (0)   2251  
   12    9.7  8.6  2.7  comp24197_c1_seq1      189   223  (1587) + (ATTAT)n           Simple_repeat             1     37     (0)   2252  
   13   29.8  0.0  2.0  comp24197_c1_seq1      353   403  (1407) + (CACA)n            Simple_repeat             1     50     (0)   2253  
  248   20.0  0.0  0.0  comp24197_c1_seq1     1330  1379   (431) C R2Sm-A             LINE/R2               (219)   4098    4049   2254  
   18    4.8  0.0  0.0  comp24197_c1_seq1     1782  1803     (7) + (A)n               Simple_repeat             1     22     (0)   2255  
   16    0.0  0.0  0.0  comp24203_c0_seq1        1    18   (621) + (TG)n              Simple_repeat             1     18     (0)   2256  
   15    0.0  4.5  0.0  comp24203_c0_seq1      219   240   (399) + (CTTT)n            Simple_repeat             1     23     (0)   2257  
   17   15.3  0.0  8.5  comp24203_c0_seq1      421   471   (168) + A-rich             Low_complexity            1     47     (0)   2258  
  242   18.4  2.0  0.0  comp24216_c0_seq1     1403  1451    (59) C Kiri-10_AAe        LINE/L2                (44)   4432    4383   2259  
  259   26.5  0.0  4.4  comp24224_c0_seq1      283   353   (204) + TSESSEBEII         DNA/TcMar-Tc1          1865   1932    (94)   2260  
   16    0.0  0.0  0.0  comp24228_c0_seq1       67    84   (668) + (AT)n              Simple_repeat             1     18     (0)   2261  
  238   16.9  3.3  1.6  comp24228_c0_seq1      321   380   (372) C HELITRON4_CB       RC/Helitron          (1448)     69       9   2262  
   14   12.5  2.6  5.3  comp24228_c0_seq1      576   614   (138) + (TTTCTC)n          Simple_repeat             1     38     (0)   2263  
   18    0.0  0.0  0.0  comp24232_c0_seq1      340   359     (0) + (TG)n              Simple_repeat             1     20     (0)   2264  
   14   10.5  6.4  6.4  comp24234_c0_seq1      190   236   (173) + (CTCCTT)n          Simple_repeat             1     47     (0)   2265 *
   16    4.5  0.0  0.0  comp24234_c0_seq1      219   241   (168) + (CTCC)n            Simple_repeat             1     23     (0)   2266  
   19   30.0  0.0  0.0  comp24234_c0_seq1      330   390    (19) + A-rich             Low_complexity            1     61     (0)   2267  
   17   27.4  0.0  3.7  comp24245_c0_seq1        3    58   (196) + (TG)n              Simple_repeat             1     54     (0)   2268  
  234   26.6  1.0  4.2  comp24245_c0_seq1      151   165    (89) C Sola3-1_BF         DNA/Sola             (5608)   3304    3210   2269  
  289   24.1  6.0  0.0  comp24245_c0_seq1      166   248     (6) C Gypsy120-LTR_DR    LTR/Gypsy             (877)    159      72   2270  
  233   17.3  0.0  3.9  comp24245_c0_seq1      201   254     (0) + hAT-N70_DR         DNA/hAT?                593    644   (681)   2271 *
   21   20.0  0.0  0.0  comp24247_c0_seq1      118   157   (226) + (T)n               Simple_repeat             1     40     (0)   2272  
  286   15.8  0.0  0.0  comp24249_c0_seq1        3    59   (283) C hAT-N21_DR         DNA/hAT-Charlie       (131)   1715    1659   2273  
  262   16.4 12.3  0.0  comp24249_c0_seq1       60    75   (267) + ZFERV-2-I_DR       LTR/ERV1                822    903  (9661)   2274  
   13    0.0  0.0  5.0  comp24255_c0_seq1       22    42   (634) + (AAT)n             Simple_repeat             1     20     (0)   2275  
  353   29.0  1.7  2.6  comp24255_c0_seq1      235   351   (325) + OK                 SINE/tRNA-Core           18    133   (332)   2276  
   13    0.0  0.0  0.0  comp24261_c0_seq1        8    24   (443) + (GAT)n             Simple_repeat             1     17     (0)   2277  
   15    9.6  2.7  5.6  comp24262_c0_seq1        1    37  (1214) + (AGAT)n            Simple_repeat             1     36     (0)   2278  
  232   20.4  0.0  0.0  comp24262_c0_seq1     1114  1157    (94) + Tx1-3_PM           LINE/L1-Tx1            1028   1071  (4332)   2279  
  273   21.9  4.7  0.0  comp24267_c0_seq1      628   691   (981) C Z-REP              Satellite/macro      (5841)   4510    4444   2280  
  242   21.3  0.0  0.0  comp24267_c0_seq1      658   704   (968) + SFV1-15_AMi-I      LTR/ERV4               2750   2796   (365)   2281 *
   18   16.1  0.0  0.0  comp24283_c0_seq1      430   464   (322) + (GGT)n             Simple_repeat             1     35     (0)   2282  
   18   16.1  0.0  0.0  comp24283_c0_seq2      793   827   (322) + (GGT)n             Simple_repeat             1     35     (0)   2283  
   16    5.3  0.0  0.0  comp24283_c1_seq1      112   131  (1201) + (CT)n              Simple_repeat             1     20     (0)   2284  
  226   18.4  2.0  2.0  comp24308_c0_seq1      504   553   (405) C ISL2EU-15_CGi      DNA/PIF-ISL2EU       (2514)   2987    2938   2285  
  235   22.4  7.6  7.6  comp24309_c0_seq1      655   746    (60) C Mariner4N_MEu      DNA/TcMar-Tigger        (2)    723     632   2286  
   12   21.6  2.5  2.5  comp24310_c0_seq1      465   504   (446) + (CTT)n             Simple_repeat             1     40     (0)   2287  
  442   26.9  0.8  8.0  comp24314_c0_seq1        1   121   (153) C hAT-2n1_DR         DNA/hAT-Charlie        (91)   1119    1007   2288  
  383   32.1  1.1  6.6  comp24314_c0_seq1      122   273     (1) + DNA-2-24_DR        DNA                     558    816   (436)   2289 *
  423   22.6  2.6  1.7  comp24314_c0_seq1      158   274     (0) C Gypsy68-I_AG       LTR/Gypsy            (3293)   2243    2126   2290  
   16    0.0  0.0  0.0  comp24320_c1_seq1        1    18  (1291) + (CA)n              Simple_repeat             1     18     (0)   2291  
  464   31.1  0.6  3.8  comp24320_c1_seq1      973  1169   (140) + (CTA)n             Simple_repeat             1    190     (0)   2292  
   24   16.4  3.5  3.5  comp24325_c0_seq1        1    58   (219) + (AT)n              Simple_repeat             1     58     (0)   2293  
   12   28.7  0.0  0.0  comp24340_c1_seq1      194   235  (1270) + (CCACCA)n          Simple_repeat             1     42     (0)   2294  
   21   13.3  0.0  0.0  comp24340_c1_seq1     1473  1505     (0) + (TG)n              Simple_repeat             1     33     (0)   2295  
  237   14.6  0.0  0.0  comp24343_c0_seq1       16    56  (1453) + TSESSEBEII         DNA/TcMar-Tc1          1898   1938    (88)   2296  
   17    0.0  0.0  0.0  comp24343_c0_seq1     1491  1509     (0) + (AC)n              Simple_repeat             1     19     (0)   2297  
  243   21.7  5.8  4.5  comp24346_c0_seq1      257   343     (4) + Polinton-1_DR      DNA/Maverick          17097  17184  (1301)   2298 *
  259   20.8  2.6  0.0  comp24346_c0_seq1      270   346     (1) + ENSPM-6_DR         DNA/CMC-EnSpm         31652  31730   (886)   2299  
   14    8.8  0.0  0.0  comp24387_c1_seq1        1    24  (1055) + (AGAC)n            Simple_repeat             1     24     (0)   2300  
   17    4.0  3.9  0.0  comp24387_c1_seq1      869   894   (185) + (TTC)n             Simple_repeat             1     27     (0)   2301  
   14    9.3  0.0  0.0  comp24387_c2_seq1        3    25   (421) + (TTA)n             Simple_repeat             1     23     (0)   2302  
   14    4.7  0.0  4.3  comp24387_c2_seq1      161   184   (262) + (AAC)n             Simple_repeat             1     23     (0)   2303  
   15   21.4  3.7  7.7  comp24387_c2_seq1      217   297   (149) + (TTTCTT)n          Simple_repeat             1     78     (0)   2304  
   20   12.4  0.0  0.0  comp24406_c0_seq1       35    69   (960) + (TTAA)n            Simple_repeat             1     35     (0)   2305  
  225   22.1  0.0  8.0  comp24406_c1_seq1      310   363  (1369) + RTE-6_AMi          LINE/RTE-BovB            55    104  (3002)   2306  
  250   26.3  0.0  7.1  comp24406_c1_seq2       19   108   (569) C L1-58_ACar         LINE/L1               (170)   6515    6432   2307  
  232   26.8  5.6  0.0  comp24406_c1_seq2       62   132   (545) C L2B-4B_AAe         LINE/L2                 (0)   5210    5136   2308 *
   14   22.6  0.0  0.0  comp24406_c1_seq3      254   286  (1802) + (GAT)n             Simple_repeat             1     33     (0)   2309  
  225   22.1  0.0  8.0  comp24406_c1_seq3      666   719  (1369) + RTE-6_AMi          LINE/RTE-BovB            55    104  (3002)   2310  
  227   27.3  0.0 11.0  comp24407_c1_seq1      382   492   (418) + TRAS1              LINE/R1                2095   2194  (5656)   2311 *
  249   30.3  0.0  2.0  comp24407_c1_seq1      396   496   (414) + Polinton-1_DR      DNA/Maverick          17593  17691   (794)   2312 *
  257   23.2  1.2  4.8  comp24407_c1_seq1      411   496   (414) C Homo6              DNA/hAT-Pegasus      (2855)    867     785   2313  
  230   29.9  1.0  5.3  comp24407_c1_seq1      497   508   (402) + Gypsy-31-LTR_DR    LTR/Gypsy                79    172   (782)   2314  
   16   19.7  0.0  4.7  comp24407_c1_seq1      804   848    (62) + (ATAC)n            Simple_repeat             1     43     (0)   2315  
   14    0.0  0.0  0.0  comp24412_c0_seq1        1    18   (910) + (ATA)n             Simple_repeat             1     18     (0)   2316  
  268   27.6  0.0  0.0  comp24412_c0_seq1      842   928     (0) + Gypsy68-I_AG       LTR/Gypsy              2119   2205  (3331)   2317  
  255   18.4  2.0  0.0  comp24423_c0_seq1        1    49   (451) C DNA-1-8_DR         DNA                   (721)    840     791   2318  
   16    5.2  0.0  0.0  comp24423_c1_seq1        1    20   (621) + (GT)n              Simple_repeat             1     20     (0)   2319  
  359   34.7 11.6  1.8  comp24423_c1_seq1      252   509   (132) C Mariner1_BT        DNA/TcMar-Mariner     (347)    934     652   2320  
  241   23.1  1.5  0.0  comp24428_c1_seq1      171   244    (83) C hAT-2n1_DR         DNA/hAT-Charlie       (119)   1091    1015   2321  
   16    9.6  0.0  0.0  comp24435_c0_seq1        1    23   (476) + (TG)n              Simple_repeat             1     23     (0)   2322  
   12   24.9  0.0  0.0  comp24435_c0_seq1      360   393   (106) + (ATGT)n            Simple_repeat             1     34     (0)   2323  
  318   10.4  2.1  0.0  comp24435_c0_seq1      452   499     (0) C OK                 SINE/tRNA-Core        (127)    338     290   2324  
  232   17.9  0.0  0.0  comp24448_c0_seq1      225   263     (0) C Polinton-1_DR      DNA/Maverick         (1296)  17189   17151   2325  
  238   18.5  0.0  0.0  comp24448_c2_seq1      335   388     (0) C TE-X-5_DR          Satellite            (8392)  16562   16509   2326  
  237   23.5  0.0  0.0  comp24450_c1_seq1        1    51  (1494) + Dada-U6_SS         DNA/Dada               3937   3987  (4055)   2327  
   16   20.9  0.0  0.0  comp24452_c1_seq1        1    33   (639) + (TA)n              Simple_repeat             1     33     (0)   2328  
   14   15.3  0.0  7.7  comp24452_c1_seq1      367   408   (264) + (ACAT)n            Simple_repeat             1     39     (0)   2329  
   22   15.6  0.0  0.0  comp24453_c0_seq1        1    36   (369) + A-rich             Low_complexity            1     36     (0)   2330  
   26   17.1  0.0  0.0  comp24453_c0_seq1      163   208   (197) + A-rich             Low_complexity            1     46     (0)   2331  
   15   16.4  2.9  0.0  comp24453_c0_seq1      372   405     (0) + (TAG)n             Simple_repeat             1     35     (0)   2332  
   23   27.7  0.0  0.0  comp24453_c1_seq1     1787  1851     (1) + (ACA)n             Simple_repeat             1     65     (0)   2333  
   16   21.7  0.0  0.0  comp24453_c2_seq1      839   876     (0) + (GTC)n             Simple_repeat             1     38     (0)   2334  
   12   16.0  0.0  3.5  comp24454_c2_seq1      178   207  (1084) + (CAAG)n            Simple_repeat             1     29     (0)   2335  
   13   21.1  3.8  3.8  comp24454_c2_seq1      480   532   (759) + (TTCTCT)n          Simple_repeat             1     53     (0)   2336  
   13   22.6  0.0  4.7  comp24455_c0_seq1      464   508   (356) + (TCTTT)n           Simple_repeat             1     43     (0)   2337  
   12   15.9  5.7  0.0  comp24455_c0_seq1      555   589   (275) + (ATGTGT)n          Simple_repeat             1     37     (0)   2338  
   14   15.3  0.0  0.0  comp24461_c2_seq1        6    34   (560) + (GATA)n            Simple_repeat             1     29     (0)   2339  
   15   13.1  0.0  3.7  comp24461_c2_seq1      467   494   (100) + (AC)n              Simple_repeat             1     27     (0)   2340  
  326   28.6  2.3  0.0  comp24465_c0_seq1      371   503   (900) + (ATG)n             Simple_repeat             3    138     (0)   2341  
   15   13.9  0.0  0.0  comp24475_c0_seq1        1    24   (634) + (GT)n              Simple_repeat             1     24     (0)   2342  
   12   30.9  2.8  2.8  comp24475_c0_seq1       70   140   (518) + A-rich             Low_complexity            1     71     (0)   2343  
   19   14.2  0.0  0.0  comp24475_c1_seq1      221   251     (0) + (AT)n              Simple_repeat             1     31     (0)   2344  
   15    0.0  0.0  5.3  comp24475_c2_seq1      250   269     (0) + (AT)n              Simple_repeat             1     19     (0)   2345  
   15    5.5  0.0  0.0  comp24481_c0_seq1      620   638    (59) + (T)n               Simple_repeat             1     19     (0)   2346  
   17    8.9  0.0  0.0  comp24486_c0_seq1        1    24  (2366) + (GT)n              Simple_repeat             1     24     (0)   2347  
   12   20.1  5.0  0.0  comp24486_c0_seq1      675   714  (1676) + A-rich             Low_complexity            1     42     (0)   2348  
   17   15.5  0.0  0.0  comp24486_c0_seq1      848   876  (1514) + (T)n               Simple_repeat             1     29     (0)   2349  
   14   26.6  3.7  0.0  comp24486_c0_seq1     1391  1412   (978) + (TTTAAT)n          Simple_repeat             1     38    (18)   2350  
   12   13.9  0.0  0.0  comp24486_c0_seq1     1413  1436   (954) + (AAT)n             Simple_repeat             1     24     (0)   2351  
   14   26.6  3.7  0.0  comp24486_c0_seq1     1437  1444   (946) + (TTTAAT)n          Simple_repeat            39     56     (0)   2350  
   11   25.3  0.0  2.6  comp24486_c0_seq1     1594  1633   (757) + (TTTTAA)n          Simple_repeat             1     39     (0)   2352  
   15    0.0  0.0  0.0  comp24509_c0_seq1        1    17   (923) + (GA)n              Simple_repeat             1     17     (0)   2353  
   15    0.0  0.0  0.0  comp24509_c0_seq2        1    17  (1234) + (GA)n              Simple_repeat             1     17     (0)   2354  
   12   21.1  0.0  0.0  comp24521_c0_seq1      207   235  (5039) + (AAT)n             Simple_repeat             1     29     (0)   2355  
   11   20.6  5.1  0.0  comp24521_c0_seq1     1979  2017  (3257) + (CAGTTTT)n         Simple_repeat             1     41     (0)   2356  
   18   24.3  2.2  0.0  comp24525_c1_seq1       10    54  (1223) + (AT)n              Simple_repeat             1     46     (0)   2357  
   17   15.8  0.0  2.8  comp24530_c0_seq2       39    75   (177) + (CAA)n             Simple_repeat             1     36     (0)   2358  
   14    0.0  0.0  0.0  comp24543_c0_seq1       18    35   (216) + (TGA)n             Simple_repeat             1     18     (0)   2359  
   15   28.8  0.0  0.0  comp24543_c0_seq1      116   162    (89) + (ATG)n             Simple_repeat             1     47     (0)   2360  
   16    0.0  0.0  0.0  comp24543_c0_seq1      234   251     (0) + (AT)n              Simple_repeat             1     18     (0)   2361  
  339    4.4  0.0  0.0  comp24550_c0_seq1      357   401     (1) + OR1                SINE/tRNA                 2     46  (1046)   2362  
   13    0.0  0.0  0.0  comp24561_c1_seq1        1    17   (639) + (ATA)n             Simple_repeat             1     17     (0)   2363  
   13   37.2  0.0  0.0  comp24561_c1_seq1      316   380   (276) + A-rich             Low_complexity            1     65     (0)   2364  
   17   26.3  0.0  0.0  comp24561_c1_seq1      616   656     (0) + (GT)n              Simple_repeat             1     41     (0)   2365  
   16   23.3  0.0  0.0  comp24561_c2_seq1      611   645     (0) + A-rich             Low_complexity            1     35     (0)   2366  
   14   18.4  7.0  0.0  comp24561_c3_seq1        1    43   (379) + (ATT)n             Simple_repeat             1     46     (0)   2367  
   17    5.0  0.0  0.0  comp24561_c4_seq1        1    21   (572) + (GT)n              Simple_repeat             1     21     (0)   2368  
   16   23.5  0.0  0.0  comp24561_c4_seq1      212   246   (347) + (T)n               Simple_repeat             1     35     (0)   2369  
   14    0.0  0.0  0.0  comp24561_c4_seq1      576   593     (0) + (ATT)n             Simple_repeat             1     18     (0)   2370  
   32   23.6  1.2  1.2  comp24575_c2_seq1      252   337   (755) + (TGT)n             Simple_repeat             1     86     (0)   2371  
  238   23.9  1.5  1.5  comp24577_c0_seq1        1    68   (533) + hAT-2_DR           DNA/hAT-Charlie        2400   2467    (69)   2372  
   13   11.1  0.0  9.4  comp24577_c0_seq1      466   500   (101) + (TAA)n             Simple_repeat             1     32     (0)   2373  
  225   23.4  0.0  0.0  comp24577_c0_seq1      555   601     (0) + Crack-2_SP         LINE/L2                2411   2457   (435)   2374  
   17   21.3  2.8  5.7  comp24583_c1_seq1     1892  1963   (152) + A-rich             Low_complexity            1     70     (0)   2375  
  339   18.9  0.8  2.3  comp24596_c1_seq1        1   130   (560) + (TTGG)n            Simple_repeat             1    128     (0)   2376  
   13   12.5  0.0  3.7  comp24611_c0_seq1     1747  1774   (727) + (CAG)n             Simple_repeat             1     27     (0)   2377  
  341   31.5  0.0  0.0  comp24618_c0_seq1      644   732   (383) C OK                 SINE/tRNA-Core        (320)    145      57   2378  
   17   12.7  0.0  0.0  comp24624_c1_seq1       49    74   (371) + (A)n               Simple_repeat             1     26     (0)   2379  
   19    6.7  3.1  0.0  comp24624_c1_seq1      283   314   (131) + (TGGG)n            Simple_repeat             1     33     (0)   2380  
   15   16.3  0.0  2.9  comp24624_c1_seq1      356   391    (54) + A-rich             Low_complexity            1     35     (0)   2381  
   26   28.4  2.5  0.0  comp24624_c2_seq1        1    81   (301) + GA-rich            Low_complexity            1     83     (0)   2382  
   15    5.5  0.0  0.0  comp24624_c3_seq1        1    19   (295) + (A)n               Simple_repeat             1     19     (0)   2383  
   16    5.3  0.0  0.0  comp24639_c0_seq1        1    20   (317) + (GT)n              Simple_repeat             1     20     (0)   2384  
   12   28.8  0.0  3.9  comp24643_c1_seq1        6    59   (247) + (TATT)n            Simple_repeat             1     52     (0)   2385  
   12   23.6  0.0  0.0  comp24646_c0_seq1       96   130   (223) + (TAGTAG)n          Simple_repeat             1     35     (0)   2386  
   13    0.0  0.0  0.0  comp24646_c0_seq1      337   353     (0) + (TAA)n             Simple_repeat             1     17     (0)   2387  
   16   27.9  2.2  0.0  comp24657_c1_seq1       13    57   (323) + (TA)n              Simple_repeat             1     46     (0)   2388  
   13   13.1  0.0  0.0  comp24657_c1_seq1      356   380     (0) + (ATAT)n            Simple_repeat             1     25     (0)   2389  
   16    9.6  0.0  0.0  comp24661_c0_seq1        1    23   (694) + (T)n               Simple_repeat             1     23     (0)   2390  
   16   16.9  0.0  0.0  comp24661_c2_seq1        1    27   (509) + A-rich             Low_complexity            1     27     (0)   2391  
   17   21.1  0.0  0.0  comp24667_c1_seq1       98   136   (426) + (CAA)n             Simple_repeat             1     39     (0)   2392  
   13   24.0  0.0  2.5  comp24667_c1_seq1      522   562     (0) + (ACA)n             Simple_repeat             1     40     (0)   2393  
   18    7.9  0.0  0.0  comp24667_c2_seq1        2    28   (716) + (AAC)n             Simple_repeat             1     27     (0)   2394  
   16    0.0  0.0  0.0  comp24674_c0_seq1        1    17   (289) + (T)n               Simple_repeat             1     17     (0)   2395  
   19   14.9  0.0  0.0  comp24674_c0_seq1      225   261    (45) + (AAAAAC)n          Simple_repeat             1     37     (0)   2396  
   12   17.6  0.0  5.9  comp24674_c1_seq1      198   233     (0) + (ATA)n             Simple_repeat             1     34     (0)   2397  
   16    0.0  0.0  0.0  comp24676_c3_seq1        1    17   (486) + (A)n               Simple_repeat             1     17     (0)   2398  
   15    8.3  0.0  3.7  comp24680_c0_seq1      760   787   (177) + (TTTA)n            Simple_repeat             1     27     (0)   2399  
   17   15.4  2.8  0.0  comp24680_c0_seq1      929   964     (0) + (AAT)n             Simple_repeat             1     37     (0)   2400  
  235   12.8  2.6  0.0  comp24724_c0_seq1      118   156  (1790) + RTEX-13_BF         LINE/RTE-X             2357   2396  (1518)   2401  
   16   21.9  2.2  2.2  comp24737_c0_seq1     1088  1133     (0) + (TTC)n             Simple_repeat             1     46     (0)   2402  
   15   21.7  3.1  4.8  comp24740_c2_seq1      675   705   (181) + (TTATATT)n         Simple_repeat             1     50    (13)   2403  
   16   16.8  0.0  0.0  comp24740_c2_seq1      706   732   (154) + (T)n               Simple_repeat             1     27     (0)   2404  
   15   21.7  3.1  4.8  comp24740_c2_seq1      733   738   (148) + (TTATATT)n         Simple_repeat            51     63     (0)   2403  
   17   12.7  0.0  0.0  comp24740_c2_seq1      859   884     (2) + (A)n               Simple_repeat             1     26     (0)   2405  
   12   17.9  2.4  4.9  comp24751_c5_seq1       22    63   (377) + (TGATTT)n          Simple_repeat             1     41     (0)   2406  
  226   20.3  1.0 16.1  comp24753_c0_seq1       30   129   (369) C Jockey-4_DRh       LTR                  (4440)    270     184   2407  
   16   19.2  0.0  0.0  comp24755_c0_seq1      716   745     (0) + (T)n               Simple_repeat             1     30     (0)   2408  
   15   11.7  0.0  3.5  comp24775_c0_seq1     1074  1103  (1310) + (TGT)n             Simple_repeat             1     29     (0)   2409  
  226   20.0  0.0  3.6  comp24776_c0_seq1      622   678   (530) C ERV-5_Crp-I        LTR/ERV1             (2278)   1075    1021   2410  
   13   19.6  4.9  0.0  comp24781_c0_seq1      116   156  (1240) + (TATATG)n          Simple_repeat             1     43     (0)   2411  
  489   28.2  4.2  5.9  comp24781_c0_seq1      421   680   (716) + Helitron-3B_PM     RC/Helitron            4317   4572  (2959)   2412 *
  561   31.3  0.6  2.1  comp24781_c0_seq1      678   959   (437) + Helitron-1_Crp     RC/Helitron            4654   4831   (365)   2413  
   13   19.6  4.9  0.0  comp24781_c0_seq2      116   156   (992) + (TATATG)n          Simple_repeat             1     43     (0)   2414  
  489   28.2  4.2  5.9  comp24781_c0_seq2      421   680   (468) + Helitron-3B_PM     RC/Helitron            4317   4572  (2959)   2415 *
  561   31.3  0.6  2.1  comp24781_c0_seq2      678   959   (189) + Helitron-1_Crp     RC/Helitron            4654   4831   (365)   2416  
  264   19.7  1.6  0.0  comp24794_c4_seq1      557   617  (1049) + Jockey-9_DPer      LINE/Jockey             749    810  (3960)   2417  
  230   26.3  6.6  0.0  comp24794_c4_seq1      558   633  (1033) + Tx1-3_PM           LINE/L1-Tx1            1002   1082  (4321)   2418 *
  253   24.6  0.0  1.6  comp24794_c4_seq1     1456  1517   (149) + AmnSINE2           SINE/tRNA-Deu            67    127   (231)   2419  
   20   15.7  2.3  0.0  comp24796_c0_seq1      574   633    (17) + (ATGAAT)n          Simple_repeat             1     61     (0)   2420  
  278   16.7  2.4  1.2  comp24796_c1_seq1        1    85   (712) + hAT-2_DR           DNA/hAT-Charlie        2377   2462    (74)   2421  
  274   18.5  2.1  9.0  comp24796_c1_seq1      657   751    (46) C Chapaev-1_AA       DNA/CMC-Chapaev       (245)   3125    3037   2422  
   16    9.3  0.0  0.0  comp24802_c0_seq1      215   237  (1439) + (CA)n              Simple_repeat             1     23     (0)   2423  
   11   22.0  3.9  3.9  comp24832_c1_seq1      396   446    (85) + (TAATAATT)n        Simple_repeat             1     51     (0)   2424  
   12    9.2  0.0  4.2  comp24832_c2_seq1      558   582   (312) + (GAAA)n            Simple_repeat             1     24     (0)   2425  
  243   19.4  5.3  5.3  comp24861_c2_seq1     1084  1159  (2370) C LINE2A_CE          LINE/CR1             (3501)    581     506   2426  
  970   33.3  9.3  2.1  comp24864_c1_seq1       37   646    (30) + RTE-9_CPB          LINE/RTE-BovB          2224   2876   (318)   2427  
   16    9.6  0.0  0.0  comp24885_c0_seq1       13    35   (444) + (GT)n              Simple_repeat             1     23     (0)   2428  
   16    8.2  0.0  0.0  comp24885_c0_seq1       47    72   (407) + (GATG)n            Simple_repeat             1     26     (0)   2429  
   13   17.6  0.0  7.3  comp24888_c0_seq1      188   231   (267) + (ATTTTAT)n         Simple_repeat             1     41     (0)   2430  
   18   23.9  1.4  5.9  comp24888_c1_seq1      799   869   (198) + (TTA)n             Simple_repeat             1     68     (0)   2431  
   18   24.8  0.0  1.9  comp24888_c1_seq1      942   995    (72) + (ATT)n             Simple_repeat             1     53     (0)   2432  
   16   12.1  0.0  0.0  comp24888_c2_seq1        3    30   (587) + (TTA)n             Simple_repeat             1     28     (0)   2433  
   14   20.5  0.0  0.0  comp24888_c2_seq1      371   404   (213) + (ATAT)n            Simple_repeat             1     34     (0)   2434  
  282   23.4  3.6  2.7  comp24892_c2_seq1        1   110   (477) + (TAGG)n            Simple_repeat             1    111     (0)   2435  
   20   29.4  1.5  1.5  comp24899_c0_seq1        1    68  (1677) + GA-rich            Low_complexity            1     68     (0)   2436  
   18    6.7  3.0  3.0  comp24910_c0_seq1     1098  1130    (27) + (TCA)n             Simple_repeat             1     33     (0)   2437  
   18    6.7  3.0  3.0  comp24910_c0_seq2     1017  1049    (27) + (TCA)n             Simple_repeat             1     33     (0)   2438  
  331   12.8  0.0  0.0  comp24916_c1_seq1        1    47   (371) + OK                 SINE/tRNA-Core          203    249   (216)   2439  
  253   21.2  0.0  9.2  comp24916_c1_seq1        4    23   (395) + Polinton-2_DR      DNA/Maverick           7028   7102  (9173)   2440 *
  291   24.2  3.2  0.0  comp24916_c1_seq1       24    85   (333) + (CATG)n            Simple_repeat             2     65     (0)   2441  
  287   23.3  8.9  7.3  comp24919_c2_seq1     1332  1559  (1093) + MSAT-3_AAe         Satellite                 1    231    (12)   2442  
   13    5.3  0.0  0.0  comp24919_c2_seq1     2631  2650     (2) + (ATG)n             Simple_repeat             1     20     (0)   2443  
  287   23.3  8.9  7.3  comp24919_c2_seq2      357   584  (1093) + MSAT-3_AAe         Satellite                 1    231    (12)   2444  
   13    5.3  0.0  0.0  comp24919_c2_seq2     1656  1675     (2) + (ATG)n             Simple_repeat             1     20     (0)   2445  
   12    5.6  0.0  0.0  comp24930_c0_seq1      308   326     (0) + (TGA)n             Simple_repeat             1     19     (0)   2446  
  577   23.1  2.8  2.2  comp24931_c0_seq1        1   177   (620) + (CATA)n            Simple_repeat             3    180     (0)   2447  
  408   19.6  2.2  0.0  comp24931_c0_seq1       99   190   (607) + ERV1-N6-I_DR       LTR                    3361   3454  (1049)   2448 *
  227   16.7  0.0  4.2  comp24931_c0_seq1      579   628   (169) + Gypsy2_I-int       LTR/Gypsy              3459   3506  (2629)   2449  
   15   13.9  0.0  0.0  comp24934_c0_seq1        1    24   (352) + (A)n               Simple_repeat             1     24     (0)   2450  
   17    8.9  0.0  0.0  comp24934_c0_seq1       68    91   (285) + (T)n               Simple_repeat             1     24     (0)   2451  
   15   13.9  0.0  0.0  comp24934_c1_seq1        1    24   (211) + (T)n               Simple_repeat             1     24     (0)   2452  
  249   25.2  3.2  3.2  comp24934_c1_seq1       66   221    (14) + Gypsy68-I_AG       LTR/Gypsy              2047   2202  (3334)   2453  
  249   17.4  1.2  6.6  comp24934_c1_seq1      156   176    (59) + TE-X-5_DR          Satellite              9167   9242 (15712)   2454  
  268    8.8  1.7  3.5  comp24934_c1_seq1      177   235     (0) + Helitron-2_DR      RC/Helitron           11804  11861 (15551)   2455  
   15    0.0  0.0  0.0  comp24938_c1_seq1      342   358     (0) + (AT)n              Simple_repeat             1     17     (0)   2456  
   20   18.3  0.0  0.0  comp24939_c0_seq1        7    43  (1554) + (AC)n              Simple_repeat             1     37     (0)   2457  
   13    5.2  0.0  0.0  comp24942_c1_seq1     1087  1106   (699) + (GAA)n             Simple_repeat             1     20     (0)   2458  
   13    5.3  0.0  0.0  comp24947_c0_seq1        2    21  (1569) + (CTA)n             Simple_repeat             1     20     (0)   2459  
  254   24.2  0.9 13.7  comp24947_c1_seq1      305   419    (25) C Gypsy21-LTR_Dpse   LTR/Gypsy              (83)    147      46   2460 *
  523   14.4  9.5  6.2  comp24947_c1_seq1      319   336   (108) + DIRS-8_DR          LTR/Ngaro               138    266  (6354)   2461  
  547   27.1  0.0  0.0  comp24947_c1_seq1      337   443     (1) + (CTG)n             Simple_repeat             2    108     (0)   2462  
   13    5.3  0.0  0.0  comp24958_c0_seq1     1009  1028    (71) + (GGA)n             Simple_repeat             1     20     (0)   2463  
   20   25.5  1.3  4.1  comp24992_c0_seq1        1    75   (423) + (ATA)n             Simple_repeat             1     73     (0)   2464  
   11   16.2 10.0  1.9  comp24992_c0_seq1      293   342   (156) + (AATATAAT)n        Simple_repeat             1     54     (0)   2465  
   12   32.6  0.0  3.4  comp24992_c0_seq1      351   411    (87) + GA-rich            Low_complexity            1     59     (0)   2466  
   25   20.8  1.8  0.0  comp24992_c0_seq1      444   498     (0) + (TG)n              Simple_repeat             1     56     (0)   2467  
   16    0.0  0.0  0.0  comp25003_c0_seq1        1    18   (610) + (TA)n              Simple_repeat             1     18     (0)   2468  
   16    0.0  0.0  0.0  comp25003_c0_seq3        1    18   (652) + (TA)n              Simple_repeat             1     18     (0)   2469  
   16    0.0  0.0  0.0  comp25003_c0_seq4        1    18   (605) + (TA)n              Simple_repeat             1     18     (0)   2470  
   16    9.3  0.0  0.0  comp25013_c0_seq1      203   225   (285) + (CA)n              Simple_repeat             1     23     (0)   2471  
  247   15.7  6.8  4.0  comp25013_c0_seq1      404   476    (34) + TRAS3_BM           LINE/R1                1705   1779  (6226)   2472  
  227   20.6  1.4  2.9  comp25013_c0_seq1      420   489    (21) C Dada-tL_DR         DNA/Dada             (1279)   9128    9060   2473 *
  323   19.8  0.0  2.5  comp25013_c0_seq1      428   510     (0) C hAT-2n1_DR         DNA/hAT-Charlie       (109)   1101    1021   2474  
  263   21.4  1.1  4.4  comp25018_c2_seq1        2    94   (290) C DNA2-1_DR          DNA/TcMar?           (2350)   3197    3108   2475  
  300   23.5  0.0  0.0  comp25025_c0_seq1        4    84   (249) + Gypsy68-I_AG       LTR/Gypsy              2185   2265  (3271)   2476  
  297   24.2  0.8  6.0  comp25025_c0_seq1       11   133   (200) C DNA-2-12_DR        DNA/CMC-EnSpm        (3718)    968     852   2477 *
  260   27.6  3.0  8.2  comp25025_c0_seq1       33   198   (135) + (TATATG)n          Simple_repeat             3    160     (0)   2478 *
  225   26.8  5.9  6.6  comp25025_c0_seq1       85   153   (180) C Chapaev-1_AA       DNA/CMC-Chapaev       (173)   3195    3047   2479 *
  274   29.3  2.6  0.8  comp25025_c0_seq2       22   138   (219) C hAT-N21_DR         DNA/hAT-Charlie        (67)   1779    1661   2480 *
  298   28.6  2.5  1.6  comp25025_c0_seq2       37   157   (200) + DNA-2-12_DR        DNA/CMC-EnSpm           750    871  (3815)   2481  
   14    8.5  0.0  3.9  comp25028_c0_seq1        1    27  (1212) + (GAT)n             Simple_repeat             1     26     (0)   2482  
   12    0.0  4.3  4.3  comp25028_c2_seq3       14    36   (845) + (ACAT)n            Simple_repeat             1     23     (0)   2483  
  391   21.6  3.0 10.5  comp25029_c0_seq1      676   832   (283) + RTE-8_AMi          LINE/RTE-BovB            63    235  (3326)   2484  
  317   23.8  0.7 14.1  comp25029_c0_seq1      900  1036    (79) + RTE-8_AMi          LINE/RTE-BovB            63    183  (3185)   2484  
  581   34.1  4.1  5.7  comp25029_c1_seq1      111   788   (912) C hAT-7_AMi          DNA/hAT-Charlie      (1530)   2578    1911   2485  
  343   28.4 11.0  5.3  comp25029_c1_seq1      792  1241   (459) C RTE-8_PM           LINE/RTE-BovB         (236)   3691    3302   2486  
  296   26.1  9.2  6.3  comp25029_c1_seq1     1264  1447   (253) C RTE-54_AMi         LINE/RTE-BovB        (3365)    373     185   2487  
   15    0.0  0.0  0.0  comp25066_c0_seq1        1    17  (2394) + (AT)n              Simple_repeat             1     17     (0)   2488  
   15   12.2  0.0  0.0  comp25067_c0_seq1      348   374    (13) + (ATT)n             Simple_repeat             1     27     (0)   2489  
   19   31.7  1.2  1.2  comp25071_c1_seq1      602   681     (0) + GA-rich            Low_complexity            1     80     (0)   2490  
   16    0.0  0.0  4.3  comp25077_c1_seq1      541   564   (108) + (TTTA)n            Simple_repeat             1     23     (0)   2491  
   16    0.0  0.0  0.0  comp25079_c1_seq1        1    17  (2119) + (A)n               Simple_repeat             1     17     (0)   2492  
   13   26.5  2.4  0.0  comp25080_c0_seq1        1    42  (1282) + (ATA)n             Simple_repeat             1     43     (0)   2493  
   13   31.0  1.6  1.6  comp25080_c0_seq1      144   204  (1120) + (TGGA)n            Simple_repeat             1     61     (0)   2494  
   13    8.5  4.0  0.0  comp25080_c0_seq1      606   630   (694) + (AAAT)n            Simple_repeat             1     26     (0)   2495  
   11   19.5  7.1  3.5  comp25080_c0_seq1      893   948   (376) + (CATTCT)n          Simple_repeat             1     58     (0)   2496 *
   20   25.6  2.8  1.4  comp25080_c0_seq1      931  1001   (323) + (TTTC)n            Simple_repeat             1     72     (0)   2497  
  251   22.5  1.2  7.8  comp25080_c0_seq1     1226  1307    (17) + DNA-8-14_DR        DNA/hAT-Charlie         146    222  (1351)   2498  
   17   29.0  0.0  0.0  comp25080_c3_seq1        1    54   (670) + (CAC)n             Simple_repeat             1     54     (0)   2499  
  233   29.0  0.0  0.0  comp25080_c3_seq1      112   173   (551) + Academ-4_SP        DNA/Academ              502    563  (5349)   2500  
  263   25.4  0.0  0.0  comp25080_c3_seq1      611   665    (59) C MER1B              DNA/hAT-Charlie        (15)    324     270   2501  
   16    5.3  0.0  0.0  comp25080_c3_seq1      704   723     (1) + (AT)n              Simple_repeat             1     20     (0)   2502  
   17   17.7  0.0  0.0  comp25086_c0_seq1      778   815   (415) + (GATATT)n          Simple_repeat             1     38     (0)   2503  
   16    7.3  3.5  0.0  comp25086_c0_seq1     1014  1042   (188) + (ATATA)n           Simple_repeat             1     30     (0)   2504  
   17   17.7  0.0  0.0  comp25086_c0_seq2      812   849   (415) + (GATATT)n          Simple_repeat             1     38     (0)   2505  
   16    7.3  3.5  0.0  comp25086_c0_seq2     1048  1076   (188) + (ATATA)n           Simple_repeat             1     30     (0)   2506  
   18   21.0  1.6  5.0  comp25102_c2_seq1      632   693   (118) + (TTTCTC)n          Simple_repeat             1     60     (0)   2507  
  263   20.0  3.0  3.0  comp25108_c0_seq1      504   570     (0) + ERV-2B_Crp-LTR     LTR/ERV1                958   1024   (112)   2508  
   17   17.9  5.1  0.0  comp25108_c2_seq1        1    39  (2321) + GA-rich            Low_complexity            1     41     (0)   2509  
  275   25.3  4.8  8.3  comp25108_c4_seq1      220   344   (594) + ERV147_MD-int      LTR/ERVK               6744   6864   (404)   2510  
   19    0.0  0.0  0.0  comp25110_c0_seq1        1    21   (455) + (CA)n              Simple_repeat             1     21     (0)   2511  
   20   25.1  4.5  2.2  comp25110_c0_seq1       70   157   (319) + A-rich             Low_complexity            1     90     (0)   2512  
   34    2.5  2.5  0.0  comp25110_c0_seq1      309   348   (128) + (TATTCGTTG)n       Simple_repeat             1     41     (0)   2513  
  230   21.9  5.3  2.6  comp25130_c0_seq1      458   532  (1420) C Gypsy-71_AA-I      LTR/Gypsy            (1032)   3316    3240   2514  
  230   21.9  5.3  2.6  comp25130_c0_seq2      458   532  (1124) C Gypsy-71_AA-I      LTR/Gypsy            (1032)   3316    3240   2515  
  257   38.0  0.5  3.9  comp25136_c0_seq1       65   250  (1070) + (TCG)n             Simple_repeat             1    180     (0)   2516 *
  297   29.3  1.8  5.5  comp25136_c0_seq1       96   107  (1213) + Gypsy61-I_AG       LTR/Gypsy              4218   4280   (271)   2517  
  456   23.9  2.1  0.0  comp25136_c0_seq1      108   249  (1071) + (CACCAT)n          Simple_repeat             4    148     (0)   2518  
  297   29.3  1.8  5.5  comp25136_c0_seq1      250   265  (1055) + Gypsy61-I_AG       LTR/Gypsy              4281   4381   (170)   2517  
   20    2.8  8.3  0.0  comp25136_c0_seq1     1141  1176   (144) + (AGGCGG)n          Simple_repeat             1     39     (0)   2519  
   13   20.0  5.7  5.7  comp25136_c0_seq1     1236  1305    (15) + (GATGTG)n          Simple_repeat             1     70     (0)   2520  
   17    0.0  0.0  0.0  comp25151_c0_seq1        4    22  (1274) + (AC)n              Simple_repeat             1     19     (0)   2521  
   16   18.1  0.0  0.0  comp25151_c1_seq1      414   446     (0) + (ATG)n             Simple_repeat             1     33     (0)   2522  
   13   32.3  0.0  0.0  comp25151_c2_seq1        1    42   (260) + (GTT)n             Simple_repeat             1     42     (0)   2523 *
   15    0.0  0.0  4.5  comp25151_c2_seq1       25    47   (255) + (ATT)n             Simple_repeat             1     22     (0)   2524  
  238   19.1  2.1  0.0  comp25164_c0_seq1      190   236   (304) C OR1                SINE/tRNA             (775)    317     270   2525  
   18    0.0  0.0  0.0  comp25166_c0_seq2        1    22   (620) + (TCT)n             Simple_repeat             1     22     (0)   2526  
   15    9.1  0.0  0.0  comp25166_c0_seq2      177   200   (442) + (TTC)n             Simple_repeat             1     24     (0)   2527  
   12   21.1  2.5  2.5  comp25166_c0_seq2      261   300   (342) + (ATGT)n            Simple_repeat             1     40     (0)   2528  
   33   25.6  5.2  4.0  comp25166_c0_seq2      454   625    (17) + A-rich             Low_complexity            1    174     (0)   2529  
   16    5.3  0.0  0.0  comp25173_c0_seq2      359   378   (187) + (A)n               Simple_repeat             1     20     (0)   2530  
   15   17.8  4.0  6.1  comp25173_c0_seq2      494   543    (22) + (TA)n              Simple_repeat             1     49     (0)   2531  
   17   25.5  2.0  0.0  comp25173_c1_seq1        1    51   (648) + (ATT)n             Simple_repeat             1     52     (0)   2532  
   16   19.9  2.9  0.0  comp25173_c1_seq1      246   280   (419) + (CT)n              Simple_repeat             1     36     (0)   2533  
   13   20.8  2.1  4.3  comp25173_c1_seq1      392   439   (260) + (TATGTA)n          Simple_repeat             1     47     (0)   2534  
   18    4.7  0.0  0.0  comp25173_c1_seq1      678   699     (0) + (TG)n              Simple_repeat             1     22     (0)   2535  
   16   15.9  0.0  0.0  comp25173_c3_seq1       79   106   (433) + (T)n               Simple_repeat             1     28     (0)   2536  
   19   22.6  0.0  0.0  comp25180_c1_seq1      442   482     (6) + (T)n               Simple_repeat             1     41     (0)   2537  
   13   10.7  0.0  9.1  comp25185_c1_seq1      732   767   (219) + (TCTT)n            Simple_repeat             1     33     (0)   2538  
   16    5.3  0.0  0.0  comp25189_c1_seq1      198   217     (5) + (A)n               Simple_repeat             1     20     (0)   2539  
   15   22.5  0.0  0.0  comp25195_c0_seq1        2    38   (473) + (ATAC)n            Simple_repeat             1     37     (0)   2540  
   17    0.0  4.0  0.0  comp25195_c0_seq1       97   121   (390) + (ATAA)n            Simple_repeat             1     26     (0)   2541  
  233   18.4  0.0  0.0  comp25195_c3_seq1      343   391   (132) + TE-X-5_DR          Satellite             16507  16555  (8399)   2542  
  278   26.4  1.8  4.6  comp25195_c3_seq1      410   520     (3) C HATN16_DR          DNA/hAT-Charlie        (74)    870     763   2543  
   13   18.9  2.8  0.0  comp25197_c0_seq1      296   331   (872) + (TATTATA)n         Simple_repeat             1     37     (0)   2544  
   18   24.8  0.0  0.0  comp25197_c0_seq1      416   463   (740) + (CAC)n             Simple_repeat             1     48     (0)   2545  
  225   22.6  6.3  8.3  comp25197_c0_seq1      656   766   (437) C Crypton-N20_CGi    DNA/Crypton           (634)    432     324   2546  
   12   23.2  3.7  3.7  comp25197_c0_seq1     1148  1201     (2) + A-rich             Low_complexity            1     54     (0)   2547 *
   15    0.0  0.0  0.0  comp25197_c0_seq1     1187  1203     (0) + (AT)n              Simple_repeat             1     17     (0)   2548  
   13   19.1  7.0  3.4  comp25207_c0_seq1      119   175   (338) + (TTA)n             Simple_repeat             1     59     (0)   2549  
   16    4.0  0.0  7.1  comp25210_c0_seq1      319   348   (147) + (TAAA)n            Simple_repeat             1     28     (0)   2550  
  597   24.7  0.6  5.3  comp25212_c0_seq1        1   158   (760) + HERODr             LINE/R2-Hero           3229   3379     (9)   2551  
   18   12.0  0.0  0.0  comp25221_c0_seq1        1    27   (594) + (TA)n              Simple_repeat             1     27     (0)   2552  
   12   13.9  0.0  0.0  comp25221_c2_seq1        1    24   (530) + (TGTA)n            Simple_repeat             1     24     (0)   2553  
   12   15.6  3.5  0.0  comp25224_c0_seq2      259   287    (48) + (ATT)n             Simple_repeat             1     30     (0)   2554  
   16   15.3  2.6  2.6  comp25238_c0_seq1      553   591   (479) + GA-rich            Low_complexity            1     39     (0)   2555  
  365   14.0  0.0  0.0  comp25238_c1_seq1        1    57   (491) + OR2                SINE/tRNA-Core          409    465    (19)   2556  
   13    3.8  6.9  3.3  comp25248_c0_seq1      577   605    (60) + (ATTC)n            Simple_repeat             1     30     (0)   2557  
   14    7.2  0.0  9.4  comp25254_c0_seq1        9    43   (559) + (ATATAA)n          Simple_repeat             1     32     (0)   2558  
  552   22.9  1.8 10.5  comp25254_c0_seq1      436   601     (1) C OK                 SINE/tRNA-Core          (6)    459     307   2559  
   12    9.8  0.0  0.0  comp25254_c1_seq1        4    25   (502) + (AACA)n            Simple_repeat             1     22     (0)   2560  
  377   24.7  3.2  2.1  comp25254_c1_seq1      232   326   (201) + OK                 SINE/tRNA-Core           50    145   (320)   2561  
   16    0.0  0.0  0.0  comp25258_c0_seq1        2    19   (443) + (TG)n              Simple_repeat             1     18     (0)   2562  
  265   36.7  0.8  0.0  comp25258_c0_seq1       30   157   (305) + OR2                SINE/tRNA-Core          229    357   (127)   2563  
   27    9.4  2.0  4.2  comp25285_c0_seq1      139   187   (190) + (AT)n              Simple_repeat             1     48     (0)   2564  
   12   14.1  3.0  3.0  comp25285_c0_seq1      277   309    (68) + (CAACAA)n          Simple_repeat             1     33     (0)   2565  
  239   29.8  5.3  0.0  comp25297_c5_seq1      182   295   (688) C Mariner-25_DF      DNA/TcMar-Tc1         (443)   1165    1046   2566  
  302   24.2  3.9  2.9  comp25297_c5_seq1      381   482   (501) C TC1_PP             DNA/TcMar-Tc1         (585)   1015     913   2567  
  239   29.8  5.3  0.0  comp25297_c5_seq2      150   263   (688) C Mariner-25_DF      DNA/TcMar-Tc1         (443)   1165    1046   2568  
  302   24.2  3.9  2.9  comp25297_c5_seq2      349   450   (501) C TC1_PP             DNA/TcMar-Tc1         (585)   1015     913   2569  
   17    3.8  3.7  0.0  comp25297_c7_seq1      294   320  (1027) + (ATTAA)n           Simple_repeat             1     28     (0)   2570  
   12   13.2  5.7  2.8  comp25297_c7_seq1     1270  1304    (43) + (TCAC)n            Simple_repeat             1     36     (0)   2571  
   28   29.0  2.6  1.7  comp25304_c0_seq1        1   116   (954) + (TCTT)n            Simple_repeat             1    117     (0)   2572  
   18   22.5  2.6  4.6  comp25304_c0_seq1      717   801   (269) + GA-rich            Low_complexity            1     83     (0)   2573  
   12   15.1  8.1  0.0  comp25304_c2_seq1      602   638   (288) + (AATGA)n           Simple_repeat             1     40     (0)   2574  
   19    0.0  0.0  0.0  comp25311_c2_seq1        1    21   (802) + (AC)n              Simple_repeat             1     21     (0)   2575  
  354   21.7  0.0  0.0  comp25325_c0_seq1        1    69  (1072) + Sola1-1_AC         DNA/Sola               3515   3583   (514)   2576  
  237   24.8  0.0  7.1  comp25325_c0_seq1       70    91  (1050) C TRAS3_BM           LINE/R1              (6219)   1786    1702   2577  
  227   20.0  0.0  0.0  comp25325_c0_seq1      152   196   (945) C Loner_Ele3         LINE/I               (4219)   1726    1682   2578  
   16    5.3  0.0  0.0  comp25325_c0_seq1     1122  1141     (0) + (AG)n              Simple_repeat             1     20     (0)   2579  
   12   37.4  1.5  0.0  comp25328_c0_seq1      667   733   (329) + (TTAA)n            Simple_repeat             1     68     (0)   2580  
   15   21.3  0.0  4.4  comp25328_c0_seq1      886   932   (130) + (ATAA)n            Simple_repeat             1     45     (0)   2581  
   14    3.7  6.7  3.2  comp2532_c0_seq1         3    32   (299) + (TATG)n            Simple_repeat             1     31     (0)   2582  
   17    5.0  0.0  0.0  comp2532_c0_seq1       211   231   (100) + (T)n               Simple_repeat             1     21     (0)   2583  
  397   28.1 10.3  4.9  comp25348_c0_seq1       29   241   (466) C OK                 SINE/tRNA-Core          (3)    462     239   2584  
  419   22.1  0.0  0.0  comp25348_c0_seq1      265   341   (366) C OK                 SINE/tRNA-Core        (338)    127      51   2584  
   16    8.1  0.0  0.0  comp25349_c0_seq1        1    26   (982) + (GACA)n            Simple_repeat             1     26     (0)   2585  
   16   27.2  4.2  4.2  comp25354_c0_seq1      577   671    (21) + (TATG)n            Simple_repeat             1     95     (0)   2586  
   13    0.0  5.0  0.0  comp25355_c1_seq1        3    22   (467) + (AAT)n             Simple_repeat             1     21     (0)   2587  
   15    4.7  0.0  0.0  comp25355_c1_seq1      280   301   (188) + (GATG)n            Simple_repeat             1     22     (0)   2588  
   20   11.3  0.0  0.0  comp25367_c0_seq1      289   317   (880) + (T)n               Simple_repeat             1     29     (0)   2589  
   16   13.2  0.0  0.0  comp25367_c0_seq1      504   528   (669) + (A)n               Simple_repeat             1     25     (0)   2590  
   14   18.8  0.0  2.7  comp25367_c0_seq1      965  1002   (195) + (TTTTA)n           Simple_repeat             1     37     (0)   2591  
   15    0.0  0.0  0.0  comp25376_c1_seq1        1    19   (980) + (TGA)n             Simple_repeat             1     19     (0)   2592  
   17    4.3  0.0  0.0  comp25376_c1_seq1      976   999     (0) + (ATG)n             Simple_repeat             1     24     (0)   2593  
   15    0.0  0.0  0.0  comp25376_c2_seq1      248   266     (0) + (ATC)n             Simple_repeat             1     19     (0)   2594  
   15   15.9  2.9  0.0  comp25403_c1_seq1      457   491  (1150) + (ATAA)n            Simple_repeat             1     36     (0)   2595  
  338   25.1  8.2  1.8  comp25417_c0_seq1      333   490    (66) C Gypsy68-I_AG       LTR/Gypsy            (3258)   2278    2111   2596  
  281   31.5  3.3  6.7  comp25417_c0_seq1      361   544    (12) + ERV1-N3-I_DR       LTR                    3623   3800   (791)   2597 *
   26   25.9  1.2  2.4  comp25433_c1_seq1      188   273   (186) + (CTAT)n            Simple_repeat             1     85     (0)   2598  
  269   27.2  1.2  0.0  comp25433_c1_seq1      379   459     (0) C DNA-8-5_DR         DNA/hAT               (453)   1687    1606   2599  
  245   20.9  2.9  1.4  comp25443_c0_seq1      565   632  (2084) C Polinton-5_SP      DNA/Maverick         (5050)  11475   11407   2600  
   19   17.9  0.0  0.0  comp25454_c0_seq1        1    39   (258) + (ATT)n             Simple_repeat             1     39     (0)   2601  
   22    3.5  3.5  0.0  comp25454_c0_seq1      269   297     (0) + (CA)n              Simple_repeat             1     30     (0)   2602  
   17   10.7  0.0  0.0  comp25471_c0_seq1        1    30   (653) + (ATGC)n            Simple_repeat             1     30     (0)   2603  
   18   16.0  0.0  0.0  comp25484_c0_seq1        1    35   (339) + (ATC)n             Simple_repeat             1     35     (0)   2604  
   12   22.1  0.0  0.0  comp25484_c0_seq1      340   371     (3) + (ATAT)n            Simple_repeat             1     32     (0)   2605  
   17    4.3  0.0  0.0  comp25484_c1_seq1        2    25  (1931) + (TGA)n             Simple_repeat             1     24     (0)   2606  
  339   23.6  2.2  3.3  comp25486_c0_seq4      651   742     (0) C OR2                SINE/tRNA-Core         (25)    459     369   2607  
   18   14.3  7.5  4.3  comp25492_c1_seq1      893   959     (1) + (CATGTTT)n         Simple_repeat             1     69     (0)   2608  
   13   21.8  0.0  0.0  comp25493_c0_seq1       91   123   (504) + (CATG)n            Simple_repeat             1     33     (0)   2609  
   18    7.5  0.0  0.0  comp25495_c0_seq1        1    28   (303) + (TTA)n             Simple_repeat             1     28     (0)   2610  
   18   13.7  0.0  0.0  comp25495_c1_seq1        1    32  (1479) + (AAT)n             Simple_repeat             1     32     (0)   2611  
   16    4.5  0.0  8.0  comp25499_c0_seq1      359   385   (176) + (GA)n              Simple_repeat             1     25     (0)   2612  
   17   29.6  1.5  1.5  comp25501_c1_seq1      296   363  (2074) + (CCACCA)n          Simple_repeat             1     68     (0)   2613  
   19   12.4  0.0  2.8  comp25501_c1_seq1     2401  2437     (0) + (TAT)n             Simple_repeat             1     36     (0)   2614  
   17   29.6  1.5  1.5  comp25501_c1_seq2      743   810  (2074) + (CCACCA)n          Simple_repeat             1     68     (0)   2615  
   19   12.4  0.0  2.8  comp25501_c1_seq2     2848  2884     (0) + (TAT)n             Simple_repeat             1     36     (0)   2616  
  230   18.8  6.9  4.0  comp25508_c3_seq1        2    73   (737) C Mariner-N2_DR      DNA/TcMar            (1595)   2371    2298   2617  
   16   15.9  0.0  0.0  comp25508_c3_seq1      783   810     (0) + (TG)n              Simple_repeat             1     28     (0)   2618  
   15   11.1  3.5  0.0  comp25516_c1_seq1      460   488   (391) + (TTG)n             Simple_repeat             1     30     (0)   2619  
   13   14.7  0.0  3.2  comp25524_c0_seq1       17    48  (1169) + (ACATAC)n          Simple_repeat             1     31     (0)   2620  
   26   38.8  0.0  2.2  comp25524_c0_seq1      322   460   (757) + (TC)n              Simple_repeat             1    136     (0)   2621  
   13   18.6  2.0  6.4  comp25559_c0_seq1      377   425   (573) + A-rich             Low_complexity            1     47     (0)   2622  
   19    0.0  0.0  0.0  comp25559_c0_seq1      975   998     (0) + (TAAA)n            Simple_repeat             1     24     (0)   2623  
  269   16.4  1.6  3.2  comp25559_c1_seq1        1    63   (262) C Gypsy68-I_AG       LTR/Gypsy            (3290)   2246    2185   2624  
  259   12.9 15.9  1.4  comp25559_c1_seq1        8    70   (255) C Helitron-2_DR      RC/Helitron         (14008)  13404   13333   2625 *
   19   29.3  2.0  4.2  comp25559_c1_seq1      198   295    (30) + A-rich             Low_complexity            1     96     (0)   2626  
   29   14.5  0.0  0.0  comp25568_c0_seq1      511   572     (1) + (TTATTG)n          Simple_repeat             1     62     (0)   2627  
   15   29.7  0.0  0.0  comp25573_c0_seq1       97   149   (780) + (TATATG)n          Simple_repeat             1     53     (0)   2628  
  233   18.2  7.1  1.7  comp25577_c1_seq1        1    56   (813) + Galileo_DM         DNA/P                   576    634  (5355)   2629  
   14   16.9  0.0  2.9  comp25577_c1_seq1      507   541   (328) + A-rich             Low_complexity            1     34     (0)   2630  
  225   21.4  1.8  0.0  comp25577_c1_seq1      814   869     (0) + hAT-N70_DR         DNA/hAT?                591    647   (678)   2631  
  285   27.1  1.0  5.2  comp25579_c0_seq1       47   147   (452) C OK                 SINE/tRNA-Core        (320)    145      49   2632  
  250   26.7  2.7  0.0  comp25585_c1_seq1      167   241   (871) + Penelope1_Vert     LINE/Penelope           121    197   (890)   2633  
   26   21.2  0.0  3.0  comp25593_c0_seq1      792   860     (0) + (CTTC)n            Simple_repeat             1     67     (0)   2634  
   15   29.9  0.0  0.0  comp25599_c0_seq1        1    39   (187) + (AT)n              Simple_repeat             1     39     (0)   2635  
  237   24.9  1.0 14.9  comp25599_c0_seq1      128   226     (0) C Sola3-1_BF         DNA/Sola             (5601)   3311    3225   2636  
   32   20.2  0.0  0.0  comp25611_c0_seq1      189   256   (294) + (TGGT)n            Simple_repeat             1     68     (0)   2637  
   13   21.3  2.6  0.0  comp25622_c0_seq1        1    38  (1522) + (TTTTAAT)n         Simple_repeat             1     39     (0)   2638  
  229   14.0  2.3  2.3  comp2562_c0_seq1       177   220  (2144) + HELITRON7_CB       RC/Helitron             754    797   (584)   2639  
   14   19.1  1.9  5.9  comp2562_c0_seq1       513   565  (1799) + (AGAGAAT)n         Simple_repeat             1     51     (0)   2640  
  232   28.9  0.0  0.0  comp2562_c0_seq1      1865  1954   (410) C TART_DV            LINE/Jockey          (3635)  11464   11375   2641  
   16    0.0  0.0  4.3  comp25642_c0_seq1        1    24   (379) + (GAT)n             Simple_repeat             1     23     (0)   2642  
   14    9.6  0.0  0.0  comp25642_c0_seq1      381   403     (0) + (TAC)n             Simple_repeat             1     23     (0)   2643  
   14   20.7  2.6  0.0  comp25644_c0_seq1        1    39  (1085) + (CATA)n            Simple_repeat             1     40     (0)   2644  
  260   21.5  0.0  0.0  comp25644_c0_seq1      677   741   (383) + (TCTA)n            Simple_repeat             2     66     (0)   2645  
  258   25.3  1.1  0.0  comp25644_c0_seq1      742   758   (366) C HAT1_DR            DNA/hAT-Ac           (2642)    622     559   2646  
  229   18.8  4.2  0.0  comp25644_c2_seq1      739   786   (264) C Mariner-6_SM       DNA/TcMar-ISRm11      (364)   2039    1990   2647  
   14   30.4  1.8  0.0  comp25644_c3_seq1        1    56   (775) + (ACT)n             Simple_repeat             1     57     (0)   2648  
   12   30.6  0.0  0.0  comp25644_c3_seq1      193   236   (595) + (TTTT)n            Simple_repeat             1     44     (0)   2649  
   18    9.1  8.6  0.0  comp25644_c3_seq1      482   516   (315) + (TA)n              Simple_repeat             1     38     (0)   2650  
   18   13.9  0.0  0.0  comp25644_c3_seq1      800   831     (0) + (TAC)n             Simple_repeat             1     32     (0)   2651  
   23   16.3  3.0  4.5  comp25644_c4_seq1     2584  2650     (0) + (TTTTG)n           Simple_repeat             1     66     (0)   2652  
   20   26.7  1.6  0.8  comp25647_c0_seq1       35   112  (1877) + GA-rich            Low_complexity            1     78     (0)   2653  
   21   18.9  2.1  0.0  comp25647_c0_seq1      201   248  (1741) + (ATT)n             Simple_repeat             1     49     (0)   2654  
   14   12.7  0.0  0.0  comp25647_c0_seq1      935   960  (1029) + (GAA)n             Simple_repeat             1     26     (0)   2655  
  419   21.2  8.3  1.7  comp25647_c0_seq1     1716  1754   (235) C DNA-2-24_DR        DNA                    (74)    946     745   2656  
  549   16.2  6.6  2.1  comp25647_c0_seq1     1755  1937    (52) C DNA-2-12_DR        DNA/CMC-EnSpm        (3730)    956     766   2657  
  513   18.6  1.1  4.4  comp25647_c0_seq1     1772  1957    (32) + ZFERV-2-I_DR       LTR/ERV1                700    879  (9685)   2658 *
  308   17.6  3.7  7.0  comp25647_c0_seq1     1796  1987     (2) + DNA-8-29_DR        DNA                     789    972    (48)   2659 *
  419   21.2  8.3  1.7  comp25647_c0_seq1     1958  1978    (11) C DNA-2-24_DR        DNA                    (74)    744     624   2656  
   14   12.7  0.0  0.0  comp25647_c0_seq3      768   793  (1029) + (GAA)n             Simple_repeat             1     26     (0)   2660  
  419   21.2  8.3  1.7  comp25647_c0_seq3     1549  1587   (235) C DNA-2-24_DR        DNA                    (74)    946     745   2661  
  549   16.2  6.6  2.1  comp25647_c0_seq3     1588  1770    (52) C DNA-2-12_DR        DNA/CMC-EnSpm        (3730)    956     766   2662  
  513   18.6  1.1  4.4  comp25647_c0_seq3     1605  1790    (32) + ZFERV-2-I_DR       LTR/ERV1                700    879  (9685)   2663 *
  308   17.6  3.7  7.0  comp25647_c0_seq3     1629  1820     (2) + DNA-8-29_DR        DNA                     789    972    (48)   2664 *
  419   21.2  8.3  1.7  comp25647_c0_seq3     1791  1811    (11) C DNA-2-24_DR        DNA                    (74)    744     624   2661  
   15   19.3  0.0  5.4  comp25653_c1_seq1        2    40  (1057) + (TA)n              Simple_repeat             1     37     (0)   2665  
   18   15.6  0.0  0.0  comp25653_c2_seq1        1    36   (588) + (GTGTGT)n          Simple_repeat             1     36     (0)   2666  
   14    4.9  0.0  0.0  comp2565_c0_seq1       316   336   (132) + (ATGA)n            Simple_repeat             1     21     (0)   2667  
   15   20.1  2.5  0.0  comp25666_c0_seq1      330   369   (283) + (TGTA)n            Simple_repeat             1     41     (0)   2668  
  242   22.6  1.3  5.6  comp25666_c0_seq1      578   652     (0) C hAT-N70_DR         DNA/hAT?              (670)    655     584   2669  
   23   24.3  6.5  3.1  comp25681_c0_seq1       10   132  (1135) + (AGAGAT)n          Simple_repeat             1    127     (0)   2670  
   25   21.7  0.0  0.0  comp25681_c0_seq1     1210  1262     (5) + (TA)n              Simple_repeat             1     53     (0)   2671  
   16   27.0  1.8  1.8  comp25685_c0_seq1       73   128   (750) + (CAT)n             Simple_repeat             1     56     (0)   2672  
   14   20.4  2.0  6.1  comp25692_c1_seq1      344   394    (63) + (TCA)n             Simple_repeat             1     49     (0)   2673  
  297   18.9  0.0  0.0  comp25692_c1_seq2        1    53   (831) + Dada-tL_DR         DNA/Dada               9851   9903   (504)   2674 *
  353   28.2  0.8  0.8  comp25692_c1_seq2        7   141   (743) + (TATG)n            Simple_repeat             1    135     (0)   2675  
  274   29.0  0.0  6.0  comp25692_c1_seq2       54   158   (726) C DNA-2-12_DR        DNA/CMC-EnSpm        (3780)    906     758   2676 *
   15   25.9  2.4  0.0  comp25692_c1_seq2      260   301   (583) + (TG)n              Simple_repeat             1     43     (0)   2677  
   14   20.4  2.0  6.1  comp25692_c1_seq2      771   821    (63) + (TCA)n             Simple_repeat             1     49     (0)   2678  
  238   42.9  0.0  0.0  comp25724_c0_seq2      154   323     (2) + (CAGTT)n           Simple_repeat             3    172     (0)   2679  
   14   20.0  3.6  2.4  comp25734_c1_seq1      329   386    (80) + GA-rich            Low_complexity            1     58     (0)   2680  
   14   20.0  3.6  2.4  comp25734_c1_seq2      310   367    (80) + GA-rich            Low_complexity            1     58     (0)   2681  
  235   12.0  9.1  9.1  comp25740_c1_seq1     1469  1523  (2126) C Mariner-21_CGi     DNA/TcMar-m44        (4874)   4870    4816   2682  
  235   12.0  9.1  9.1  comp25740_c1_seq2     1469  1523  (1991) C Mariner-21_CGi     DNA/TcMar-m44        (4874)   4870    4816   2683  
   15   13.9  0.0  0.0  comp25746_c1_seq1      185   208   (230) + (A)n               Simple_repeat             1     24     (0)   2684  
   15   27.6  0.0  0.0  comp25746_c1_seq1      387   430     (8) + (TTT)n             Simple_repeat             1     44     (0)   2685  
   14    9.3  0.0  0.0  comp25746_c2_seq1        1    23  (1201) + (AAT)n             Simple_repeat             1     23     (0)   2686  
   16    0.0  0.0  0.0  comp25746_c2_seq1     1207  1224     (0) + (CA)n              Simple_repeat             1     18     (0)   2687  
  249   16.0  2.0  0.0  comp25764_c0_seq1        2    51   (331) C ENSPM-6_DR         DNA/CMC-EnSpm         (899)  31717   31667   2688  
   14   22.6  0.0  0.0  comp25787_c1_seq1      769   804     (0) + (ACAG)n            Simple_repeat             1     36     (0)   2689  
   14   22.6  0.0  0.0  comp25790_c0_seq1      966  1001    (22) + (ATCT)n            Simple_repeat             1     36     (0)   2690  
  227   21.6  0.0  0.0  comp25812_c1_seq1        1    51   (177) C Gypsy-8_HMM-LTR    LTR/Gypsy             (254)    175     125   2691  
   16    9.6  0.0  0.0  comp25815_c0_seq1        1    23   (483) + (GT)n              Simple_repeat             1     23     (0)   2692  
   11   17.4  0.0  5.9  comp25816_c0_seq1      602   637   (397) + (TTTTAA)n          Simple_repeat             1     34     (0)   2693  
   16   15.9  0.0  0.0  comp25826_c0_seq1       79   106   (757) + A-rich             Low_complexity            1     28     (0)   2694  
   19   21.2  0.0  0.0  comp25826_c0_seq1      295   332   (531) + (T)n               Simple_repeat             1     38     (0)   2695  
   15   12.8  2.8  2.8  comp25827_c0_seq1      255   290   (141) + A-rich             Low_complexity            1     36     (0)   2696  
   12   23.2  2.5  9.5  comp25832_c0_seq1      604   682   (541) + A-rich             Low_complexity            1     74     (0)   2697  
   22   30.1  2.8  2.8  comp25832_c0_seq1      831   937   (286) + GA-rich            Low_complexity            1    107     (0)   2698  
   20   16.5  0.0  0.0  comp25844_c0_seq1        1    34  (1548) + A-rich             Low_complexity            1     34     (0)   2699  
  285   26.9  0.0  2.4  comp25844_c1_seq1      107   190   (176) C hAT-N70_DR         DNA/hAT?              (657)    668     587   2700 *
  396   21.4  0.0  4.5  comp25844_c1_seq1      119   211   (155) + hAT-2n1_DR         DNA/hAT-Charlie         997   1085   (125)   2701  
  380   23.6  5.5  2.7  comp25844_c1_seq1      212   227   (139) C Dada-tL_DR         DNA/Dada              (497)   9910    9799   2702  
   15   29.9  5.5  1.3  comp25844_c1_seq1      280   352    (14) + (AT)n              Simple_repeat             1     76     (0)   2703  
   14    4.9  0.0  0.0  comp25844_c2_seq1       32    52   (489) + (CAAG)n            Simple_repeat             1     21     (0)   2704  
   13   30.4  0.0  0.0  comp25844_c2_seq1      306   350   (191) + (TGTA)n            Simple_repeat             1     45     (0)   2705  
  282   19.4  0.0  1.6  comp25844_c2_seq1      372   434   (107) C SINE2-1_Pca        SINE/tRNA-RTE         (271)     69       8   2706  
  253   28.6  1.1  2.2  comp25844_c2_seq1      408   500    (41) C Ginger1-1_AC       DNA/Ginger           (3338)    998     907   2707 *
  299   30.1  8.0  0.0  comp25844_c2_seq1      426   538     (3) C HATN16_DR          DNA/hAT-Charlie        (82)    862     741   2708 *
  378   24.5  1.9  1.0  comp25844_c2_seq1      438   540     (1) + HATN16_DR          DNA/hAT-Charlie         755    858    (86)   2708  
   19   15.0  0.0  0.0  comp25869_c0_seq1        1    37   (465) + (TACA)n            Simple_repeat             1     37     (0)   2709  
   15    4.8  0.0  0.0  comp25869_c0_seq1      477   498     (4) + (TGTA)n            Simple_repeat             1     22     (0)   2710  
   18   18.4  0.0  0.0  comp25872_c1_seq1      848   885     (0) + (ATCC)n            Simple_repeat             1     38     (0)   2711  
   16    4.5  0.0  0.0  comp25878_c0_seq1        1    23   (499) + (CAC)n             Simple_repeat             1     23     (0)   2712  
  286   19.7  2.6  0.0  comp25878_c0_seq1       26   101   (421) + DIRS-4_DR          LTR/Ngaro               313    390  (6406)   2713  
  266   19.2  0.0  0.0  comp2588_c0_seq1       368   419   (213) + (CAGC)n            Simple_repeat             1     52     (0)   2714  
   19   15.0  0.0  0.0  comp2588_c0_seq1       450   486   (146) + (TTTC)n            Simple_repeat             1     37     (0)   2715  
  292   19.7  1.6  0.0  comp25910_c3_seq1        4    64   (351) + (ATG)n             Simple_repeat             3     64     (0)   2716  
   19   14.2  0.0  0.0  comp25910_c4_seq1      467   497   (500) + (A)n               Simple_repeat             1     31     (0)   2717  
   16    4.5  0.0  0.0  comp25910_c4_seq1      975   997     (0) + (ATG)n             Simple_repeat             1     23     (0)   2718  
  325   17.5  2.4  2.4  comp25920_c0_seq1        1    82   (612) C MOSAT_DR           Satellite             (892)   1195    1114   2719  
   56   28.9  1.7  1.1  comp25933_c0_seq2       58   235   (725) + (CT)n              Simple_repeat             1    179     (0)   2720  
   15   32.4  2.4  3.7  comp25936_c2_seq1     1735  1816    (60) + (TA)n              Simple_repeat             1     81     (0)   2721  
   16   16.1  2.9  0.0  comp25937_c1_seq1        1    35   (612) + (TTA)n             Simple_repeat             1     36     (0)   2722  
   16    5.3  0.0  0.0  comp25937_c1_seq1      270   289   (358) + (A)n               Simple_repeat             1     20     (0)   2723  
   17    9.5  5.9  0.0  comp25937_c2_seq1       45    78   (267) + (AAC)n             Simple_repeat             1     36     (0)   2724  
  264   24.1  0.8  7.4  comp25937_c2_seq1      215   272    (73) + HATN16_DR          DNA/hAT-Charlie         691    812   (132)   2725  
  299   19.4  0.0  0.0  comp25937_c2_seq1      273   344     (1) C hAT-N70_DR         DNA/hAT?              (677)    648     577   2726  
   13   26.8  2.9  4.5  comp25944_c0_seq1       49   116   (383) + (AGAT)n            Simple_repeat             1     67     (0)   2727  
   26   26.1  1.2  1.2  comp25944_c2_seq1        1    80  (1146) + GA-rich            Low_complexity            1     80     (0)   2728  
   11   20.7  0.0  2.9  comp25948_c0_seq1       41    75  (1704) + A-rich             Low_complexity            1     34     (0)   2729  
   16   12.7  6.7  2.1  comp25948_c0_seq1     1687  1731    (48) + (AATATGC)n         Simple_repeat             1     47     (0)   2730  
  278   28.6  0.0  0.0  comp2594_c0_seq1        10    86   (435) C hAT-2n1_DR         DNA/hAT-Charlie       (116)   1094    1018   2731  
  230   22.0  2.6 11.5  comp2594_c0_seq1        11   123   (398) + Gypsy-8_DSe-I      LTR/Gypsy              1443   1546  (4935)   2732 *
  256   25.0  0.0  0.0  comp2594_c0_seq1       458   521     (0) C hAT-2n1_DR         DNA/hAT-Charlie       (127)   1083    1021   2731  
   11   33.2  0.0  0.0  comp25952_c0_seq1      736   784   (543) + A-rich             Low_complexity            1     49     (0)   2733  
   14    8.8  0.0  0.0  comp25975_c0_seq1        1    24  (1555) + (TGTA)n            Simple_repeat             1     24     (0)   2734  
   17    5.0  0.0  0.0  comp25978_c2_seq1        1    21   (414) + (TG)n              Simple_repeat             1     21     (0)   2735  
   13   15.5  5.6  0.0  comp25989_c0_seq1     1101  1136     (0) + (TAACAA)n          Simple_repeat             1     38     (0)   2736  
  231   10.4 21.4  3.7  comp25989_c3_seq1      120   189   (834) + Helitron-1_SP      RC/Helitron            8109   8190  (1910)   2737  
  253   18.2  2.3  0.0  comp25996_c0_seq1      257   300   (780) C OK                 SINE/tRNA-Core        (270)    195     151   2738  
   14   14.4  0.0  9.5  comp25996_c0_seq1      641   686   (394) + (ATTTA)n           Simple_repeat             1     42     (0)   2739  
   15    0.0  0.0  0.0  comp25996_c0_seq1      741   759   (321) + (CTG)n             Simple_repeat             1     19     (0)   2740  
   13   18.9  2.6  2.6  comp25998_c0_seq1     1485  1522   (794) + (GCA)n             Simple_repeat             1     38     (0)   2741  
   16   17.1  0.0  4.9  comp26004_c0_seq1     1274  1316   (720) + (ATGG)n            Simple_repeat             1     41     (0)   2742  
  234   17.4  2.2  0.0  comp26004_c1_seq1        3    48   (826) C Waldo-3_AAe        LINE/R1              (5590)   1084    1038   2743  
   19   24.2  1.8  1.8  comp2600_c0_seq1       193   247   (231) + (TA)n              Simple_repeat             1     55     (0)   2744  
  287   21.4  0.0  1.0  comp26016_c2_seq1      396   476  (2501) + LTR24_Sar          LTR/ERVK                289    354    (74)   2745  
  280   22.7  2.7  0.0  comp26016_c2_seq1      406   480  (2497) C Helitron-2_DR      RC/Helitron         (21292)   6120    6044   2746 *
  316   18.2  0.0  0.0  comp26016_c2_seq1      418   483  (2494) + Helitron-2_DR      RC/Helitron           23615  23680  (3732)   2747  
   18    9.4  2.9  0.0  comp26016_c4_seq1      977  1010     (0) + (TGTTAT)n          Simple_repeat             1     35     (0)   2748  
  271   13.2  0.0  0.0  comp2601_c0_seq1       612   649     (0) + OK                 SINE/tRNA-Core          154    191   (274)   2749  
   18    4.8  0.0  0.0  comp26034_c0_seq1        1    22   (544) + (AT)n              Simple_repeat             1     22     (0)   2750  
   15   19.9  0.0  0.0  comp26035_c0_seq1      441   475     (0) + (TCTA)n            Simple_repeat             1     35     (0)   2751  
   18   27.7  0.0  0.0  comp26038_c0_seq2       80   127  (1442) + (AT)n              Simple_repeat             1     48     (0)   2752  
   13   23.7  1.9  3.9  comp26046_c1_seq1      115   167   (328) + A-rich             Low_complexity            1     52     (0)   2753  
   13    8.8  0.0  4.0  comp26055_c1_seq1      110   135  (1371) + (GAAG)n            Simple_repeat             1     25     (0)   2754  
  239   27.4  2.3 14.4  comp26055_c1_seq1     1208  1242   (264) + Gypsy68-I_AG       LTR/Gypsy              2113   2230  (3306)   2755  
  266   23.8  1.0  8.9  comp26055_c1_seq1     1243  1339   (167) C hAT-N70_DR         DNA/hAT?              (673)    652     563   2756  
  325   13.0  2.9  1.4  comp26055_c1_seq1     1437  1506     (0) C Gypsy-22_DWil-I    LTR/Gypsy            (4971)   1246    1176   2757  
  239   27.4  2.3 14.4  comp26055_c1_seq2     1111  1145   (264) + Gypsy68-I_AG       LTR/Gypsy              2113   2230  (3306)   2758  
  266   23.8  1.0  8.9  comp26055_c1_seq2     1146  1242   (167) C hAT-N70_DR         DNA/hAT?              (673)    652     563   2759  
  325   13.0  2.9  1.4  comp26055_c1_seq2     1340  1409     (0) C Gypsy-22_DWil-I    LTR/Gypsy            (4971)   1246    1176   2760  
  270   17.0  1.9  0.0  comp26062_c0_seq1      343   395    (18) C Polinton-1_DR      DNA/Maverick         (1330)  17155   17102   2761  
  255   23.4  1.6  0.0  comp26062_c0_seq1      350   413     (0) + Helitron-2_DR      RC/Helitron           11806  11870 (15542)   2762 *
  254   24.3  5.4  0.0  comp26062_c0_seq1      396   413     (0) + TE-X-5_DR          Satellite             16505  16579  (8375)   2763 *
   13   18.9  0.0  0.0  comp26070_c1_seq1        1    30   (657) + (GTG)n             Simple_repeat             1     30     (0)   2764  
   13   17.0  3.0  0.0  comp26070_c1_seq1      528   560   (127) + (TTTCT)n           Simple_repeat             1     34     (0)   2765  
   15   20.2  2.0  4.2  comp26075_c0_seq1       10    22   (836) + (TTC)n             Simple_repeat             1     46     (0)   2766  
   12   10.8  2.9  6.1  comp26075_c0_seq1       23    56   (802) + (TCTATT)n          Simple_repeat             1     33     (0)   2767  
  381   13.6  0.3  2.3  comp26079_c0_seq1        2    91  (1199) C Dada-tL_DR         DNA/Dada              (507)   9900    9810   2768  
   15   20.2  2.9  0.0  comp26093_c0_seq1        2    35   (388) + (TA)n              Simple_repeat             1     35     (0)   2769  
   15    4.7  0.0  0.0  comp26093_c1_seq1        1    22   (299) + (ATT)n             Simple_repeat             1     22     (0)   2770  
   13   31.9  0.0  0.0  comp26097_c0_seq1     1495  1544   (543) + A-rich             Low_complexity            1     50     (0)   2771  
   19   14.2  0.0  0.0  comp26099_c0_seq1      211   241    (13) + (T)n               Simple_repeat             1     31     (0)   2772  
  392   24.3  4.0  2.7  comp26099_c1_seq1     2268  2415   (481) C ZFERV-2-I_DR       LTR/ERV1             (9637)    927     778   2773 *
  464   19.4  7.2  0.0  comp26099_c1_seq1     2284  2422   (474) + DNA-2-12_DR        DNA/CMC-EnSpm           768    916  (3770)   2774  
  359   20.0  2.9  2.9  comp26099_c1_seq1     2300  2438   (458) + DNA-2-32_DR        DNA                    5498   5636  (3146)   2775 *
  364   20.2  2.3  3.0  comp26099_c1_seq1     2320  2452   (444) C DNA-1-2_DR         DNA                  (1239)    406     275   2776  
   16    0.0  0.0  0.0  comp26101_c0_seq1        1    20   (690) + (TTA)n             Simple_repeat             1     20     (0)   2777  
   18    0.0  0.0  0.0  comp26101_c1_seq1        1    22   (356) + (TAA)n             Simple_repeat             1     22     (0)   2778  
   23   25.6  0.0  0.0  comp2610_c0_seq1       959  1016    (18) + GA-rich            Low_complexity            1     58     (0)   2779  
   17   23.4  0.0  0.0  comp26111_c0_seq1     1046  1086   (336) + (TTG)n             Simple_repeat             1     41     (0)   2780  
  225   35.4  0.0  0.0  comp26111_c2_seq1      970  1099   (486) C RNSAT1c            Satellite               (0)    168      39   2781  
  232    8.6  8.6  0.0  comp26111_c2_seq1     1180  1214   (371) + Academ-2_PM        DNA/Academ             3334   3371  (1568)   2782  
  242   21.5  4.5  3.6  comp26118_c0_seq1      251   361   (803) C Helitron-2_DR      RC/Helitron         (15545)  11867   11756   2783 *
  259   24.2  2.3  2.3  comp26118_c0_seq1      269   399   (765) + (CATATA)n          Simple_repeat             2    132     (0)   2784  
  235   27.9  4.5  4.1  comp26118_c0_seq1      400   509   (655) C ZFERV-2-I_DR       LTR/ERV1             (9711)    851     610   2785  
  227   18.8  0.0  0.0  comp26118_c0_seq1     1117  1164     (0) + DNA-1-8_DR         DNA                     790    837   (724)   2786  
   13   10.0  0.0  0.0  comp26121_c0_seq1     1540  1561     (0) + (TGT)n             Simple_repeat             1     22     (0)   2787  
  235   25.3  4.9  3.6  comp26121_c1_seq1      219   300   (271) + LTR38C             LTR/ERV1                 69    151   (560)   2788  
   20   14.6  0.0  0.0  comp26121_c2_seq1      891   928     (0) + (AACAAC)n          Simple_repeat             1     38     (0)   2789  
  228   18.0  0.0  2.0  comp26127_c1_seq1      247   297   (388) C SepiaSINE          SINE/tRNA             (186)    126      77   2790  
   17   11.7  0.0  3.5  comp2612_c0_seq1        97   126   (478) + (AC)n              Simple_repeat             1     29     (0)   2791  
  477   27.3  0.8  0.8  comp2612_c0_seq1       194   315   (289) + OK                 SINE/tRNA-Core           22    143   (322)   2792  
   13    0.0  0.0  0.0  comp2612_c0_seq1       583   599     (5) + (TCA)n             Simple_repeat             1     17     (0)   2793  
   32    7.9  1.8  1.8  comp26132_c0_seq1        1    56  (1284) + (CTA)n             Simple_repeat             1     56     (0)   2794  
   15   13.4  0.0  5.7  comp26140_c0_seq1      220   256   (878) + A-rich             Low_complexity            1     35     (0)   2795  
   15   16.4  0.0  2.9  comp26141_c0_seq1      538   573   (102) + (TTTCT)n           Simple_repeat             1     35     (0)   2796  
   12    5.5  0.0  0.0  comp2614_c0_seq1         1    19   (354) + (TGT)n             Simple_repeat             1     19     (0)   2797  
   14    7.2  6.9  0.0  comp2614_c0_seq1       343   371     (2) + (AAAC)n            Simple_repeat             1     31     (0)   2798  
  287   21.5  0.0  0.0  comp26157_c1_seq1       83   147  (1416) C MER46C             DNA/TcMar-Tigger      (153)    185     121   2799  
 1041   31.0  4.6  2.5  comp26157_c1_seq1      255   836   (727) C Tigger4            DNA/TcMar-Tigger      (601)   2130    1537   2800  
 1855   29.2  1.6  1.6  comp26157_c1_seq1      877  1551    (12) C Tigger4            DNA/TcMar-Tigger     (1285)   1446     772   2800  
   14   21.3  2.6  0.0  comp26164_c1_seq1      386   423   (265) + (GAT)n             Simple_repeat             1     39     (0)   2801  
   13   18.9  0.0  0.0  comp26164_c1_seq1      407   436   (252) + (ATT)n             Simple_repeat             1     30     (0)   2802 *
  316   18.3  0.0  0.0  comp26171_c1_seq1      786   845   (149) + Helitron-N18_CGi   RC/Helitron              34     93   (936)   2803 *
  472   15.3  1.0  0.0  comp26171_c1_seq1      793   890   (104) + (TCTG)n            Simple_repeat             2    100     (0)   2804  
   14    0.0  0.0  0.0  comp26193_c0_seq1        1    18  (1005) + (GTA)n             Simple_repeat             1     18     (0)   2805  
  278   22.2  1.4  2.7  comp26193_c1_seq2     1133  1206     (0) + Ag-Jock-1          LINE/Jockey            1385   1457  (3268)   2806  
  251   27.2  2.4  1.6  comp26194_c0_seq1     1123  1249  (1735) C Gypsy68-I_AG       LTR/Gypsy            (3295)   2241    2114   2807  
   26    0.0  0.0  0.0  comp26207_c6_seq1      984  1008   (624) + (ACCAC)n           Simple_repeat             1     25     (0)   2808  
  373   25.0  0.0  0.0  comp26207_c6_seq1     1560  1631     (1) C OK                 SINE/tRNA-Core        (320)    145      74   2809  
   18   18.7  0.0  0.0  comp26209_c0_seq1      823   854  (3119) + (CT)n              Simple_repeat             1     32     (0)   2810  
   13   11.2  0.0  6.5  comp26209_c0_seq1      873   905  (3068) + (TTTTA)n           Simple_repeat             1     31     (0)   2811  
  453   29.3  0.5  2.8  comp26209_c0_seq2       10   195  (2179) + SMAR22             DNA/TcMar-Tc2           553    734   (981)   2812  
  274   35.0  1.0  0.0  comp26210_c0_seq1      204   303  (1081) + OR2                SINE/tRNA-Core          215    315   (169)   2813  
   20   20.3  0.0  0.0  comp26210_c0_seq1     1341  1382     (2) + (CAC)n             Simple_repeat             1     42     (0)   2814  
   15   12.0  0.0  0.0  comp26210_c1_seq1      873   899    (44) + (GAA)n             Simple_repeat             1     27     (0)   2815  
   12    5.5  0.0  0.0  comp26210_c1_seq1      925   943     (0) + (GTG)n             Simple_repeat             1     19     (0)   2816  
   15    5.6  0.0  0.0  comp26215_c0_seq1        3    21   (638) + (TG)n              Simple_repeat             1     19     (0)   2817  
   17   31.2  1.7  0.0  comp26215_c0_seq1      328   386   (273) + (TA)n              Simple_repeat             1     60     (0)   2818  
   16   27.1  0.0  1.9  comp26215_c0_seq1      582   647    (12) + A-rich             Low_complexity            1     64     (0)   2819  
   18   12.2  0.0  0.0  comp26218_c0_seq2        1    38   (351) + (TA)n              Simple_repeat             1     38     (0)   2820  
   15    0.0  0.0  0.0  comp26222_c1_seq1        1    19   (301) + (ATA)n             Simple_repeat             1     19     (0)   2821  
   16   13.8  0.0  3.0  comp26222_c1_seq1      287   320     (0) + (ACAT)n            Simple_repeat             1     33     (0)   2822  
  441   25.2  0.0  0.0  comp26228_c0_seq1        1   139   (270) + (CCA)n             Simple_repeat             1    139     (0)   2823  
   35   13.6  0.0  3.0  comp26228_c0_seq1      190   257   (152) + (CAA)n             Simple_repeat             1     66     (0)   2824  
   15   15.3  0.0  0.0  comp26228_c0_seq1      351   379    (30) + (TCG)n             Simple_repeat             1     29     (0)   2825  
   19   18.7  0.0  2.3  comp26228_c1_seq1        1    45   (271) + (AAC)n             Simple_repeat             1     44     (0)   2826  
   16   20.8  4.0  6.8  comp26228_c1_seq1       75   150   (166) + A-rich             Low_complexity            1     74     (0)   2827  
   14   18.2  0.0  0.0  comp26228_c1_seq1      182   212   (104) + (CAC)n             Simple_repeat             1     31     (0)   2828  
   18   13.5  0.0  0.0  comp26228_c1_seq1      283   315     (1) + (ACC)n             Simple_repeat             1     33     (0)   2829  
   16    5.3  0.0  0.0  comp26230_c2_seq1        1    20   (698) + (TA)n              Simple_repeat             1     20     (0)   2830  
   18   17.5  0.0  0.0  comp26231_c0_seq1      314   346   (531) + (TC)n              Simple_repeat             1     33     (0)   2831  
   14   14.3  2.3  7.1  comp26231_c1_seq1      393   436   (614) + (CTT)n             Simple_repeat             1     42     (0)   2832  
   16   15.9  0.0  0.0  comp26237_c0_seq1        1    28   (631) + A-rich             Low_complexity            1     28     (0)   2833  
  341   24.9  3.1  6.4  comp26237_c0_seq1      430   558   (101) C RTE-8_AMi          LINE/RTE-BovB        (3141)    227     103   2834  
  288   19.6  0.0  1.8  comp26237_c1_seq1      602   658     (0) + OK                 SINE/tRNA-Core           16     71   (394)   2835  
  282   20.9  4.5  0.0  comp26237_c2_seq1        1    67   (833) + OK                 SINE/tRNA-Core           76    145   (320)   2836  
  229   10.0  0.0  0.0  comp26237_c2_seq1       71   100   (800) + OK                 SINE/tRNA-Core          200    229   (236)   2836  
   46   34.6  2.2  1.3  comp26237_c2_seq1      620   848    (52) + (TCTC)n            Simple_repeat             1    231     (0)   2837  
   12   27.7  3.1  3.1  comp26241_c0_seq1       98   161   (551) + (TATTT)n           Simple_repeat             1     64     (0)   2838  
  354   19.7  5.6  0.0  comp26241_c0_seq1      642   712     (0) C OR1                SINE/tRNA             (693)    399     325   2839  
   15    4.8  4.5  0.0  comp26241_c1_seq1      199   220     (0) + (TA)n              Simple_repeat             1     23     (0)   2840  
   22   19.0  0.0  0.0  comp26243_c0_seq1      268   309  (3328) + (T)n               Simple_repeat             1     42     (0)   2841  
   13    4.8  0.0  4.3  comp26243_c0_seq1      350   373  (3264) + (AAAG)n            Simple_repeat             1     23     (0)   2842  
   19   14.4  2.5  0.0  comp26243_c0_seq1      570   609  (3028) + (TTTTTCT)n         Simple_repeat             1     41     (0)   2843  
   22   19.0  0.0  0.0  comp26243_c0_seq2      268   309  (3262) + (T)n               Simple_repeat             1     42     (0)   2844  
   13    4.8  0.0  4.3  comp26243_c0_seq2      350   373  (3198) + (AAAG)n            Simple_repeat             1     23     (0)   2845  
   19   14.4  2.5  0.0  comp26243_c0_seq2      570   609  (2962) + (TTTTTCT)n         Simple_repeat             1     41     (0)   2846  
  269   20.8  5.1  1.2  comp26245_c1_seq1     1187  1264   (163) + Mariner-4_CGi      DNA/TcMar-Tc1          1027   1107   (351)   2847  
  226   22.8  0.8  7.2  comp26253_c1_seq1      598   715    (59) C ERV46_MD_I-int     LTR/ERVK               (85)   5201    5091   2848 *
  296   28.7  0.0  0.8  comp26253_c1_seq1      612   769     (5) + (TGAA)n            Simple_repeat             3    159     (0)   2849  
   19   18.9  0.0  0.0  comp26254_c0_seq2      208   243   (113) + A-rich             Low_complexity            1     36     (0)   2850  
  251    6.1  0.0  0.0  comp26256_c0_seq1      307   339     (1) C OK                 SINE/tRNA-Core          (6)    459     427   2851  
   15    0.0  0.0  0.0  comp26272_c0_seq1        6    22   (672) + (CA)n              Simple_repeat             1     17     (0)   2852  
   15   25.2  0.0  0.0  comp26272_c0_seq1       59   100   (594) + (AGAC)n            Simple_repeat             1     42     (0)   2853  
   15   10.0  0.0  0.0  comp26272_c0_seq1      280   301   (393) + (CA)n              Simple_repeat             1     22     (0)   2854  
   29   25.5  1.8  3.7  comp26272_c0_seq1      581   689     (5) + (TATG)n            Simple_repeat             1    107     (0)   2855  
   13    0.0  0.0  0.0  comp26277_c0_seq1      174   190   (721) + (TCC)n             Simple_repeat             1     17     (0)   2856  
   14    0.0  4.8  0.0  comp26277_c0_seq1      269   289   (622) + (AAC)n             Simple_repeat             1     22     (0)   2857  
   17    0.0  0.0  0.0  comp26277_c0_seq1      893   911     (0) + (GT)n              Simple_repeat             1     19     (0)   2858  
  309   24.1  2.3  1.1  comp26277_c1_seq1        1    88   (117) + Sola1-2_AC         DNA/Sola               2849   2937   (449)   2859  
   16   22.3  2.3  2.3  comp26277_c1_seq1      162   205     (0) + (CA)n              Simple_repeat             1     44     (0)   2860  
  250   24.3  0.0  2.7  comp26279_c0_seq2        1    76  (4849) C Crack-2_SP         LINE/L2               (386)   2506    2433   2861  
   13   27.0  0.0  2.2  comp26279_c0_seq2     1003  1048  (3877) + A-rich             Low_complexity            1     45     (0)   2862  
  265   16.9  0.0  0.0  comp26279_c0_seq2     2025  2083  (2842) + (ATG)n             Simple_repeat             2     60     (0)   2863  
   15    0.0  9.1  0.0  comp26281_c1_seq1        1    22  (1357) + (AT)n              Simple_repeat             1     24     (0)   2864  
  229   26.8  0.0  0.0  comp26281_c1_seq1      150   205  (1174) C Gypsy-31-LTR_DR    LTR/Gypsy             (865)     89      34   2865  
   18    7.2  3.2  3.2  comp26281_c1_seq1      490   520   (859) + (TC)n              Simple_repeat             1     31     (0)   2866  
  416   27.7 11.2  4.0  comp26283_c0_seq1      339   597   (348) C Mariner-1828_Gav   DNA/TcMar-Mariner       (2)    971     695   2867
[truncated: 15,882,145 more chars]
