# Supplementary material for: Identification of LINE retrotransposons and long non-coding RNAs expressed in the octopus brain
Source: BMC Biol. 2022 May 18;20:116. doi: 10.1186/s12915-022-01303-5 (PMC9115989; doi:10.1186/s12915-022-01303-5)
Supplement: Supplementary file 10 — Additional file 10: VCF file containing the output of MELT SPLIT run on the WGS of the Octopus bimaculoides samples. [file 12915_2022_1303_MOESM10_ESM.zip › ADDITIONAL_FILE_10_MELT_results_octopus_bimaculoides_LINE.vcf]

##fileformat=VCFv4.2
##fileDate=Feb 15, 2022, 8:32:08 AM
##source=MELTv2.2.2
##reference=Obimaculoides_280.fa
##ALT=<ID=INS:ME:RTE8BF6ALB220127,Description="Insertion of RTE8BF6ALB220127 element">
##contig=<ID=Scaffold11026,length=2025132>
##contig=<ID=Scaffold111874,length=1527901>
##contig=<ID=Scaffold11280,length=1622458>
##contig=<ID=Scaffold11584,length=2152899>
##contig=<ID=Scaffold1166,length=1744633>
##contig=<ID=Scaffold11721,length=1790278>
##contig=<ID=Scaffold11846,length=1008739>
##contig=<ID=Scaffold11985,length=2525778>
##contig=<ID=Scaffold12007,length=1832263>
##contig=<ID=Scaffold12272,length=1627281>
##contig=<ID=Scaffold122799,length=1366208>
##contig=<ID=Scaffold12292,length=1833498>
##contig=<ID=Scaffold12303,length=2163252>
##contig=<ID=Scaffold12767,length=1790098>
##contig=<ID=Scaffold1297,length=2338381>
##contig=<ID=Scaffold13328,length=1013600>
##contig=<ID=Scaffold13373,length=1424744>
##contig=<ID=Scaffold13506,length=2686354>
##contig=<ID=Scaffold13529,length=2025209>
##contig=<ID=Scaffold14870,length=1392409>
##contig=<ID=Scaffold14932,length=1500220>
##contig=<ID=Scaffold15073,length=1107608>
##contig=<ID=Scaffold15456,length=1543055>
##contig=<ID=Scaffold15648,length=2163374>
##contig=<ID=Scaffold15862,length=1373995>
##contig=<ID=Scaffold16036,length=1052326>
##contig=<ID=Scaffold16114,length=1833764>
##contig=<ID=Scaffold1618,length=2549489>
##contig=<ID=Scaffold16336,length=1119171>
##contig=<ID=Scaffold16615,length=1381788>
##contig=<ID=Scaffold16743,length=1653677>
##contig=<ID=Scaffold1679,length=1796148>
##contig=<ID=Scaffold17038,length=1687789>
##contig=<ID=Scaffold17086,length=2106983>
##contig=<ID=Scaffold17099,length=1196531>
##contig=<ID=Scaffold1763,length=1931344>
##contig=<ID=Scaffold17783,length=1056499>
##contig=<ID=Scaffold18137,length=1388741>
##contig=<ID=Scaffold18448,length=1095425>
##contig=<ID=Scaffold18515,length=1668907>
##contig=<ID=Scaffold18646,length=1421200>
##contig=<ID=Scaffold1865,length=1723704>
##contig=<ID=Scaffold18956,length=1076790>
##contig=<ID=Scaffold1910,length=1574173>
##contig=<ID=Scaffold19481,length=1066519>
##contig=<ID=Scaffold19852,length=1900719>
##contig=<ID=Scaffold20058,length=1445712>
##contig=<ID=Scaffold20645,length=1313315>
##contig=<ID=Scaffold2199,length=1519460>
##contig=<ID=Scaffold22251,length=1568773>
##contig=<ID=Scaffold22506,length=2784626>
##contig=<ID=Scaffold22521,length=1216193>
##contig=<ID=Scaffold2277,length=1816016>
##contig=<ID=Scaffold22781,length=1467153>
##contig=<ID=Scaffold23763,length=1696288>
##contig=<ID=Scaffold24002,length=1153574>
##contig=<ID=Scaffold25061,length=1024980>
##contig=<ID=Scaffold25402,length=1051709>
##contig=<ID=Scaffold256,length=2072175>
##contig=<ID=Scaffold26224,length=1041899>
##contig=<ID=Scaffold26675,length=1113993>
##contig=<ID=Scaffold2671,length=2705535>
##contig=<ID=Scaffold273,length=1960075>
##contig=<ID=Scaffold2757,length=1237279>
##contig=<ID=Scaffold2761,length=1754321>
##contig=<ID=Scaffold27775,length=1246785>
##contig=<ID=Scaffold27793,length=1047705>
##contig=<ID=Scaffold2841,length=1007118>
##contig=<ID=Scaffold28869,length=1429340>
##contig=<ID=Scaffold28875,length=1058581>
##contig=<ID=Scaffold29199,length=2024071>
##contig=<ID=Scaffold30472,length=1010941>
##contig=<ID=Scaffold30631,length=1179977>
##contig=<ID=Scaffold30672,length=2417220>
##contig=<ID=Scaffold30687,length=2421186>
##contig=<ID=Scaffold30965,length=2158301>
##contig=<ID=Scaffold3133,length=2095693>
##contig=<ID=Scaffold3160,length=2345064>
##contig=<ID=Scaffold322,length=1567542>
##contig=<ID=Scaffold32839,length=2228383>
##contig=<ID=Scaffold3422,length=1134708>
##contig=<ID=Scaffold3635,length=1549145>
##contig=<ID=Scaffold36724,length=1023850>
##contig=<ID=Scaffold37003,length=1638022>
##contig=<ID=Scaffold37937,length=1612718>
##contig=<ID=Scaffold38494,length=1505345>
##contig=<ID=Scaffold3887,length=1250924>
##contig=<ID=Scaffold3932,length=1008841>
##contig=<ID=Scaffold41243,length=1449474>
##contig=<ID=Scaffold413,length=1118475>
##contig=<ID=Scaffold41803,length=1354821>
##contig=<ID=Scaffold42562,length=1028380>
##contig=<ID=Scaffold4363,length=1239302>
##contig=<ID=Scaffold43981,length=1609282>
##contig=<ID=Scaffold4652,length=1477548>
##contig=<ID=Scaffold4696,length=1176787>
##contig=<ID=Scaffold46983,length=1489963>
##contig=<ID=Scaffold47317,length=1329924>
##contig=<ID=Scaffold4752,length=2504160>
##contig=<ID=Scaffold4773,length=1717913>
##contig=<ID=Scaffold48,length=2598254>
##contig=<ID=Scaffold4833,length=1236769>
##contig=<ID=Scaffold4892,length=1111694>
##contig=<ID=Scaffold4983,length=2159128>
##contig=<ID=Scaffold50133,length=1177214>
##contig=<ID=Scaffold51608,length=1679871>
##contig=<ID=Scaffold52191,length=1063458>
##contig=<ID=Scaffold52756,length=1058235>
##contig=<ID=Scaffold52836,length=2392143>
##contig=<ID=Scaffold5554,length=1430488>
##contig=<ID=Scaffold5676,length=1138008>
##contig=<ID=Scaffold56856,length=1975041>
##contig=<ID=Scaffold58428,length=1507201>
##contig=<ID=Scaffold58997,length=1031347>
##contig=<ID=Scaffold59591,length=1039921>
##contig=<ID=Scaffold60914,length=1095675>
##contig=<ID=Scaffold62539,length=1678283>
##contig=<ID=Scaffold65425,length=1278334>
##contig=<ID=Scaffold65889,length=1844135>
##contig=<ID=Scaffold6732,length=1522980>
##contig=<ID=Scaffold6925,length=1353324>
##contig=<ID=Scaffold69674,length=1717055>
##contig=<ID=Scaffold7063,length=1340948>
##contig=<ID=Scaffold7273,length=1123519>
##contig=<ID=Scaffold7328,length=1237384>
##contig=<ID=Scaffold7898,length=1059839>
##contig=<ID=Scaffold7907,length=2610900>
##contig=<ID=Scaffold8154,length=1682271>
##contig=<ID=Scaffold8227,length=1114485>
##contig=<ID=Scaffold8294,length=2555925>
##contig=<ID=Scaffold83201,length=1276087>
##contig=<ID=Scaffold8525,length=3181678>
##contig=<ID=Scaffold8615,length=1208517>
##contig=<ID=Scaffold864,length=1187411>
##contig=<ID=Scaffold8817,length=1154344>
##contig=<ID=Scaffold887,length=1763761>
##contig=<ID=Scaffold92418,length=1150910>
##contig=<ID=Scaffold9305,length=1034619>
##contig=<ID=Scaffold931,length=1448614>
##contig=<ID=Scaffold9357,length=1528411>
##contig=<ID=Scaffold9476,length=1351243>
##contig=<ID=Scaffold9804,length=1575457>
##contig=<ID=Scaffold99246,length=1199421>
##INFO=<ID=ASSESS,Number=1,Type=Integer,Description="Provides information on evidence availible to decide insertion site.0 = No overlapping reads at site;1 = Imprecise breakpoint due to greater than expected distance between evidence;2 = discordant pair evidence only -- No split read information;3 = left side TSD evidence only;4 = right side TSD evidence only;5 = TSD decided with split reads, highest possible quality">
##INFO=<ID=TSD,Number=1,Type=String,Description="Precise Target Site Duplication for bases, if unknown, value will be NULL">
##INFO=<ID=INTERNAL,Number=2,Type=String,Description="If insertion internal or close to a gene, listed here followed by a discriptor of the location in the gene (either INTRON, EXON_#, 5_UTR, 3_UTR, PROMOTER, or TERMINATOR). If multiple genes intersected, will be seperated by '\|'">
##INFO=<ID=SVTYPE,Number=1,Type=String,Description="Type of structural variant">
##INFO=<ID=SVLEN,Number=1,Type=Integer,Description="Difference in length between REF and ALT alleles; If unknown, will be -1">
##INFO=<ID=MEINFO,Number=4,Type=String,Description="Mobile element info of the form NAME,START,END,POLARITY; If START or END is unknown, will be -1; If POLARITY is unknown, will be 'null'">
##INFO=<ID=DIFF,Number=.,Type=String,Description="Coverage and Differences in relation to the RTE8BF6ALB220127 reference. Form is %2XCoverage:Differences, with differences delimited by ','">
##INFO=<ID=LP,Number=1,Type=Integer,Description="Total number of discordant pairs supporting the left side of the breakpont">
##INFO=<ID=RP,Number=1,Type=Integer,Description="Total number of discordant pairs supporting the right side of the breakpont">
##INFO=<ID=RA,Number=1,Type=Float,Description="Ratio between LP and RP, reported as log2(LP / RP)">
##INFO=<ID=PRIOR,Number=1,Type=String,Description="True if this site was not discovered in this dataset, but was included on a provided priors list">
##INFO=<ID=SR,Number=1,Type=Integer,Description="Total number of SRs at the estimated breakpoint for this site. Recomended to filter sites with <= 2 SRs">
##FILTER=<ID=s25,Description="Greater than 25.0% of samples do not have data">
##FILTER=<ID=rSD,Description="Ratio of LP to RP is greater than 2.0 standard deviations">
##FILTER=<ID=hDP,Description="More than the expected number of discordant pairs at this site are also split">
##FILTER=<ID=ac0,Description="No individuals in this VCF file were identified with this insertion">
##FILTER=<ID=lc,Description="MEI is embeded in a low complexity region">
##FORMAT=<ID=GT,Number=1,Type=String,Description="Genotype">
##FORMAT=<ID=GL,Number=3,Type=Float,Description="Genotype likelihood">
##FORMAT=<ID=DP,Number=1,Type=Integer,Description="Read Depth">
##FORMAT=<ID=AD,Number=1,Type=Integer,Description="Number of ALT reads">
#CHROM	POS	ID	REF	ALT	QUAL	FILTER	INFO	FORMAT	IIT_OCT_OB1_GILL_S2	IIT_OCT_OB1_SUB_S7	IIT_OCT_OB2_GILL_S1	IIT_OCT_OB2_SUB_S5
Scaffold11026	624746	.	T	<INS:ME:RTE8BF6ALB220127>	.	PASS	TSD=T;ASSESS=5;INTERNAL=Ocbimv22001634m.g,INTRONIC;SVTYPE=RTE8BF6ALB220127;SVLEN=1556;MEINFO=RTE8BF6ALB220127,1650,3206,-;DIFF=0.08:n1-1650,t1657a,t1658g,a1689c,c1749t,g1774a,t1775c,t1776g,a1807t,c1826t,t1854g,g1858a,t1884c,t1891c,a1905t,c1914t,g1917a,n1931-2026,g2031a,a2049g,a2054c,a2139t,t2155c,n2171-3206;LP=1;RP=87;RA=-6.443;PRIOR=false;SR=44	GT:GL:DP:AD	0/1:-182,-24.68,-276:41:18	0/1:-146,-22.88,-288:38:14	0/1:-300,-19.87,-48:33:29	1/1:-349.81,-22.88,-2.43:38:34
Scaffold111874	294711	.	A	<INS:ME:RTE8BF6ALB220127>	.	hDP;lc	TSD=null;ASSESS=3;INTERNAL=Ocbimv22001882m.g,INTRONIC;SVTYPE=RTE8BF6ALB220127;SVLEN=343;MEINFO=RTE8BF6ALB220127,2862,3205,+;DIFF=0.09:n1-2861,t2886c,g2896a,g2906a,c2925t,a2926g,g2928a,g2943a,t2944c,t2952c,g2973a,t2977c,c2979t,g2996a,c3001a,a3006c,a3008g,a3009t,c3023t,c3025t,t3037c,g3040a,t3043a,a3045t,t3063c,t3093a,t3111g,c3117t,t3123c,g3145a,t3160c,a3174g,n3191-3206;LP=1;RP=33;RA=-5.044;PRIOR=false;SR=46	GT:GL:DP:AD	0/1:-285,-19.87,-84:33:26	0/1:-258,-18.66,-84:31:24	0/1:-127.3,-18.06,-216:30:12	0/1:-92.9,-22.28,-336:37:9
Scaffold11280	1371991	.	C	<INS:ME:RTE8BF6ALB220127>	.	PASS	TSD=null;ASSESS=3;INTERNAL=Ocbimv22002000m.g,INTRONIC;SVTYPE=RTE8BF6ALB220127;SVLEN=1285;MEINFO=RTE8BF6ALB220127,1921,3206,-;DIFF=0.13:n1-1917,a1948c,g1951a,g1955a,g1989t,c1998t,t2007c,a2008t,g2016a,a2019g,c2026t,g2031a,c2046t,a2049g,a2139t,a2171g,g2184a,c2187t,t2192c,c2211a,t2223c,g2224a,a2226t,a2262c,c2277a,c2278t,t2285c,a2304c,a2313g,a2325t,n2344-3206;LP=1;RP=28;RA=-4.807;PRIOR=false;SR=38	GT:GL:DP:AD	1/1:-198.6,-12.04,-0.6:20:19	1/1:-216.7,-13.85,-1.21:23:21	0/1:-108,-14.45,-167.8:24:10	0/1:-52,-15.65,-249.4:26:5
Scaffold11584	39718	.	A	<INS:ME:RTE8BF6ALB220127>	.	lc	TSD=null;ASSESS=3;INTERNAL=Ocbimv22002410m.g,INTRONIC;SVTYPE=RTE8BF6ALB220127;SVLEN=1928;MEINFO=RTE8BF6ALB220127,1277,3205,+;DIFF=0.1:n1-1276,g1287a,t1329c,g1332a,a1333t,c1334g,a1347g,a1390g,a1394g,t1431c,t1443g,g1459a,t1460g,c1471a,c1479t,a1515g,c1522t,c1532a,t1548c,t1563c,a1566t,g1569a,c1575t,t1605c,n1611-1658,a1666c,t1680g,a1681c,a1689c,a1693c,a1694c,c1749t,g1774a,t1775c,t1776g,n1807-3206;LP=1;RP=37;RA=-5.209;PRIOR=false;SR=4	GT:GL:DP:AD	0/1:-97.82,-19.87,-248.31:33:10	0/1:-115.4,-12.64,-106.01:21:12	0/1:-231.03,-18.66,-91.21:31:23	0/1:-206,-16.86,-78.41:28:21
Scaffold11584	2117061	.	A	<INS:ME:RTE8BF6ALB220127>	.	PASS	TSD=null;ASSESS=3;INTERNAL=null,null;SVTYPE=RTE8BF6ALB220127;SVLEN=865;MEINFO=RTE8BF6ALB220127,2340,3205,+;DIFF=0.13:n1-2339,a2396c,c2413t,a2415g,a2427g,a2429c,c2442g,a2452c,c2484t,n2491-2763,g2811a,t2829c,t2837c,c2847a,g2853a,g2906a,c2925t,a2926g,g2937c,t2944c,g2945a,t2952c,g2958t,c2979a,t2986a,a3006c,a3008g,c3023t,c3025t,g3040a,t3043a,t3093a,t3101c,c3117t,t3123c,g3145a,a3152c,t3160c,a3174g,a3203g;LP=1;RP=30;RA=-4.907;PRIOR=false;SR=5	GT:GL:DP:AD	0/1:-35.6,-34.32,-541.1:57:7	0/1:-45.48,-37.93,-586.48:63:9	0/0:-3.07,-30.71,-513.51:51:5	0/1:-33.92,-33.11,-501.17:55:7
Scaffold1166	660351	.	G	<INS:ME:RTE8BF6ALB220127>	.	lc	TSD=null;ASSESS=3;INTERNAL=null,null;SVTYPE=RTE8BF6ALB220127;SVLEN=120;MEINFO=RTE8BF6ALB220127,3085,3205,+;DIFF=0.04:n1-3084,t3093a,c3117t,t3123c,g3145a,t3160c,a3174g,a3191c,a3203g;LP=1;RP=19;RA=-4.248;PRIOR=false;SR=55	GT:GL:DP:AD	0/1:-157.83,-14.45,-95.4:24:15	0/1:-119.4,-10.24,-58.02:17:12	0/1:-136.6,-12.64,-90.9:21:13	0/1:-129.4,-11.44,-68.4:19:13
Scaffold1166	899332	.	T	<INS:ME:RTE8BF6ALB220127>	.	PASS	TSD=null;ASSESS=4;INTERNAL=null,null;SVTYPE=RTE8BF6ALB220127;SVLEN=1564;MEINFO=RTE8BF6ALB220127,1642,3206,+;DIFF=0.12:n1-1645,c1650t,t1657a,t1658g,a1689c,c1749t,g1774a,t1775c,t1776g,a1807t,c1826t,t1854g,t1884c,t1891c,a1905t,c1914t,g1917a,a1948c,g1951a,g1955a,g1989t,c1998t,t2007c,a2008t,g2016a,a2019g,c2026t,g2031a,g2034a,a2049g,n2070-3206;LP=22;RP=1;RA=4.459;PRIOR=false;SR=9	GT:GL:DP:AD	0/1:-204,-26.49,-288:44:20	0/1:-154,-22.28,-264:37:15	0/0:-0,-21.67,-432:36:0	0/0:-0,-14.45,-288:24:0
Scaffold1166	1103973	.	A	<INS:ME:RTE8BF6ALB220127>	.	lc	TSD=ATATATATATATA;ASSESS=5;INTERNAL=null,null;SVTYPE=RTE8BF6ALB220127;SVLEN=1343;MEINFO=RTE8BF6ALB220127,1863,3206,+;DIFF=0.12:n1-1861,t1884c,t1891c,a1905t,c1914t,g1917a,a1948c,g1951a,g1955a,g1989t,c1998t,t2007c,a2008t,g2016a,a2019g,c2026t,g2031a,a2049g,a2139t,t2155c,a2171g,g2184a,c2187t,t2190g,t2192c,c2211a,t2223c,g2224a,a2226t,a2262c,c2277a,c2278t,t2285c,a2304c,a2313g,a2325t,n2336-3206;LP=57;RP=1;RA=5.833;PRIOR=false;SR=44	GT:GL:DP:AD	0/0:-0.85,-31.31,-596.7:52:1	0/0:-1.98,-16.86,-312.8:28:1	1/1:-236.2,-14.45,-0.6:24:23	0/1:-278.22,-19.87,-34:33:28
Scaffold11721	312091	.	G	<INS:ME:RTE8BF6ALB220127>	.	PASS	TSD=null;ASSESS=4;INTERNAL=null,null;SVTYPE=RTE8BF6ALB220127;SVLEN=1097;MEINFO=RTE8BF6ALB220127,2108,3205,-;DIFF=0.12:n1-2107,a2139t,a2171g,g2184a,c2187t,t2192c,c2211a,t2223c,g2224a,a2226t,a2262c,c2277a,c2278t,t2285c,a2304c,a2313g,a2325t,a2361c,t2370g,a2418t,c2426t,a2427g,g2461a,c2484t,g2520a,a2521g,c2523a,c2535a,a2544t,a2564g,t2568c,n2585-3206;LP=97;RP=1;RA=6.6;PRIOR=false;SR=119	GT:GL:DP:AD	0/1:-348,-24.08,-72.4:40:33	0/1:-348,-24.08,-75.3:40:33	0/1:-242,-23.48,-190:39:23	0/1:-158,-24.68,-306.4:41:15
Scaffold11721	329577	.	A	<INS:ME:RTE8BF6ALB220127>	.	PASS	TSD=dGAGAATGAAA;ASSESS=5;INTERNAL=null,null;SVTYPE=RTE8BF6ALB220127;SVLEN=1253;MEINFO=RTE8BF6ALB220127,1952,3205,+;DIFF=0.13:n1-1951,g1955a,g1989t,c1998t,t2007c,a2008t,g2016a,a2019g,c2026t,g2031a,a2049g,a2139t,t2155c,a2171g,g2184a,c2187t,t2190g,t2192c,c2211a,t2223c,g2224a,a2226t,a2262c,c2277a,c2278t,t2285c,a2304c,a2313g,a2325t,a2361c,t2370g,a2418t,c2426t,a2427g,n2441-3206;LP=1;RP=82;RA=-6.358;PRIOR=false;SR=61	GT:GL:DP:AD	0/1:-417.6,-30.1,-108:50:41	1/1:-388.41,-24.68,-2.41:41:37	0/1:-225.8,-27.69,-288:46:22	0/1:-135.5,-21.67,-276:36:13
Scaffold11721	1487704	.	A	<INS:ME:RTE8BF6ALB220127>	.	lc;ac0	TSD=null;ASSESS=3;INTERNAL=null,null;SVTYPE=RTE8BF6ALB220127;SVLEN=1329;MEINFO=RTE8BF6ALB220127,1876,3205,+;DIFF=0.15:n1-1875,c1878t,t1884c,t1891c,a1905t,c1914t,g1917a,a1948c,g1951a,g1955a,g1989t,c1998t,t2007c,a2008t,g2016a,a2019g,c2026t,g2031a,a2049g,a2139t,t2155c,a2171g,g2184a,c2187t,t2190g,t2192c,c2211a,t2223c,g2224a,a2226t,a2262c,c2277a,c2278t,t2285c,a2304c,a2313g,a2325t,n2349-3206;LP=1;RP=35;RA=-5.129;PRIOR=false;SR=12	GT:GL:DP:AD	0/0:-5.18,-46.36,-544.7:77:2	0/0:-11.37,-59.6,-746.01:99:6	0/0:-8.63,-54.79,-668.11:91:3	0/0:-4.81,-41.54,-443.81:69:5
Scaffold11846	396348	.	T	<INS:ME:RTE8BF6ALB220127>	.	ac0	TSD=null;ASSESS=3;INTERNAL=Ocbimv22002806m.g,INTRONIC;SVTYPE=RTE8BF6ALB220127;SVLEN=387;MEINFO=RTE8BF6ALB220127,2818,3205,-;DIFF=0.09:n1-2817,g2858t,n2867-2890,g2906a,a2926g,t2944c,g2945a,c2967t,c2976t,t2977c,c2979a,t2993c,g2996a,t3021c,t3026c,g3027a,t3043a,t3057a,c3067t,g3077a,t3079c,c3082t,g3100t,a3103t,g3104a,a3105t,a3113c,g3114t,g3134a,c3135t,t3150a,a3178g;LP=49;RP=1;RA=5.615;PRIOR=false;SR=5	GT:GL:DP:AD	0/0:-0.04,-28.9,-547.8:48:0	0/0:-0,-27.69,-550.4:46:0	0/0:-0.31,-22.88,-428.5:38:0	0/0:-0,-27.09,-528.2:45:0
Scaffold11985	101652	.	T	<INS:ME:RTE8BF6ALB220127>	.	PASS	TSD=ATGCATAAT;ASSESS=5;INTERNAL=null,null;SVTYPE=RTE8BF6ALB220127;SVLEN=1320;MEINFO=RTE8BF6ALB220127,1885,3205,+;DIFF=0.11:n1-1884,t1891c,a1905t,c1914t,g1917a,a1948c,g1951a,g1955a,g1989t,c1998t,t2007c,a2008t,g2016a,a2019g,c2026t,g2031a,a2049g,a2139t,t2155c,a2171g,g2184a,c2187t,t2190g,t2192c,c2211a,t2223c,g2224a,a2226t,a2262c,c2277a,c2278t,t2285c,n2301-2418,c2426t,a2427g,g2461a,c2484t,g2520a,a2521g,c2523a,c2535a,a2544t,n2564-3206;LP=1;RP=26;RA=-4.7;PRIOR=false;SR=21	GT:GL:DP:AD	0/1:-209.1,-31.31,-384:52:20	0/1:-168,-18.66,-180:31:16	0/1:-186,-22.88,-252:38:17	0/1:-184,-21.67,-228:36:17
Scaffold11985	957053	.	A	<INS:ME:RTE8BF6ALB220127>	.	PASS	TSD=null;ASSESS=1;INTERNAL=null,null;SVTYPE=RTE8BF6ALB220127;SVLEN=1752;MEINFO=RTE8BF6ALB220127,1453,3205,-;DIFF=0.08:n1-2873,g2906a,c2925t,a2926g,g2938c,c2940g,t2944c,t2952c,t2977c,c2979t,g2996a,c3001a,c3005t,a3006c,a3008g,a3009t,c3023t,c3025t,t3037c,g3040a,t3043a,a3052g,t3058a,a3089t,t3093a,g3109a,c3117t,t3123c,a3139t,g3145a,t3160c,a3174g,a3191c,a3203g;LP=1;RP=11;RA=-3.459;PRIOR=false;SR=0	GT:GL:DP:AD	0/0:-3.07,-28.3,-480.81:47:5	0/1:-31.61,-25.29,-400.53:42:6	0/0:-0.8,-21.07,-390.2:35:1	0/1:-35,-28.9,-482.94:48:7
Scaffold12007	131701	.	C	<INS:ME:RTE8BF6ALB220127>	.	hDP	TSD=null;ASSESS=3;INTERNAL=null,null;SVTYPE=RTE8BF6ALB220127;SVLEN=146;MEINFO=RTE8BF6ALB220127,3060,3206,-;DIFF=0.04:n1-3063,t3093a,t3111g,c3117t,t3123c,g3145a,t3160c,a3174g,a3191c,n3202-3206;LP=1;RP=8;RA=-3;PRIOR=false;SR=15	GT:GL:DP:AD	0/0:-0,-27.09,-538:45:0	0/0:-0,-24.68,-492:41:0	0/1:-94.8,-17.46,-239.1:29:9	0/1:-139.1,-25.89,-347:43:14
Scaffold12007	1300534	.	A	<INS:ME:RTE8BF6ALB220127>	.	PASS	TSD=dGTGCCTAC;ASSESS=5;INTERNAL=Ocbimv22003030m.g,INTRONIC;SVTYPE=RTE8BF6ALB220127;SVLEN=681;MEINFO=RTE8BF6ALB220127,2524,3205,+;DIFF=0.15:n1-2523,c2535a,a2544t,a2564g,t2568c,t2598c,a2607c,c2611t,g2619c,a2623t,a2634t,c2646t,a2652t,c2661g,a2666t,t2670c,g2671a,t2672a,g2673a,a2677g,g2689a,c2690t,a2692t,a2703t,a2715g,t2721c,a2732g,c2736t,a2739g,t2742c,c2751t,c2757t,a2762g,a2763t,c2814t,t2829c,t2837c,c2847a,g2853a,t2886c,g2906a,n2911-3009,c3023t,c3025t,t3037c,g3040a,t3043a,a3045t,t3063c,t3093a,c3117t,t3123c,g3145a,t3160c,n3174-3206;LP=1;RP=70;RA=-6.129;PRIOR=false;SR=21	GT:GL:DP:AD	0/1:-282.8,-20.47,-79.5:34:27	0/1:-235.3,-16.86,-57.5:28:23	1/1:-237.81,-15.65,-1.81:26:23	0/1:-217.56,-17.46,-85.8:29:21
Scaffold12007	1476386	.	C	<INS:ME:RTE8BF6ALB220127>	.	lc	TSD=null;ASSESS=4;INTERNAL=null,null;SVTYPE=RTE8BF6ALB220127;SVLEN=1467;MEINFO=RTE8BF6ALB220127,1739,3206,+;DIFF=0.1:n1-1738,c1749t,g1774a,t1775c,t1776g,a1807t,c1826t,t1854g,t1884c,t1891c,a1905t,c1914t,g1917a,a1948c,g1951a,g1955a,g1989t,c1998t,t2007c,a2008t,g2016a,a2019g,c2026t,g2031a,c2046t,a2049g,t2071g,a2139t,a2171g,n2176-3206;LP=27;RP=1;RA=4.755;PRIOR=false;SR=4	GT:GL:DP:AD	0/1:-84.8,-13.85,-162.4:23:8	0/1:-61.9,-9.63,-96.69:16:7	0/0:-0,-1.2,-20.4:2:0	0/0:-0,-4.82,-94:8:0
Scaffold12272	309429	.	G	<INS:ME:RTE8BF6ALB220127>	.	ac0	TSD=null;ASSESS=3;INTERNAL=Ocbimv22003402m.g,INTRONIC;SVTYPE=RTE8BF6ALB220127;SVLEN=1546;MEINFO=RTE8BF6ALB220127,1659,3205,-;DIFF=0.14:n1-2857,t2886c,g2896a,g2906a,c2925t,a2926g,g2928a,g2943a,t2944c,t2952c,t2977c,c2979t,g2996a,c3001a,a3006c,a3008g,a3009t,c3023t,c3025t,t3037c,g3040a,t3043a,a3045t,t3093a,c3117t,t3123c,g3145a,t3160c,a3174g,a3191c,a3203g;LP=23;RP=1;RA=4.524;PRIOR=false;SR=1	GT:GL:DP:AD	0/0:-10.73,-59.6,-656.9:99:0	0/0:-4.31,-39.74,-494.2:66:0	0/0:-6.24,-46.96,-544.5:78:0	0/0:-5.06,-52.98,-678.4:88:0
Scaffold12272	548159	.	T	<INS:ME:RTE8BF6ALB220127>	.	lc	TSD=null;ASSESS=4;INTERNAL=Ocbimv22003408m.g,INTRONIC;SVTYPE=RTE8BF6ALB220127;SVLEN=1524;MEINFO=RTE8BF6ALB220127,1682,3206,+;DIFF=0.13:n1-1679,a1689c,c1749t,g1774a,t1775c,t1776g,a1807t,c1826t,t1854g,t1884c,t1891c,a1905t,c1914t,g1917a,a1948c,g1951a,g1955a,g1989t,c1998t,t2007c,a2008t,g2016a,a2019g,c2026t,g2031a,a2049g,n2122-3206;LP=31;RP=1;RA=4.954;PRIOR=false;SR=12	GT:GL:DP:AD	0/1:-112,-19.27,-242.4:32:11	0/1:-96,-15.65,-202.9:26:9	0/0:-0,-16.86,-334.9:28:0	0/0:-0.01,-15.65,-304.9:26:0
Scaffold12272	614544	.	T	<INS:ME:RTE8BF6ALB220127>	.	PASS	TSD=null;ASSESS=4;INTERNAL=null,null;SVTYPE=RTE8BF6ALB220127;SVLEN=1405;MEINFO=RTE8BF6ALB220127,1801,3206,+;DIFF=0.14:n1-1800,a1807t,c1826t,t1854g,t1884c,t1891c,a1905t,c1914t,g1917a,a1948c,g1951a,g1955a,g1989t,c1998t,t2007c,a2008t,g2016a,a2019g,c2026t,g2031a,a2049g,a2139t,t2155c,a2171g,g2184a,c2187t,t2190g,t2192c,c2211a,t2223c,g2224a,a2226t,a2262c,c2277a,c2278t,t2285c,a2304c,a2313g,n2322-3206;LP=90;RP=1;RA=6.492;PRIOR=false;SR=126	GT:GL:DP:AD	1/1:-334.41,-21.07,-2.41:35:31	0/1:-332,-22.88,-72:38:32	0/1:-138,-22.28,-288:37:13	0/1:-186,-21.67,-216:36:18
Scaffold122799	60237	.	T	<INS:ME:RTE8BF6ALB220127>	.	hDP;ac0	TSD=null;ASSESS=3;INTERNAL=Ocbimv22003449m.g,INTRONIC;SVTYPE=RTE8BF6ALB220127;SVLEN=833;MEINFO=RTE8BF6ALB220127,2372,3205,-;DIFF=0.17:n1-2371,a2418t,c2426t,a2427g,t2447c,g2461a,c2484t,g2520a,a2521g,c2523a,c2535a,a2544t,a2564g,t2568c,t2598c,a2607c,c2611t,g2619c,a2623t,a2634t,c2646t,a2652t,c2661g,a2666t,t2670c,g2671a,t2672a,g2673a,a2677g,g2689a,c2690t,a2692t,a2703t,a2715g,t2721c,c2727t,c2736t,a2739g,t2742c,c2751t,c2757t,a2762g,a2763t,c2814t,t2825g,t2829c,t2837c,c2847a,g2853a,t2886c,n2905-3206;LP=43;RP=6;RA=2.841;PRIOR=false;SR=2	GT:GL:DP:AD	0/0:-0,-29.5,-578.5:49:0	0/0:-0.6,-30.71,-599.2:51:1	0/0:-0.61,-20.47,-375.4:34:1	0/0:-0.65,-16.86,-297.8:28:1
Scaffold12292	1774996	.	A	<INS:ME:RTE8BF6ALB220127>	.	ac0	TSD=null;ASSESS=3;INTERNAL=Ocbimv22003505m.g,PROMOTER;SVTYPE=RTE8BF6ALB220127;SVLEN=1523;MEINFO=RTE8BF6ALB220127,1682,3205,-;DIFF=0.05:n1-1681,a1689c,c1749t,g1774a,t1775c,t1776g,a1807t,c1826t,t1854g,n1881-3206;LP=10;RP=1;RA=3.322;PRIOR=false;SR=5	GT:GL:DP:AD	0/0:-10.17,-54.19,-525.2:90:0	0/0:-6.28,-52.98,-659.6:88:1	0/0:-5.79,-48.77,-532.4:81:0	0/0:-5.97,-54.19,-564.4:90:0
Scaffold12303	29084	.	T	<INS:ME:RTE8BF6ALB220127>	.	lc	TSD=null;ASSESS=4;INTERNAL=null,null;SVTYPE=RTE8BF6ALB220127;SVLEN=1501;MEINFO=RTE8BF6ALB220127,1705,3206,+;DIFF=0.1:n1-1705,c1749t,g1774a,t1775c,t1776g,a1807t,c1826t,t1854g,t1884c,t1891c,a1905t,c1914t,g1917a,a1948c,g1951a,g1955a,g1989t,c1998t,t2007c,a2008t,g2016a,a2019g,c2026t,g2031a,a2049g,n2058-3206;LP=111;RP=1;RA=6.794;PRIOR=false;SR=33	GT:GL:DP:AD	0/1:-135.6,-25.29,-324.01:42:15	0/1:-145.2,-21.07,-236.01:35:15	0/1:-132,-15.65,-144.01:26:14	0/1:-211.5,-19.87,-120.03:33:23
Scaffold12767	107921	.	A	<INS:ME:RTE8BF6ALB220127>	.	lc	TSD=null;ASSESS=2;INTERNAL=Ocbimv22004301m.g,INTRONIC;SVTYPE=RTE8BF6ALB220127;SVLEN=716;MEINFO=RTE8BF6ALB220127,2489,3205,+;DIFF=0.08:n1-2488,g2520a,a2521g,c2523a,c2535a,a2544t,c2561a,a2564g,t2568c,t2598c,a2607c,c2611t,g2619c,a2623t,a2634t,n2640-2747,c2751t,c2757t,a2762g,a2763t,a2794t,c2814t,t2829c,c2847a,g2853a,t2886c,g2896a,g2906a,g2914t,c2925t,a2926g,g2928a,g2937t,g2943a,t2944c,t2952c,t2977c,c2979t,g2996a,c3001a,a3006c,a3008g,a3009t,c3023t,c3025t,t3037c,g3040a,t3043a,a3045t,t3063c,t3093a,t3111g,c3117t,t3123c,g3145a,t3160c,g3161a,a3174g,a3191c,a3203g;LP=1;RP=10;RA=-3.322;PRIOR=false;SR=0	GT:GL:DP:AD	0/1:-59.83,-31.91,-461.52:53:9	0/1:-75.4,-25.29,-335.99:42:10	0/1:-43.4,-28.9,-373.8:48:6	0/1:-55.01,-27.09,-377.79:45:7
Scaffold1297	2238412	.	A	<INS:ME:RTE8BF6ALB220127>	.	PASS	TSD=null;ASSESS=4;INTERNAL=null,null;SVTYPE=RTE8BF6ALB220127;SVLEN=1232;MEINFO=RTE8BF6ALB220127,1974,3206,+;DIFF=0.12:n1-1974,g1989t,c1998t,t2007c,a2008t,g2016a,a2019g,c2026t,g2031a,c2046t,a2049g,a2139t,a2171g,g2184a,c2187t,t2192c,c2211a,t2223c,g2224a,a2226t,a2262c,c2277a,c2278t,t2285c,a2304c,a2313g,a2325t,n2349-3206;LP=26;RP=1;RA=4.7;PRIOR=false;SR=12	GT:GL:DP:AD	0/1:-218,-25.29,-252:42:21	0/1:-174,-28.3,-360:47:17	0/0:-0,-21.67,-432:36:0	0/0:-0,-16.86,-335.5:28:0
Scaffold13328	243287	.	A	<INS:ME:RTE8BF6ALB220127>	.	hDP;ac0	TSD=GTGTCACCCGCA;ASSESS=5;INTERNAL=null,null;SVTYPE=RTE8BF6ALB220127;SVLEN=2748;MEINFO=RTE8BF6ALB220127,457,3205,+;DIFF=0.09:n1-1500,a1513g,a1521t,a1524t,g1530t,g1531t,t1533g,c1535a,t1547c,t1555a,c1560t,g1569a,t1570c,t1578c,a1580t,a1581g,g1596a,a1597g,a1599g,t1605c,g1611a,c1617t,g1618a,a1624g,c1625a,t1647a,t1653c,t1657a,a1685g,a1687c,g1692a,c1699t,g1702a,c1731t,t1736c,c1743t,a1744g,c1749g,t1755g,a1756g,g1769a,t1776a,n1785-1811,g1831a,g1846a,t1891c,g1893t,n1920-3206;LP=3;RP=6;RA=-1;PRIOR=false;SR=16	GT:GL:DP:AD	0/0:-10.32,-83.69,-966.1:139:2	0/0:-14.68,-89.1,-1013.3:148:1	0/0:-12.17,-75.86,-805.8:126:0	0/0:-14.47,-71.65,-753.1:119:0
Scaffold13328	416929	.	A	<INS:ME:RTE8BF6ALB220127>	.	PASS	TSD=null;ASSESS=4;INTERNAL=null,null;SVTYPE=RTE8BF6ALB220127;SVLEN=1956;MEINFO=RTE8BF6ALB220127,1250,3206,+;DIFF=0.15:n1-1247,t1254g,t1256a,t1260a,t1329c,g1332a,a1333t,c1334g,a1347g,a1390g,a1394g,t1431c,g1459a,t1460g,c1471a,c1479t,a1515g,c1522t,c1532a,t1548c,t1563c,a1566t,g1569a,c1575t,t1605c,g1611t,a1612t,c1625t,a1628c,a1645g,c1650t,t1657a,t1658g,a1689c,c1749t,n1756-3206;LP=53;RP=1;RA=5.728;PRIOR=false;SR=31	GT:GL:DP:AD	0/0:-0,-21.67,-432:36:0	0/0:-0,-13.85,-276:23:0	0/1:-216,-15.65,-60:26:21	0/1:-244,-21.67,-144:36:24
Scaffold13373	1362627	.	T	<INS:ME:RTE8BF6ALB220127>	.	PASS	TSD=null;ASSESS=4;INTERNAL=Ocbimv22005227m.g,INTRONIC;SVTYPE=RTE8BF6ALB220127;SVLEN=1492;MEINFO=RTE8BF6ALB220127,1714,3206,+;DIFF=0.14:n1-1714,c1749t,g1774a,t1775c,t1776g,a1807t,c1826t,t1854g,t1884c,t1891c,a1905t,c1914t,g1917a,a1948c,g1951a,g1955a,g1989t,c1998t,g2005t,t2007c,a2008t,g2016a,a2019g,c2026t,g2031a,a2049g,a2139t,t2155c,a2171g,g2184a,c2187t,t2190g,t2192c,c2211a,n2223-3206;LP=28;RP=1;RA=4.807;PRIOR=false;SR=30	GT:GL:DP:AD	0/1:-190.8,-27.69,-336:46:18	0/1:-220.8,-27.09,-288:45:21	0/0:-0,-19.87,-396:33:0	0/0:-0,-18.06,-360:30:0
Scaffold13506	213594	.	A	<INS:ME:RTE8BF6ALB220127>	.	lc	TSD=dATATATATATAT;ASSESS=5;INTERNAL=Ocbimv22005372m.g,INTRONIC;SVTYPE=RTE8BF6ALB220127;SVLEN=1120;MEINFO=RTE8BF6ALB220127,2085,3205,-;DIFF=0.12:n1-2084,a2139t,t2155c,a2171g,g2184a,c2187t,t2190g,t2192c,c2211a,t2223c,g2224a,a2226t,a2262c,c2277a,c2278t,t2285c,a2304c,a2313g,a2325t,a2361c,t2370g,a2418t,c2426t,a2427g,g2461a,c2484t,n2520-3206;LP=137;RP=1;RA=7.098;PRIOR=false;SR=123	GT:GL:DP:AD	1/1:-306.61,-20.47,-2.41:34:30	1/1:-356.91,-22.88,-1.81:38:35	1/1:-370.2,-22.88,-1.21:38:36	1/1:-317.71,-20.47,-1.81:34:31
Scaffold13529	268385	.	T	<INS:ME:RTE8BF6ALB220127>	.	PASS	TSD=dATATATACATACATACATATATGTA;ASSESS=5;INTERNAL=null,null;SVTYPE=RTE8BF6ALB220127;SVLEN=159;MEINFO=RTE8BF6ALB220127,3046,3205,+;DIFF=0.05:n1-3045,t3063c,t3093a,t3111g,c3117t,t3123c,g3145a,t3160c,a3174g,a3191c,a3203g;LP=4;RP=69;RA=-4.109;PRIOR=false;SR=14	GT:GL:DP:AD	0/1:-55.3,-9.63,-119.9:16:6	0/1:-123.93,-12.64,-103.1:21:12	0/1:-40,-11.44,-175.4:19:4	0/1:-68.3,-12.04,-152.3:20:7
Scaffold13529	1611053	.	T	<INS:ME:RTE8BF6ALB220127>	.	lc	TSD=null;ASSESS=3;INTERNAL=Ocbimv22005446m.g,TERMINATOR;SVTYPE=RTE8BF6ALB220127;SVLEN=1165;MEINFO=RTE8BF6ALB220127,2040,3205,+;DIFF=0.13:n1-2039,a2049g,a2139t,t2155c,a2171g,g2184a,c2187t,t2190g,t2192c,c2211a,t2223c,g2224a,a2226t,a2262c,c2277a,c2278t,t2285c,a2304c,a2313g,a2325t,a2361c,t2363a,t2370g,a2418t,c2426t,a2427g,g2461a,c2484t,n2520-3206;LP=1;RP=47;RA=-5.555;PRIOR=false;SR=14	GT:GL:DP:AD	0/1:-155.38,-18.66,-62.8:31:20	0/1:-139.46,-15.65,-61.19:26:17	0/0:-1.02,-18.66,-320.9:31:0	0/0:-0.3,-23.48,-423.7:39:0
Scaffold14870	998574	.	C	<INS:ME:RTE8BF6ALB220127>	.	ac0	TSD=null;ASSESS=1;INTERNAL=Ocbimv22007095m.g,INTRONIC;SVTYPE=RTE8BF6ALB220127;SVLEN=1334;MEINFO=RTE8BF6ALB220127,1872,3206,-;DIFF=0.09:n1-1870,t1884c,t1891c,a1905t,c1914t,g1917a,a1948c,g1951a,g1955a,g1989t,c1998t,t2007c,a2008t,g2016a,a2019g,c2026t,c2046t,a2049g,a2139t,a2171g,n2182-2199,c2211a,t2223c,g2224a,a2226t,t2259g,a2262c,c2277a,c2278t,t2285c,a2289c,a2304c,a2313g,a2325t,n2349-3206;LP=1;RP=11;RA=-3.459;PRIOR=false;SR=0	GT:GL:DP:AD	0/0:-1.84,-33.72,-589.61:56:3	0/0:-0.61,-25.29,-450.6:42:1	0/0:-0.01,-27.09,-520:45:0	0/0:-0,-25.29,-494.9:42:0
Scaffold14870	1074372	.	T	<INS:ME:RTE8BF6ALB220127>	.	lc	TSD=null;ASSESS=3;INTERNAL=null,null;SVTYPE=RTE8BF6ALB220127;SVLEN=438;MEINFO=RTE8BF6ALB220127,2768,3206,-;DIFF=0.1:n1-2766,c2814t,t2829c,t2837c,c2840t,c2847a,g2853a,t2886c,g2896a,g2906a,c2925t,a2926g,g2928a,g2943a,t2944c,t2952c,t2977c,c2979t,g2996a,c3001a,a3006c,a3008g,a3009t,c3023t,c3025t,t3037c,g3040a,t3043a,a3045t,t3063c,t3093a,t3111g,c3117t,t3123c,g3145a,n3149-3206;LP=1;RP=15;RA=-3.907;PRIOR=false;SR=13	GT:GL:DP:AD	0/1:-211.9,-28.3,-288.22:47:22	0/1:-156,-20.47,-204.51:34:17	0/0:-0,-16.86,-330.6:28:0	0/0:-0,-14.45,-288:24:0
Scaffold14932	456471	.	A	<INS:ME:RTE8BF6ALB220127>	.	lc	TSD=dTATATATATATATATATATATAT;ASSESS=5;INTERNAL=null,null;SVTYPE=RTE8BF6ALB220127;SVLEN=829;MEINFO=RTE8BF6ALB220127,2376,3205,-;DIFF=0.06:n1-2375,a2418t,c2426t,a2427g,g2461a,c2484t,g2520a,a2521g,c2523a,c2535a,a2544t,a2564g,g2567t,t2568c,t2598c,a2607c,c2611t,g2619c,a2623t,a2634t,c2646t,a2652t,c2661g,a2666c,t2670c,g2671a,t2672a,g2673a,a2677g,n2689-2763,c2814t,t2829c,t2837a,c2847a,g2853a,t2886c,g2896a,n2906-3206;LP=19;RP=1;RA=4.248;PRIOR=false;SR=2	GT:GL:DP:AD	0/1:-28.29,-9.63,-118.8:16:3	0/1:-50.23,-15.65,-217:26:5	0/0:-1.36,-7.22,-99:12:2	0/0:-0.98,-6.02,-86.3:10:1
Scaffold14932	810707	.	T	<INS:ME:RTE8BF6ALB220127>	.	ac0	TSD=null;ASSESS=3;INTERNAL=null,null;SVTYPE=RTE8BF6ALB220127;SVLEN=558;MEINFO=RTE8BF6ALB220127,2647,3205,+;DIFF=0.11:n1-2646,a2715t,c2731t,a2732g,c2736t,c2737a,c2751t,c2757t,a2762g,g2766a,n2796-2857,c2890t,g2906a,g2912a,c2924t,c2925t,a2926g,c2930t,c2933a,g2945a,t2977c,c2979a,a3006t,a3008g,c3024t,c3025t,g3040a,t3043c,g3083a,t3101c,c3117t;LP=41;RP=159;RA=-1.955;PRIOR=false;SR=4	GT:GL:DP:AD	0/0:-8.27,-93.32,-1166.8:155:2	0/0:-5.92,-79.47,-1006:132:0	0/0:-6.98,-99.94,-1267:166:0	0/0:-6.66,-85.49,-1070.3:142:0
Scaffold15073	752857	.	T	<INS:ME:RTE8BF6ALB220127>	.	lc	TSD=null;ASSESS=4;INTERNAL=null,null;SVTYPE=RTE8BF6ALB220127;SVLEN=1966;MEINFO=RTE8BF6ALB220127,1239,3205,-;DIFF=0.16:n1-1238,t1254g,t1256a,g1257t,t1260a,a1264g,n1296-1333,c1349a,a1394g,t1431c,g1432a,g1459a,t1460g,g1480a,a1489g,t1497c,g1499a,n1508-1717,c1739t,c1749t,g1774a,t1775c,t1776g,c1826t,t1884c,t1891c,a1905t,c1914t,g1917a,a1948c,g1951a,g1955a,g1989t,n1996-3206;LP=16;RP=13;RA=0.3;PRIOR=false;SR=2	GT:GL:DP:AD	0/0:-6.41,-45.15,-599.1:75:2	0/0:-9.66,-47.56,-655.01:79:3	0/1:-68.57,-57.2,-634.09:95:12	0/0:-11.09,-50.57,-682.91:84:7
Scaffold15456	904517	.	G	<INS:ME:RTE8BF6ALB220127>	.	PASS	TSD=0tsd;ASSESS=5;INTERNAL=null,null;SVTYPE=RTE8BF6ALB220127;SVLEN=1403;MEINFO=RTE8BF6ALB220127,1802,3205,+;DIFF=0.12:n1-1801,a1807t,c1826t,t1854g,t1884c,t1891c,a1905t,c1914t,g1917a,a1948c,g1951a,g1955a,g1989t,c1998t,t2007c,a2008t,g2016a,a2019g,c2026t,g2031a,a2049g,a2139t,t2155c,a2171g,g2184a,c2187t,t2190g,t2192c,c2211a,t2223c,g2224a,a2226t,n2249-2354,a2361c,t2370g,a2382c,a2418t,c2426t,a2427g,g2461a,c2484t,n2505-3206;LP=1;RP=71;RA=-6.15;PRIOR=false;SR=109	GT:GL:DP:AD	0/1:-252,-17.46,-57.1:29:24	1/1:-312.6,-18.66,-0.6:31:30	0/1:-312,-21.67,-70.9:36:30	1/1:-268.81,-17.46,-1.81:29:26
Scaffold15648	1605790	.	T	<INS:ME:RTE8BF6ALB220127>	.	hDP;lc;ac0	TSD=null;ASSESS=3;INTERNAL=null,null;SVTYPE=RTE8BF6ALB220127;SVLEN=1891;MEINFO=RTE8BF6ALB220127,1314,3205,+;DIFF=0.06:n1-1998,t2007c,a2008t,g2016a,a2019g,c2046t,a2049g,a2139t,n2150-2446,c2450a,g2461a,c2484t,g2520a,a2521g,c2523a,c2535a,a2544t,a2564g,t2568c,t2598c,a2607c,c2611t,g2619c,a2623t,a2634t,c2646t,a2652t,c2661g,a2666c,n2670-3206;LP=12;RP=1;RA=3.585;PRIOR=false;SR=17	GT:GL:DP:AD	0/0:-5.47,-38.53,-496.81:64:3	0/0:-10.37,-64.42,-752.9:107:2	0/0:-9.54,-52.38,-540.21:87:3	0/0:-21.79,-133.06,-1416.62:221:8
Scaffold15648	1713517	.	G	<INS:ME:RTE8BF6ALB220127>	.	ac0	TSD=null;ASSESS=1;INTERNAL=null,null;SVTYPE=RTE8BF6ALB220127;SVLEN=176;MEINFO=RTE8BF6ALB220127,3029,3205,+;DIFF=0.05:n1-3028,t3037c,g3040a,t3043a,a3045t,t3063c,t3093a,t3111g,c3117t,t3123c,g3145a,t3160c,a3174g,n3191-3206;LP=1;RP=8;RA=-3;PRIOR=false;SR=0	GT:GL:DP:AD	0/0:-0.01,-24.68,-487.7:41:0	0/0:-0.6,-28.3,-552:47:1	0/0:-0,-25.29,-502:42:0	0/0:-0,-19.87,-396:33:0
Scaffold15648	1823231	.	C	<INS:ME:RTE8BF6ALB220127>	.	lc	TSD=null;ASSESS=4;INTERNAL=Ocbimv22007970m.g,PROMOTER;SVTYPE=RTE8BF6ALB220127;SVLEN=870;MEINFO=RTE8BF6ALB220127,2335,3205,-;DIFF=0.08:n1-2334,a2361c,t2370g,a2418t,c2426t,a2427g,g2461a,c2484t,g2520a,a2521g,c2523a,c2535a,a2544t,a2564g,t2568c,n2598-3206;LP=128;RP=1;RA=7;PRIOR=false;SR=127	GT:GL:DP:AD	0/1:-328,-22.28,-72:37:31	0/1:-322,-22.88,-96:38:30	0/1:-350.17,-25.89,-112.5:43:33	0/1:-216,-16.26,-84:27:20
Scaffold15862	233463	.	C	<INS:ME:RTE8BF6ALB220127>	.	lc	TSD=null;ASSESS=3;INTERNAL=Ocbimv22008358m.g,TERMINATOR;SVTYPE=RTE8BF6ALB220127;SVLEN=1872;MEINFO=RTE8BF6ALB220127,1334,3206,-;DIFF=0.07:n1-1334,a1347g,a1390g,a1394g,t1431c,t1443g,g1459a,t1460g,c1471a,c1479t,a1515g,c1522t,c1532a,t1548c,t1563c,a1566t,g1569a,c1575t,t1605c,g1611t,a1612t,g1618a,c1625t,n1631-1846,t1854g,t1884c,t1891c,a1905t,c1914t,g1917a,a1948c,g1951a,g1955a,g1989t,n1996-3206;LP=1;RP=60;RA=-5.907;PRIOR=false;SR=5	GT:GL:DP:AD	0/1:-184,-33.72,-456:56:18	0/1:-280,-34.92,-360:58:28	0/0:-0,-22.28,-444:37:0	0/0:-0,-30.1,-598.3:50:0
Scaffold16036	134092	.	G	<INS:ME:RTE8BF6ALB220127>	.	ac0;s25	TSD=null;ASSESS=4;INTERNAL=null,null;SVTYPE=RTE8BF6ALB220127;SVLEN=681;MEINFO=RTE8BF6ALB220127,2524,3205,+;DIFF=0.12:n1-2523,c2535a,a2544t,a2564g,t2568c,t2598c,a2607c,c2611t,g2619c,a2623t,a2634t,c2646t,a2652t,c2661g,a2666c,n2670-2770,g2782a,a2808c,c2814t,t2837c,c2847a,g2853a,g2906a,c2925t,a2926g,g2928a,g2943a,t2944c,t2952c,t2977c,c2994a,g2996a,a3006c,a3008g,a3009t,c3023t,c3025t,t3037c,g3040a,t3043a,a3052g,t3058a,a3089t,t3093a,g3109a,c3117t,t3123c,g3145a,t3160c,a3174g,c3175t,a3203g;LP=1;RP=24;RA=-4.585;PRIOR=false;SR=4	GT:GL:DP:AD	0/0:-2.82,-48.16,-700.6:80:0	0/0:-3.15,-52.38,-750:87:0	./.:-0,-0,-0	./.:-0,-0,-0
Scaffold16036	518222	.	C	<INS:ME:RTE8BF6ALB220127>	.	hDP	TSD=dGA;ASSESS=5;INTERNAL=Ocbimv22008599m.g,INTRONIC;SVTYPE=RTE8BF6ALB220127;SVLEN=144;MEINFO=RTE8BF6ALB220127,3061,3205,+;DIFF=0.04:n1-3060,t3063c,t3093a,t3111g,c3117t,t3123c,g3145a,t3160c,a3174g,a3191c,a3203g;LP=1;RP=55;RA=-5.781;PRIOR=false;SR=85	GT:GL:DP:AD	0/1:-275.8,-18.66,-48:31:27	0/1:-181.3,-13.85,-60:23:18	0/1:-137.2,-12.04,-84:20:13	0/1:-210.1,-15.65,-60:26:21
Scaffold16114	15679	.	A	<INS:ME:RTE8BF6ALB220127>	.	lc	TSD=dTACATATAT;ASSESS=5;INTERNAL=Ocbimv22008664m.g,INTRONIC;SVTYPE=RTE8BF6ALB220127;SVLEN=1855;MEINFO=RTE8BF6ALB220127,1350,3205,-;DIFF=0.12:n1-1349,a1390g,a1394g,t1431c,t1443g,g1459a,t1460g,c1471a,c1479t,a1515g,c1522t,c1532a,t1548c,t1563c,a1566t,g1569a,c1575t,t1605c,g1611t,a1612t,c1625t,a1645g,c1650t,t1657a,t1658g,a1689c,n1727-3206;LP=41;RP=1;RA=5.358;PRIOR=false;SR=37	GT:GL:DP:AD	0/1:-196,-28.3,-335:47:19	0/1:-209.7,-33.11,-415.5:55:20	0/0:-0.61,-25.89,-500:43:1	0/0:-0,-20.47,-408:34:0
Scaffold16114	16620	.	A	<INS:ME:RTE8BF6ALB220127>	.	PASS	TSD=null;ASSESS=3;INTERNAL=Ocbimv22008664m.g,INTRONIC;SVTYPE=RTE8BF6ALB220127;SVLEN=1965;MEINFO=RTE8BF6ALB220127,1241,3206,-;DIFF=0.1:n1-1236,g1239a,t1254g,t1256a,t1260a,g1287a,t1329c,g1332a,a1333t,c1334g,a1347g,a1390g,a1394g,t1431c,t1443g,g1459a,t1460g,c1471a,c1479t,a1515g,c1522t,c1532a,t1548c,t1563c,a1566t,g1569a,c1575t,t1605c,n1611-3206;LP=1;RP=23;RA=-4.524;PRIOR=false;SR=11	GT:GL:DP:AD	0/0:-0,-41.54,-828:69:0	0/0:-0,-49.37,-984:82:0	0/1:-160,-39.13,-600:65:15	0/1:-118,-34.32,-551.6:57:11
Scaffold16114	1716893	.	T	<INS:ME:RTE8BF6ALB220127>	.	lc	TSD=null;ASSESS=3;INTERNAL=null,null;SVTYPE=RTE8BF6ALB220127;SVLEN=441;MEINFO=RTE8BF6ALB220127,2764,3205,+;DIFF=0.1:n1-2763,c2814t,t2829c,t2837c,c2847a,g2853a,t2886c,g2896a,g2906a,c2925t,a2926g,g2928a,c2940t,g2943a,t2944c,t2952c,c2974t,t2977c,c2979t,g2996a,c3001a,a3006c,a3008g,a3009t,c3023t,c3025t,t3037c,g3040a,t3043a,a3045t,t3063c,n3093-3206;LP=1;RP=67;RA=-6.066;PRIOR=false;SR=54	GT:GL:DP:AD	1/1:-320.6,-20.47,-1.21:34:32	0/1:-321.7,-23.48,-72:39:33	0/1:-163.8,-25.29,-300:42:17	0/1:-163.8,-21.67,-228:36:17
Scaffold1618	1037900	.	C	<INS:ME:RTE8BF6ALB220127>	.	hDP	TSD=null;ASSESS=4;INTERNAL=null,null;SVTYPE=RTE8BF6ALB220127;SVLEN=1519;MEINFO=RTE8BF6ALB220127,1687,3206,+;DIFF=0.13:n1-1691,c1749t,g1774a,t1775c,t1776g,a1807t,c1826t,t1854g,t1884c,t1891c,a1905t,c1914t,g1917a,a1948c,g1951a,g1955a,g1989t,c1998t,t2007c,a2008t,g2016a,a2019g,c2026t,g2031a,a2049g,c2091a,a2139t,g2149t,t2155c,a2171g,n2184-3206;LP=31;RP=1;RA=4.954;PRIOR=false;SR=25	GT:GL:DP:AD	0/1:-156.21,-28.3,-364.5:47:16	0/1:-185.22,-27.69,-319.8:46:18	0/0:-0.06,-18.66,-363.5:31:0	0/0:-0,-18.06,-357.9:30:0
Scaffold16336	999496	.	C	<INS:ME:RTE8BF6ALB220127>	.	lc;ac0	TSD=null;ASSESS=4;INTERNAL=Ocbimv22008976m.g,INTRONIC;SVTYPE=RTE8BF6ALB220127;SVLEN=441;MEINFO=RTE8BF6ALB220127,2764,3205,-;DIFF=0.13:n1-2763,c2814t,t2829c,t2837c,g2838a,c2847a,g2853a,g2870c,c2894t,g2906a,c2925t,a2926g,g2928a,g2943a,t2952c,g2953a,g2958a,t2977c,c2979t,g2996a,c3001a,a3006c,a3008g,a3009t,c3023t,c3025t,t3037c,g3040a,t3043a,a3045t,c3076t,t3093a,c3117t,t3123c,g3145a,t3149c,t3160c,a3174g,a3191c,a3203g;LP=10;RP=1;RA=3.322;PRIOR=false;SR=2	GT:GL:DP:AD	0/0:-3.08,-38.53,-629.41:64:5	0/0:-2.78,-31.31,-523.21:52:4	0/0:-3.08,-33.72,-560.31:56:5	0/0:-2.14,-28.3,-483.11:47:3
Scaffold16615	260027	.	T	<INS:ME:RTE8BF6ALB220127>	.	lc	TSD=null;ASSESS=3;INTERNAL=Ocbimv22009246m.g,TERMINATOR;SVTYPE=RTE8BF6ALB220127;SVLEN=168;MEINFO=RTE8BF6ALB220127,3038,3206,-;DIFF=0.05:n1-3045,t3063c,t3093a,t3111g,c3117t,t3123c,g3145a,t3160c,a3174g,a3191c,a3203g;LP=1;RP=23;RA=-4.524;PRIOR=false;SR=14	GT:GL:DP:AD	0/0:-0.6,-33.11,-647.8:55:1	0/0:-0,-23.48,-464:39:0	0/1:-104,-16.86,-216:28:10	0/1:-130.2,-22.88,-300.43:38:13
Scaffold16743	1152992	.	A	<INS:ME:RTE8BF6ALB220127>	.	ac0	TSD=null;ASSESS=4;INTERNAL=null,null;SVTYPE=RTE8BF6ALB220127;SVLEN=317;MEINFO=RTE8BF6ALB220127,2888,3205,-;DIFF=0.04:n1-2887,g2906a,c2925t,a2926g,g2928a,g2943a,t2944c,t2952c,t2977c,c2979t,g2996a,c3001a,a3006c,a3008g,a3009t,c3023t,c3025t,t3037c,g3040a,t3043a,a3045t,t3063c,t3093a,c3117t,t3123c,n3135-3140,g3145a,t3160c,a3174g,a3203g;LP=1;RP=5;RA=-2.322;PRIOR=false;SR=1	GT:GL:DP:AD	0/0:-5.26,-45.15,-598.2:75:1	0/0:-6.59,-39.74,-484.1:66:0	0/0:-8.92,-49.97,-529:83:0	0/0:-5.69,-48.77,-529.7:81:1
Scaffold1679	712686	.	G	<INS:ME:RTE8BF6ALB220127>	.	hDP	TSD=null;ASSESS=3;INTERNAL=Ocbimv22009512m.g,INTRONIC;SVTYPE=RTE8BF6ALB220127;SVLEN=681;MEINFO=RTE8BF6ALB220127,2524,3205,+;DIFF=0.11:n1-2523,c2535a,a2544t,a2564g,t2568c,t2598c,a2607c,c2611t,g2619c,a2623t,a2634t,g2638a,c2646t,a2652t,c2661g,a2666c,t2670c,g2671a,t2672a,g2673a,a2677g,g2689a,c2690t,a2692t,a2703t,a2715g,t2721c,a2732g,c2736t,a2739g,t2742c,c2751t,c2757t,a2762g,a2763t,c2814t,t2829c,t2837c,c2847a,g2853a,t2886c,g2896a,g2906a,c2925t,a2926g,g2928a,g2943a,t2944c,t2952c,t2977c,c2979t,g2996a,c3001a,n3006-3206;LP=42;RP=1;RA=5.392;PRIOR=false;SR=50	GT:GL:DP:AD	0/1:-148.82,-40.34,-483.1:67:19	0/0:-2.65,-30.71,-480.11:51:4	0/1:-102.39,-41.54,-506.81:69:13	0/1:-61.04,-37.33,-472.1:62:9
Scaffold17038	255969	.	A	<INS:ME:RTE8BF6ALB220127>	.	PASS	TSD=null;ASSESS=4;INTERNAL=null,null;SVTYPE=RTE8BF6ALB220127;SVLEN=1337;MEINFO=RTE8BF6ALB220127,1869,3206,+;DIFF=0.09:n1-1864,c1868t,t1884c,t1891c,a1905t,c1914t,g1917a,a1948c,g1951a,g1955a,g1989t,c1998t,t2007c,a2008t,g2016a,a2019g,c2026t,g2031a,a2049g,a2139t,t2155c,a2171g,n2184-3206;LP=10;RP=1;RA=3.322;PRIOR=false;SR=10	GT:GL:DP:AD	0/0:-0,-18.06,-357.2:30:0	0/0:-0,-22.28,-441.3:37:0	0/1:-140.33,-22.28,-254.77:37:15	0/1:-188,-21.07,-192.35:35:19
Scaffold17038	594388	.	T	<INS:ME:RTE8BF6ALB220127>	.	lc	TSD=null;ASSESS=3;INTERNAL=null,null;SVTYPE=RTE8BF6ALB220127;SVLEN=2843;MEINFO=RTE8BF6ALB220127,363,3206,-;DIFF=0.12:n1-360,a366g,g375a,c390t,t393a,g465a,t468a,t477a,a480g,a510c,c513t,t520a,c522t,t525c,a529g,t540c,t544c,g559a,g561a,a567t,c570t,a571g,t573c,g579a,c588a,g594a,g597t,t606a,a612t,a614t,t627c,n636-674,t690a,t699c,a702t,t708c,a713g,a714t,a716g,a720t,g736a,t737a,t753c,t756c,t768c,a806c,t807c,g808a,g816a,t819c,t828c,t857g,n867-3206;LP=1;RP=29;RA=-4.858;PRIOR=false;SR=15	GT:GL:DP:AD	0/0:-0,-27.69,-552:46:0	0/0:-1.2,-27.69,-529.2:46:2	0/1:-216,-32.51,-391.9:54:21	0/1:-190,-28.9,-352.4:48:18
Scaffold17038	820552	.	T	<INS:ME:RTE8BF6ALB220127>	.	hDP	TSD=null;ASSESS=3;INTERNAL=null,null;SVTYPE=RTE8BF6ALB220127;SVLEN=2292;MEINFO=RTE8BF6ALB220127,913,3205,-;DIFF=0.03:n1-912,t922g,t926g,t947a,a951t,c979t,c996t,a997g,g1004a,t1008a,a1015g,g1025t,a1026t,c1027a,c1031a,a1032g,a1035t,g1041a,c1050g,n1064-3206;LP=1;RP=9;RA=-3.17;PRIOR=false;SR=4	GT:GL:DP:AD	0/0:-0.03,-35.52,-703.2:59:0	0/0:-0,-29.5,-585.7:49:0	0/1:-90,-29.5,-480:49:9	0/0:-3.01,-29.5,-531.01:49:5
Scaffold17038	1149067	.	A	<INS:ME:RTE8BF6ALB220127>	.	PASS	TSD=null;ASSESS=4;INTERNAL=null,null;SVTYPE=RTE8BF6ALB220127;SVLEN=1153;MEINFO=RTE8BF6ALB220127,2053,3206,+;DIFF=0.09:n1-2052,a2139t,t2155c,a2171g,g2184a,c2187t,t2190g,t2192c,c2211a,t2223c,g2224a,a2226t,a2262c,c2277a,c2278t,t2285c,a2304c,a2313g,a2325t,n2357-3206;LP=35;RP=1;RA=5.129;PRIOR=false;SR=24	GT:GL:DP:AD	0/1:-168.9,-27.09,-336:45:17	0/1:-181.4,-25.29,-288:42:18	0/0:-0,-18.06,-360:30:0	0/0:-0,-18.06,-360:30:0
Scaffold17086	664823	.	C	<INS:ME:RTE8BF6ALB220127>	.	PASS	TSD=null;ASSESS=3;INTERNAL=null,null;SVTYPE=RTE8BF6ALB220127;SVLEN=1260;MEINFO=RTE8BF6ALB220127,1945,3205,+;DIFF=0.12:n1-1944,a1948c,g1951a,g1955a,g1989t,c1998t,t2007c,a2008t,g2016a,a2019g,c2026t,g2031a,a2049g,a2139t,t2155c,a2171g,g2184a,c2187t,t2190g,t2192c,c2211a,t2223c,g2224a,a2226t,a2262c,c2277a,c2278t,t2285c,a2304c,a2313g,a2325t,n2356-3206;LP=1;RP=49;RA=-5.615;PRIOR=false;SR=9	GT:GL:DP:AD	0/1:-172.5,-28.3,-360:47:17	0/1:-224,-31.31,-360:52:22	0/1:-134.51,-27.69,-385:46:13	0/1:-172,-25.89,-312:43:17
Scaffold17099	808467	.	A	<INS:ME:RTE8BF6ALB220127>	.	hDP;lc	TSD=null;ASSESS=4;INTERNAL=Ocbimv22009908m.g,TERMINATOR;SVTYPE=RTE8BF6ALB220127;SVLEN=389;MEINFO=RTE8BF6ALB220127,2817,3206,+;DIFF=0.06:n1-2816,t2829c,t2837c,c2847a,g2853a,t2886c,g2896a,g2906a,c2925t,a2926g,g2928a,g2943a,t2944c,t2952c,t2977c,c2979t,g2996a,c3001a,n3006-3009,c3023t,c3025t,t3037c,g3040a,t3043a,a3045t,t3063c,t3093a,t3111g,c3117t,t3123c,g3145a,n3149-3206;LP=16;RP=1;RA=4;PRIOR=false;SR=19	GT:GL:DP:AD	0/0:-0,-19.87,-395.9:33:0	0/0:-0,-29.5,-587.9:49:0	0/1:-139.2,-27.69,-370.47:46:15	0/1:-87.54,-27.09,-399.27:45:9
Scaffold1763	671001	.	T	<INS:ME:RTE8BF6ALB220127>	.	PASS	TSD=null;ASSESS=3;INTERNAL=null,null;SVTYPE=RTE8BF6ALB220127;SVLEN=2780;MEINFO=RTE8BF6ALB220127,426,3206,-;DIFF=0.12:n1-424,g465a,t468a,t477a,a480g,a510c,c513t,t520a,c522t,t525c,a529g,t540c,t544c,g559a,g561a,a567t,c570t,a571g,t573c,g579a,c588a,g594a,g597t,t606a,a612t,a614t,t627c,g645a,t656c,a662g,t690a,t699c,a702t,t708c,a713g,a714t,a716g,a720t,g736a,t753c,t756c,t768c,a806c,t807c,g808a,n816-3206;LP=1;RP=16;RA=-4;PRIOR=false;SR=11	GT:GL:DP:AD	0/1:-173.5,-22.88,-251.81:38:17	0/1:-189.5,-29.5,-360.01:49:19	0/0:-0.01,-21.07,-407.4:35:0	0/0:-0,-16.26,-324:27:0
Scaffold17783	1012171	.	T	<INS:ME:RTE8BF6ALB220127>	.	hDP;ac0	TSD=null;ASSESS=4;INTERNAL=null,null;SVTYPE=RTE8BF6ALB220127;SVLEN=196;MEINFO=RTE8BF6ALB220127,3009,3205,-;DIFF=0.06:n1-3008,c3023t,c3025t,g3040a,t3043c,c3076t,g3083a,c3084t,t3101c,t3111c,c3117t,t3171c,a3174g;LP=23;RP=1;RA=4.524;PRIOR=false;SR=1	GT:GL:DP:AD	0/0:-0.5,-30.1,-551.6:50:0	0/0:-0.66,-29.5,-556.4:49:1	0/0:-0.33,-23.48,-435.3:39:0	0/0:-0.01,-19.87,-378.4:33:0
Scaffold18137	1300901	.	T	<INS:ME:RTE8BF6ALB220127>	.	hDP;lc;ac0;s25	TSD=TTTTTTTTTTTTTTTTTTTT;ASSESS=5;INTERNAL=Ocbimv22010876m.g,PROMOTER;SVTYPE=RTE8BF6ALB220127;SVLEN=1604;MEINFO=RTE8BF6ALB220127,1601,3205,+;DIFF=0.16:n1-1600,t1605c,g1611t,a1612t,c1625t,a1645g,c1650t,t1657a,t1658g,a1689t,c1749t,g1774a,t1775c,t1776g,a1807t,c1826t,t1854g,t1884c,t1891c,a1905t,c1914t,g1917a,g1945a,g1949t,g1951a,c1953t,g1955a,g1960t,g1989t,c1998t,t2007c,a2008t,g2016a,a2019g,c2026t,g2031a,a2139t,t2155c,a2171g,g2184a,c2187t,t2190g,t2192c,c2211a,t2223c,g2224a,a2226t,a2262c,c2277a,c2278t,t2285c,a2304c,n2312-3206;LP=3;RP=21;RA=-2.807;PRIOR=false;SR=41	GT:GL:DP:AD	0/0:-58.46,-370.27,-4245.56:615:27	0/0:-48.36,-311.27,-3506.96:517:28	./.:-0,-0,-0	./.:-0,-0,-0
Scaffold18448	486507	.	A	<INS:ME:RTE8BF6ALB220127>	.	ac0	TSD=null;ASSESS=3;INTERNAL=null,null;SVTYPE=RTE8BF6ALB220127;SVLEN=1808;MEINFO=RTE8BF6ALB220127,1397,3205,-;DIFF=0.08:n1-2956,t2977c,c2979t,g2992a,a3006c,a3008g,a3009t,c3023t,c3024t,c3025t,t3037c,g3040a,t3043a,t3093a,a3105g,c3117t,t3123c,a3131g,g3134t,g3145a,c3158t,t3160c,t3171a,c3177t,g3188t,g3195t;LP=8;RP=1;RA=3;PRIOR=false;SR=2	GT:GL:DP:AD	0/0:-1.24,-27.09,-508.2:45:2	0/0:-2.63,-27.69,-491.01:46:4	0/0:-2.47,-30.1,-543.01:50:4	0/0:-0.22,-19.27,-369.8:32:0
Scaffold18515	1068227	.	G	<INS:ME:RTE8BF6ALB220127>	.	PASS	TSD=ATG;ASSESS=5;INTERNAL=Ocbimv22011264m.g,INTRONIC;SVTYPE=RTE8BF6ALB220127;SVLEN=1479;MEINFO=RTE8BF6ALB220127,1726,3205,-;DIFF=0.13:n1-1725,c1749t,g1774a,t1775c,t1776g,a1807t,c1826t,t1854g,t1884c,t1891c,a1905t,c1914t,g1917a,a1948c,g1949a,g1951a,g1955a,g1989t,c1998t,t2007c,a2008t,n2015-2034,a2049g,a2139t,t2155c,a2171g,n2184-3206;LP=91;RP=1;RA=6.508;PRIOR=false;SR=87	GT:GL:DP:AD	0/1:-180,-22.28,-240:37:17	0/1:-144,-25.29,-336:42:14	0/1:-257.7,-18.66,-72:31:25	1/1:-395.91,-25.89,-2.41:43:39
Scaffold18515	1277605	.	G	<INS:ME:RTE8BF6ALB220127>	.	ac0	TSD=null;ASSESS=4;INTERNAL=null,null;SVTYPE=RTE8BF6ALB220127;SVLEN=331;MEINFO=RTE8BF6ALB220127,2874,3205,+;DIFF=0.06:n1-2873,g2906a,g2937a,t2944c,g2945t,a2948g,t2952c,g2953a,a2964t,t2977c,g2978a,c2979a,n3000-3011,c3023a,c3025t,g3040a,c3067a,t3101c,c3117t,a3174g,g3183a,a3203g;LP=1;RP=9;RA=-3.17;PRIOR=false;SR=3	GT:GL:DP:AD	0/0:-1.05,-19.87,-315.2:33:0	0/0:-1.62,-19.27,-302.8:32:1	0/0:-0.84,-23.48,-381.6:39:1	0/0:-1.35,-29.5,-470.8:49:0
Scaffold18646	1197495	.	C	<INS:ME:RTE8BF6ALB220127>	.	lc;ac0	TSD=null;ASSESS=1;INTERNAL=null,null;SVTYPE=RTE8BF6ALB220127;SVLEN=175;MEINFO=RTE8BF6ALB220127,3030,3205,+;DIFF=0.06:n1-3029,t3037c,g3040a,t3043a,a3045t,g3077t,g3083a,t3093a,c3117t,t3123c,g3145a,t3160c,a3174g,a3191c,a3203g;LP=1;RP=35;RA=-5.129;PRIOR=false;SR=0	GT:GL:DP:AD	0/0:-2.07,-20.47,-367.7:34:1	0/0:-0.38,-21.67,-405.9:36:0	0/0:-0.86,-15.65,-278:26:0	0/0:-1.65,-16.26,-287.4:27:2
Scaffold1865	1523080	.	C	<INS:ME:RTE8BF6ALB220127>	.	ac0	TSD=null;ASSESS=3;INTERNAL=null,null;SVTYPE=RTE8BF6ALB220127;SVLEN=694;MEINFO=RTE8BF6ALB220127,2511,3205,-;DIFF=0.13:n1-2510,c2519t,n2547-2548,a2553g,t2559c,t2568c,a2623t,g2638a,c2646t,a2655t,a2666t,c2684t,a2718g,a2732g,c2736t,g2740a,c2751t,g2756a,c2757t,a2762g,g2770a,n2834-2941,t2952c,t2977c,c2979a,t2986a,g2996a,a3006c,g3020t,c3023t,c3024a,c3025t,g3039t,g3040a,t3043a,g3047t,t3093a,g3099a,c3117t,t3123c,g3124a,a3174g,a3203g;LP=1;RP=14;RA=-3.807;PRIOR=false;SR=1	GT:GL:DP:AD	0/0:-1.83,-29.5,-528.1:49:0	0/0:-0.53,-30.1,-562.6:50:0	0/0:-1.43,-21.67,-357.3:36:1	0/0:-1.9,-24.68,-417.31:41:3
Scaffold18956	48921	.	A	<INS:ME:RTE8BF6ALB220127>	.	lc	TSD=AAAAAAAAAA;ASSESS=5;INTERNAL=null,null;SVTYPE=RTE8BF6ALB220127;SVLEN=1625;MEINFO=RTE8BF6ALB220127,1580,3205,-;DIFF=0.07:n1-1579,t1605c,a1612t,c1625t,a1645g,c1650t,t1657a,t1658g,a1689c,g1691a,c1709g,g1720a,c1749t,g1774a,t1775c,t1776g,n1824-3206;LP=6;RP=4;RA=0.585;PRIOR=false;SR=5	GT:GL:DP:AD	0/1:-77.33,-68.63,-565.38:114:14	0/0:-20.2,-71.65,-545.61:119:7	0/0:-17.45,-87.9,-853.42:146:11	0/0:-18.34,-97.53,-1009.31:162:6
Scaffold18956	812329	.	C	<INS:ME:RTE8BF6ALB220127>	.	lc	TSD=null;ASSESS=3;INTERNAL=null,null;SVTYPE=RTE8BF6ALB220127;SVLEN=1534;MEINFO=RTE8BF6ALB220127,1672,3206,-;DIFF=0.12:n1-1672,a1689c,c1749t,g1774a,t1775c,t1776g,c1826t,t1854g,t1884c,t1891c,a1905t,c1914t,g1917a,a1948c,g1951a,g1955a,g1989t,c1998t,t2007c,a2008t,g2016a,a2019g,c2026t,g2031a,a2049g,n2058-3206;LP=1;RP=107;RA=-6.741;PRIOR=false;SR=90	GT:GL:DP:AD	0/1:-225.29,-31.31,-309:52:22	0/1:-228.18,-34.92,-374.7:58:22	0/1:-283.91,-22.28,-70.1:37:28	0/1:-385.19,-32.51,-133.8:54:37
Scaffold1910	861387	.	G	<INS:ME:RTE8BF6ALB220127>	.	hDP;lc;ac0	TSD=null;ASSESS=3;INTERNAL=null,null;SVTYPE=RTE8BF6ALB220127;SVLEN=158;MEINFO=RTE8BF6ALB220127,3047,3205,+;DIFF=0.04:n1-3046,t3058a,a3089t,t3093a,g3109a,c3117t,t3123c,a3139t,g3145a,t3160c,a3174g,a3191c,n3198-3206;LP=1;RP=11;RA=-3.459;PRIOR=false;SR=1	GT:GL:DP:AD	0/0:-1.2,-28.3,-541:47:2	0/0:-0.6,-28.3,-550.2:47:1	0/0:-1.2,-29.5,-565.2:49:2	0/0:-1.2,-28.3,-541.1:47:2
Scaffold19481	128324	.	T	<INS:ME:RTE8BF6ALB220127>	.	PASS	TSD=null;ASSESS=4;INTERNAL=null,null;SVTYPE=RTE8BF6ALB220127;SVLEN=658;MEINFO=RTE8BF6ALB220127,2547,3205,+;DIFF=0.14:n1-2546,a2564g,t2568c,a2607c,c2611t,a2623t,a2634t,c2646t,a2652t,a2655g,c2661a,a2666t,t2670c,g2671a,t2672a,g2673a,a2677g,g2689a,c2690t,a2692t,a2703t,a2715g,t2721c,a2732g,c2736t,a2739g,t2742c,c2751t,c2757t,a2762g,a2763t,c2814t,t2829c,t2837c,c2847a,g2853a,t2886c,g2896a,g2906a,c2925t,a2926g,g2928a,g2943a,t2944c,t2952c,c2976t,t2977c,g2978a,c2979t,g2996a,c3001a,a3006c,a3008g,a3009t,c3023t,c3025t,t3037c,g3040a,t3043a,a3045t,t3093a,c3117t,t3123c,g3145a,t3160c,a3174g,a3191c,a3203g;LP=55;RP=1;RA=5.781;PRIOR=false;SR=5	GT:GL:DP:AD	0/0:-1.81,-30.71,-561.41:51:3	0/1:-63.64,-26.49,-387.96:44:10	0/0:-2.45,-28.9,-508.7:48:2	0/0:-1.81,-21.67,-388.81:36:3
Scaffold19852	1359296	.	A	<INS:ME:RTE8BF6ALB220127>	.	hDP;lc	TSD=null;ASSESS=3;INTERNAL=Ocbimv22012565m.g,PROMOTER;SVTYPE=RTE8BF6ALB220127;SVLEN=159;MEINFO=RTE8BF6ALB220127,3047,3206,-;DIFF=0.05:n1-3043,t3063c,t3093a,t3111g,c3117t,t3123c,g3145a,t3160c,a3174g,a3191c,a3203g;LP=1;RP=20;RA=-4.322;PRIOR=false;SR=29	GT:GL:DP:AD	0/1:-126,-18.66,-228:31:12	0/1:-132,-24.68,-347.1:41:12	0/0:-0,-21.07,-420:35:0	0/0:-0,-16.86,-336:28:0
Scaffold19852	1624673	.	A	<INS:ME:RTE8BF6ALB220127>	.	ac0	TSD=null;ASSESS=3;INTERNAL=Ocbimv22012576m.g,INTRONIC;SVTYPE=RTE8BF6ALB220127;SVLEN=2436;MEINFO=RTE8BF6ALB220127,769,3205,+;DIFF=0.15:n1-2673,a2677g,g2689a,c2690t,a2692t,a2703g,a2715g,t2721c,a2732g,a2735c,c2736t,a2739g,t2742c,c2751t,c2757t,a2762g,a2763t,a2794t,t2803g,a2808c,n2814-2847,g2853a,t2886c,c2894a,g2906a,c2925t,a2926g,g2928a,g2943a,t2944c,t2952c,t2977c,c2979t,g2996a,c3001a,a3006c,a3008g,a3009t,c3023t,c3025t,t3037c,g3040a,t3043a,a3045t,t3093a,c3094t,c3117t,t3123c,g3145a,t3160c,a3174g,a3191c,a3203g;LP=17;RP=4;RA=2.087;PRIOR=false;SR=8	GT:GL:DP:AD	0/0:-5.91,-44.55,-546.9:74:2	0/0:-6.31,-46.36,-546.51:77:3	0/0:-6.57,-40.34,-443.01:67:6	0/0:-4.93,-37.33,-406.51:62:3
Scaffold20058	682801	.	T	<INS:ME:RTE8BF6ALB220127>	.	lc;ac0	TSD=TATATATATATATATATAT;ASSESS=5;INTERNAL=Ocbimv22012850m.g,INTRONIC;SVTYPE=RTE8BF6ALB220127;SVLEN=1863;MEINFO=RTE8BF6ALB220127,1342,3205,-;DIFF=0.05:n1-1341,a1347g,a1390g,a1394g,t1431c,t1443g,g1459a,t1460g,c1471a,c1479t,a1515g,c1522t,c1532a,a1536t,t1548c,t1563c,a1566t,g1569a,c1575t,t1605c,g1611t,a1612t,c1625t,a1645g,c1650t,n1657-3206;LP=5;RP=1;RA=2.322;PRIOR=false;SR=2	GT:GL:DP:AD	0/0:-0.62,-28.9,-505.1:48:1	0/0:-0.76,-30.1,-522:50:0	0/0:-0,-22.28,-413:37:0	0/0:-1.12,-22.88,-402.2:38:0
Scaffold20058	721385	.	A	<INS:ME:RTE8BF6ALB220127>	.	ac0	TSD=null;ASSESS=3;INTERNAL=null,null;SVTYPE=RTE8BF6ALB220127;SVLEN=426;MEINFO=RTE8BF6ALB220127,2779,3205,-;DIFF=0.07:n1-2778,t2834a,a2843t,g2845t,g2846c,c2847t,g2853t,g2870c,g2906a,a2926g,t2934c,c2940t,t2944c,t2952c,c2954a,g2957a,t2977c,c2979a,a3006t,a3008g,c3023t,c3025t,t3026c,g3040a,t3043c,a3045t,c3076t,d3081-3089,t3090a,g3092t,t3093a,c3094t,t3101c,c3117t,g3124a,a3127g,a3147g,t3171c,a3174g,n3205-3206;LP=10;RP=1;RA=3.322;PRIOR=false;SR=2	GT:GL:DP:AD	0/0:-1.38,-41.54,-736.2:69:0	0/0:-1.78,-48.77,-850.3:81:0	0/0:-1.39,-37.33,-631.4:62:0	0/0:-0.81,-36.73,-624.6:61:0
Scaffold20058	976858	.	T	<INS:ME:RTE8BF6ALB220127>	.	PASS	TSD=null;ASSESS=4;INTERNAL=null,null;SVTYPE=RTE8BF6ALB220127;SVLEN=1544;MEINFO=RTE8BF6ALB220127,1661,3205,-;DIFF=0.09:n1-1660,a1689c,c1749t,g1774a,t1775c,t1776g,a1807t,c1826t,t1854g,t1884c,t1891c,a1905t,c1914t,g1917a,n1946-3206;LP=54;RP=1;RA=5.755;PRIOR=false;SR=38	GT:GL:DP:AD	0/1:-308,-35.52,-348:59:30	0/1:-244,-34.92,-420:58:23	0/0:-0,-16.26,-324:27:0	0/0:-0,-18.06,-360:30:0
Scaffold20645	994397	.	A	<INS:ME:RTE8BF6ALB220127>	.	lc	TSD=null;ASSESS=3;INTERNAL=null,null;SVTYPE=RTE8BF6ALB220127;SVLEN=1334;MEINFO=RTE8BF6ALB220127,1871,3205,+;DIFF=0.14:n1-1870,t1884c,t1891c,a1905t,c1914t,g1917a,a1948c,g1951a,g1955a,g1989t,c1998t,t2007c,a2008t,g2016a,a2019g,c2026t,c2046t,a2049g,a2139t,a2171g,g2184a,c2187t,t2192c,c2211a,t2223c,g2224a,a2226t,a2262c,c2273t,c2277a,c2278t,t2285c,a2304c,a2313g,a2325t,a2361c,t2370g,n2418-3206;LP=1;RP=65;RA=-6.022;PRIOR=false;SR=44	GT:GL:DP:AD	0/1:-393.6,-29.5,-120.54:49:39	0/1:-347.7,-24.68,-84.14:41:34	0/0:-0.6,-28.3,-546.6:47:1	0/0:-0,-27.69,-550.8:46:0
Scaffold2199	788274	.	A	<INS:ME:RTE8BF6ALB220127>	.	lc	TSD=null;ASSESS=3;INTERNAL=Ocbimv22014519m.g,INTRONIC;SVTYPE=RTE8BF6ALB220127;SVLEN=2959;MEINFO=RTE8BF6ALB220127,246,3205,+;DIFF=0.09:n1-2883,g2906a,c2925t,a2926g,t2934c,g2937a,t2944c,a2948g,g2973t,t2977c,c2979a,a3006t,c3007a,a3008g,c3025t,g3039a,g3040a,t3043c,c3082t,t3101c,g3102a,c3117t,a3174g,a3203g;LP=1;RP=90;RA=-6.492;PRIOR=false;SR=4	GT:GL:DP:AD	0/1:-58.25,-35.52,-561.67:59:11	0/1:-60.7,-35.52,-572.15:59:11	0/1:-35.81,-31.91,-558.04:53:6	0/1:-35.32,-31.31,-516.29:52:7
Scaffold2199	911270	.	A	<INS:ME:RTE8BF6ALB220127>	.	ac0	TSD=null;ASSESS=1;INTERNAL=null,null;SVTYPE=RTE8BF6ALB220127;SVLEN=361;MEINFO=RTE8BF6ALB220127,2844,3205,-;DIFF=0.06:n1-2843,c2847t,g2853t,c2880t,a2904t,g2906a,a2911c,a2917t,g2923a,c2925t,a2926g,g2937a,t2944c,a2948g,c2950t,t2952c,t2977c,c2979a,n2994-3008,c3025t,g3040a,t3043c,c3084t,t3101c,c3117t,a3174g,a3203g;LP=37;RP=1;RA=5.209;PRIOR=false;SR=0	GT:GL:DP:AD	0/0:-2.57,-50.57,-784.9:84:0	0/0:-2.42,-53.58,-834.1:89:0	0/0:-6.9,-54.79,-796.6:91:0	0/0:-5.45,-46.36,-645:77:0
Scaffold2199	1082256	.	A	<INS:ME:RTE8BF6ALB220127>	.	lc	TSD=null;ASSESS=3;INTERNAL=null,null;SVTYPE=RTE8BF6ALB220127;SVLEN=916;MEINFO=RTE8BF6ALB220127,2290,3206,-;DIFF=0.1:n1-2287,a2304c,a2313g,a2325t,a2361c,t2370g,a2418t,c2426t,a2427g,g2461a,c2484t,g2520a,a2521g,c2523a,c2535a,a2544t,a2564g,t2568c,t2598c,a2607c,c2611t,g2619c,a2623t,a2634t,c2646t,g2651c,a2652t,c2661g,a2666c,t2670c,g2671a,t2672a,g2673a,a2677g,g2689a,c2690t,a2692t,a2703t,a2714t,a2715g,t2721c,a2732g,c2736t,a2739g,t2742c,c2751t,c2757t,a2762g,a2763t,n2786-3206;LP=1;RP=26;RA=-4.7;PRIOR=false;SR=38	GT:GL:DP:AD	0/1:-214,-28.3,-324:47:20	0/1:-208.2,-28.9,-346:48:19	0/1:-296.73,-21.07,-72.25:35:28	1/1:-280.91,-17.46,-1.81:29:26
Scaffold22251	1058825	.	T	<INS:ME:RTE8BF6ALB220127>	.	lc	TSD=null;ASSESS=4;INTERNAL=null,null;SVTYPE=RTE8BF6ALB220127;SVLEN=351;MEINFO=RTE8BF6ALB220127,2855,3206,+;DIFF=0.1:n1-2854,t2886c,g2896a,g2906a,c2925t,a2926g,g2928a,g2943a,t2944c,t2952c,t2977c,c2979t,g2996a,c3001a,a3006c,a3008g,a3009t,c3023t,c3025t,t3037c,g3040a,t3043a,a3045t,t3063c,t3093a,t3111g,c3117t,t3123c,g3145a,t3160c,a3174g,n3191-3206;LP=101;RP=1;RA=6.658;PRIOR=false;SR=67	GT:GL:DP:AD	0/1:-132.7,-9.63,-36:16:13	0/1:-194,-12.64,-36:21:18	1/1:-259.61,-16.86,-1.81:28:25	1/1:-228.41,-15.05,-1.81:25:22
Scaffold22506	1318395	.	T	<INS:ME:RTE8BF6ALB220127>	.	lc;ac0	TSD=null;ASSESS=1;INTERNAL=Ocbimv22015075m.g,PROMOTER;SVTYPE=RTE8BF6ALB220127;SVLEN=2886;MEINFO=RTE8BF6ALB220127,319,3205,+;DIFF=0.08:n1-318,t345c,t352a,a366g,g375a,c390t,t393a,g465a,t468a,t477a,a480g,a510c,c513t,t520a,c522t,t525c,a529g,t540c,t544c,g559a,g561a,a567t,c570t,a571g,t573c,g579a,c588a,n594-3206;LP=26;RP=1;RA=4.7;PRIOR=false;SR=0	GT:GL:DP:AD	0/0:-0,-22.88,-446:38:0	0/0:-0.12,-26.49,-496.2:44:0	0/0:-1.2,-27.09,-503.7:45:2	0/0:-0,-18.06,-346.5:30:0
Scaffold22521	529767	.	T	<INS:ME:RTE8BF6ALB220127>	.	lc	TSD=null;ASSESS=3;INTERNAL=Ocbimv22015129m.g,INTRONIC;SVTYPE=RTE8BF6ALB220127;SVLEN=1867;MEINFO=RTE8BF6ALB220127,1338,3205,-;DIFF=0.04:n1-1337,a1347g,t1362c,a1390g,a1394g,c1411t,t1431c,t1439c,g1459a,t1460g,c1471a,n1479-1515,c1522t,c1532a,t1548c,t1563c,a1566t,g1569a,c1575t,t1605c,a1612t,c1625t,a1645g,c1650t,t1657a,t1658g,n1667-3206;LP=1;RP=6;RA=-2.585;PRIOR=false;SR=1	GT:GL:DP:AD	0/0:-0,-35.52,-699.6:59:0	0/0:-0.02,-31.31,-614.9:52:0	0/0:-1.83,-19.27,-342.11:32:3	0/1:-58.9,-23.48,-393:39:6
Scaffold2277	1398291	.	A	<INS:ME:RTE8BF6ALB220127>	.	PASS	TSD=dGTAC;ASSESS=5;INTERNAL=Ocbimv22015240m.g,TERMINATOR;SVTYPE=RTE8BF6ALB220127;SVLEN=917;MEINFO=RTE8BF6ALB220127,2288,3205,+;DIFF=0.08:n1-2287,a2304c,a2313g,a2325t,a2361c,t2370g,a2418t,c2426t,a2427g,g2461a,c2484t,g2520a,a2521g,c2523a,c2535a,a2544t,a2564g,t2568c,t2598c,n2607-3206;LP=1;RP=9;RA=-3.17;PRIOR=false;SR=19	GT:GL:DP:AD	0/1:-110,-18.66,-252:31:10	0/1:-172,-25.89,-324:43:16	0/0:-0,-19.27,-384:32:0	0/0:-0,-12.64,-252:21:0
Scaffold22781	197929	.	C	<INS:ME:RTE8BF6ALB220127>	.	lc	TSD=null;ASSESS=3;INTERNAL=null,null;SVTYPE=RTE8BF6ALB220127;SVLEN=143;MEINFO=RTE8BF6ALB220127,3063,3206,-;DIFF=0.04:n1-3065,t3093a,t3111g,c3117t,t3123c,g3145a,t3160c,a3174g,a3191c,a3203g;LP=1;RP=15;RA=-3.907;PRIOR=false;SR=12	GT:GL:DP:AD	0/1:-62.2,-29.5,-516:49:6	0/1:-112,-24.68,-371.1:41:10	0/0:-0,-28.9,-570.2:48:0	0/0:-0,-23.48,-468:39:0
Scaffold23763	1634094	.	A	<INS:ME:RTE8BF6ALB220127>	.	PASS	TSD=null;ASSESS=4;INTERNAL=Ocbimv22015951m.g,INTRONIC;SVTYPE=RTE8BF6ALB220127;SVLEN=1340;MEINFO=RTE8BF6ALB220127,1865,3205,+;DIFF=0.08:n1-1864,t1884c,t1891c,a1905t,c1914t,g1917a,a1948c,g1951a,g1955a,g1989t,c1998t,t2007c,a2008t,g2016a,a2019g,c2026t,g2031a,a2049g,c2107a,c2112a,g2120t,a2139t,t2155c,a2171g,g2184a,c2187t,t2190g,t2192c,g2210t,c2211a,g2217t,t2223c,g2224a,a2226t,n2249-3206;LP=10;RP=1;RA=3.322;PRIOR=false;SR=2	GT:GL:DP:AD	0/1:-120,-19.87,-252:33:12	0/1:-102,-23.48,-348:39:10	0/0:-0,-16.86,-336:28:0	0/0:-0,-15.05,-300:25:0
Scaffold24002	208856	.	C	<INS:ME:RTE8BF6ALB220127>	.	lc;ac0	TSD=null;ASSESS=4;INTERNAL=Ocbimv22016138m.g,INTRONIC;SVTYPE=RTE8BF6ALB220127;SVLEN=417;MEINFO=RTE8BF6ALB220127,2788,3205,-;DIFF=0.07:n1-2787,c2814t,t2829c,t2837c,c2847a,g2853a,t2886c,g2896a,g2906a,c2925t,a2926g,g2928a,g2943a,t2944c,t2952c,t2977c,c2979t,g2996a,c3001a,a3006c,a3008g,a3009t,c3023t,c3025t,t3037c,g3040a,t3043a,a3045t,t3063c,n3093-3206;LP=58;RP=1;RA=5.858;PRIOR=false;SR=9	GT:GL:DP:AD	0/0:-1.2,-29.5,-556.9:49:2	0/0:-1.2,-25.29,-475.2:42:2	0/0:-0.69,-27.09,-512.7:45:1	0/0:-0.7,-31.91,-616.3:53:1
Scaffold25061	540614	.	A	<INS:ME:RTE8BF6ALB220127>	.	lc	TSD=null;ASSESS=3;INTERNAL=null,null;SVTYPE=RTE8BF6ALB220127;SVLEN=1523;MEINFO=RTE8BF6ALB220127,1683,3206,-;DIFF=0.08:n1-1671,a1676t,g1679t,a1689c,c1749t,g1774a,t1775c,t1776g,a1807t,c1826t,t1854g,t1884c,t1891c,a1905t,c1914t,g1917a,a1948c,g1951a,g1955a,t1958g,g1989t,c1998t,t2007c,a2008t,g2016a,a2019g,c2026t,g2031a,a2049g,n2065-3206;LP=1;RP=30;RA=-4.907;PRIOR=false;SR=30	GT:GL:DP:AD	0/0:-0.69,-26.49,-506:44:0	0/0:-0.6,-23.48,-438.9:39:1	0/1:-161.58,-25.29,-296.8:42:16	0/1:-194.1,-26.49,-296:44:19
Scaffold25402	537933	.	A	<INS:ME:RTE8BF6ALB220127>	.	lc;ac0	TSD=null;ASSESS=4;INTERNAL=Ocbimv22017182m.g,INTRONIC;SVTYPE=RTE8BF6ALB220127;SVLEN=1544;MEINFO=RTE8BF6ALB220127,1661,3205,-;DIFF=0.05:n1-1660,a1689c,c1749t,g1774a,t1775c,t1776g,a1807t,c1826t,n1854-1948,g1951a,g1955a,g1989t,c1998t,t2007c,a2008t,t2012g,g2016a,a2019g,c2026t,c2046t,a2049g,n2098-3206;LP=1;RP=10;RA=-3.322;PRIOR=false;SR=1	GT:GL:DP:AD	0/0:-0.6,-24.68,-480.6:41:1	0/0:-1.22,-30.1,-570.8:50:2	0/0:-0.17,-21.07,-411.3:35:0	0/0:-0.62,-24.08,-458.5:40:1
Scaffold256	405499	.	A	<INS:ME:RTE8BF6ALB220127>	.	PASS	TSD=null;ASSESS=4;INTERNAL=null,null;SVTYPE=RTE8BF6ALB220127;SVLEN=1535;MEINFO=RTE8BF6ALB220127,1671,3206,+;DIFF=0.13:n1-1669,a1689c,c1749t,g1774a,t1775c,t1776g,a1807t,c1826t,t1854g,t1884c,t1891c,a1905t,c1914t,g1917a,a1948c,g1951a,g1955a,g1989t,c1998t,t2007c,a2008t,g2016a,a2019g,c2026t,g2031a,c2046t,a2049g,a2139t,a2171g,g2184a,c2187t,t2192c,n2198-3206;LP=27;RP=1;RA=4.755;PRIOR=false;SR=30	GT:GL:DP:AD	0/0:-0,-20.47,-408:34:0	0/0:-0,-16.26,-324:27:0	0/1:-152,-22.28,-264:37:15	0/1:-160,-22.28,-264:37:15
Scaffold256	424998	.	A	<INS:ME:RTE8BF6ALB220127>	.	lc	TSD=null;ASSESS=4;INTERNAL=null,null;SVTYPE=RTE8BF6ALB220127;SVLEN=872;MEINFO=RTE8BF6ALB220127,2333,3205,-;DIFF=0.09:n1-2332,a2361c,t2370g,a2418t,c2426t,a2427g,g2461a,c2484t,g2520a,a2521g,c2523a,c2535a,a2544t,a2564g,t2568c,t2598c,a2607c,c2611t,g2619c,a2623t,a2634t,c2646t,a2652t,n2661-3206;LP=42;RP=1;RA=5.392;PRIOR=false;SR=5	GT:GL:DP:AD	0/0:-1.81,-27.69,-517.81:46:3	0/0:-1.81,-30.71,-577.81:51:3	0/1:-200,-29.5,-348:49:20	0/1:-162,-25.89,-324:43:16
Scaffold256	538525	.	C	<INS:ME:RTE8BF6ALB220127>	.	ac0	TSD=null;ASSESS=3;INTERNAL=null,null;SVTYPE=RTE8BF6ALB220127;SVLEN=981;MEINFO=RTE8BF6ALB220127,2225,3206,-;DIFF=0.14:n1-2791,g2811t,c2814t,c2847t,g2853t,g2866a,n2891-2963,c2974g,t2977c,c2979a,a3006t,c3025t,g3040a,t3043c,g3081t,c3082t,t3101c,c3117t;LP=30;RP=46;RA=-0.617;PRIOR=false;SR=34	GT:GL:DP:AD	0/0:-3.61,-27.09,-445.9:45:2	0/0:-3.49,-31.91,-541.1:53:2	0/0:-0.72,-26.49,-482.5:44:0	0/0:-0.08,-24.08,-450.9:40:0
Scaffold256	1423952	.	A	<INS:ME:RTE8BF6ALB220127>	.	lc	TSD=0tsd;ASSESS=5;INTERNAL=null,null;SVTYPE=RTE8BF6ALB220127;SVLEN=1499;MEINFO=RTE8BF6ALB220127,1706,3205,+;DIFF=0.1:n1-1705,c1749t,g1774a,t1775c,t1776g,a1807t,c1826t,t1854g,t1884c,t1891c,a1905t,c1914t,g1917a,a1948c,g1951a,g1955a,g1989t,c1998t,t2007c,a2008t,g2016a,a2019g,c2026t,g2031a,a2049g,a2054t,g2121t,c2126a,a2139t,g2142t,n2150-3206;LP=1;RP=47;RA=-5.555;PRIOR=false;SR=55	GT:GL:DP:AD	0/0:-0.69,-23.48,-460.1:39:0	0/0:-0.3,-25.89,-508.3:43:0	0/1:-254.22,-17.46,-52.4:29:24	1/1:-313.81,-19.87,-1.81:33:30
Scaffold256	1732205	.	T	<INS:ME:RTE8BF6ALB220127>	.	ac0	TSD=null;ASSESS=3;INTERNAL=Ocbimv22017313m.g,PROMOTER;SVTYPE=RTE8BF6ALB220127;SVLEN=386;MEINFO=RTE8BF6ALB220127,2819,3205,-;DIFF=0.07:n1-2818,c2833t,a2904t,g2906a,n2914-2952,a3008g,c3025t,g3027c,g3040a,t3043c,g3066a,g3077a,t3101c,g3102a,c3117t,a3139t,a3174g,a3203g;LP=1;RP=16;RA=-4;PRIOR=false;SR=1	GT:GL:DP:AD	0/0:-1.48,-27.09,-495.8:45:2	0/0:-0.6,-34.92,-684.6:58:1	0/0:-0.53,-31.91,-620.9:53:0	0/0:-0.56,-26.49,-512.8:44:0
Scaffold26224	910390	.	T	<INS:ME:RTE8BF6ALB220127>	.	lc	TSD=ACACATAAATATATACATATAT;ASSESS=5;INTERNAL=Ocbimv22017757m.g,INTRONIC;SVTYPE=RTE8BF6ALB220127;SVLEN=1735;MEINFO=RTE8BF6ALB220127,1471,3206,+;DIFF=0.1:n1-1471,c1479t,a1515g,c1522t,c1532a,t1548c,t1563c,a1566t,g1569a,c1575t,t1605c,g1611t,a1612t,c1625t,a1645g,c1650t,t1657a,t1658g,a1689c,c1749t,g1774a,t1775c,t1776g,a1807t,c1826t,t1854g,n1861-1973,g1989t,c1998t,t2007c,a2008t,g2016a,a2019g,c2026t,g2031a,a2049g,n2120-3206;LP=22;RP=1;RA=4.459;PRIOR=false;SR=16	GT:GL:DP:AD	0/1:-163.6,-31.31,-402.8:52:15	0/1:-180.91,-29.5,-352.4:49:17	0/0:-1.68,-21.07,-375.7:35:1	0/0:-0.56,-26.49,-502.9:44:0
Scaffold26224	931027	.	A	<INS:ME:RTE8BF6ALB220127>	.	lc	TSD=0tsd;ASSESS=5;INTERNAL=Ocbimv22017757m.g,INTRONIC;SVTYPE=RTE8BF6ALB220127;SVLEN=772;MEINFO=RTE8BF6ALB220127,2434,3206,+;DIFF=0.12:n1-2434,g2461a,c2484t,g2520a,a2521g,c2523a,c2535a,a2544t,a2564g,t2568c,t2598c,a2607c,c2611t,g2619c,a2623t,a2634t,c2646t,a2652t,c2661g,a2666c,t2670c,g2671a,t2672a,g2673a,a2677g,g2689a,c2690t,a2692t,a2703t,a2715g,t2721c,a2732g,c2736t,a2739g,t2742c,c2751t,c2757t,a2762g,a2763t,c2814t,t2829c,t2837c,c2847a,g2853a,n2883-3206;LP=68;RP=2;RA=5.087;PRIOR=false;SR=125	GT:GL:DP:AD	0/1:-164.7,-30.71,-400.5:51:16	0/1:-225.73,-38.53,-456:64:22	0/1:-204.08,-34.92,-419.6:58:20	0/1:-124.01,-24.68,-324.2:41:12
Scaffold26675	955475	.	A	<INS:ME:RTE8BF6ALB220127>	.	hDP;lc;ac0	TSD=null;ASSESS=1;INTERNAL=null,null;SVTYPE=RTE8BF6ALB220127;SVLEN=407;MEINFO=RTE8BF6ALB220127,2799,3206,+;DIFF=0.07:n1-2742,c2751t,c2757t,a2762g,a2763t,c2814t,t2829c,t2837c,c2847a,g2853a,t2886c,g2896a,g2906a,c2925t,a2926g,g2928a,g2943a,t2944c,g2949t,t2952c,t2977c,c2979t,g2996a,c3001a,a3006c,a3008g,a3009t,c3023t,c3025t,t3037c,g3040a,t3043a,a3045t,t3063c,t3093a,c3117t,t3123c,g3145a,n3149-3206;LP=5;RP=2;RA=1.322;PRIOR=false;SR=0	GT:GL:DP:AD	0/0:-10.17,-52.38,-414.81:87:3	0/0:-35.99,-172.19,-1540.71:286:6	0/0:-24.39,-108.97,-1015.91:181:4	0/0:-52.48,-303.44,-2863.11:504:6
Scaffold2671	1977864	.	A	<INS:ME:RTE8BF6ALB220127>	.	hDP;ac0	TSD=null;ASSESS=3;INTERNAL=null,null;SVTYPE=RTE8BF6ALB220127;SVLEN=333;MEINFO=RTE8BF6ALB220127,2872,3205,+;DIFF=0.07:n1-2871,g2906a,a2926g,a2936t,t2944c,t2952c,t2977c,c2979a,t2986a,a3006c,a3008g,g3020t,c3023t,c3025t,g3040a,t3043c,t3093a,t3101c,c3117t,g3134a,t3160c,g3161a,g3163t,t3171c,a3174g,c3176t;LP=1;RP=43;RA=-5.426;PRIOR=false;SR=9	GT:GL:DP:AD	0/0:-2.69,-35.52,-624.81:59:3	0/0:-2.32,-27.69,-477.1:46:2	0/0:-1.9,-18.66,-325.2:31:2	0/0:-0.72,-24.68,-458:41:1
Scaffold273	1576317	.	A	<INS:ME:RTE8BF6ALB220127>	.	hDP;lc	TSD=null;ASSESS=1;INTERNAL=null,null;SVTYPE=RTE8BF6ALB220127;SVLEN=1248;MEINFO=RTE8BF6ALB220127,1957,3205,+;DIFF=0.09:n1-1956,a1959t,g1965a,c1980t,g1983t,g1994a,a2003g,a2148t,g2178a,t2214c,c2292t,g2308c,n2347-3206;LP=1;RP=67;RA=-6.066;PRIOR=false;SR=0	GT:GL:DP:AD	0/1:-74.42,-29.5,-388.98:49:11	0/1:-128.17,-30.71,-356.36:51:18	0/1:-53.35,-37.33,-523.52:62:7	0/1:-133.32,-40.94,-462.91:68:20
Scaffold2757	209384	.	T	<INS:ME:RTE8BF6ALB220127>	.	ac0	TSD=null;ASSESS=4;INTERNAL=Ocbimv22018806m.g,INTRONIC;SVTYPE=RTE8BF6ALB220127;SVLEN=1551;MEINFO=RTE8BF6ALB220127,1654,3205,-;DIFF=0.04:n1-3008,c3025t,g3040a,t3043c,c3082t,t3101c,c3117t,g3132a,c3136t,a3147g,a3174g,c3186t,a3203g;LP=1;RP=12;RA=-3.585;PRIOR=false;SR=1	GT:GL:DP:AD	0/0:-3.73,-37.93,-620.9:63:0	0/0:-2.97,-31.31,-508.6:52:0	0/0:-2.61,-24.68,-391.4:41:1	0/0:-2.12,-31.31,-532:52:1
Scaffold2757	456358	.	A	<INS:ME:RTE8BF6ALB220127>	.	hDP;lc	TSD=null;ASSESS=4;INTERNAL=null,null;SVTYPE=RTE8BF6ALB220127;SVLEN=1751;MEINFO=RTE8BF6ALB220127,1455,3206,+;DIFF=0.11:n1-1084,t1094a,a1095g,c1101t,c1138t,t1143c,c1155t,g1161a,a1167g,c1180t,g1184a,t1191c,a1206c,c1212t,a1215g,a1232g,t1254g,t1256a,t1260a,t1329c,g1332a,a1333t,c1334g,a1347g,g1352t,g1376a,a1394g,g1412a,t1431c,g1459a,t1460g,c1471a,n1497-3206;LP=47;RP=1;RA=5.555;PRIOR=false;SR=73	GT:GL:DP:AD	0/1:-300.15,-20.47,-47.13:34:29	1/1:-299.31,-20.47,-3.44:34:30	0/1:-120.2,-18.06,-215.33:30:12	0/1:-182.1,-22.88,-237.29:38:18
Scaffold2761	511835	.	C	<INS:ME:RTE8BF6ALB220127>	.	ac0	TSD=null;ASSESS=3;INTERNAL=null,null;SVTYPE=RTE8BF6ALB220127;SVLEN=39;MEINFO=RTE8BF6ALB220127,3167,3206,+;DIFF=0.08:n1-2747,c2751t,c2757t,a2762g,a2763t,c2814t,t2829c,t2837c,c2847a,g2853a,t2886c,n2895-2915,c2925t,a2926g,t2944c,t2952c,g2958c,a2964g,t2977c,g2981a,a3006c,a3008g,a3009t,c3023t,c3025t,t3037c,g3040a,t3043a,t3093a,c3117t,t3123c,g3145a,t3160c,a3174g,a3191c,a3203g;LP=13;RP=3;RA=2.115;PRIOR=false;SR=6	GT:GL:DP:AD	0/0:-1.67,-38.53,-645.1:64:0	0/0:-3.83,-48.77,-754.7:81:1	0/0:-6.8,-36.73,-523.9:61:1	0/0:-3.41,-33.72,-501.4:56:1
Scaffold2761	1271012	.	A	<INS:ME:RTE8BF6ALB220127>	.	lc;ac0	TSD=null;ASSESS=4;INTERNAL=null,null;SVTYPE=RTE8BF6ALB220127;SVLEN=1330;MEINFO=RTE8BF6ALB220127,1875,3205,-;DIFF=0.08:n1-1874,t1884c,t1891c,a1905t,c1914t,g1917a,a1948c,g1951a,g1955a,c1984t,g1989t,c1998t,t2007c,a2008t,g2016a,a2019g,c2026t,c2046t,a2049g,g2130a,a2139t,a2171g,g2184a,c2187t,t2192c,n2211-3206;LP=1;RP=5;RA=-2.322;PRIOR=false;SR=1	GT:GL:DP:AD	0/0:-0,-30.71,-608.8:51:0	0/0:-0,-23.48,-463.4:39:0	0/0:-0,-22.28,-442.8:37:0	0/0:-0.01,-22.28,-433.5:37:0
Scaffold2761	1292631	.	A	<INS:ME:RTE8BF6ALB220127>	.	ac0	TSD=null;ASSESS=4;INTERNAL=null,null;SVTYPE=RTE8BF6ALB220127;SVLEN=191;MEINFO=RTE8BF6ALB220127,3014,3205,+;DIFF=0.05:n1-3013,c3025t,t3043c,t3044c,t3057a,t3065g,c3082t,t3101c,g3102a,c3117t,g3145a,a3147g,g3201a;LP=15;RP=1;RA=3.907;PRIOR=false;SR=1	GT:GL:DP:AD	0/0:-0,-22.88,-456:38:0	0/0:-0.6,-25.29,-492.6:42:1	0/0:-0,-22.88,-456:38:0	0/0:-0,-27.69,-552:46:0
Scaffold27775	522893	.	A	<INS:ME:RTE8BF6ALB220127>	.	PASS	TSD=null;ASSESS=4;INTERNAL=null,null;SVTYPE=RTE8BF6ALB220127;SVLEN=1508;MEINFO=RTE8BF6ALB220127,1697,3205,+;DIFF=0.1:n1-2873,g2906a,c2925t,a2926g,g2928a,g2943a,t2944c,t2952c,t2977c,c2979t,a3006t,a3008g,c3023t,c3025t,t3037c,g3040a,t3043a,t3093a,c3117t,t3123c,g3145a,t3160c,a3174g,a3191c,a3203g;LP=38;RP=1;RA=5.248;PRIOR=false;SR=3	GT:GL:DP:AD	0/1:-41.43,-38.53,-637.87:64:7	0/1:-72.78,-39.13,-550.72:65:14	0/1:-78.75,-37.33,-476.04:62:13	0/0:-3.63,-30.71,-500.81:51:5
Scaffold27793	625874	.	C	<INS:ME:RTE8BF6ALB220127>	.	PASS	TSD=null;ASSESS=3;INTERNAL=Ocbimv22019082m.g,INTRONIC;SVTYPE=RTE8BF6ALB220127;SVLEN=1406;MEINFO=RTE8BF6ALB220127,1799,3205,+;DIFF=0.11:n1-1798,a1807t,c1826t,t1854g,t1884c,t1891c,a1905t,c1914t,g1917a,a1948c,g1951a,g1955a,g1989t,c1998t,t2007c,a2008t,g2016a,a2019g,c2026t,g2031a,a2049g,a2139t,t2155c,a2171g,n2184-3206;LP=1;RP=65;RA=-6.022;PRIOR=false;SR=55	GT:GL:DP:AD	0/1:-196,-22.28,-216:37:19	0/1:-186,-25.89,-300:43:18	0/1:-196,-22.28,-216:37:19	0/1:-90,-21.67,-324:36:9
Scaffold2841	143940	.	T	<INS:ME:RTE8BF6ALB220127>	.	ac0	TSD=AATAAATTCCAAAATTT;ASSESS=5;INTERNAL=null,null;SVTYPE=RTE8BF6ALB220127;SVLEN=720;MEINFO=RTE8BF6ALB220127,2485,3205,-;DIFF=0.04:n1-2484,g2520a,a2521g,c2523a,c2535a,a2544t,a2564g,t2568c,t2598c,a2607c,c2611t,g2619c,a2623t,a2634t,c2646t,a2652t,c2661g,a2666c,t2670c,g2671a,t2672a,g2673a,a2677g,g2689a,c2690t,a2692t,a2703t,a2715g,t2721c,n2728-2742,c2751t,c2757t,a2762g,a2763t,g2764t,c2769a,g2806t,c2814t,g2816t,t2829c,g2835t,t2837c,c2847a,g2853a,c2872a,n2883-3206;LP=13;RP=1;RA=3.7;PRIOR=false;SR=16	GT:GL:DP:AD	0/0:-0.01,-20.47,-395.5:34:0	0/0:-0.6,-27.09,-522.1:45:1	0/0:-1.2,-16.26,-292.1:27:2	0/0:-1.23,-22.28,-409.6:37:2
Scaffold2841	471697	.	A	<INS:ME:RTE8BF6ALB220127>	.	lc;ac0	TSD=null;ASSESS=4;INTERNAL=Ocbimv22019476m.g,PROMOTER;SVTYPE=RTE8BF6ALB220127;SVLEN=727;MEINFO=RTE8BF6ALB220127,2478,3205,-;DIFF=0.17:n1-2477,c2484a,c2491g,c2514t,c2519t,t2559c,t2568c,g2594a,g2606a,a2608t,c2611t,a2623t,n2629-2642,c2646t,a2660g,n2665-2666,c2690t,a2715t,t2717c,c2731t,c2736t,c2751t,c2757t,a2762g,g2820c,c2847t,g2853t,g2881a,n2886-2957,c2979a,t2986c,a3006t,a3008g,c3025t,g3031a,g3040a,t3043c,c3082t,t3101c,g3102a,g3109a,c3117t,a3174g,g3190t;LP=1;RP=13;RA=-3.7;PRIOR=false;SR=1	GT:GL:DP:AD	0/0:-0.02,-24.68,-462.7:41:0	0/0:-0,-27.69,-536.5:46:0	0/0:-0.87,-19.27,-339.6:32:0	0/0:-1.57,-23.48,-426.4:39:0
Scaffold28869	92770	.	A	<INS:ME:RTE8BF6ALB220127>	.	PASS	TSD=null;ASSESS=4;INTERNAL=null,null;SVTYPE=RTE8BF6ALB220127;SVLEN=1173;MEINFO=RTE8BF6ALB220127,2032,3205,-;DIFF=0.11:n1-2031,a2049g,a2139t,t2155c,a2171g,g2184a,c2187t,t2190g,t2192c,c2211a,t2223c,g2224a,a2226t,a2262c,c2277a,c2278t,t2285c,a2304c,a2313g,a2325t,a2361c,t2370g,a2418t,t2425c,c2426t,a2427g,a2452c,g2461a,c2484t,g2520a,a2521g,c2523a,c2535a,a2544t,n2548-3206;LP=45;RP=1;RA=5.492;PRIOR=false;SR=34	GT:GL:DP:AD	0/1:-279.7,-30.1,-284.8:50:26	0/1:-244.01,-34.32,-386.4:57:24	0/0:-0,-22.88,-456:38:0	0/0:-0.43,-19.27,-374.2:32:0
Scaffold28875	134455	.	A	<INS:ME:RTE8BF6ALB220127>	.	ac0	TSD=null;ASSESS=3;INTERNAL=Ocbimv22019772m.g,INTRONIC;SVTYPE=RTE8BF6ALB220127;SVLEN=1091;MEINFO=RTE8BF6ALB220127,2114,3205,-;DIFF=0.15:n1-2707,a2712c,a2718g,c2731t,a2732g,t2734a,c2736t,g2749a,c2751t,c2757t,a2762g,g2770a,a2842g,g2853t,c2880t,c2882t,g2891t,c2902t,g2906a,c2925t,a2926g,g2937t,t2944c,g2945a,a2948g,t2977c,c2979a,a3006t,c3007a,a3008g,a3018t,g3020a,c3025t,g3040a,a3046c,g3072a,g3083a,t3101c,c3117t,a3174g,a3203g;LP=52;RP=12;RA=2.115;PRIOR=false;SR=9	GT:GL:DP:AD	0/0:-5.31,-53.58,-764.1:89:0	0/0:-7.17,-46.36,-686.2:77:0	0/0:-5.88,-43.95,-596.8:73:1	0/0:-4.58,-40.34,-553.3:67:0
Scaffold29199	217563	.	T	<INS:ME:RTE8BF6ALB220127>	.	PASS	TSD=null;ASSESS=3;INTERNAL=null,null;SVTYPE=RTE8BF6ALB220127;SVLEN=1534;MEINFO=RTE8BF6ALB220127,1671,3205,+;DIFF=0.11:n1-1670,a1689c,c1749t,g1774a,t1775c,t1776g,a1807t,c1826t,t1854g,t1884c,t1891c,a1905t,c1914t,g1917a,a1948c,g1951a,g1955a,g1989t,c1998t,t2007c,a2008t,g2016a,a2019g,c2026t,g2031a,a2049g,n2076-3206;LP=1;RP=26;RA=-4.7;PRIOR=false;SR=16	GT:GL:DP:AD	0/1:-161.7,-35.52,-472.41:59:17	0/1:-160.4,-30.71,-406.01:51:16	0/0:-0,-23.48,-444.3:39:0	0/0:-0,-25.29,-491.6:42:0
Scaffold29199	453868	.	C	<INS:ME:RTE8BF6ALB220127>	.	lc	TSD=null;ASSESS=3;INTERNAL=null,null;SVTYPE=RTE8BF6ALB220127;SVLEN=976;MEINFO=RTE8BF6ALB220127,2230,3206,-;DIFF=0.07:n1-2228,a2262c,c2277a,c2278t,t2285c,a2304c,a2313g,a2325t,a2361c,t2370g,a2418t,c2426t,a2427g,g2461a,c2484t,g2520a,a2521g,c2523a,c2535a,a2544t,n2548-3206;LP=1;RP=49;RA=-5.615;PRIOR=false;SR=60	GT:GL:DP:AD	0/1:-265.2,-28.9,-268:48:25	0/1:-166,-30.71,-406:51:16	0/1:-398.7,-30.1,-134:50:38	0/1:-330.4,-26.49,-144.6:44:31
Scaffold29199	700018	.	A	<INS:ME:RTE8BF6ALB220127>	.	PASS	TSD=null;ASSESS=4;INTERNAL=null,null;SVTYPE=RTE8BF6ALB220127;SVLEN=2789;MEINFO=RTE8BF6ALB220127,417,3206,+;DIFF=0.08:n1-415,g465a,t468a,t477a,a480g,a510c,c513t,t520a,c522t,t525c,a529g,t540c,t544c,g559a,g561a,a567t,c570t,a571g,t573c,g579a,c588a,g594a,g597t,t606a,a612t,a614t,t627c,g645a,t648g,t656c,a662g,t690a,t699c,a702t,t708c,a713g,a714t,a716g,a720t,g736a,t753c,t756c,t759g,t768c,a806c,t807c,g808a,g816a,t819c,n825-3206;LP=39;RP=1;RA=5.285;PRIOR=false;SR=30	GT:GL:DP:AD	0/1:-232,-29.5,-324:49:22	0/1:-220,-27.09,-288:45:21	0/1:-244,-29.5,-312:49:23	0/1:-162,-22.88,-264:38:16
Scaffold29199	1871737	.	T	<INS:ME:RTE8BF6ALB220127>	.	PASS	TSD=null;ASSESS=4;INTERNAL=Ocbimv22020000m.g,INTRONIC;SVTYPE=RTE8BF6ALB220127;SVLEN=1768;MEINFO=RTE8BF6ALB220127,1438,3206,+;DIFF=0.13:n1-1436,g1459a,t1460g,c1471a,c1479t,a1515g,c1522t,c1532a,t1548c,t1563c,a1566t,g1569a,c1575t,t1605c,g1611t,a1612t,c1625t,a1645g,c1650t,t1657a,t1658g,g1660c,a1689c,c1749t,g1774a,t1775c,t1776g,a1807t,c1826t,t1854g,t1884c,t1891c,a1905t,c1914t,g1917a,n1946-3206;LP=70;RP=1;RA=6.129;PRIOR=false;SR=91	GT:GL:DP:AD	0/1:-410.8,-29.5,-120:49:39	1/1:-485.41,-30.1,-3.01:50:45	0/0:-0,-19.87,-396:33:0	0/0:-0,-19.87,-396:33:0
Scaffold30472	693624	.	T	<INS:ME:RTE8BF6ALB220127>	.	hDP;lc	TSD=null;ASSESS=4;INTERNAL=null,null;SVTYPE=RTE8BF6ALB220127;SVLEN=1320;MEINFO=RTE8BF6ALB220127,1886,3206,+;DIFF=0.09:n1-1885,t1891c,a1905t,c1914t,g1917a,a1948c,g1951a,g1955a,g1989t,c1998t,t2007c,a2008t,g2016a,a2019g,c2026t,g2031a,a2049g,a2139t,t2155c,a2171g,g2184a,c2187t,t2190g,t2192c,c2211a,t2223c,g2224a,a2226t,n2249-3206;LP=34;RP=1;RA=5.087;PRIOR=false;SR=23	GT:GL:DP:AD	0/1:-196.9,-30.1,-372.12:50:19	0/1:-174,-19.27,-180:32:17	0/1:-180,-21.07,-216:35:17	0/1:-154.13,-22.88,-270.6:38:15
Scaffold30631	373228	.	T	<INS:ME:RTE8BF6ALB220127>	.	ac0	TSD=null;ASSESS=3;INTERNAL=Ocbimv22020783m.g,INTRONIC;SVTYPE=RTE8BF6ALB220127;SVLEN=1502;MEINFO=RTE8BF6ALB220127,1703,3205,-;DIFF=0.08:n1-2353,c2369a,a2411c,a2415g,a2427g,g2471t,g2479t,c2484t,c2489a,n2505-2736,c2751t,c2757t,a2762g,g2768t,t2778g,g2860a,n2867-3206;LP=4;RP=5;RA=-0.322;PRIOR=false;SR=1	GT:GL:DP:AD	0/0:-4,-48.16,-730.1:80:0	0/0:-2.01,-31.91,-503.2:53:0	0/0:-2.71,-32.51,-488.1:54:0	0/0:-2.95,-32.51,-482.6:54:0
Scaffold30631	398255	.	A	<INS:ME:RTE8BF6ALB220127>	.	hDP;lc;ac0	TSD=null;ASSESS=4;INTERNAL=Ocbimv22020783m.g,INTRONIC;SVTYPE=RTE8BF6ALB220127;SVLEN=3072;MEINFO=RTE8BF6ALB220127,133,3205,-;DIFF=0.11:n1-132,a136t,d156,n158,n160,a162g,n164,c165t,t166a,a167t,t169c,g196a,t216c,g220a,g226t,t244a,c253a,d266-278,c279a,n282-283,c288a,g289a,c291t,a297g,t306a,g334t,t345c,g346a,a368t,g375a,a379c,g391a,t393g,g406c,g407a,c408a,c450t,t468a,n475-3206;LP=36;RP=4;RA=3.17;PRIOR=false;SR=33	GT:GL:DP:AD	0/0:-2.21,-45.76,-815.6:76:1	0/0:-0.64,-46.96,-877:78:1	0/0:-0.66,-36.73,-634.8:61:0	0/0:-1.71,-44.55,-796.7:74:2
Scaffold30631	426280	.	A	<INS:ME:RTE8BF6ALB220127>	.	ac0	TSD=null;ASSESS=1;INTERNAL=null,null;SVTYPE=RTE8BF6ALB220127;SVLEN=196;MEINFO=RTE8BF6ALB220127,3009,3205,-;DIFF=0.04:n1-3008,a3013g,g3016a,c3025t,a3028t,t3043c,g3074t,g3097t,t3101c,c3117t,a3139g,c3140g,a3144t,a3156t;LP=16;RP=3;RA=2.415;PRIOR=false;SR=0	GT:GL:DP:AD	0/0:-1.59,-35.52,-640.5:59:0	0/0:-1.28,-31.91,-580.2:53:0	0/0:-2.82,-33.11,-521.2:55:0	0/0:-0.23,-30.71,-537.8:51:0
Scaffold30672	601788	.	A	<INS:ME:RTE8BF6ALB220127>	.	PASS	TSD=null;ASSESS=4;INTERNAL=null,null;SVTYPE=RTE8BF6ALB220127;SVLEN=849;MEINFO=RTE8BF6ALB220127,2357,3206,+;DIFF=0.08:n1-2357,a2361c,t2370g,a2418t,c2426t,a2427g,g2461a,c2484t,g2520a,a2521g,c2523a,c2535a,a2544t,a2564g,t2568c,t2598c,n2607-2678,g2689a,c2690t,a2692t,a2703t,a2715g,t2721c,a2732g,c2736t,a2739g,t2742c,c2751t,c2757t,a2762g,a2763t,c2814t,n2829-3206;LP=35;RP=1;RA=5.129;PRIOR=false;SR=75	GT:GL:DP:AD	0/1:-372,-24.08,-60:40:35	0/1:-496,-34.92,-132:58:47	0/1:-194,-23.48,-252:39:18	0/1:-148,-22.88,-288:38:14
Scaffold30687	878124	.	A	<INS:ME:RTE8BF6ALB220127>	.	lc	TSD=dAATAATAATA;ASSESS=5;INTERNAL=null,null;SVTYPE=RTE8BF6ALB220127;SVLEN=462;MEINFO=RTE8BF6ALB220127,2743,3205,+;DIFF=0.09:n1-2742,c2751t,c2757t,a2762g,a2763t,c2814t,t2829c,t2837c,c2847a,g2853a,t2886c,g2896a,g2906a,c2925t,a2926g,g2928a,g2943a,t2944c,t2952c,g2953a,t2977c,c2979t,g2996a,c3001a,a3006c,a3008g,a3009t,n3023-3206;LP=1;RP=10;RA=-3.322;PRIOR=false;SR=7	GT:GL:DP:AD	0/0:-0,-20.47,-408:34:0	0/0:-0,-24.08,-478:40:0	0/1:-171,-21.07,-212:35:17	0/1:-120.5,-19.87,-239.6:33:13
Scaffold30687	1147276	.	C	<INS:ME:RTE8BF6ALB220127>	.	ac0	TSD=null;ASSESS=3;INTERNAL=null,null;SVTYPE=RTE8BF6ALB220127;SVLEN=331;MEINFO=RTE8BF6ALB220127,2874,3205,-;DIFF=0.1:n1-2873,g2906a,c2925t,a2926g,g2937a,t2944c,t2952c,g2953a,t2977c,c2979t,a3006c,a3008g,a3009t,c3023t,c3024t,c3025t,a3033g,t3037c,g3040a,t3043a,t3093a,a3105g,c3117t,t3123c,a3131g,g3134t,g3145a,c3158t,t3160c,t3171a,c3177t,a3191c,a3203g;LP=58;RP=1;RA=5.858;PRIOR=false;SR=11	GT:GL:DP:AD	0/0:-3.01,-47.56,-631.3:79:0	0/0:-5.5,-57.8,-804.1:96:0	0/0:-8.3,-50.57,-584:84:0	0/0:-5.22,-39.74,-493.1:66:0
Scaffold30965	1072251	.	A	<INS:ME:RTE8BF6ALB220127>	.	ac0	TSD=null;ASSESS=4;INTERNAL=null,null;SVTYPE=RTE8BF6ALB220127;SVLEN=461;MEINFO=RTE8BF6ALB220127,2744,3205,-;DIFF=0.08:n1-2743,c2751t,c2757t,a2762g,a2763t,c2814t,t2829c,t2837c,c2847a,g2853a,c2854t,t2886c,g2887a,a2892g,g2906a,c2925t,a2926g,g2928a,g2943a,t2944c,t2952c,t2977c,c2979t,n2993-3206;LP=1;RP=25;RA=-4.644;PRIOR=false;SR=1	GT:GL:DP:AD	0/0:-0.07,-20.47,-395:34:0	0/0:-0,-20.47,-406:34:0	0/0:-0,-16.26,-314.8:27:0	0/0:-0,-17.46,-346.5:29:0
Scaffold3133	1671893	.	A	<INS:ME:RTE8BF6ALB220127>	.	lc	TSD=null;ASSESS=4;INTERNAL=null,null;SVTYPE=RTE8BF6ALB220127;SVLEN=179;MEINFO=RTE8BF6ALB220127,3026,3205,-;DIFF=0.05:n1-3025,t3037c,g3040a,t3043a,a3045t,t3063c,t3093a,t3111g,c3117t,t3123c,g3145a,t3160c,a3174g,a3191c,a3203g;LP=17;RP=1;RA=4.087;PRIOR=false;SR=6	GT:GL:DP:AD	0/1:-38.5,-12.64,-201.3:21:4	0/0:-0.8,-16.26,-296.3:27:1	0/1:-42.13,-7.83,-79.2:13:4	0/1:-13.4,-3.61,-43.44:6:2
Scaffold3160	1601024	.	A	<INS:ME:RTE8BF6ALB220127>	.	ac0	TSD=null;ASSESS=3;INTERNAL=null,null;SVTYPE=RTE8BF6ALB220127;SVLEN=1470;MEINFO=RTE8BF6ALB220127,1735,3205,-;DIFF=0.04:n1-1734,c1749t,g1774a,t1775c,t1776g,a1807t,c1826t,g1831t,t1854g,t1884c,t1891c,a1905t,c1914t,g1917a,n1921-3206;LP=3;RP=2;RA=0.585;PRIOR=false;SR=4	GT:GL:DP:AD	0/0:-3.09,-35.52,-460.9:59:1	0/0:-4.61,-39.74,-574.7:66:0	0/0:-4.37,-33.72,-445.7:56:0	0/0:-2.92,-39.74,-577.6:66:0
Scaffold322	612211	.	T	<INS:ME:RTE8BF6ALB220127>	.	PASS	TSD=TTAGT;ASSESS=5;INTERNAL=Ocbimv22021827m.g,INTRONIC;SVTYPE=RTE8BF6ALB220127;SVLEN=344;MEINFO=RTE8BF6ALB220127,2861,3205,+;DIFF=0.1:n1-2860,t2886c,g2896a,g2906a,c2925t,a2926g,g2928a,g2943a,t2944c,t2952c,t2977c,c2979t,g2996a,c3001a,a3006c,a3008g,a3009t,c3023t,c3025t,t3037c,g3040a,t3043a,a3045t,t3063c,t3093a,t3111g,c3117t,t3123c,g3145a,t3160c,a3174g,a3191c,n3203-3206;LP=1;RP=31;RA=-4.954;PRIOR=false;SR=9	GT:GL:DP:AD	0/1:-120,-25.29,-360:42:12	0/1:-200,-31.91,-396:53:20	0/1:-210,-21.07,-168:35:21	0/1:-160,-19.87,-204:33:16
Scaffold32839	970119	.	A	<INS:ME:RTE8BF6ALB220127>	.	lc	TSD=null;ASSESS=4;INTERNAL=null,null;SVTYPE=RTE8BF6ALB220127;SVLEN=1356;MEINFO=RTE8BF6ALB220127,1850,3206,+;DIFF=0.1:n1-1849,t1854g,t1884c,t1891c,a1905t,c1914t,g1917a,a1948c,g1951a,g1955a,g1989t,c1998t,t2007c,a2008t,g2016a,a2019g,c2026t,g2031a,a2049g,a2139t,t2155c,a2171g,g2184a,c2187t,t2190g,t2192c,c2211a,t2223c,g2224a,a2226t,a2262c,c2277a,c2278t,t2285c,a2304c,n2312-3206;LP=83;RP=1;RA=6.375;PRIOR=false;SR=57	GT:GL:DP:AD	0/1:-390,-28.9,-120:48:38	0/1:-344,-27.09,-132:45:34	0/0:-0,-16.26,-324:27:0	0/0:-0,-19.27,-384:32:0
Scaffold3422	639467	.	T	<INS:ME:RTE8BF6ALB220127>	.	PASS	TSD=null;ASSESS=3;INTERNAL=Ocbimv22022744m.g,INTRONIC;SVTYPE=RTE8BF6ALB220127;SVLEN=1344;MEINFO=RTE8BF6ALB220127,1861,3205,-;DIFF=0.1:n1-1860,t1884c,t1891c,a1905t,c1914t,g1917a,a1948c,g1951a,g1955a,g1989t,c1998t,t2007c,a2008t,g2016a,a2019g,c2026t,g2031a,a2049g,a2139t,t2155c,a2171g,g2184a,c2187t,t2190g,t2192c,c2211a,n2223-2253,a2262c,c2277a,c2278t,t2285c,a2304c,a2313g,a2325t,a2361c,t2370g,n2405-3206;LP=62;RP=1;RA=5.954;PRIOR=false;SR=2	GT:GL:DP:AD	0/0:-1.2,-15.05,-272.4:25:2	0/0:-1.81,-22.28,-405.81:37:3	0/0:-0,-14.45,-280.3:24:0	0/1:-22.2,-12.64,-216.01:21:3
Scaffold3635	420235	.	T	<INS:ME:RTE8BF6ALB220127>	.	ac0	TSD=null;ASSESS=4;INTERNAL=null,null;SVTYPE=RTE8BF6ALB220127;SVLEN=749;MEINFO=RTE8BF6ALB220127,2456,3205,-;DIFF=0.1:n1-2873,g2906a,t2944a,t2952c,t2977c,c2979a,a3006t,c3007a,c3025t,g3039a,g3040a,t3043c,t3101c,g3102a,t3111c,c3117t,a3174g,a3203g;LP=11;RP=1;RA=3.459;PRIOR=false;SR=11	GT:GL:DP:AD	0/0:-2.02,-39.74,-629.9:66:0	0/0:-4.24,-37.33,-583.3:62:2	0/0:-5.15,-39.13,-535.41:65:3	0/0:-4.95,-34.32,-479.21:57:5
Scaffold3635	830428	.	T	<INS:ME:RTE8BF6ALB220127>	.	lc;ac0	TSD=TTTTTTTTTTTTT;ASSESS=5;INTERNAL=null,null;SVTYPE=RTE8BF6ALB220127;SVLEN=462;MEINFO=RTE8BF6ALB220127,2743,3205,-;DIFF=0.1:n1-2742,c2751t,c2757t,a2762g,a2763t,c2814t,t2829c,c2830t,t2837c,c2847a,g2853a,t2886c,g2896a,g2906a,c2925t,a2926g,g2928a,g2943a,t2944c,t2952c,t2977c,c2979t,g2996a,c3001a,a3006c,a3008g,a3009t,c3023t,c3025t,t3037c,g3040a,t3043a,a3045t,t3093a,n3101-3206;LP=13;RP=1;RA=3.7;PRIOR=false;SR=3	GT:GL:DP:AD	0/0:-0.6,-29.5,-576.5:49:1	0/0:-0.6,-28.9,-562.6:48:1	0/0:-1.81,-33.11,-621.61:55:3	0/0:-0.6,-31.91,-621.5:53:1
Scaffold36724	546355	.	T	<INS:ME:RTE8BF6ALB220127>	.	PASS	TSD=null;ASSESS=4;INTERNAL=Ocbimv22023921m.g,INTRONIC;SVTYPE=RTE8BF6ALB220127;SVLEN=1334;MEINFO=RTE8BF6ALB220127,1872,3206,+;DIFF=0.12:n1-1870,t1884c,t1891c,a1905t,c1914t,g1917a,a1948c,g1951a,g1955a,g1989t,c1998t,t2007c,a2008t,g2016a,a2019g,c2026t,g2031a,a2049g,a2139t,t2155c,a2171g,g2184a,c2187t,t2190g,t2192c,c2211a,t2223c,g2224a,a2226t,a2262c,c2277a,c2278t,n2284-2298,a2304c,a2313g,a2325t,a2361c,t2370g,a2418t,c2426t,a2427g,n2447-3206;LP=86;RP=1;RA=6.426;PRIOR=false;SR=84	GT:GL:DP:AD	0/1:-234,-26.49,-264:44:22	0/1:-260,-28.3,-264:47:25	0/1:-322,-21.07,-60:35:30	0/1:-263.3,-18.06,-60.02:30:25
Scaffold37003	288369	.	T	<INS:ME:RTE8BF6ALB220127>	.	PASS	TSD=null;ASSESS=4;INTERNAL=Ocbimv22024079m.g,INTRONIC;SVTYPE=RTE8BF6ALB220127;SVLEN=787;MEINFO=RTE8BF6ALB220127,2419,3206,+;DIFF=0.08:n1-2419,c2426t,a2427g,g2461a,c2484t,g2520a,a2521g,c2523a,c2535a,a2544t,a2564g,t2568c,t2598c,a2607c,c2611t,g2619c,a2623t,a2634t,c2646t,a2652t,c2661g,a2666c,t2670c,g2671a,t2672a,g2673a,a2677g,g2689a,c2690t,a2692t,a2703t,a2715g,t2721c,n2728-3206;LP=32;RP=1;RA=5;PRIOR=false;SR=8	GT:GL:DP:AD	0/1:-164,-26.49,-336:44:16	0/1:-172,-31.31,-420:52:17	0/0:-0,-18.06,-360:30:0	0/0:-0,-15.05,-298.9:25:0
Scaffold37003	449687	.	A	<INS:ME:RTE8BF6ALB220127>	.	PASS	TSD=null;ASSESS=3;INTERNAL=Ocbimv22024093m.g,INTRONIC;SVTYPE=RTE8BF6ALB220127;SVLEN=1402;MEINFO=RTE8BF6ALB220127,1804,3206,-;DIFF=0.12:n1-1801,a1807t,c1826t,t1854g,t1884c,t1891c,a1905t,c1914t,g1917a,a1948c,g1951a,g1955a,g1989t,c1998t,t2007c,a2008t,g2016a,a2019g,c2026t,g2031a,a2049g,a2139t,t2155c,a2171g,g2184a,c2187t,t2190g,t2192c,n2208-3206;LP=1;RP=87;RA=-6.443;PRIOR=false;SR=98	GT:GL:DP:AD	0/1:-246,-16.86,-60:28:23	0/1:-246,-18.66,-84:31:24	0/1:-278,-19.27,-72:32:26	0/1:-298,-20.47,-60:34:29
Scaffold37003	487714	.	A	<INS:ME:RTE8BF6ALB220127>	.	hDP	TSD=dATATATACATATATAT;ASSESS=5;INTERNAL=Ocbimv22024095m.g,PROMOTER;SVTYPE=RTE8BF6ALB220127;SVLEN=1319;MEINFO=RTE8BF6ALB220127,1886,3205,+;DIFF=0.14:n1-1885,t1891c,a1905t,c1914t,g1917a,a1948c,g1951a,g1955a,g1989t,c1998t,t2007c,a2008t,g2016a,a2019g,c2026t,g2031a,a2049g,a2139t,t2155c,a2171g,g2184a,c2187t,t2190g,t2192c,c2211a,t2223c,g2224a,a2226t,g2245t,a2262c,c2277a,c2278t,t2285c,a2304c,a2313g,a2325t,n2354-3206;LP=1;RP=67;RA=-6.066;PRIOR=false;SR=49	GT:GL:DP:AD	0/1:-349.8,-25.89,-108:43:34	1/1:-309.2,-19.27,-1.21:32:30	0/1:-191,-16.26,-108:27:18	1/1:-291.3,-16.86,-0:28:28
Scaffold37937	896545	.	G	<INS:ME:RTE8BF6ALB220127>	.	ac0	TSD=null;ASSESS=3;INTERNAL=null,null;SVTYPE=RTE8BF6ALB220127;SVLEN=694;MEINFO=RTE8BF6ALB220127,2511,3205,+;DIFF=0.12:n1-2510,g2520a,a2521g,c2523a,c2535a,a2544t,a2564g,t2568c,t2598c,a2607c,c2611t,g2619c,a2623t,a2634t,c2646t,a2652t,n2661-2797,c2814t,t2829c,c2830t,t2837c,c2847a,g2853a,t2886c,g2896a,g2906a,c2925t,a2926g,g2928a,g2943a,t2944c,t2952c,t2977c,c2979t,g2996a,c3001a,a3006c,a3008g,a3009t,c3023t,c3025t,t3037c,g3040a,t3043a,t3044g,a3045t,t3093a,t3111g,c3117t,t3123c,g3145a,t3160c,a3174g,a3191c,a3203g;LP=23;RP=2;RA=3.524;PRIOR=false;SR=4	GT:GL:DP:AD	0/0:-13.79,-52.38,-502.6:87:0	0/0:-7.99,-53.58,-598:89:0	0/0:-6.17,-43.95,-440.8:73:1	0/0:-12.94,-51.18,-533.5:85:0
Scaffold37937	1515457	.	A	<INS:ME:RTE8BF6ALB220127>	.	lc	TSD=null;ASSESS=3;INTERNAL=Ocbimv22024609m.g,INTRONIC;SVTYPE=RTE8BF6ALB220127;SVLEN=1144;MEINFO=RTE8BF6ALB220127,2062,3206,-;DIFF=0.09:n1-2019,c2026t,g2031a,a2049g,a2139t,t2155c,a2171g,c2174t,g2184a,c2187t,t2190g,t2192c,c2211a,t2223c,g2224a,a2226t,a2262c,c2277a,c2278t,t2285c,a2304c,a2313g,a2325t,a2361c,t2370g,a2418t,c2426t,a2427g,n2441-3206;LP=1;RP=75;RA=-6.229;PRIOR=false;SR=23	GT:GL:DP:AD	0/1:-174.7,-22.88,-240.44:38:18	0/1:-138.77,-24.08,-296.1:40:14	0/1:-145.9,-18.66,-192.02:31:15	0/1:-121.7,-26.49,-354.53:44:14
Scaffold38494	1430595	.	T	<INS:ME:RTE8BF6ALB220127>	.	PASS	TSD=dGTAC;ASSESS=5;INTERNAL=null,null;SVTYPE=RTE8BF6ALB220127;SVLEN=1195;MEINFO=RTE8BF6ALB220127,2010,3205,-;DIFF=0.12:n1-2009,g2016a,a2019g,c2026t,c2046t,a2049g,a2139t,a2171g,g2184a,c2187t,t2192c,c2211a,t2223c,g2224a,a2226t,a2262c,c2277a,c2278t,t2285c,a2304c,a2313g,a2325c,a2361c,t2370g,n2386-3206;LP=133;RP=1;RA=7.055;PRIOR=false;SR=8	GT:GL:DP:AD	0/1:-348.1,-25.89,-92.1:43:35	0/1:-259.2,-21.67,-118:36:26	0/1:-239.2,-19.87,-102.1:33:24	0/1:-249.2,-19.27,-82:32:25
Scaffold3887	435512	.	T	<INS:ME:RTE8BF6ALB220127>	.	PASS	TSD=null;ASSESS=3;INTERNAL=Ocbimv22025031m.g,INTRONIC;SVTYPE=RTE8BF6ALB220127;SVLEN=1192;MEINFO=RTE8BF6ALB220127,2014,3206,-;DIFF=0.08:n1-2008,c2014t,g2016a,a2019g,c2026t,g2031a,a2049g,a2139t,t2155c,a2171g,g2184a,c2187t,t2190g,t2192c,c2211a,t2223c,g2224a,a2226t,a2262c,c2277a,c2278t,t2285c,a2304c,a2313g,a2325t,n2349-2373,a2418t,c2426t,a2427g,g2461a,c2484t,n2520-3206;LP=1;RP=15;RA=-3.907;PRIOR=false;SR=2	GT:GL:DP:AD	0/0:-0,-22.88,-456:38:0	0/0:-0,-16.26,-324:27:0	0/1:-152.6,-18.66,-192:31:15	0/1:-130,-19.27,-228:32:13
Scaffold3932	118279	.	A	<INS:ME:RTE8BF6ALB220127>	.	PASS	TSD=TTCA;ASSESS=5;INTERNAL=Ocbimv22025164m.g,INTRONIC;SVTYPE=RTE8BF6ALB220127;SVLEN=777;MEINFO=RTE8BF6ALB220127,2428,3205,+;DIFF=0.08:n1-2427,g2461a,c2484t,g2520a,a2521g,c2523a,c2535a,a2544t,a2564g,t2568c,t2598c,a2607c,c2611t,g2619c,a2623t,a2634t,c2646t,a2652t,c2661g,a2666c,t2670c,g2671a,t2672a,g2673a,a2677g,n2689-2763,c2814t,t2829c,t2837c,c2847a,g2853a,t2886c,g2896a,n2903-3206;LP=1;RP=25;RA=-4.644;PRIOR=false;SR=32	GT:GL:DP:AD	0/0:-0,-17.46,-348:29:0	0/0:-0,-27.69,-551.8:46:0	0/1:-156,-24.08,-298.6:40:15	0/1:-164,-23.48,-276:39:16
Scaffold41243	256676	.	C	<INS:ME:RTE8BF6ALB220127>	.	hDP;ac0	TSD=null;ASSESS=4;INTERNAL=null,null;SVTYPE=RTE8BF6ALB220127;SVLEN=247;MEINFO=RTE8BF6ALB220127,2958,3205,+;DIFF=0.07:n1-2957,t2977c,g2978a,c2979a,g2981a,c3005a,a3006t,c3007t,a3008g,c3025t,g3040a,t3043a,t3101c,g3102a,c3117t,a3147g,t3171c,a3174g;LP=11;RP=1;RA=3.459;PRIOR=false;SR=1	GT:GL:DP:AD	0/0:-1.57,-30.71,-506.3:51:0	0/0:-3.13,-45.15,-750.1:75:0	0/0:-2.24,-33.72,-555.6:56:0	0/0:-0.95,-31.31,-501:52:0
Scaffold413	238648	.	A	<INS:ME:RTE8BF6ALB220127>	.	lc	TSD=null;ASSESS=3;INTERNAL=null,null;SVTYPE=RTE8BF6ALB220127;SVLEN=1534;MEINFO=RTE8BF6ALB220127,1672,3206,-;DIFF=0.13:n1-1667,a1689c,c1749t,g1774a,t1775c,t1776g,a1807t,c1826t,t1854g,t1884c,t1891c,a1905t,c1914t,g1917a,a1948c,g1951a,g1955a,g1989t,c1998t,t2007c,a2008t,g2016a,a2019g,c2026t,g2031a,c2046t,a2049g,n2098-3206;LP=1;RP=35;RA=-5.129;PRIOR=false;SR=30	GT:GL:DP:AD	0/0:-0,-21.07,-418:35:0	0/0:-0,-22.28,-444:37:0	0/1:-141,-25.29,-300.04:42:17	0/1:-129.7,-21.07,-240.04:35:15
Scaffold41803	941974	.	A	<INS:ME:RTE8BF6ALB220127>	.	hDP	TSD=null;ASSESS=3;INTERNAL=Ocbimv22025940m.g,INTRONIC;SVTYPE=RTE8BF6ALB220127;SVLEN=163;MEINFO=RTE8BF6ALB220127,3043,3206,-;DIFF=0.05:n1-3045,t3063c,t3093a,t3111g,c3117t,t3123c,g3145a,t3160c,a3174g,a3191c,a3203g;LP=1;RP=13;RA=-3.7;PRIOR=false;SR=26	GT:GL:DP:AD	0/0:-0,-16.86,-336:28:0	0/0:-0,-22.88,-456:38:0	0/1:-129,-18.06,-204:30:13	0/1:-91.9,-18.06,-252:30:9
Scaffold41803	989791	.	C	<INS:ME:RTE8BF6ALB220127>	.	PASS	TSD=0tsd;ASSESS=5;INTERNAL=Ocbimv22025941m.g,INTRONIC;SVTYPE=RTE8BF6ALB220127;SVLEN=1371;MEINFO=RTE8BF6ALB220127,1834,3205,+;DIFF=0.14:n1-1833,t1854g,t1884c,t1891c,a1905t,c1914t,g1917a,a1948c,g1951a,g1955a,g1989t,c1998t,t2007c,a2008t,g2016a,a2019g,c2026t,g2031a,a2049g,a2139t,t2155c,a2171g,n2182-2206,c2211a,t2223c,g2224a,a2226t,a2262c,c2277a,c2278t,t2285c,a2304c,a2313g,a2325t,a2361c,t2370g,n2380-3206;LP=1;RP=50;RA=-5.644;PRIOR=false;SR=47	GT:GL:DP:AD	0/1:-182,-25.89,-312:43:17	0/1:-206,-28.3,-324:47:20	0/1:-156,-21.67,-252:36:15	0/1:-138,-21.07,-264:35:13
Scaffold42562	27767	.	T	<INS:ME:RTE8BF6ALB220127>	.	ac0	TSD=null;ASSESS=4;INTERNAL=Ocbimv22026074m.g,INTRONIC;SVTYPE=RTE8BF6ALB220127;SVLEN=143;MEINFO=RTE8BF6ALB220127,3062,3205,+;DIFF=0.05:n1-3061,a3078t,c3084a,t3093g,t3101c,c3117t,c3120a,t3121c,a3174g,a3203g;LP=1;RP=8;RA=-3;PRIOR=false;SR=2	GT:GL:DP:AD	0/0:-0,-21.07,-420:35:0	0/0:-0,-28.3,-561.6:47:0	0/0:-0,-18.66,-368:31:0	0/0:-0,-15.65,-312:26:0
Scaffold42562	366920	.	C	<INS:ME:RTE8BF6ALB220127>	.	PASS	TSD=TTTATTTTAAC;ASSESS=5;INTERNAL=Ocbimv22026101m.g,INTRONIC;SVTYPE=RTE8BF6ALB220127;SVLEN=1142;MEINFO=RTE8BF6ALB220127,2064,3206,+;DIFF=0.09:n1-2062,a2139t,t2155c,a2171g,g2184a,c2187t,t2190g,t2192c,c2211a,t2223c,g2224a,a2226t,a2262c,c2277a,c2278t,t2285c,a2304c,a2313g,a2325t,a2361c,t2370g,n2381-2406,a2418t,c2426t,a2427g,g2461a,c2484t,g2520a,a2521g,c2523a,c2535a,a2544t,n2558-3206;LP=41;RP=1;RA=5.358;PRIOR=false;SR=45	GT:GL:DP:AD	0/1:-261.4,-28.9,-276:48:25	0/1:-235.1,-29.5,-312:49:23	0/0:-0,-15.05,-300:25:0	0/0:-0,-19.87,-396:33:0
Scaffold42562	373939	.	C	<INS:ME:RTE8BF6ALB220127>	.	ac0	TSD=null;ASSESS=4;INTERNAL=Ocbimv22026099m.g,INTRONIC;SVTYPE=RTE8BF6ALB220127;SVLEN=1293;MEINFO=RTE8BF6ALB220127,1912,3205,+;DIFF=0.15:n1-1911,g1917a,a1939c,a1948t,c1953a,g1960c,g1965a,a1986t,a2022g,c2045a,a2049g,t2115c,g2184a,a2262t,d2287,n2288,a2301t,n2305-3206;LP=5;RP=11;RA=-1.138;PRIOR=false;SR=1	GT:GL:DP:AD	0/0:-2.04,-31.91,-499.4:53:2	0/0:-2.2,-35.52,-591.7:59:1	0/0:-2.31,-28.9,-465.4:48:1	0/0:-2.49,-30.1,-462.1:50:2
Scaffold4363	513439	.	A	<INS:ME:RTE8BF6ALB220127>	.	lc;ac0	TSD=null;ASSESS=3;INTERNAL=Ocbimv22026671m.g,INTRONIC;SVTYPE=RTE8BF6ALB220127;SVLEN=1270;MEINFO=RTE8BF6ALB220127,1935,3205,+;DIFF=0.1:n1-1934,t1941c,a1948c,g1951a,g1955a,g1989t,c1998t,t2007c,a2008t,g2016a,a2019g,c2026t,c2046t,a2049g,g2074a,a2139t,g2154t,a2171g,g2184a,c2187t,t2192c,c2211a,t2223c,g2224a,a2226t,a2262c,c2278t,t2285c,a2304c,n2312-3206;LP=28;RP=1;RA=4.807;PRIOR=false;SR=1	GT:GL:DP:AD	0/0:-0,-26.49,-528:44:0	0/0:-0,-22.28,-440:37:0	0/0:-0.13,-15.65,-304.4:26:0	0/0:-0,-14.45,-282:24:0
Scaffold43981	1427599	.	T	<INS:ME:RTE8BF6ALB220127>	.	hDP;lc	TSD=null;ASSESS=4;INTERNAL=Ocbimv22026797m.g,INTRONIC;SVTYPE=RTE8BF6ALB220127;SVLEN=1881;MEINFO=RTE8BF6ALB220127,1325,3206,+;DIFF=0.13:n1-1321,t1329c,g1332a,a1333g,c1334g,a1347g,a1390g,a1394g,t1431c,t1443g,g1459a,t1460g,c1471a,c1479t,a1515g,c1522t,c1532a,t1548c,t1563c,a1566t,g1569a,c1575t,t1605c,g1611t,a1612t,c1625t,a1645g,c1650t,t1657a,t1658g,a1689c,c1749t,g1774a,t1775c,t1776g,a1807t,n1813-3206;LP=46;RP=1;RA=5.524;PRIOR=false;SR=15	GT:GL:DP:AD	0/1:-276,-32.51,-324:54:27	0/1:-226,-22.88,-192:38:22	0/0:-0,-14.45,-288:24:0	0/0:-0,-16.86,-336:28:0
Scaffold4652	1439151	.	A	<INS:ME:RTE8BF6ALB220127>	.	ac0;s25	TSD=null;ASSESS=4;INTERNAL=null,null;SVTYPE=RTE8BF6ALB220127;SVLEN=441;MEINFO=RTE8BF6ALB220127,2764,3205,+;DIFF=0.12:n1-2763,a2809c,c2814t,t2837c,c2847a,g2853a,g2870t,g2896a,g2906a,c2925t,a2926g,g2928a,c2940t,t2944c,t2952c,g2953c,t2977c,c2979t,a3006c,a3009t,g3020a,c3023t,c3025t,t3037c,g3040a,t3043a,t3093a,c3117t,t3123c,g3145a,t3160c,a3174g,a3191c,a3203g;LP=1;RP=293;RA=-8.195;PRIOR=false;SR=4	GT:GL:DP:AD	./.:-0,-0,-0	0/0:-18.7,-133.66,-1419.7:222:1	./.:-0,-0,-0	0/0:-26.79,-146.9,-1506.2:244:1
Scaffold4696	909475	.	A	<INS:ME:RTE8BF6ALB220127>	.	hDP;lc	TSD=TATATATATATATA;ASSESS=5;INTERNAL=null,null;SVTYPE=RTE8BF6ALB220127;SVLEN=1403;MEINFO=RTE8BF6ALB220127,1803,3206,+;DIFF=0.15:n1-1800,c1826t,g1883a,t1884c,t1891c,a1905t,c1914t,g1917a,a1948c,g1951a,g1955a,g1981a,g1989t,c1998t,t2007c,a2008t,g2016a,a2019g,c2026t,c2046t,a2049g,a2139t,a2171g,g2184a,c2187t,t2192c,c2211a,t2223c,g2224a,a2226t,a2262c,c2278t,a2304c,n2312-3206;LP=25;RP=1;RA=4.644;PRIOR=false;SR=35	GT:GL:DP:AD	0/0:-0.6,-27.69,-536.6:46:1	0/0:-0,-31.91,-627.2:53:0	0/1:-184.7,-23.48,-245.2:39:18	0/1:-174,-20.47,-216:34:16
Scaffold46983	1089722	.	T	<INS:ME:RTE8BF6ALB220127>	.	hDP	TSD=T;ASSESS=5;INTERNAL=Ocbimv22027824m.g,INTRONIC;SVTYPE=RTE8BF6ALB220127;SVLEN=1428;MEINFO=RTE8BF6ALB220127,1777,3205,+;DIFF=0.12:n1-1776,a1807t,c1826t,t1854g,t1884c,t1891c,a1905t,c1914t,g1917a,a1948c,g1951a,g1955a,g1989t,c1998t,t2007c,a2008t,g2016a,a2019g,c2026t,g2031a,g2044a,a2049g,a2139t,t2155c,a2171g,n2184-3206;LP=1;RP=23;RA=-4.524;PRIOR=false;SR=39	GT:GL:DP:AD	0/0:-0,-26.49,-528:44:0	0/0:-0,-24.68,-492:41:0	0/1:-162,-22.28,-263.6:37:15	0/1:-191.6,-24.68,-276:41:18
Scaffold47317	357711	.	A	<INS:ME:RTE8BF6ALB220127>	.	hDP;lc;ac0	TSD=null;ASSESS=4;INTERNAL=null,null;SVTYPE=RTE8BF6ALB220127;SVLEN=3198;MEINFO=RTE8BF6ALB220127,7,3205,+;DIFF=0.09:n1-6,g23c,t24c,c25g,t32g,d67,g86a,t87g,c94t,g110t,t158a,a162g,t168c,t171a,g174a,c189a,g210a,g220a,g226c,c228t,c229t,c247t,a248g,c255t,c298t,g330t,c337t,n348-3206;LP=3;RP=108;RA=-5.17;PRIOR=false;SR=9	GT:GL:DP:AD	0/0:-1.81,-29.5,-481.6:49:0	0/0:-3.04,-40.94,-663.4:68:1	0/0:-2.35,-31.31,-451.1:52:0	0/0:-1.01,-26.49,-393.7:44:1
Scaffold47317	887643	.	A	<INS:ME:RTE8BF6ALB220127>	.	PASS	TSD=null;ASSESS=3;INTERNAL=null,null;SVTYPE=RTE8BF6ALB220127;SVLEN=1328;MEINFO=RTE8BF6ALB220127,1878,3206,-;DIFF=0.12:n1-1875,t1884c,t1891c,a1905t,c1914t,g1917a,a1948c,g1951a,g1955a,g1989t,c1998t,t2007c,a2008t,g2016a,a2019g,c2026t,g2031a,a2049g,a2139t,t2155c,a2171g,g2184a,c2187t,t2190g,t2192c,c2211a,t2223c,g2224a,a2226t,a2262c,n2277-2304,a2313g,a2318c,a2325t,a2361c,t2370g,a2418t,c2426t,a2427g,n2452-3206;LP=1;RP=19;RA=-4.248;PRIOR=false;SR=11	GT:GL:DP:AD	0/1:-180,-28.3,-360:47:17	0/1:-108,-21.67,-312:36:10	0/1:-184.1,-24.08,-261.09:40:18	0/1:-120,-18.66,-240:31:11
Scaffold4752	2263212	.	T	<INS:ME:RTE8BF6ALB220127>	.	lc	TSD=null;ASSESS=4;INTERNAL=null,null;SVTYPE=RTE8BF6ALB220127;SVLEN=442;MEINFO=RTE8BF6ALB220127,2764,3206,+;DIFF=0.1:n1-2764,c2814t,t2829c,t2837c,c2847a,g2853a,t2886c,g2896a,g2906a,c2925t,a2926g,g2928a,g2943a,t2944c,t2952c,t2977c,c2979t,g2996a,c3001a,a3006c,a3008g,a3009t,c3023t,c3025t,t3037c,g3040a,t3043a,a3045t,t3063c,t3093a,n3106-3206;LP=24;RP=1;RA=4.585;PRIOR=false;SR=8	GT:GL:DP:AD	0/0:-0.03,-4.21,-72.7:7:0	0/0:-0.12,-9.03,-156.6:15:0	0/1:-127.1,-13.25,-100.8:22:13	0/1:-89.98,-15.05,-143.1:25:9
Scaffold4773	57667	.	C	<INS:ME:RTE8BF6ALB220127>	.	PASS	TSD=null;ASSESS=4;INTERNAL=Ocbimv22028122m.g,INTRONIC;SVTYPE=RTE8BF6ALB220127;SVLEN=685;MEINFO=RTE8BF6ALB220127,2521,3206,+;DIFF=0.05:n1-2523,c2535a,a2544t,a2564g,t2568c,t2598c,a2607c,c2611t,g2619c,a2623t,a2634t,c2646t,a2652t,c2661g,a2666c,t2670c,g2671a,t2672a,g2673a,a2677g,n2689-2811,c2814t,t2829c,t2837c,c2847a,g2853a,t2886c,g2896a,g2906a,c2925t,a2926g,g2928a,g2943a,t2944c,g2945a,t2952c,n2963-3206;LP=5;RP=1;RA=2.322;PRIOR=false;SR=6	GT:GL:DP:AD	0/0:-0,-19.87,-396:33:0	0/0:-0,-27.09,-540:45:0	0/1:-84,-16.26,-228:27:8	0/1:-120,-17.46,-214.8:29:11
Scaffold4773	1059033	.	T	<INS:ME:RTE8BF6ALB220127>	.	hDP;ac0	TSD=null;ASSESS=3;INTERNAL=Ocbimv22028136m.g,PROMOTER;SVTYPE=RTE8BF6ALB220127;SVLEN=161;MEINFO=RTE8BF6ALB220127,3044,3205,-;DIFF=0.04:n1-3043,c3067a,g3092t,g3097a,t3101a,g3102a,c3117t,t3192g,g3195a;LP=2;RP=5;RA=-1.322;PRIOR=false;SR=1	GT:GL:DP:AD	0/0:-1.73,-25.89,-478.1:43:2	0/0:-0.6,-21.07,-408.6:35:1	0/0:-0.43,-25.29,-495.9:42:0	0/0:-0.43,-25.29,-495.2:42:0
Scaffold48	533554	.	G	<INS:ME:RTE8BF6ALB220127>	.	hDP;lc;ac0	TSD=null;ASSESS=1;INTERNAL=Ocbimv22028257m.g,TERMINATOR;SVTYPE=RTE8BF6ALB220127;SVLEN=2043;MEINFO=RTE8BF6ALB220127,1162,3205,+;DIFF=0.08:n1-1161,a1167g,c1180t,g1184a,t1191c,c1200t,a1206g,c1212t,a1215g,t1224c,g1226a,a1232g,t1254g,t1256a,t1260a,g1287a,n1311-1612,c1625t,a1628c,a1645g,c1650t,t1657a,t1658g,a1689c,c1749t,g1774a,t1775c,t1776g,n1805-2019,c2026t,g2031a,a2049g,a2139t,t2155c,n2166-3206;LP=2;RP=4;RA=-1;PRIOR=false;SR=0	GT:GL:DP:AD	0/0:-1.19,-33.11,-599.1:55:1	0/0:-2.68,-33.11,-582.1:55:2	0/0:-1.23,-32.51,-597.1:54:0	0/0:-5.8,-40.34,-613.7:67:0
Scaffold4833	209007	.	A	<INS:ME:RTE8BF6ALB220127>	.	hDP;lc;ac0	TSD=null;ASSESS=3;INTERNAL=null,null;SVTYPE=RTE8BF6ALB220127;SVLEN=1629;MEINFO=RTE8BF6ALB220127,1576,3205,+;DIFF=0.06:n1-1575,t1605c,a1612t,c1621t,c1625t,a1645g,c1650t,t1657a,t1658g,a1689c,c1749t,g1774a,t1775c,t1776g,t1787g,n1792-3206;LP=7;RP=1;RA=2.807;PRIOR=false;SR=1	GT:GL:DP:AD	0/0:-0.01,-28.9,-560.2:48:0	0/0:-0,-28.3,-562:47:0	0/0:-0,-25.89,-514:43:0	0/0:-0.17,-25.89,-506.5:43:0
Scaffold4892	596946	.	C	<INS:ME:RTE8BF6ALB220127>	.	ac0	TSD=null;ASSESS=4;INTERNAL=null,null;SVTYPE=RTE8BF6ALB220127;SVLEN=357;MEINFO=RTE8BF6ALB220127,2848,3205,-;DIFF=0.1:n1-2847,g2853a,n2899-2911,a2926g,t2944c,g2945a,t2952c,g2953a,t2977c,c2979a,t2986a,a3006t,c3007a,a3008g,c3025t,g3040a,t3043c,t3096a,t3101c,c3117t,t3171c,a3174g;LP=17;RP=1;RA=4.087;PRIOR=false;SR=11	GT:GL:DP:AD	0/0:-2.23,-30.1,-550.7:50:1	0/0:-1.99,-29.5,-547:49:1	0/0:-2.01,-19.87,-335.3:33:1	0/0:-0.61,-28.3,-525.9:47:1
Scaffold4983	1931712	.	A	<INS:ME:RTE8BF6ALB220127>	.	lc;ac0	TSD=null;ASSESS=3;INTERNAL=Ocbimv22028914m.g,INTRONIC;SVTYPE=RTE8BF6ALB220127;SVLEN=926;MEINFO=RTE8BF6ALB220127,2279,3205,-;DIFF=0.09:n1-2278,t2285c,a2304c,a2313g,a2325t,a2361c,t2370g,a2418t,c2426t,a2427g,g2461a,c2484t,g2520a,a2521g,c2523a,c2535a,a2544t,a2564g,t2568c,n2588-2732,c2736t,a2739g,t2742c,c2751t,c2757t,a2762g,a2763t,c2814t,t2829c,t2837c,c2847a,g2853a,n2884-3206;LP=88;RP=1;RA=6.459;PRIOR=false;SR=2	GT:GL:DP:AD	0/0:-1.2,-24.68,-469.2:41:2	0/0:-1.2,-27.09,-517.2:45:2	0/0:-1.81,-15.65,-277.41:26:3	0/0:-2.5,-21.67,-381.11:36:4
Scaffold50133	323662	.	A	<INS:ME:RTE8BF6ALB220127>	.	lc	TSD=null;ASSESS=4;INTERNAL=null,null;SVTYPE=RTE8BF6ALB220127;SVLEN=1377;MEINFO=RTE8BF6ALB220127,1829,3206,+;DIFF=0.11:n1-1829,t1854g,t1860c,t1884c,t1891c,a1905t,c1914t,g1917a,a1948c,g1951a,g1955a,g1989t,c1998t,t2007c,a2008t,g2016a,a2019g,c2026t,g2031a,a2049g,a2139t,t2155c,a2171g,n2184-3206;LP=22;RP=1;RA=4.459;PRIOR=false;SR=43	GT:GL:DP:AD	0/1:-242,-28.3,-288:47:23	0/1:-194,-26.49,-300:44:19	0/1:-184,-26.49,-324:44:17	0/1:-188,-26.49,-312:44:18
Scaffold51608	1059795	.	G	<INS:ME:RTE8BF6ALB220127>	.	hDP;lc	TSD=null;ASSESS=3;INTERNAL=null,null;SVTYPE=RTE8BF6ALB220127;SVLEN=1169;MEINFO=RTE8BF6ALB220127,2037,3206,-;DIFF=0.12:n1-2031,a2049g,a2139t,t2144g,t2155c,a2171g,g2184a,c2187t,t2190g,t2192c,c2211a,t2223c,g2224a,a2226t,a2262c,c2277a,c2278t,t2285c,a2304c,a2313g,a2325t,a2361c,t2370g,c2381a,g2383t,a2418t,n2425-3206;LP=1;RP=29;RA=-4.858;PRIOR=false;SR=36	GT:GL:DP:AD	0/0:-0,-25.29,-504:42:0	0/0:-0,-30.71,-612:51:0	0/1:-122.06,-19.27,-232.9:32:12	0/1:-154.82,-25.29,-303.5:42:15
Scaffold51608	1374830	.	C	<INS:ME:RTE8BF6ALB220127>	.	lc	TSD=ATTATC;ASSESS=5;INTERNAL=null,null;SVTYPE=RTE8BF6ALB220127;SVLEN=2374;MEINFO=RTE8BF6ALB220127,831,3205,-;DIFF=0.08:n1-830,t867c,t870c,a880t,t891c,a912t,t922g,t926g,t947a,a951t,c979t,c996t,a997g,g1004a,t1008a,a1015g,g1025t,a1026t,c1027a,c1031a,a1032g,c1034a,a1035t,g1041a,c1050g,t1065c,g1071a,t1074c,t1084c,t1094a,a1095g,c1101t,g1111a,c1138t,t1143c,c1155t,g1161a,a1167g,n1174-3206;LP=64;RP=1;RA=6;PRIOR=false;SR=6	GT:GL:DP:AD	0/1:-169.83,-25.29,-280.2:42:18	0/1:-118.2,-24.08,-332.5:40:12	0/1:-113.03,-24.08,-329.31:40:12	0/1:-78.4,-20.47,-312:34:8
Scaffold52191	49433	.	A	<INS:ME:RTE8BF6ALB220127>	.	PASS	TSD=null;ASSESS=4;INTERNAL=Ocbimv22029534m.g,INTRONIC;SVTYPE=RTE8BF6ALB220127;SVLEN=1388;MEINFO=RTE8BF6ALB220127,1818,3206,+;DIFF=0.1:n1-1816,c1826t,t1854g,t1884c,t1891c,a1905t,c1914t,g1917a,a1948c,g1951a,g1955a,g1989t,c1998t,t2007c,a2008t,g2016a,a2019g,c2026t,g2031a,a2049g,a2139t,g2153t,t2155c,n2171-3206;LP=44;RP=1;RA=5.459;PRIOR=false;SR=37	GT:GL:DP:AD	0/1:-104,-19.27,-264:32:10	0/1:-164,-28.3,-372:47:16	1/1:-276.6,-16.26,-0.6:27:26	0/1:-196,-13.25,-48:22:18
Scaffold52191	471566	.	T	<INS:ME:RTE8BF6ALB220127>	.	hDP	TSD=null;ASSESS=4;INTERNAL=null,null;SVTYPE=RTE8BF6ALB220127;SVLEN=1257;MEINFO=RTE8BF6ALB220127,1949,3206,+;DIFF=0.13:n1-1951,g1955a,g1989t,c1998t,t2007c,a2008t,g2016a,a2019g,c2026t,c2046t,a2049g,a2139t,a2171g,g2184a,c2187t,t2192c,c2211a,t2223c,g2224a,a2226t,a2262c,c2277a,c2278t,t2285c,a2304c,a2313g,a2325t,a2361c,t2370g,n2405-3206;LP=29;RP=1;RA=4.858;PRIOR=false;SR=22	GT:GL:DP:AD	0/1:-166.1,-24.68,-298:41:16	0/1:-175.9,-23.48,-264:39:17	0/0:-0,-19.27,-384:32:0	0/0:-0,-19.27,-382:32:0
Scaffold52756	449704	.	T	<INS:ME:RTE8BF6ALB220127>	.	hDP;lc	TSD=null;ASSESS=3;INTERNAL=Ocbimv22029765m.g,INTRONIC;SVTYPE=RTE8BF6ALB220127;SVLEN=1627;MEINFO=RTE8BF6ALB220127,1579,3206,+;DIFF=0.13:n1-1429,t1436g,a1450c,g1459a,t1460g,a1468c,c1471a,a1515g,t1548c,a1562g,t1563c,a1566t,g1569a,c1575t,a1576t,a1612t,c1621t,n1633-1795,c1826t,t1884c,t1891c,n1901-1918,a1948c,g1951a,g1955a,g1989t,c1998t,t2007c,a2008t,g2016a,a2019g,c2026t,c2046t,a2049g,n2065-3206;LP=3;RP=11;RA=-1.874;PRIOR=false;SR=14	GT:GL:DP:AD	0/0:-7.67,-49.97,-570.5:83:2	0/0:-8.38,-41.54,-481.61:69:4	0/0:-9.94,-42.14,-381.91:70:3	0/1:-75.3,-53.58,-527.31:89:11
Scaffold52836	684	.	A	<INS:ME:RTE8BF6ALB220127>	.	ac0	TSD=null;ASSESS=2;INTERNAL=Ocbimv22029804m.g,INTRONIC;SVTYPE=RTE8BF6ALB220127;SVLEN=1755;MEINFO=RTE8BF6ALB220127,1450,3205,-;DIFF=0.04:n1-1449,g1459a,t1460g,c1471a,c1479t,a1515g,c1522t,c1532a,t1548c,t1563c,a1566t,g1569a,c1575t,t1605c,n1611-3206;LP=5;RP=1;RA=2.322;PRIOR=false;SR=0	GT:GL:DP:AD	0/0:-1.2,-23.48,-432.8:39:2	0/0:-0.6,-27.09,-520.6:45:1	0/0:-0,-18.06,-356:30:0	0/0:-0,-23.48,-456.4:39:0
Scaffold52836	1618272	.	A	<INS:ME:RTE8BF6ALB220127>	.	PASS	TSD=null;ASSESS=1;INTERNAL=Ocbimv22029853m.g,INTRONIC;SVTYPE=RTE8BF6ALB220127;SVLEN=2928;MEINFO=RTE8BF6ALB220127,277,3205,-;DIFF=0.09:n1-276,a297g,g309a,g318a,t345c,t352a,a366g,g375a,c390t,t393a,g465a,t468a,t477a,a480g,a510c,c513t,t520a,c522t,t525c,a529g,t540c,t544c,g559a,g561a,a567t,c570t,a571g,t573c,g579a,c588a,g594a,g597t,t606a,a612t,a614t,t627c,g645a,t656c,a662g,t690a,t699c,a702t,t708c,n713-3206;LP=56;RP=1;RA=5.807;PRIOR=false;SR=0	GT:GL:DP:AD	0/0:-1.89,-18.66,-338.4:31:2	0/1:-40.09,-19.27,-320.7:32:4	0/0:-0.6,-18.66,-360.6:31:1	0/0:-2.41,-20.47,-360.21:34:4
Scaffold5554	671983	.	T	<INS:ME:RTE8BF6ALB220127>	.	hDP;lc;s25	TSD=null;ASSESS=4;INTERNAL=null,null;SVTYPE=RTE8BF6ALB220127;SVLEN=2043;MEINFO=RTE8BF6ALB220127,1162,3205,+;DIFF=0.12:n1-2331,a2361c,t2370g,a2418t,c2426t,a2427g,g2461a,c2484t,g2520a,a2521g,c2523a,c2535a,a2544t,a2564g,t2568c,t2598c,a2607c,c2611t,g2619c,a2623t,a2634t,c2646t,a2652t,c2661g,a2666c,t2670c,g2671a,t2672a,g2673a,a2677g,g2689a,c2690t,a2692t,a2703t,n2710-2742,c2751t,c2757t,a2762g,a2763t,c2814t,t2829c,t2837c,g2838a,c2847a,g2853a,c2894t,g2896a,g2906a,c2925t,a2926g,g2928a,g2943a,t2944c,t2952c,t2977c,c2979t,n2985-3025,g3039a,t3043c,n3065-3206;LP=8;RP=6;RA=0.415;PRIOR=false;SR=12	GT:GL:DP:AD	0/1:-41.61,-32.51,-352.84:54:6	./.:-0,-0,-0	0/0:-12.73,-48.16,-514.71:80:5	./.:-0,-0,-0
Scaffold5676	1054452	.	T	<INS:ME:RTE8BF6ALB220127>	.	hDP;lc;ac0	TSD=null;ASSESS=4;INTERNAL=null,null;SVTYPE=RTE8BF6ALB220127;SVLEN=974;MEINFO=RTE8BF6ALB220127,2231,3205,-;DIFF=0.16:n1-2230,a2262c,a2301g,a2304c,a2325t,t2332c,g2337a,t2370g,g2371c,c2401a,a2427g,g2461a,c2484t,a2488c,g2520a,a2521g,c2523a,c2535a,a2544t,t2568c,t2598c,a2607c,c2611t,g2619c,a2623t,a2634t,c2646t,a2652t,c2661g,a2666t,t2670c,g2671a,t2672a,g2673a,a2677g,g2689a,c2690t,a2692t,a2703t,n2715-2816,n2830-2832,a2842t,n2867-2944,t2952c,g2965a,t2977c,c2979t,g2996a,c3001a,a3006c,a3008g,a3009t,c3023a,c3025t,t3037c,g3040a,t3043a,a3045t,t3093a,c3117t,t3123c,c3135t,g3145a,t3160c,a3174g,c3186t,a3191c,a3203g;LP=17;RP=1;RA=4.087;PRIOR=false;SR=4	GT:GL:DP:AD	0/0:-2.58,-25.29,-394.41:42:4	0/0:-2.22,-25.29,-393.51:42:3	0/0:-0.82,-22.28,-359.3:37:1	0/0:-1.29,-21.67,-363.8:36:1
Scaffold56856	752309	.	A	<INS:ME:RTE8BF6ALB220127>	.	PASS	TSD=dATAAT;ASSESS=5;INTERNAL=null,null;SVTYPE=RTE8BF6ALB220127;SVLEN=1870;MEINFO=RTE8BF6ALB220127,1335,3205,+;DIFF=0.09:n1-1334,a1347g,a1390g,a1394g,t1431c,g1459a,t1460g,c1471a,c1479t,a1515g,c1522t,c1532a,t1548c,t1563c,a1566t,g1569a,c1575t,t1605c,g1611t,a1612t,c1625t,n1645-1663,a1689c,c1749t,g1774a,t1775c,t1776g,a1807t,n1814-3206;LP=1;RP=28;RA=-4.807;PRIOR=false;SR=29	GT:GL:DP:AD	0/0:-0,-26.49,-528:44:0	0/0:-0,-38.53,-768:64:0	0/1:-159.2,-29.5,-406:49:15	0/1:-178.1,-33.72,-456:56:18
Scaffold56856	915745	.	A	<INS:ME:RTE8BF6ALB220127>	.	lc	TSD=null;ASSESS=1;INTERNAL=null,null;SVTYPE=RTE8BF6ALB220127;SVLEN=900;MEINFO=RTE8BF6ALB220127,2305,3205,-;DIFF=0.11:n1-2304,a2313g,a2325t,a2361c,t2370g,a2418t,c2426t,a2427g,g2461a,c2484t,g2520a,a2521g,c2523a,c2535a,a2544t,a2564g,t2568c,t2598c,a2607c,c2611t,g2619c,a2623t,a2634t,c2646t,a2652t,c2661g,a2666c,n2670-3206;LP=19;RP=1;RA=4.248;PRIOR=false;SR=0	GT:GL:DP:AD	0/1:-43.37,-25.89,-401.11:43:5	0/1:-42.3,-22.88,-370.86:38:5	0/0:-0.02,-24.68,-470.3:41:0	0/0:-0.01,-28.3,-547.2:47:0
Scaffold56856	1608446	.	A	<INS:ME:RTE8BF6ALB220127>	.	PASS	TSD=GA;ASSESS=5;INTERNAL=null,null;SVTYPE=RTE8BF6ALB220127;SVLEN=1827;MEINFO=RTE8BF6ALB220127,1378,3205,-;DIFF=0.09:n1-1377,a1390g,a1394g,t1431c,t1443g,g1459a,t1460g,c1471a,c1479t,a1515g,c1522t,c1532a,t1548c,t1563c,a1566t,g1569a,c1575t,t1605c,g1611t,a1612t,c1625t,a1645g,c1650t,t1657a,t1658g,a1689c,c1749t,n1774-3206;LP=70;RP=1;RA=6.129;PRIOR=false;SR=58	GT:GL:DP:AD	0/1:-260,-30.71,-312:51:25	0/1:-218,-28.9,-324:48:21	0/1:-208,-19.87,-156:33:20	0/1:-220.1,-19.87,-144:33:21
Scaffold56856	1684475	.	A	<INS:ME:RTE8BF6ALB220127>	.	lc	TSD=dTATAT;ASSESS=5;INTERNAL=Ocbimv22030911m.g,INTRONIC;SVTYPE=RTE8BF6ALB220127;SVLEN=1870;MEINFO=RTE8BF6ALB220127,1335,3205,+;DIFF=0.13:n1-1334,a1347g,a1390g,a1394g,t1431c,t1443g,g1459a,t1460g,c1471a,c1479g,a1515g,c1522t,c1532a,t1548c,t1563c,a1566t,g1569a,c1575t,t1605c,g1611t,a1612t,c1625t,a1645g,c1650t,t1657a,t1658g,a1689c,c1749t,n1760-3206;LP=1;RP=39;RA=-5.285;PRIOR=false;SR=17	GT:GL:DP:AD	0/1:-150.13,-18.06,-162.5:30:15	0/1:-194.8,-14.45,-59.9:24:19	0/0:-0,-8.43,-158.6:14:0	0/0:-0,-11.44,-217.7:19:0
Scaffold58428	333027	.	A	<INS:ME:RTE8BF6ALB220127>	.	PASS	TSD=null;ASSESS=3;INTERNAL=Ocbimv22031291m.g,INTRONIC;SVTYPE=RTE8BF6ALB220127;SVLEN=1174;MEINFO=RTE8BF6ALB220127,2032,3206,-;DIFF=0.13:n1-2031,c2046t,a2049g,a2139t,a2171g,g2184a,c2187t,t2192c,c2211a,t2223c,g2224a,a2226t,a2262c,c2277a,c2278t,t2285c,a2304c,a2313g,a2325t,a2361c,t2370g,a2418t,c2426t,a2427g,c2434a,c2456a,g2461a,c2484t,g2520a,a2521g,c2523a,c2535a,n2542-3206;LP=1;RP=71;RA=-6.15;PRIOR=false;SR=86	GT:GL:DP:AD	0/1:-146,-24.68,-324:41:14	0/1:-156,-23.48,-288:39:15	0/1:-266,-25.89,-216:43:25	0/1:-218,-26.49,-276:44:21
Scaffold58428	388691	.	A	<INS:ME:RTE8BF6ALB220127>	.	PASS	TSD=AA;ASSESS=5;INTERNAL=null,null;SVTYPE=RTE8BF6ALB220127;SVLEN=1339;MEINFO=RTE8BF6ALB220127,1866,3205,-;DIFF=0.1:n1-1865,t1884c,t1891c,a1905t,c1914t,g1917a,a1948c,g1951a,g1955a,g1989t,c1998t,t2007c,a2008t,g2016a,a2019g,c2026t,c2046t,a2049g,a2139t,a2171g,g2184a,c2187t,t2192c,c2211a,t2223c,g2224a,a2226t,n2249-3206;LP=62;RP=1;RA=5.954;PRIOR=false;SR=66	GT:GL:DP:AD	1/1:-399.01,-25.29,-1.81:42:39	0/1:-306,-21.07,-60:35:30	0/0:-0,-23.48,-462.2:39:0	0/0:-1.37,-27.69,-537.2:46:0
Scaffold58997	150983	.	T	<INS:ME:RTE8BF6ALB220127>	.	hDP;lc	TSD=null;ASSESS=4;INTERNAL=null,null;SVTYPE=RTE8BF6ALB220127;SVLEN=834;MEINFO=RTE8BF6ALB220127,2372,3206,+;DIFF=0.06:n1-2372,a2418t,c2426t,a2427g,g2461a,c2484t,g2520a,a2521g,c2523a,c2535a,a2544t,a2564g,t2568c,n2574-2779,c2814t,a2826c,t2829c,t2837c,c2847a,g2853a,t2886c,g2896a,g2906a,n2925-2997,a3006c,c3007t,a3008g,c3023t,c3025t,t3037c,g3040a,t3043a,a3049c,a3052c,c3076t,n3093-3206;LP=11;RP=2;RA=2.459;PRIOR=false;SR=5	GT:GL:DP:AD	0/0:-1.17,-22.28,-394.4:37:0	0/0:-0.73,-19.87,-368.3:33:1	0/1:-70.61,-16.26,-215.72:27:8	0/1:-62.27,-14.45,-168.7:24:7
Scaffold59591	247046	.	A	<INS:ME:RTE8BF6ALB220127>	.	hDP	TSD=null;ASSESS=3;INTERNAL=Ocbimv22031675m.g,TERMINATOR;SVTYPE=RTE8BF6ALB220127;SVLEN=447;MEINFO=RTE8BF6ALB220127,2759,3206,-;DIFF=0.09:n1-2763,c2814t,t2829c,t2837c,c2847a,g2853a,t2886c,g2896a,g2906a,c2925t,a2926g,g2928a,g2943a,t2944c,t2952c,t2977c,c2979t,g2996a,c3001a,a3006c,a3008g,a3009t,c3023t,c3025t,t3037c,g3040a,t3043a,a3045t,t3063c,t3093a,t3111g,c3117t,t3123c,g3145a,t3160c,a3174g,a3191c,n3197-3206;LP=1;RP=51;RA=-5.672;PRIOR=false;SR=58	GT:GL:DP:AD	0/1:-269.8,-33.11,-336:55:27	0/1:-198.4,-25.89,-276:43:20	0/1:-202.2,-25.89,-276:43:20	0/1:-184.8,-25.89,-288:43:19
Scaffold59591	570524	.	C	<INS:ME:RTE8BF6ALB220127>	.	hDP	TSD=null;ASSESS=3;INTERNAL=Ocbimv22031684m.g,INTRONIC;SVTYPE=RTE8BF6ALB220127;SVLEN=178;MEINFO=RTE8BF6ALB220127,3027,3205,+;DIFF=0.06:n1-3026,a3033g,t3037c,g3040a,t3043a,a3045t,t3063c,t3093a,t3111g,c3117t,i3123t,g3145a,t3160c,a3174g,a3191c,a3203g;LP=1;RP=26;RA=-4.7;PRIOR=false;SR=19	GT:GL:DP:AD	0/1:-69.81,-23.48,-353.1:39:9	0/1:-109.1,-24.68,-340.03:41:12	0/1:-164.1,-20.47,-216:34:16	0/1:-133.61,-22.88,-281.92:38:14
Scaffold60914	981613	.	C	<INS:ME:RTE8BF6ALB220127>	.	ac0	TSD=null;ASSESS=4;INTERNAL=Ocbimv22032009m.g,INTRONIC;SVTYPE=RTE8BF6ALB220127;SVLEN=1671;MEINFO=RTE8BF6ALB220127,1534,3205,-;DIFF=0.06:n1-2979,a3004t,a3006t,c3007a,a3008g,a3018t,g3020a,c3025t,g3040a,a3046c,g3072a,c3076t,g3083a,g3099a,t3101c,c3117t,t3150g,a3174g,a3203g;LP=36;RP=1;RA=5.17;PRIOR=false;SR=23	GT:GL:DP:AD	0/0:-3.64,-32.51,-503:54:0	0/0:-3.32,-37.93,-609.71:63:4	0/0:-3.17,-29.5,-454.2:49:1	0/0:-4.3,-28.9,-419.8:48:1
Scaffold62539	1085784	.	G	<INS:ME:RTE8BF6ALB220127>	.	lc;ac0	TSD=null;ASSESS=4;INTERNAL=Ocbimv22032341m.g,INTRONIC;SVTYPE=RTE8BF6ALB220127;SVLEN=390;MEINFO=RTE8BF6ALB220127,2815,3205,+;DIFF=0.11:n1-2814,t2829c,t2837c,c2847a,g2853a,t2886c,g2896a,g2906a,c2925t,a2926g,g2928a,g2943a,t2944c,t2952c,t2977c,c2979t,g2996a,c3001a,a3006c,a3008g,a3009t,c3023t,c3025t,t3037c,g3040a,t3043a,a3045t,t3063c,t3093a,t3111g,c3117t,t3123c,g3145a,t3160c,a3174g,n3188-3206;LP=75;RP=1;RA=6.229;PRIOR=false;SR=3	GT:GL:DP:AD	0/0:-1.23,-20.47,-368.2:34:2	0/0:-1.81,-18.06,-318.71:30:3	0/0:-0,-18.06,-358:30:0	0/0:-0,-21.67,-430:36:0
Scaffold62539	1219586	.	T	<INS:ME:RTE8BF6ALB220127>	.	hDP;ac0	TSD=null;ASSESS=1;INTERNAL=null,null;SVTYPE=RTE8BF6ALB220127;SVLEN=873;MEINFO=RTE8BF6ALB220127,2332,3205,+;DIFF=0.08:n1-2331,a2361c,t2370g,a2418t,c2426t,a2427g,g2461a,c2484t,g2520a,a2521g,c2523a,c2535a,a2544t,a2564g,t2568c,t2598c,a2607c,c2611t,g2619c,a2623t,a2634t,c2646t,a2652t,c2661g,a2666c,n2670-3206;LP=1;RP=12;RA=-3.585;PRIOR=false;SR=0	GT:GL:DP:AD	0/0:-0,-34.32,-684:57:0	0/0:-0,-24.68,-486.4:41:0	0/0:-0,-15.05,-299.6:25:0	0/0:-0,-22.88,-456:38:0
Scaffold65425	425346	.	G	<INS:ME:RTE8BF6ALB220127>	.	ac0	TSD=null;ASSESS=3;INTERNAL=null,null;SVTYPE=RTE8BF6ALB220127;SVLEN=501;MEINFO=RTE8BF6ALB220127,2704,3205,+;DIFF=0.12:n1-2703,a2715g,t2720c,t2721c,a2732g,c2736t,a2739g,t2742c,c2751t,c2757t,a2762g,a2763t,g2768a,c2814t,t2829c,t2837c,c2847a,g2853a,t2886c,g2896a,g2906a,c2925t,a2926g,g2928a,g2943a,t2944c,t2952c,t2977c,c2979t,g2996a,c3001a,a3006c,a3008g,a3009t,c3023t,c3025t,t3037c,g3040a,t3043a,a3045t,t3063c,t3093a,t3111g,c3117t,t3123c,g3145a,t3160c,a3174g,a3191c,a3203g;LP=1;RP=217;RA=-7.762;PRIOR=false;SR=4	GT:GL:DP:AD	0/0:-8.31,-105.96,-1424.2:176:1	0/0:-9.64,-95.73,-1262:159:2	0/0:-5.76,-90.91,-1382.61:151:3	0/0:-7.24,-85.49,-1231.61:142:5
Scaffold65425	730045	.	C	<INS:ME:RTE8BF6ALB220127>	.	hDP;ac0	TSD=null;ASSESS=4;INTERNAL=Ocbimv22033063m.g,INTRONIC;SVTYPE=RTE8BF6ALB220127;SVLEN=365;MEINFO=RTE8BF6ALB220127,2840,3205,+;DIFF=0.05:n1-2839,c2847a,g2853a,c2890t,g2906a,a2926g,t2944c,g2957t,t2961c,t2977c,n2991-3053,g3077a,g3083a,t3093a,c3117t,c3120t,c3135t,c3136t;LP=1;RP=6;RA=-2.585;PRIOR=false;SR=2	GT:GL:DP:AD	0/0:-0.22,-24.08,-457.8:40:0	0/0:-0,-30.71,-600.7:51:0	0/0:-0.22,-12.64,-243.1:21:0	0/0:-0,-18.66,-370.8:31:0
Scaffold65889	903572	.	A	<INS:ME:RTE8BF6ALB220127>	.	lc	TSD=dATAT;ASSESS=5;INTERNAL=Ocbimv22033243m.g,INTRONIC;SVTYPE=RTE8BF6ALB220127;SVLEN=1253;MEINFO=RTE8BF6ALB220127,1952,3205,+;DIFF=0.11:n1-1951,g1955a,g1989t,c1998t,t2007c,a2008t,g2016a,a2019g,c2026t,g2031a,a2049g,a2139t,t2155c,a2171g,g2184a,c2187t,t2190g,t2192c,c2211a,t2223c,g2224a,a2226t,a2262c,c2277a,c2278t,t2285c,a2304c,a2313g,a2325t,a2361c,t2370g,n2390-3206;LP=1;RP=19;RA=-4.248;PRIOR=false;SR=2	GT:GL:DP:AD	0/0:-0,-29.5,-588:49:0	0/0:-0,-26.49,-528:44:0	0/1:-80,-18.66,-276:31:8	0/1:-80,-27.69,-454:46:8
Scaffold6732	1287279	.	T	<INS:ME:RTE8BF6ALB220127>	.	ac0	TSD=null;ASSESS=3;INTERNAL=null,null;SVTYPE=RTE8BF6ALB220127;SVLEN=462;MEINFO=RTE8BF6ALB220127,2743,3205,+;DIFF=0.1:n1-2742,c2757t,a2762g,a2763t,a2776t,g2820a,t2824c,c2848t,a2862g,c2868t,a2895t,g2906a,t2944c,n2973-3010,a3018t,c3025t,n3030-3034,g3039a,g3040a,a3046c,g3072a,g3099a,t3101c,g3102a,g3112a,c3117t,g3126a,a3174g,a3203g;LP=9;RP=5;RA=0.848;PRIOR=false;SR=5	GT:GL:DP:AD	0/0:-5.82,-40.94,-614.8:68:0	0/0:-4.79,-40.34,-675.5:67:0	0/0:-4.52,-31.91,-467.4:53:2	0/0:-2.26,-40.94,-606.4:68:0
Scaffold6925	343465	.	T	<INS:ME:RTE8BF6ALB220127>	.	PASS	TSD=ATT;ASSESS=5;INTERNAL=Ocbimv22034172m.g,INTRONIC;SVTYPE=RTE8BF6ALB220127;SVLEN=764;MEINFO=RTE8BF6ALB220127,2442,3206,-;DIFF=0.11:n1-2440,g2461a,c2484t,g2520a,a2521g,c2523a,c2535a,a2544t,a2564g,t2568c,t2598c,a2607c,c2611t,g2619c,a2623t,a2634t,c2646t,a2652t,n2661-2678,g2689a,c2690t,a2692t,a2703t,a2715g,t2721c,a2732g,c2736t,a2739g,t2742c,c2751t,c2757t,a2762g,a2763t,c2814t,t2829c,t2837c,c2847a,g2853a,t2886c,g2896a,g2906a,c2925t,a2926g,g2928a,g2943a,t2944c,t2952c,n2977-3206;LP=1;RP=112;RA=-6.807;PRIOR=false;SR=81	GT:GL:DP:AD	0/1:-334,-26.49,-144:44:32	0/1:-334,-24.68,-108:41:32	0/1:-304,-22.28,-96:37:29	0/1:-204,-15.65,-72:26:20
Scaffold6925	1117189	.	T	<INS:ME:RTE8BF6ALB220127>	.	lc	TSD=null;ASSESS=4;INTERNAL=null,null;SVTYPE=RTE8BF6ALB220127;SVLEN=978;MEINFO=RTE8BF6ALB220127,2227,3205,-;DIFF=0.1:n1-2227,a2229t,t2231c,c2233g,a2262c,c2277a,c2278t,t2285c,a2304c,a2313g,a2325t,a2361c,t2370g,a2418t,c2426t,a2427g,g2461a,c2484t,g2520a,a2521g,c2523a,c2535a,a2544t,n2564-3206;LP=22;RP=1;RA=4.459;PRIOR=false;SR=1	GT:GL:DP:AD	0/0:-0.01,-24.68,-479.6:41:0	0/0:-0.03,-31.31,-601.5:52:0	0/1:-127.4,-25.89,-358:43:13	0/1:-47,-16.26,-255.2:27:5
Scaffold69674	866894	.	T	<INS:ME:RTE8BF6ALB220127>	.	ac0	TSD=null;ASSESS=4;INTERNAL=Ocbimv22034288m.g,TERMINATOR;SVTYPE=RTE8BF6ALB220127;SVLEN=3039;MEINFO=RTE8BF6ALB220127,166,3205,+;DIFF=0.09:n1-170,g196a,a213t,t216c,g220a,t225c,g226t,t227a,c236t,t244a,a248g,a256t,c267t,c268g,g274a,a297g,a340t,t343c,t345c,n352-412,c417t,a438t,g441a,g463a,g465a,t468a,t477a,g492t,c513t,c522t,t525c,a529g,g537a,t544c,n559-3206;LP=1;RP=12;RA=-3.585;PRIOR=false;SR=2	GT:GL:DP:AD	0/0:-0.14,-25.29,-452.2:42:0	0/0:-0.3,-24.68,-442.6:41:0	0/0:-0.89,-19.87,-351.6:33:1	0/0:-0.08,-18.66,-339.9:31:0
Scaffold7063	141945	.	A	<INS:ME:RTE8BF6ALB220127>	.	ac0;s25	TSD=null;ASSESS=3;INTERNAL=Ocbimv22034534m.g,TERMINATOR;SVTYPE=RTE8BF6ALB220127;SVLEN=437;MEINFO=RTE8BF6ALB220127,2768,3205,-;DIFF=0.08:n1-2767,t2778c,g2779a,a2793t,g2804a,t2837c,c2847t,g2853t,c2872t,a2904t,g2906a,n2918-2931,t2944c,a2948g,t2952c,t2977c,c2979a,a3006t,c3007a,a3008g,g3016a,a3018c,c3025t,g3040a,a3046c,g3059a,g3099a,t3101c,c3117t,a3174g,a3203g;LP=243;RP=1;RA=7.925;PRIOR=false;SR=24	GT:GL:DP:AD	./.:-0,-0,-0	./.:-0,-0,-0	./.:-0,-0,-0	./.:-0,-0,-0
Scaffold7273	278091	.	C	<INS:ME:RTE8BF6ALB220127>	.	ac0	TSD=null;ASSESS=3;INTERNAL=Ocbimv22034933m.g,PROMOTER;SVTYPE=RTE8BF6ALB220127;SVLEN=1331;MEINFO=RTE8BF6ALB220127,1874,3205,-;DIFF=0.09:n1-1873,t1884c,t1891c,a1905t,c1914t,g1917a,a1948c,g1951a,g1955a,g1989t,c1998t,t2007c,a2008t,g2016a,a2019g,c2026t,c2046t,a2049g,a2096g,c2105a,a2139t,a2171g,g2184a,c2187t,t2192c,n2205-3206;LP=8;RP=1;RA=3;PRIOR=false;SR=2	GT:GL:DP:AD	0/0:-0.56,-29.5,-463.3:49:0	0/0:-1.09,-30.71,-522.1:51:0	0/0:-1.35,-30.1,-501.1:50:0	0/0:-0.2,-34.32,-603.8:57:0
Scaffold7328	371370	.	T	<INS:ME:RTE8BF6ALB220127>	.	lc	TSD=null;ASSESS=4;INTERNAL=null,null;SVTYPE=RTE8BF6ALB220127;SVLEN=1015;MEINFO=RTE8BF6ALB220127,2190,3205,-;DIFF=0.08:n1-2890,g2906a,c2918t,c2925t,a2926g,t2944c,t2952c,t2977c,c2979t,t3003c,a3006c,a3008g,c3023t,c3025t,n3040-3206;LP=3;RP=2;RA=0.585;PRIOR=false;SR=2	GT:GL:DP:AD	0/0:-0,-17.46,-343.6:29:0	0/0:-0.6,-24.68,-478.6:41:1	0/1:-19.2,-15.65,-265.21:26:4	0/0:-0.61,-19.87,-378:33:1
Scaffold7898	843769	.	T	<INS:ME:RTE8BF6ALB220127>	.	lc	TSD=null;ASSESS=3;INTERNAL=Ocbimv22036036m.g,INTRONIC;SVTYPE=RTE8BF6ALB220127;SVLEN=1396;MEINFO=RTE8BF6ALB220127,1809,3205,+;DIFF=0.17:n1-1808,c1826t,t1854g,t1884c,t1891c,a1905t,c1914t,g1917a,a1948c,g1951a,g1955a,g1989t,c1998t,t2007c,a2008t,g2016a,a2019g,c2026t,g2031a,a2049g,a2139t,t2155c,a2171g,g2184a,c2187t,t2190g,t2192c,c2211a,t2223c,g2224a,a2226t,a2262t,c2277a,c2278t,t2285c,a2304c,a2313g,a2325c,a2361c,t2370g,n2412-3206;LP=1;RP=39;RA=-5.285;PRIOR=false;SR=46	GT:GL:DP:AD	0/1:-242.3,-30.1,-312.05:50:24	0/1:-212.7,-29.5,-336.1:49:21	0/0:-0,-18.66,-372:31:0	0/0:-0,-16.26,-324:27:0
Scaffold7907	246912	.	C	<INS:ME:RTE8BF6ALB220127>	.	lc;ac0	TSD=null;ASSESS=3;INTERNAL=null,null;SVTYPE=RTE8BF6ALB220127;SVLEN=1470;MEINFO=RTE8BF6ALB220127,1735,3205,-;DIFF=0.07:n1-1734,g1774a,t1775c,t1776g,t1884c,t1891c,a1905t,g1943c,a1948c,g1951a,g1955a,a1964t,t1978g,n1987,a1990t,n2007-3206;LP=7;RP=1;RA=2.807;PRIOR=false;SR=6	GT:GL:DP:AD	0/0:-0,-26.49,-517.7:44:0	0/0:-0.13,-22.88,-446.1:38:0	0/0:-0,-15.05,-299.1:25:0	0/0:-0,-24.08,-473.6:40:0
Scaffold7907	259007	.	T	<INS:ME:RTE8BF6ALB220127>	.	ac0	TSD=null;ASSESS=3;INTERNAL=Ocbimv22036062m.g,PROMOTER;SVTYPE=RTE8BF6ALB220127;SVLEN=283;MEINFO=RTE8BF6ALB220127,2922,3205,-;DIFF=0.09:n1-2921,a2926g,t2942a,g2943c,t2944c,a2948g,c2976t,t2977c,g2978a,c2979a,a3006t,c3007a,a3008g,c3025t,g3040a,t3043c,c3117t,t3123c,a3137c,g3145a,a3174g,a3203g;LP=20;RP=22;RA=-0.138;PRIOR=false;SR=6	GT:GL:DP:AD	0/0:-0,-13.85,-239.2:23:0	0/0:-1.04,-19.87,-332.3:33:0	0/0:-1.63,-21.07,-307.5:35:0	0/0:-1.5,-15.05,-235:25:0
Scaffold8154	684770	.	A	<INS:ME:RTE8BF6ALB220127>	.	lc	TSD=null;ASSESS=4;INTERNAL=null,null;SVTYPE=RTE8BF6ALB220127;SVLEN=917;MEINFO=RTE8BF6ALB220127,2289,3206,+;DIFF=0.1:n1-2286,a2304c,a2313g,a2325t,a2361c,t2370g,a2418t,c2426t,a2427g,g2461a,c2484t,g2520a,a2521g,c2523a,c2535a,a2544t,a2564g,t2568c,t2598c,a2607c,c2611t,g2619c,a2623t,a2634t,c2646t,a2652t,n2658-3206;LP=90;RP=1;RA=6.492;PRIOR=false;SR=67	GT:GL:DP:AD	1/1:-318.81,-22.88,-2.73:38:34	1/1:-325.71,-23.48,-2.7:39:35	1/1:-298.81,-20.47,-2.64:34:30	0/1:-222.7,-18.06,-84.11:30:23
Scaffold8227	625546	.	G	<INS:ME:RTE8BF6ALB220127>	.	hDP;ac0	TSD=null;ASSESS=1;INTERNAL=Ocbimv22036801m.g,INTRONIC;SVTYPE=RTE8BF6ALB220127;SVLEN=351;MEINFO=RTE8BF6ALB220127,2854,3205,+;DIFF=0.07:n1-2853,c2890t,g2891a,a2895t,g2906a,c2925g,a2926g,t2927g,t2931g,t2942g,t2944c,g2945t,t2952c,g2953c,a2956c,a2959c,a2960c,c2966g,t2977c,c2979t,g2996a,c3001a,a3006c,a3008g,a3009t,g3020c,c3023t,c3025t,t3037c,g3040a,t3043a,a3045t,t3093a,c3117t,g3124a,a3147g,a3174g;LP=6;RP=7;RA=-0.222;PRIOR=false;SR=0	GT:GL:DP:AD	0/0:-5.14,-59.6,-832:99:1	0/0:-5.36,-49.97,-694.21:83:4	0/0:-8.01,-61.41,-797.2:102:1	0/0:-5.08,-58.4,-797.9:97:1
Scaffold8294	699768	.	T	<INS:ME:RTE8BF6ALB220127>	.	PASS	TSD=null;ASSESS=3;INTERNAL=Ocbimv22036931m.g,INTRONIC;SVTYPE=RTE8BF6ALB220127;SVLEN=1594;MEINFO=RTE8BF6ALB220127,1612,3206,-;DIFF=0.14:n1-1612,c1625t,a1645g,c1650t,t1657a,t1658g,a1689c,c1749t,g1774a,t1775c,t1776g,a1807t,c1826t,t1854g,t1884c,t1891c,a1905t,c1914t,g1917a,a1948c,g1951a,g1955a,g1989t,c1998t,t2007c,a2008t,g2016a,a2019g,c2026t,g2031a,a2049g,n2122-3206;LP=1;RP=18;RA=-4.17;PRIOR=false;SR=12	GT:GL:DP:AD	1/1:-342.41,-21.67,-2.41:36:32	0/1:-268,-20.47,-96:34:26	0/1:-232,-19.27,-120:32:22	0/1:-284,-18.66,-48:31:27
Scaffold83201	1060703	.	A	<INS:ME:RTE8BF6ALB220127>	.	lc;ac0	TSD=null;ASSESS=1;INTERNAL=Ocbimv22037045m.g,INTRONIC;SVTYPE=RTE8BF6ALB220127;SVLEN=271;MEINFO=RTE8BF6ALB220127,2934,3205,-;DIFF=0.05:n1-2933,t2942c,g2943t,t2944c,t2952c,g2973t,t2977c,c2979a,a3006t,c3025t,g3040a,t3043c,c3076t,g3086a,g3097a,t3101c,c3117t,a3174g,a3203g;LP=1;RP=9;RA=-3.17;PRIOR=false;SR=0	GT:GL:DP:AD	0/0:-0,-19.87,-393.3:33:0	0/0:-1.2,-23.48,-445.2:39:2	0/0:-1.2,-21.07,-397.2:35:2	0/0:-0,-17.46,-339.5:29:0
Scaffold8525	2701926	.	C	<INS:ME:RTE8BF6ALB220127>	.	ac0	TSD=null;ASSESS=1;INTERNAL=Ocbimv22037417m.g,INTRONIC;SVTYPE=RTE8BF6ALB220127;SVLEN=405;MEINFO=RTE8BF6ALB220127,2800,3205,+;DIFF=0.04:n1-2799,n2804,a2810t,c2814t,c2827t,t2837c,c2847a,g2853a,c2890t,a2904c,g2906a,c2925t,a2926g,t2944c,n2950-2968,t2977c,c2979a,a3006t,a3008g,c3025t,g3040a,t3096c,g3097a,a3110t,c3117t,t3123c,a3147t,t3171c,a3174g;LP=19;RP=30;RA=-0.659;PRIOR=false;SR=0	GT:GL:DP:AD	0/0:-1.07,-30.1,-535.8:50:0	0/0:-0.93,-28.3,-491:47:0	0/0:-0.36,-24.08,-430.1:40:0	0/0:-0.38,-24.68,-439.7:41:0
Scaffold8615	885723	.	T	<INS:ME:RTE8BF6ALB220127>	.	PASS	TSD=0tsd;ASSESS=5;INTERNAL=null,null;SVTYPE=RTE8BF6ALB220127;SVLEN=1193;MEINFO=RTE8BF6ALB220127,2012,3205,+;DIFF=0.06:n1-2011,g2016a,a2019g,c2026t,g2031a,a2049g,a2139t,t2155c,a2171g,g2184a,c2187t,t2190g,t2192c,c2211a,t2223c,g2224a,a2226t,n2243-3206;LP=1;RP=29;RA=-4.858;PRIOR=false;SR=9	GT:GL:DP:AD	0/0:-0,-23.48,-468:39:0	0/0:-0,-19.27,-381.6:32:0	0/1:-130,-21.07,-264:35:13	0/1:-120,-24.08,-336:40:12
Scaffold864	414517	.	T	<INS:ME:RTE8BF6ALB220127>	.	hDP;lc	TSD=null;ASSESS=4;INTERNAL=null,null;SVTYPE=RTE8BF6ALB220127;SVLEN=1629;MEINFO=RTE8BF6ALB220127,1576,3205,-;DIFF=0.21:n1-2710,a2715g,t2721c,a2732g,c2736t,a2739g,t2742c,c2751t,c2757t,a2762g,a2763t,c2814t,t2829c,t2837c,c2847a,g2853a,t2886c,g2896a,g2906a,c2925t,a2926g,g2928a,g2943a,t2944c,t2952c,t2977c,c2979t,g2996a,c3001a,a3006c,a3008g,a3009t,c3023t,c3025t,t3037c,g3040a,t3043a,a3045t,t3063c,t3093a,a3106c,c3117t,t3123a,n3127-3206;LP=39;RP=6;RA=2.7;PRIOR=false;SR=13	GT:GL:DP:AD	0/1:-58.44,-17.46,-216.6:29:6	0/1:-44.03,-15.05,-197.56:25:5	0/0:-3.03,-25.89,-390.41:43:4	0/0:-2.74,-29.5,-460.31:49:3
Scaffold8817	1018263	.	G	<INS:ME:RTE8BF6ALB220127>	.	hDP	TSD=null;ASSESS=4;INTERNAL=Ocbimv22038026m.g,INTRONIC;SVTYPE=RTE8BF6ALB220127;SVLEN=160;MEINFO=RTE8BF6ALB220127,3046,3206,+;DIFF=0.05:n1-3046,t3063c,t3093a,t3111g,c3117t,t3123c,g3145a,t3160c,a3174g,a3191c,a3203g;LP=10;RP=1;RA=3.322;PRIOR=false;SR=11	GT:GL:DP:AD	0/1:-70.6,-28.9,-492:48:7	0/1:-107,-22.28,-324:37:10	0/0:-0,-21.07,-419:35:0	0/0:-0,-21.07,-419.4:35:0
Scaffold887	667340	.	G	<INS:ME:RTE8BF6ALB220127>	.	lc;ac0	TSD=null;ASSESS=4;INTERNAL=null,null;SVTYPE=RTE8BF6ALB220127;SVLEN=234;MEINFO=RTE8BF6ALB220127,2971,3205,+;DIFF=0.05:n1-2970,t2977c,c2979t,a3006c,a3009t,c3023t,c3025t,t3037c,g3040a,t3043a,c3082t,c3084t,t3093a,t3111g,c3117t,n3123-3206;LP=1;RP=11;RA=-3.459;PRIOR=false;SR=8	GT:GL:DP:AD	0/0:-1.17,-29.5,-399.8:49:0	0/0:-2.53,-27.09,-405.8:45:0	0/0:-1.39,-26.49,-362.8:44:0	0/0:-1.73,-23.48,-309.9:39:0
Scaffold92418	1072620	.	A	<INS:ME:RTE8BF6ALB220127>	.	hDP;lc;s25	TSD=null;ASSESS=3;INTERNAL=null,null;SVTYPE=RTE8BF6ALB220127;SVLEN=2894;MEINFO=RTE8BF6ALB220127,311,3205,-;DIFF=0.22:n1-1144,c1155t,g1161a,a1167g,c1180t,g1184a,t1191c,c1200t,a1206g,c1212t,a1215g,t1224c,g1226a,a1232g,n1254-1283,g1287a,t1329c,g1332a,a1333t,c1334g,a1347g,a1390g,a1394g,n1414-1612,c1625t,a1645g,c1650t,t1657a,t1658g,a1689c,c1749t,g1774a,t1775c,t1776g,a1807t,c1826t,t1854g,t1884c,t1891c,a1905t,c1914t,g1917a,n1931-2139,t2155c,a2171g,g2184a,c2187t,t2190g,t2192c,c2211a,t2223c,g2224a,a2226t,a2262c,c2277a,c2278t,t2285c,a2304c,a2313g,a2325t,a2361c,t2370g,a2418t,c2426t,a2427g,g2461a,c2484t,g2520a,a2521g,c2523a,c2535a,a2544t,a2564g,t2568c,n2585-3206;LP=5;RP=24;RA=-2.263;PRIOR=false;SR=6	GT:GL:DP:AD	0/1:-53.87,-42.75,-542.95:71:8	./.:-0,-0,-0	0/0:-11.04,-55.99,-626.11:93:7	./.:-0,-0,-0
Scaffold9305	170969	.	T	<INS:ME:RTE8BF6ALB220127>	.	hDP;lc	TSD=null;ASSESS=4;INTERNAL=Ocbimv22038763m.g,INTRONIC;SVTYPE=RTE8BF6ALB220127;SVLEN=1315;MEINFO=RTE8BF6ALB220127,1891,3206,+;DIFF=0.07:n1-1891,a1905t,c1914t,g1917a,a1948c,g1951a,g1955a,g1989t,c1998t,t2007c,a2008t,g2016a,a2019g,c2026t,g2031a,a2049g,a2139t,t2155c,n2171-2412,a2418t,t2420g,c2426t,a2427g,a2429c,t2436g,t2447g,a2455c,g2461a,t2462g,t2468g,c2484t,g2520a,a2521g,a2530c,c2535a,a2544t,a2554c,n2564-3206;LP=11;RP=1;RA=3.459;PRIOR=false;SR=7	GT:GL:DP:AD	0/1:-150,-31.31,-453.9:52:14	0/1:-204.2,-24.08,-240:40:20	0/0:-0,-25.89,-516:43:0	0/0:-0,-18.66,-370:31:0
Scaffold9305	1008126	.	C	<INS:ME:RTE8BF6ALB220127>	.	hDP;lc;ac0	TSD=null;ASSESS=3;INTERNAL=null,null;SVTYPE=RTE8BF6ALB220127;SVLEN=161;MEINFO=RTE8BF6ALB220127,3045,3206,-;DIFF=0.05:n1-2957,t2977c,c2979t,g2996a,c3001a,a3006c,a3008g,a3009t,c3023t,c3025t,t3037c,g3040a,t3043a,a3045t,t3063c,t3093a,t3111g,c3117t,t3123c,g3145a,t3160c,a3174g,a3191c,a3203g;LP=1;RP=23;RA=-4.524;PRIOR=false;SR=4	GT:GL:DP:AD	0/0:-0,-31.31,-623.1:52:0	0/0:-0,-28.9,-576:48:0	0/0:-1.81,-14.45,-253.81:24:3	0/0:-1.29,-19.27,-364.5:32:1
Scaffold931	75573	.	A	<INS:ME:RTE8BF6ALB220127>	.	lc;ac0	TSD=TATATATATATATATA;ASSESS=5;INTERNAL=Ocbimv22038790m.g,INTRONIC;SVTYPE=RTE8BF6ALB220127;SVLEN=1105;MEINFO=RTE8BF6ALB220127,2100,3205,+;DIFF=0.04:n1-2099,a2135t,a2139t,a2171g,g2184a,c2187t,t2192c,c2211a,t2223c,g2224a,a2226t,n2249-3206;LP=22;RP=1;RA=4.459;PRIOR=false;SR=7	GT:GL:DP:AD	0/0:-2.92,-46.36,-795.8:77:1	0/0:-1.43,-52.98,-950.1:88:1	0/0:-5.37,-49.97,-834.31:83:6	0/0:-4.75,-57.2,-1020.8:95:2
Scaffold9357	45065	.	C	<INS:ME:RTE8BF6ALB220127>	.	ac0	TSD=null;ASSESS=3;INTERNAL=null,null;SVTYPE=RTE8BF6ALB220127;SVLEN=251;MEINFO=RTE8BF6ALB220127,2954,3205,-;DIFF=0.07:n1-2953,g2958c,t2961c,g2969a,t2977c,c2979a,c2994t,a3006t,a3008g,c3023t,c3025t,g3039a,t3043c,c3076t,c3082t,t3093a,t3101c,g3102a,c3117t,g3164c,g3193a,g3198a;LP=25;RP=1;RA=4.644;PRIOR=false;SR=1	GT:GL:DP:AD	0/0:-1.56,-34.32,-556.6:57:0	0/0:-2.71,-40.94,-680.6:68:0	0/0:-0.83,-33.11,-545.8:55:0	0/0:-1.95,-28.9,-465.2:48:0
Scaffold9357	470168	.	A	<INS:ME:RTE8BF6ALB220127>	.	PASS	TSD=null;ASSESS=3;INTERNAL=null,null;SVTYPE=RTE8BF6ALB220127;SVLEN=784;MEINFO=RTE8BF6ALB220127,2422,3206,-;DIFF=0.07:n1-2420,c2426t,a2427g,g2461a,c2484t,g2520a,a2521g,c2523a,c2535a,a2544t,a2564g,t2568c,t2598c,a2607c,c2611t,g2619c,a2623t,a2634t,c2646t,a2652t,c2661g,a2666c,t2670c,g2671a,t2672a,g2673a,a2677g,g2689a,c2690t,a2692t,t2695g,a2703t,a2715g,t2721c,a2732g,c2736t,a2739g,t2742c,c2751t,c2757t,a2762g,a2763t,n2786-3206;LP=1;RP=31;RA=-4.954;PRIOR=false;SR=19	GT:GL:DP:AD	0/1:-122,-25.89,-372:43:12	0/1:-182.02,-33.11,-439.3:55:18	0/0:-0,-20.47,-407.7:34:0	0/0:-0,-27.09,-537.4:45:0
Scaffold9476	479117	.	C	<INS:ME:RTE8BF6ALB220127>	.	hDP	TSD=null;ASSESS=4;INTERNAL=Ocbimv22039108m.g,INTRONIC;SVTYPE=RTE8BF6ALB220127;SVLEN=391;MEINFO=RTE8BF6ALB220127,2814,3205,-;DIFF=0.11:n1-2813,t2829c,t2837c,c2847a,g2853a,t2886c,g2896a,g2906a,c2925t,a2926g,g2928a,g2943a,t2944c,t2952c,g2958t,g2962t,g2973t,t2977c,c2979t,g2982t,g2987t,g2996a,c3001a,a3006c,a3008g,a3009t,c3023t,c3025t,t3037c,g3040a,t3043a,a3045t,t3063c,t3093a,t3111g,c3117t,t3123c,g3145a,t3160c,a3174g,n3191-3206;LP=14;RP=1;RA=3.807;PRIOR=false;SR=16	GT:GL:DP:AD	0/1:-72.17,-21.67,-352.5:36:6	0/1:-83.9,-23.48,-382:39:7	0/1:-48,-18.66,-324:31:4	0/1:-60.3,-24.68,-426.3:41:5
Scaffold9804	1082235	.	C	<INS:ME:RTE8BF6ALB220127>	.	ac0	TSD=null;ASSESS=4;INTERNAL=Ocbimv22039634m.g,INTRONIC;SVTYPE=RTE8BF6ALB220127;SVLEN=446;MEINFO=RTE8BF6ALB220127,2759,3205,+;DIFF=0.07:n1-2758,a2762g,c2783t,g2800a,c2814t,n2836-2859,g2878a,c2902t,a2904t,g2906a,c2925t,a2926g,g2937a,t2944c,a2948g,t2952c,t2977c,g2978a,c2979a,a3006t,c3007a,a3008g,c3025t,g3040a,t3043c,n3062-3206;LP=1;RP=16;RA=-4;PRIOR=false;SR=15	GT:GL:DP:AD	0/0:-4.06,-36.12,-468.1:60:0	0/0:-5.58,-36.73,-477.4:61:0	0/0:-7.79,-48.77,-553.1:81:0	0/0:-7.83,-42.14,-505.6:70:0
Scaffold9804	1178119	.	T	<INS:ME:RTE8BF6ALB220127>	.	hDP	TSD=null;ASSESS=3;INTERNAL=null,null;SVTYPE=RTE8BF6ALB220127;SVLEN=126;MEINFO=RTE8BF6ALB220127,3080,3206,-;DIFF=0.06:n1-2933,g2943a,t2944c,t2952c,t2977c,c2979t,g2996a,c3001a,a3006c,a3008g,a3009t,c3023t,c3025t,t3037c,g3040a,t3043a,a3045t,t3063c,t3093a,t3111g,c3117t,t3123c,n3134-3206;LP=1;RP=12;RA=-3.585;PRIOR=false;SR=31	GT:GL:DP:AD	0/1:-495.9,-43.95,-272.01:73:47	0/1:-444,-35.52,-170:59:43	0/1:-294.6,-27.69,-190:46:28	0/1:-346.1,-30.71,-194.4:51:33
Scaffold99246	623337	.	T	<INS:ME:RTE8BF6ALB220127>	.	lc;ac0;s25	TSD=null;ASSESS=3;INTERNAL=Ocbimv22039854m.g,PROMOTER;SVTYPE=RTE8BF6ALB220127;SVLEN=980;MEINFO=RTE8BF6ALB220127,2226,3206,-;DIFF=0.11:n1-2226,a2262c,c2277a,c2278t,t2285c,a2304c,a2313g,a2325t,a2361c,t2370g,a2418t,c2426t,a2427g,g2461a,c2484t,g2520a,a2521g,c2523a,c2535a,a2544t,a2564g,t2568c,n2598-3206;LP=1;RP=26;RA=-4.7;PRIOR=false;SR=29	GT:GL:DP:AD	./.:-0,-0,-0	./.:-0,-0,-0	./.:-0,-0,-0	./.:-0,-0,-0
